# Supplementary material for: Mutant U2AF1-expressing cells are sensitive to pharmacological modulation of the spliceosome
Source: Nat Commun. 2017 Jan 9;8:14060. doi: 10.1038/ncomms14060 (PMC5227701; doi:10.1038/ncomms14060)
Supplement: Supplementary Data 1 — Genes differentially expressed (DESeq, FDR<5%, |log2FC>1|) in primary human CD34+ hematopoietic cells treated with Sudemycin D6. [file ncomms14060-s2.xlsx]

## Sheet: Data
Supplementary Data 1. Genes differentially expressed (DESeq, FDR<5%, |log2FC>1|) in primary human CD34+ hematopoietic cells treated with Sudemycin D6
Gene name	Ensembl ID	FoldChange (Sud/Veh)	log2FoldChange	Nominal p-value	padj (FDR)	Sud1.vsd	Sud2.vsd	Sud4.vsd	Sud6.vsd	Sud7.vsd	Sud8.vsd	Veh1.vsd	Veh2.vsd	Veh4.vsd	Veh6.vsd	Veh7.vsd	Veh8.vsd
JPH2	ENSG00000149596	16.7454	4.06569	1.72512e-56	8.71624e-55	6.77594	6.83965	7.34421	6.67751	6.8056	6.92629	4.7372	4.74843	4.75963	4.75939	4.73926	4.73347
RGS4	ENSG00000117152	16.2084	4.01867	1.6409e-65	1.25955e-63	7.22455	7.85863	7.03712	6.93461	7.08383	6.81486	4.83282	4.84798	4.83219	4.83191	4.80917	4.8026
AF165138.7	ENSG00000243440	14.2033	3.82816	3.19093e-148	3.63903e-145	9.05939	9.2771	9.30123	8.60945	8.73736	9.13545	5.84026	5.86601	5.85039	5.73766	5.80926	5.83164
CTD-2218G20.2	ENSG00000248279	13.233	3.72607	8.34794e-49	2.93576e-47	7.65363	8.68836	8.42463	7.7833	7.7158	7.75552	5.14261	5.18445	5.25724	5.17177	5.14532	5.20768
RP4-665J23.1	ENSG00000233593	13.16	3.71809	1.88938e-53	8.10909e-52	7.67627	8.9126	9.009	8.44356	8.33943	8.69874	5.38621	5.42657	5.56854	5.44337	5.47912	5.40351
FAM55B	ENSG00000204361	12.2538	3.61516	9.91435e-62	6.3317e-60	6.7162	6.80284	7.02191	6.74015	6.57686	6.85034	4.78432	4.77355	4.7863	4.75709	4.73844	4.75653
RBMX2P1	ENSG00000226406	12.2505	3.61477	5.69185e-270	4.5438e-266	9.55659	10.4205	10.4782	9.56406	9.53945	9.70297	6.47638	6.65908	6.51723	6.50224	6.48147	6.45529
FGF18	ENSG00000156427	11.9306	3.57659	2.26988e-80	3.29463e-78	8.44127	8.86422	8.78231	9.17433	9.19173	8.84254	5.71035	5.86474	5.83524	5.74902	5.80605	5.68501
CTNNAP1	ENSG00000249026	11.8817	3.57067	1.22186e-39	2.775e-38	5.65785	5.92407	5.7367	5.81872	5.9189	5.75177	4.3702	4.37677	4.38339	4.38324	4.3714	4.36802
LINC00536	ENSG00000249917	11.6867	3.54679	5.32828e-39	1.16856e-37	4.96845	6.2107	6.07145	5.2942	5.80711	5.76775	4.2421	4.24939	4.25671	4.25655	4.24344	4.23969
HSPD1P10	ENSG00000216990	11.5224	3.52636	1.19073e-92	2.60428e-90	7.50095	7.79862	7.76054	7.3933	7.53896	7.72632	5.11397	5.24842	5.12112	5.0923	5.11717	5.15157
GRM8	ENSG00000179603	11.4128	3.51258	6.33272e-38	1.29959e-36	5.26797	5.67219	5.71493	5.65289	5.78926	5.87657	4.3034	4.30961	4.31587	4.31573	4.30454	4.30135
CTD-2066L21.1	ENSG00000249102	11.0322	3.46365	1.40903e-36	2.64666e-35	5.34174	6.21944	5.50216	5.20362	5.59811	5.27696	4.19444	4.20086	4.20731	4.20717	4.19562	4.19232
RGAG1	ENSG00000243978	10.7374	3.42457	2.55478e-47	8.44506e-46	8.40375	8.72302	9.20311	8.27141	8.34782	8.81845	5.67088	5.66144	5.66622	5.54701	5.51729	5.50871
AC005412.1	ENSG00000178082	10.0021	3.32224	4.03682e-38	8.35951e-37	5.80232	6.01435	5.70452	5.46813	5.62842	5.90766	4.35115	4.40572	4.36413	4.36399	4.35234	4.34901
RP11-446E9.1	ENSG00000236814	9.77563	3.28919	1.02549e-115	5.84752e-113	8.24417	8.46057	8.50596	8.27201	8.4153	8.56187	5.64856	5.63884	5.83691	5.55089	5.57976	5.56791
RP11-452J13.1	ENSG00000232077	9.196	3.20101	2.10988e-35	3.71405e-34	5.0588	5.59395	5.94674	5.34239	5.34028	5.30042	4.18717	4.21734	4.22545	4.19858	4.18822	4.18527
AP000445.1	ENSG00000197254	9.14818	3.19348	1.95224e-34	3.25021e-33	5.36894	5.41419	5.80168	5.56722	5.19978	5.60358	4.2383	4.24392	4.24959	4.24947	4.28255	4.23644
LRIT3	ENSG00000183423	9.08215	3.18303	1.07788e-76	1.42227e-74	9.46119	10.1333	9.90882	9.75953	9.84822	9.87256	6.69555	6.67292	6.7537	6.52753	6.65364	6.43631
RP11-557C18.4	ENSG00000259631	8.88293	3.15104	6.89205e-31	9.42918e-30	5.17591	4.95688	5.2378	5.00967	5.24064	5.26538	4.08903	4.09349	4.09799	4.09789	4.08984	4.10705
C11orf87	ENSG00000185742	8.48807	3.08544	2.0024e-29	2.48796e-28	4.63167	5.02192	5.29269	4.86002	5.11246	5.05358	4.0008	4.02739	4.00923	4.00913	4.00157	3.99942
MTUS2-AS1	ENSG00000179141	8.34793	3.06142	4.83011e-28	5.52814e-27	7.29168	7.72533	7.46229	7.15975	7.58778	7.63132	5.13019	5.10839	5.0188	5.01852	5.02046	5.01264
RP11-425D10.4	ENSG00000218632	8.27312	3.04843	2.60221e-30	3.40548e-29	5.02347	5.32491	5.35957	4.99984	5.14313	5.29267	4.11069	4.15981	4.11994	4.11984	4.11153	4.10917
MIPEPP1	ENSG00000225358	8.24297	3.04316	2.87618e-38	6.02639e-37	5.29262	5.76167	5.78272	5.52619	5.61108	5.63536	4.30563	4.33507	4.36828	4.31721	4.34966	4.3037
RP11-172C16.4	ENSG00000256674	8.23517	3.0418	5.25251e-60	3.11753e-58	6.12937	7.06363	6.70759	6.69595	6.53236	6.74334	4.7172	4.84999	4.89458	4.73661	4.76665	4.78095
PGCP1	ENSG00000227179	8.04162	3.00749	2.32489e-27	2.5372e-26	4.61302	5.12828	4.832	4.58771	4.91995	4.9361	3.92905	3.95418	3.9364	3.93632	3.92972	3.92785
OMG	ENSG00000126861	7.93064	2.98744	1.58326e-102	5.15884e-100	7.70279	7.61893	7.81324	7.53905	7.29662	7.54832	5.26772	5.29155	5.35995	5.35937	5.27212	5.22053
RP11-1C8.5	ENSG00000261670	7.8233	2.96778	9.92322e-94	2.28334e-91	7.53809	8.2642	8.19183	8.08797	7.94314	7.90433	5.5495	5.66866	5.57493	5.48923	5.4263	5.35528
DCAF4L1	ENSG00000182308	7.80976	2.96528	1.61446e-275	2.57765e-271	9.54736	10.0554	9.97393	10.2126	10.2154	10.2286	6.95988	7.14249	6.94101	7.00937	7.09612	6.99261
RP11-255G12.4	ENSG00000258893	7.58552	2.92325	1.94654e-25	1.83897e-24	4.42013	4.89269	4.76108	4.75585	4.69828	4.49209	3.83452	3.83786	3.84124	3.84117	3.83513	3.85189
OR5B12	ENSG00000172362	7.38716	2.88502	1.22696e-24	1.09256e-23	4.6008	4.54183	4.56555	4.46552	4.69432	4.67171	3.8016	3.82527	3.80775	3.80768	3.80216	3.8006
SRD5A2	ENSG00000049319	7.27725	2.86339	8.6447e-31	1.17265e-29	7.00312	7.5119	7.16209	6.65636	7.10007	6.8131	5.03673	4.899	5.01854	4.88358	4.91171	4.92557
RP1-206D15.3	ENSG00000234437	7.13532	2.83498	1.66132e-25	1.57697e-24	4.44469	5.10417	4.62381	4.70659	4.64173	4.55591	3.87026	3.83507	3.83858	3.83851	3.83223	3.83045
XXbac-BPG181B23.4	ENSG00000230174	7.04395	2.81638	2.40572e-31	3.37817e-30	5.02079	5.63523	5.08756	4.69973	4.96698	5.07062	4.03567	4.08614	4.07049	4.04488	4.05792	4.05438
IQUB	ENSG00000164675	6.95414	2.79787	7.3951e-72	7.5686e-70	6.40941	7.17526	7.0854	7.1779	7.25582	7.38451	5.06174	5.1275	5.05916	5.13035	5.06599	4.99309
GRK7	ENSG00000114124	6.94051	2.79504	2.29933e-52	9.51063e-51	6.31471	6.38056	6.94436	6.24512	6.58554	6.80505	4.75808	4.88452	4.8843	4.73086	4.78269	4.7951
FARP1-AS1	ENSG00000231194	6.79862	2.76524	1.21284e-31	1.73203e-30	4.89974	5.119	5.31319	5.11062	5.35326	5.19281	4.11902	4.14549	4.19849	4.15197	4.14012	4.11757
CMYA5	ENSG00000164309	6.68348	2.7406	5.15406e-168	1.02862e-164	9.39425	9.84131	10.3482	9.84742	9.89756	10.2458	7.11555	7.25301	7.11294	7.02466	6.92949	7.03778
INHBB	ENSG00000163083	6.66241	2.73605	1.89777e-21	1.34542e-20	4.1858	4.32063	4.61236	4.08773	4.10433	4.37262	3.59822	3.60087	3.62628	3.6035	3.59871	3.59735
COL12A1	ENSG00000111799	6.60147	2.72279	2.95185e-27	3.19304e-26	6.47967	7.13797	7.06146	7.14322	7.16475	7.37112	5.09761	5.01995	4.93633	4.93603	4.9354	4.99108
XCL1	ENSG00000143184	6.53845	2.70895	1.27927e-37	2.56271e-36	6.11965	6.02212	5.69314	5.5119	5.44381	5.52085	4.52134	4.36726	4.45064	4.37354	4.38436	4.3799
RP5-1059H15.1	ENSG00000227722	6.47832	2.69562	1.64952e-23	1.33483e-22	4.46886	4.9538	4.8351	4.50836	4.49923	4.64664	3.82895	3.83227	3.90383	3.83556	3.82955	3.82785
RP11-96K19.2	ENSG00000232811	6.4365	2.68628	2.93055e-25	2.7203e-24	8.85004	9.53388	9.69426	8.8839	9.06556	9.31443	6.51423	6.27071	6.33402	5.99327	6.10225	6.23561
NA	ENSG00000270258	6.36066	2.66918	1.27404e-18	7.35407e-18	6.02587	6.54455	6.55949	6.38827	6.17257	6.26675	4.5804	4.58899	4.6257	4.72905	4.58198	4.57755
TAS2R7	ENSG00000121377	6.25678	2.64542	1.59815e-38	3.40669e-37	5.78599	6.12384	6.13363	5.73385	6.00249	5.95625	4.49559	4.5937	4.63193	4.50911	4.51881	4.62883
AP003027.1	ENSG00000203334	6.174	2.62621	3.38191e-85	5.93359e-83	7.21562	8.16402	7.96837	7.44253	7.68206	7.33287	5.54065	5.43972	5.48891	5.38281	5.39758	5.45021
AF127936.5	ENSG00000226751	5.7719	2.52905	3.16756e-115	1.7439e-112	8.40859	9.33404	9.3872	8.47301	8.58893	8.78839	6.28731	6.31862	6.26713	6.22336	6.40017	6.49887
EPGN	ENSG00000182585	5.77132	2.5289	3.41446e-136	3.10568e-133	8.30035	8.76606	8.36088	8.49653	8.5655	8.37737	6.10987	6.24741	5.90276	6.09831	6.08187	6.12859
RP11-314O13.1	ENSG00000260896	5.75427	2.52463	9.25056e-47	2.96575e-45	5.82854	6.82496	7.06072	6.57581	6.64017	6.46511	4.83761	4.94036	4.89637	5.00663	4.75308	4.88939
RP11-229P13.25	ENSG00000260190	5.74646	2.52267	2.05615e-113	1.05898e-110	8.69076	8.65099	8.27861	8.66963	8.58955	8.06366	6.11217	6.22742	6.23705	5.92232	6.09634	6.00094
RP11-375H19.2	ENSG00000203307	5.68629	2.50749	6.57537e-31	9.01136e-30	4.85847	5.42833	5.37927	5.41961	5.19364	5.41665	4.19064	4.19537	4.31556	4.27109	4.21199	4.24583
PDZK1	ENSG00000174827	5.67598	2.50487	5.02954e-61	3.12458e-59	6.42248	6.43438	6.6556	6.53593	6.39324	6.58508	4.89131	4.91137	4.93129	4.88536	4.93245	4.86614
NA	ENSG00000267199	0.177529	-2.49388	5.3777e-56	2.63375e-54	5.25621	5.32719	5.32074	5.35399	5.169	5.18836	6.73891	7.38576	7.35946	7.15867	6.99514	6.79313
OVGP1	ENSG00000085465	5.59392	2.48386	5.43181e-44	1.53494e-42	10.1392	10.6639	10.618	10.4741	10.6331	10.6622	7.99618	7.87263	7.77273	7.40068	7.49101	7.65391
NA	ENSG00000272094	5.37296	2.42572	5.87205e-17	3.03703e-16	6.83629	7.57439	7.90385	7.19805	7.15887	7.28932	5.37081	5.07681	5.12112	5.01257	5.10563	5.00771
RP3-393E18.2	ENSG00000237927	5.36713	2.42415	1.19454e-55	5.72733e-54	6.30512	6.97251	7.56766	6.66901	6.72349	7.26507	5.12942	5.23311	5.2096	5.07963	4.97645	5.02783
RP11-434I12.5	ENSG00000254213	5.32842	2.41371	1.11456e-27	1.24354e-26	4.80822	4.97039	4.97782	5.01474	5.14328	5.00487	4.07403	4.0589	4.08586	4.1512	4.09397	4.10739
HAVCR1	ENSG00000113249	5.30001	2.406	3.09647e-28	3.5929e-27	5.25539	5.33303	5.25621	5.22325	5.20796	5.30991	4.3143	4.23012	4.30393	4.21297	4.26302	4.20259
RP11-255G12.1	ENSG00000258479	5.2625	2.39575	3.04877e-17	1.60755e-16	6.0986	6.69988	7.20311	6.61764	6.75005	6.80105	4.98136	4.86224	4.88063	4.85468	4.75543	4.77303
MEP1B	ENSG00000141434	5.25957	2.39494	5.91686e-49	2.09001e-47	6.43395	6.67941	6.6521	6.18551	6.48027	6.64608	4.82544	5.00259	4.94435	5.02797	4.90804	4.89765
ADAM20	ENSG00000134007	5.24538	2.39105	8.13196e-137	8.11468e-134	7.73438	9.10492	9.00206	8.33491	8.43221	8.4023	6.00796	6.63562	6.36436	6.10487	6.0413	6.09628
RP11-33E24.1	ENSG00000220563	5.24083	2.3898	5.54844e-89	1.13572e-86	7.18329	7.6031	7.61143	7.23876	7.10351	7.38241	5.48486	5.47387	5.45262	5.3524	5.39778	5.41312
NA	ENSG00000273010	5.17206	2.37074	8.14602e-45	2.41184e-43	5.86564	6.44781	6.66204	6.26809	6.16704	6.06139	4.71971	4.81741	4.81649	4.69792	4.85432	4.80693
AC116366.6	ENSG00000234290	5.1511	2.36488	2.73196e-119	1.67764e-116	8.90527	8.76485	8.62619	8.0853	8.16107	8.43574	6.50292	6.08409	6.3853	6.14711	6.10637	6.09791
FRMD3	ENSG00000172159	5.15089	2.36482	4.60048e-243	2.44837e-239	9.72484	10.2007	9.94465	9.65083	9.75459	9.78471	7.41125	7.44023	7.38406	7.27522	7.22865	7.25476
OR52P1P	ENSG00000181109	5.10123	2.35085	1.09591e-30	1.47284e-29	4.97802	5.68317	5.81631	5.1914	5.16822	5.52471	4.31659	4.30886	4.43069	4.27185	4.25823	4.25435
TAS2R8	ENSG00000121314	5.08845	2.34723	1.09283e-37	2.20304e-36	5.81813	6.11441	6.08549	5.99877	6.04638	5.8245	4.7582	4.69017	4.59314	4.6638	4.61791	4.62995
TRIM36	ENSG00000152503	5.05537	2.33782	3.61078e-33	5.57002e-32	7.67183	8.2073	8.02808	8.23906	8.17464	8.21848	6.12092	5.88867	5.83215	5.68519	5.80042	5.73901
ERMN	ENSG00000136541	5.00498	2.32337	1.37544e-159	1.83003e-156	9.87773	10.329	10.3282	9.76454	9.76012	9.95146	7.77055	7.59172	7.60783	7.25211	7.40681	7.36854
RRH	ENSG00000180245	4.97735	2.31538	9.60702e-71	9.46825e-69	7.36072	8.00201	7.74951	7.34825	7.5327	7.57225	5.76383	5.68888	5.66382	5.39144	5.62807	5.52115
TMEM236	ENSG00000148483	4.95776	2.30969	2.41436e-31	3.38732e-30	4.95247	5.33138	5.33864	5.73905	5.45521	5.37767	4.26718	4.27432	4.35088	4.37243	4.28854	4.35556
GCM1	ENSG00000137270	4.91911	2.2984	7.26855e-44	2.04313e-42	6.89908	6.87444	6.84265	6.19585	6.39374	6.30437	5.06057	5.07351	5.17652	4.83206	4.97877	4.8533
RP11-337C18.4	ENSG00000213226	4.89223	2.29049	9.41766e-27	9.80837e-26	5.31952	5.64259	5.6246	5.37527	5.67922	5.59574	4.47576	4.37226	4.49176	4.35524	4.46138	4.36239
TAS2R9	ENSG00000121381	4.88936	2.28965	2.2894e-38	4.83499e-37	5.94373	6.28047	6.04768	5.81358	5.8089	5.96755	4.67555	4.67362	4.73299	4.57155	4.67888	4.70395
AF127936.3	ENSG00000232884	4.8705	2.28407	5.45618e-42	1.4096e-40	9.05238	10.0147	10.2356	9.19748	9.19492	9.28881	7.14802	6.82032	7.10712	6.94359	6.92449	7.06904
CCDC81	ENSG00000149201	4.81764	2.26833	1.43434e-98	3.88148e-96	8.21435	8.64594	9.19899	8.69093	8.83959	9.02144	6.58802	6.46837	6.56633	6.54469	6.44959	6.33707
AC195454.1	ENSG00000249241	4.73598	2.24366	1.49598e-26	1.53601e-25	5.05108	4.6533	5.2866	4.8087	5.09568	5.16488	4.16138	4.09533	4.07815	4.12381	4.16384	4.12288
NA	ENSG00000269444	4.71392	2.23693	2.15046e-42	5.71286e-41	6.42624	6.3564	6.00046	6.19248	6.12913	5.96075	4.7629	4.87582	4.8185	4.85995	4.70713	4.82634
LINC00222	ENSG00000203801	4.70274	2.2335	6.77485e-28	7.666e-27	4.77522	5.34877	5.54034	5.01876	5.10154	5.13096	4.18728	4.26714	4.31756	4.25795	4.20597	4.2523
CTD-2227C6.2	ENSG00000249664	4.69699	2.23174	1.28384e-20	8.58007e-20	4.70337	5.0788	4.90322	5.08404	4.60206	5.10118	4.05201	4.15479	4.11057	4.02205	4.01541	4.01353
NA	ENSG00000266413	4.66559	2.22206	5.64603e-44	1.58985e-42	5.92499	6.66133	6.43677	6.08365	6.3943	6.1165	4.8883	4.96678	4.83396	4.78794	4.78321	4.87986
OR5B21	ENSG00000198283	4.63639	2.213	1.86066e-22	1.41127e-21	4.75849	5.15115	4.95795	5.06714	5.01687	5.20049	4.1762	4.13104	4.16093	4.18197	4.08632	4.1026
NA	ENSG00000267784	4.59364	2.19964	2.55757e-91	5.30313e-89	7.80591	8.52313	8.37197	8.09396	8.12638	8.15256	6.20324	6.21412	6.18062	5.90774	6.13131	5.97197
FBXW4P1	ENSG00000230701	4.58442	2.19674	5.80153e-166	1.02919e-162	10.8119	10.6524	10.5089	10.3522	10.369	10.3402	7.95344	8.29022	8.30234	7.91506	7.99674	7.98985
AB015752.3	ENSG00000254180	4.58355	2.19647	6.42378e-20	4.07963e-19	4.58934	4.63749	4.57618	4.82473	5.01089	4.73657	3.93479	3.94005	4.00913	3.9229	3.93575	4.00005
KRT18P52	ENSG00000237007	4.56907	2.1919	2.33808e-41	5.85106e-40	6.08784	6.84614	6.5454	6.2658	6.229	6.2186	4.79257	5.08448	5.1514	4.863	4.87289	4.80782
AC019201.1	ENSG00000230562	4.46282	2.15796	1.51242e-40	3.63664e-39	5.92587	6.35874	6.51545	5.88959	5.87532	6.12239	4.81031	4.79566	4.91433	4.81524	4.761	4.67797
SAPCD1	ENSG00000228727	0.226625	-2.14162	5.04033e-14	2.1222e-13	3.84677	3.84819	3.85885	3.84042	3.87213	3.92232	4.34237	4.73995	4.82992	4.66884	4.46949	4.32669
FAM23B	ENSG00000184040	4.37938	2.13073	9.28889e-40	2.13391e-38	6.36336	6.04693	6.69905	5.95707	5.88684	6.38097	4.93779	4.82078	5.02961	4.7702	4.911	4.7812
SPATA18	ENSG00000163071	4.35323	2.12209	3.07251e-13	1.21756e-12	5.68633	6.10681	5.87811	5.80068	5.75501	6.00033	4.59347	4.48089	4.53761	4.67183	4.47565	4.53194
AF127936.7	ENSG00000235609	4.32587	2.11299	1.82505e-52	7.5685e-51	12.4765	13.2102	13.1761	12.4341	12.3565	12.4928	10.4817	10.2442	10.0787	10.2225	9.93143	10.2034
NA	ENSG00000272377	4.29618	2.10305	5.11611e-18	2.83427e-17	5.7902	6.88047	6.70744	6.43334	6.38736	6.54856	5.04678	4.91648	5.00097	4.79652	4.8987	4.85074
KIF4B	ENSG00000226650	4.26434	2.09232	2.3978e-22	1.80667e-21	4.6287	5.128	5.27126	4.94626	4.8324	5.04471	4.06628	4.09088	4.22232	4.1189	4.15849	4.13508
RASL11A	ENSG00000122035	4.25225	2.08823	4.6251e-128	3.21062e-125	9.04137	9.30865	9.24301	8.8611	9.07349	9.12353	6.91434	6.89061	6.80276	6.82036	7.08396	7.08746
TAS2R63P	ENSG00000256019	4.23634	2.08282	2.02102e-113	1.05898e-110	9.24062	9.93716	9.769	9.3754	9.46243	9.56155	7.44577	7.36743	7.36102	6.98817	7.339	7.40973
LRRC20	ENSG00000172731	0.239892	-2.05954	8.56839e-81	1.27853e-78	6.32592	6.45947	6.8091	6.69717	6.62687	7.04731	8.33922	8.46048	8.70653	8.95962	8.92644	8.95393
APC2	ENSG00000115266	4.13888	2.04924	2.0256e-27	2.22182e-26	5.80573	5.65726	5.45722	5.28468	5.49136	5.40338	4.44619	4.56963	4.55373	4.40464	4.41113	4.49237
RP11-219P18.3	ENSG00000228948	4.13071	2.04639	5.89594e-38	1.21151e-36	5.48158	6.54683	6.49363	5.96267	5.69107	5.87753	4.61428	4.87887	4.81542	4.68525	4.804	4.68681
RP11-458D21.5	ENSG00000255168	4.11332	2.0403	7.11617e-33	1.08103e-31	6.19041	6.13996	5.77655	5.82128	5.62768	5.75908	4.6346	4.70701	4.80367	4.74563	4.70881	4.62996
NA	ENSG00000273352	4.1106	2.03935	3.50133e-136	3.10568e-133	9.18498	9.11111	8.92485	9.21318	9.02392	8.63871	6.96348	6.84096	6.94722	6.85668	6.91117	6.89336
AC016722.1	ENSG00000222005	4.0967	2.03446	3.02202e-31	4.225e-30	5.23823	5.79863	6.29165	5.54155	5.30578	5.84069	4.52527	4.60145	4.51623	4.53857	4.54709	4.51931
CD200R1	ENSG00000163606	4.09425	2.0336	3.82591e-76	4.84798e-74	7.6337	7.71692	7.73761	7.58792	7.29287	7.56949	5.97896	5.65169	5.90551	5.80713	5.71284	5.76877
RP11-13A1.1	ENSG00000246363	4.07654	2.02734	1.54734e-106	6.17622e-104	8.89489	8.83204	8.21581	8.14614	8.21273	8.45674	6.72389	6.38342	6.28766	6.3364	6.43844	6.56041
C14orf55	ENSG00000259158	4.07472	2.0267	4.26459e-16	2.06767e-15	6.40969	7.45327	7.30499	6.81316	6.79191	6.84418	5.30256	5.4011	5.18822	5.00227	5.12603	5.26064
ZNF488	ENSG00000165388	0.246566	-2.01995	3.08635e-11	1.04889e-10	4.64147	4.47562	4.54053	4.5235	4.46386	4.49095	5.21407	5.87899	5.92528	5.88402	5.8457	5.49939
RPL9P7	ENSG00000238103	4.04687	2.01681	6.07789e-25	5.51674e-24	8.4817	7.92554	7.73766	7.89421	7.29048	7.59996	5.84505	5.60744	5.85641	6.1624	5.853	5.91198
AC004980.10	ENSG00000214243	4.0224	2.00806	9.36952e-50	3.4232e-48	7.20405	7.31787	7.56557	7.27216	7.35739	7.24966	5.59484	5.89083	5.88395	5.42298	5.53107	5.45569
COLEC11	ENSG00000118004	4.01689	2.00608	1.83929e-26	1.87284e-25	5.22885	5.47132	5.26777	5.14643	4.91686	5.25931	4.27469	4.35992	4.31627	4.37642	4.27655	4.27133
TRIM66	ENSG00000166436	0.249618	-2.00221	4.79013e-29	5.85324e-28	6.82071	6.71706	6.76345	6.70781	6.94477	7.00212	8.55768	9.62693	9.41988	8.77261	8.9176	8.5435
GPR156	ENSG00000175697	3.99058	1.9966	8.62608e-65	6.31761e-63	7.57988	7.573	7.50152	7.40839	7.39538	7.31862	5.89828	5.92839	5.72635	5.51944	5.71423	5.64277
CHRNA9	ENSG00000174343	3.98711	1.99534	2.47173e-12	9.15842e-12	6.50386	6.2825	6.66061	6.15984	6.10609	6.57781	4.73772	4.91725	4.73221	4.96139	4.87905	4.88441
GOLGA2B	ENSG00000238105	0.253567	-1.97956	1.12538e-66	9.1207e-65	6.08491	6.16076	6.36009	6.1106	6.23242	6.552	7.84029	8.23711	8.31427	8.12852	8.06288	8.10207
CTD-2320O4.2	ENSG00000245711	3.93129	1.975	5.86375e-09	1.6497e-08	5.01254	5.83184	5.91867	5.36426	5.30695	5.3633	4.28655	4.20658	4.21257	4.21244	4.20173	4.19868
OR52U1P	ENSG00000232381	3.92845	1.97396	8.59056e-24	7.09922e-23	4.9351	5.52501	5.4541	5.37909	5.24511	5.36832	4.41396	4.29806	4.43205	4.39147	4.33032	4.37561
ERBB3	ENSG00000065361	3.91925	1.97058	1.79145e-20	1.18387e-19	5.01353	4.99407	4.98835	5.04518	4.7516	5.02508	4.22202	4.16822	4.17943	4.09352	4.17616	4.11998
NA	ENSG00000270172	0.258697	-1.95066	5.23798e-99	1.44189e-96	8.08076	7.90291	8.14977	7.47843	7.86315	8.1972	10.5204	10.1779	10.0259	9.71476	10.0873	10.0639
PAQR4	ENSG00000162073	0.259783	-1.94462	1.43061e-209	4.56821e-206	8.02746	8.04576	8.09516	8.16513	8.08606	8.16426	10.0243	10.1086	10.2075	10.3898	10.3437	10.3895
NA	ENSG00000273237	3.83634	1.93973	4.23644e-56	2.0812e-54	7.04716	7.0505	7.56798	7.75308	7.58752	7.14084	5.85301	5.62833	5.78097	5.78006	5.64043	5.48118
LINC00341	ENSG00000229645	0.261772	-1.93362	6.88425e-71	6.82695e-69	6.8453	6.72022	7.0635	6.53659	6.8138	7.01855	8.80391	9.06794	8.94679	8.72593	8.76233	8.5675
TAF7L	ENSG00000102387	3.78688	1.92101	5.25685e-34	8.50363e-33	6.24243	6.68075	6.7441	6.42971	6.45772	6.62547	5.36466	5.24887	5.14732	5.00668	5.08394	5.03908
HNRNPA1P24	ENSG00000241947	3.78645	1.92085	1.10103e-17	5.95494e-17	4.47326	4.88039	5.09509	4.52203	4.47814	4.67808	3.89861	3.9626	3.99289	4.03304	3.97284	3.93313
RP11-1006G14.1	ENSG00000260672	3.76254	1.91171	7.6689e-60	4.51814e-58	6.66759	7.3328	7.28401	7.04265	6.80776	7.13646	5.44276	5.65407	5.6582	5.55638	5.30947	5.44497
AL136531.1	ENSG00000203630	3.75157	1.90749	4.8386e-26	4.78941e-25	5.81532	6.00279	6.10745	5.63151	5.76703	6.09896	4.75253	4.94968	4.85152	4.60268	4.73981	4.66208
RP11-584P21.2	ENSG00000250075	3.72739	1.89816	1.93267e-27	2.12514e-26	5.37649	6.00219	6.64021	5.87362	6.04152	6.00353	4.89269	4.8073	4.81189	4.79109	4.71583	4.70626
TRIM45	ENSG00000134253	0.268786	-1.89547	5.20761e-69	4.80606e-67	6.21484	6.15741	6.19256	5.98939	6.07904	6.15353	7.64266	7.86591	7.85945	7.78223	7.97995	7.98601
RP11-864J10.2	ENSG00000240441	3.71033	1.89155	8.3318e-48	2.79465e-46	6.3263	6.61581	6.59733	6.55082	6.46789	6.50954	5.22415	5.2442	5.19451	5.17636	5.1285	5.08433
NA	ENSG00000270589	3.70607	1.88989	7.18738e-31	9.8164e-30	6.28097	6.26842	7.1393	6.52826	6.49546	6.7969	5.39453	5.18605	5.23379	4.99484	5.00756	5.25676
NA	ENSG00000272434	3.68199	1.88049	5.61194e-19	3.32963e-18	4.53731	4.66293	4.61779	4.82115	4.70999	4.65443	3.98805	3.98019	4.00863	3.98861	3.93869	4.01541
NA	ENSG00000266900	3.67904	1.87933	8.06876e-112	3.789e-109	10.1833	10.7252	10.1104	10.1881	10.0669	9.95178	8.33726	8.07715	8.11087	7.94352	8.01142	8.12003
NA	ENSG00000269688	3.67648	1.87833	2.41165e-103	8.19244e-101	8.64512	8.43165	8.24621	8.41223	8.48232	8.27427	6.45193	6.58058	6.55112	6.64949	6.63432	6.45152
CHN1	ENSG00000128656	3.6607	1.87212	1.51792e-69	1.45994e-67	7.69113	8.0072	8.04236	7.69879	7.80203	8.03829	6.29938	6.10839	6.10473	6.19763	5.98211	6.0968
IL20RB	ENSG00000174564	3.66016	1.8719	1.72119e-132	1.30859e-129	9.4818	9.43728	9.41334	9.26531	9.42847	9.36222	7.49862	7.53757	7.53159	7.15797	7.31957	7.28762
SLC25A42	ENSG00000181035	0.275146	-1.86173	1.39086e-52	5.78293e-51	5.89018	5.6785	5.88416	5.75185	5.66023	5.92187	7.30571	7.45263	7.37045	7.32767	7.23138	7.49523
RP5-1086K13.1	ENSG00000224950	0.275415	-1.86032	3.18055e-23	2.53523e-22	4.97508	5.00976	4.92368	4.69931	4.81844	4.75496	5.9257	6.21626	6.2504	5.65656	5.84438	5.88876
PTPDC1	ENSG00000158079	0.276003	-1.85725	8.0128e-60	4.70339e-58	6.71236	6.44025	6.47274	6.58128	6.33201	6.98364	8.62408	8.51107	8.23714	8.29711	8.44624	8.48198
OR2G3	ENSG00000177476	3.57727	1.83886	8.66861e-48	2.90153e-46	6.65865	7.33086	7.90887	7.04127	7.17113	7.16991	5.64028	5.91363	5.75241	5.50372	5.60986	5.4669
TAS2R46	ENSG00000226761	3.56879	1.83543	1.55968e-111	7.11483e-109	9.55345	10.1604	9.94491	9.61174	9.76212	9.83548	7.88758	7.91885	7.98252	7.4249	7.77027	7.74949
CTD-3083F21.5	ENSG00000254088	3.56484	1.83384	2.90015e-16	1.4208e-15	4.4395	4.50357	4.69641	4.49068	4.53838	4.59698	3.92755	3.84727	4.00585	3.89176	3.87998	3.89264
NOSTRIN	ENSG00000163072	3.56262	1.83294	7.43324e-37	1.42815e-35	6.86347	7.1155	7.409	6.42077	6.84904	7.04308	5.767	5.45238	5.53298	5.43691	5.38075	5.25879
ST13P4	ENSG00000232150	3.55806	1.83109	1.38476e-37	2.7671e-36	6.12367	6.52683	7.09819	6.40955	6.22955	6.44	4.98671	5.3647	5.12391	5.21194	5.0924	5.12278
GPR19	ENSG00000183150	0.28134	-1.82961	4.39514e-35	7.64409e-34	5.206	5.21392	5.13082	5.30724	5.29899	5.3628	6.53879	6.26418	6.56349	6.48549	6.75051	6.67474
TLCD1	ENSG00000160606	0.281473	-1.82893	3.29834e-33	5.09789e-32	5.866	5.55364	5.42205	5.84377	5.60325	5.49576	6.88606	7.00417	6.87157	7.28741	7.47599	7.29493
RP11-346E8.1	ENSG00000231875	3.54554	1.82601	4.53733e-43	1.25117e-41	6.3824	7.07394	7.43176	6.66494	7.14095	7.06317	5.55043	5.55523	5.63738	5.38833	5.3535	5.42267
AC099522.1	ENSG00000255883	3.53102	1.82008	2.32894e-35	4.08613e-34	6.33544	6.32696	6.37289	5.9815	5.77924	6.05555	4.94177	5.01626	4.89983	4.91905	4.88205	5.08227
PELI3	ENSG00000174516	0.283568	-1.81824	1.1689e-38	2.50842e-37	5.62948	5.62001	5.44865	5.53199	5.5466	5.39575	6.73424	6.90383	6.93792	6.96631	6.98385	7.15368
RP11-552M11.8	ENSG00000260948	3.51024	1.81157	6.0229e-94	1.41414e-91	9.88634	10.3487	10.2146	10.0643	10.2792	10.079	8.36317	8.21355	8.22292	7.82758	7.98823	8.07091
RP1-212P9.2	ENSG00000226852	3.49701	1.80612	6.65158e-15	2.94344e-14	4.43074	4.44509	4.58498	4.46523	4.45732	4.66161	3.94927	3.93214	3.8472	3.86766	3.85601	3.83642
NA	ENSG00000267717	3.49102	1.80365	1.5825e-26	1.61859e-25	5.74643	5.90337	6.14092	5.74489	5.48748	5.96459	4.88053	4.71954	4.73785	4.65453	4.80061	4.74221
EFNB2	ENSG00000125266	3.48752	1.8022	2.7548e-102	8.79663e-100	9.23752	9.16141	8.99323	8.95749	9.05218	8.79138	7.33345	7.02657	7.05133	6.95859	7.18252	7.22507
LIN7B	ENSG00000104863	0.287299	-1.79937	2.60688e-12	9.64799e-12	3.79547	3.74029	3.7173	3.7036	3.732	3.77798	4.2478	4.39487	4.16978	4.29462	4.14024	4.40597
SLC30A4	ENSG00000104154	0.287727	-1.79723	1.16904e-23	9.56686e-23	5.17657	5.0192	4.91458	4.87146	4.76223	4.94344	6.40989	6.00238	6.08773	6.02261	5.80716	6.04706
C14orf63	ENSG00000225163	3.4729	1.79614	2.33841e-43	6.51573e-42	6.24069	6.62499	6.65232	6.57742	6.50248	6.514	5.14853	5.32455	5.38973	5.20082	5.22675	5.0944
ZCCHC24	ENSG00000165424	0.2889	-1.79136	2.22639e-31	3.13738e-30	5.68444	5.5739	5.36758	5.30498	5.28776	5.5947	6.9943	6.72654	6.82174	6.79403	6.88362	6.86832
TRIM65	ENSG00000141569	0.290295	-1.78441	5.54541e-220	2.21345e-216	8.99083	9.1336	9.08295	9.18036	9.14448	9.11005	10.9263	11.1323	10.9795	11.3862	11.2216	11.2257
CTD-2010I16.1	ENSG00000254595	3.44355	1.7839	7.59418e-37	1.4563e-35	6.5942	6.6397	6.81131	6.39991	6.2089	6.62124	5.21535	5.44997	5.26149	5.34016	5.11388	5.08625
RP11-29H23.5	ENSG00000246203	3.44344	1.78385	4.87342e-22	3.6006e-21	5.32596	5.52976	5.54025	5.08205	5.02784	5.01	4.43137	4.48562	4.41764	4.26892	4.37005	4.3458
NA	ENSG00000268175	3.42905	1.77781	2.50564e-24	2.16595e-23	5.09544	5.825	5.75958	5.38188	5.33261	5.49515	4.51332	4.64094	4.59485	4.45995	4.63631	4.56813
HMGB1P44	ENSG00000248956	3.42338	1.77542	1.87393e-29	2.33378e-28	5.65314	6.27842	6.02877	5.84081	6.07817	5.71369	4.81104	4.88375	4.9442	4.69424	4.97475	4.73995
AC007278.3	ENSG00000234389	3.41836	1.7733	4.75125e-13	1.85337e-12	4.63916	4.54931	5.102	4.42909	4.34898	4.30807	3.95736	3.84208	3.84739	4.01054	3.85653	3.81694
NA	ENSG00000269793	0.292546	-1.77327	3.87301e-15	1.74976e-14	4.08606	4.12082	4.18297	4.07475	4.07778	4.201	5.22898	4.74554	4.81628	4.75176	4.55949	4.81778
SRRM5	ENSG00000226763	3.41451	1.77168	3.63017e-55	1.71986e-53	7.52966	7.43239	7.84269	7.47589	7.64588	7.63819	5.83777	6.2048	6.25055	5.88492	5.93713	5.85935
NA	ENSG00000273133	3.3977	1.76456	8.46715e-28	9.52689e-27	5.29637	5.89043	6.31829	5.55327	5.47237	5.71753	4.65693	4.62297	4.89068	4.71911	4.62665	4.58284
OR52N4	ENSG00000181074	3.39111	1.76176	1.96857e-15	9.07078e-15	4.71264	5.17192	5.13314	4.93524	5.01733	4.92626	4.3614	4.26324	4.18291	4.16168	4.12988	4.14415
NA	ENSG00000273261	3.39074	1.7616	3.11788e-21	2.1776e-20	5.32207	5.72197	5.6941	5.60009	5.39938	5.42494	4.71228	4.58553	4.67638	4.54541	4.44798	4.5128
RP1-78O14.1	ENSG00000257894	3.38624	1.75968	6.21867e-21	4.23942e-20	5.3163	5.75121	5.51487	5.17746	5.12462	5.43816	4.58723	4.59968	4.53816	4.37443	4.36238	4.44414
LVRN	ENSG00000172901	3.36952	1.75255	6.50343e-19	3.8457e-18	5.07812	5.47152	5.66547	5.63544	5.67402	5.83208	4.66396	4.73711	4.48621	4.55026	4.54162	4.53329
RP11-97N5.2	ENSG00000230162	3.36537	1.75076	3.30932e-26	3.31472e-25	5.5177	5.71385	5.83642	5.36604	5.73444	5.95437	4.78834	4.75771	4.63436	4.59223	4.69059	4.67914
RP11-863K10.4	ENSG00000233170	3.3635	1.74996	2.65844e-44	7.62023e-43	7.4697	7.50698	6.9884	7.4291	7.28228	7.07768	5.84309	5.71123	5.88015	5.5921	5.76483	5.87542
OR2G2	ENSG00000177489	3.35638	1.74691	1.46761e-46	4.67701e-45	6.59648	7.27392	7.60051	7.14669	6.84467	7.21588	5.603	5.89484	5.81259	5.47673	5.57193	5.55246
NA	ENSG00000272365	0.298614	-1.74365	2.84063e-17	1.49978e-16	4.31292	4.28756	4.31231	4.26943	4.32483	4.34031	5.24612	5.20971	5.03607	4.89896	4.90303	4.93652
ZNF474	ENSG00000164185	3.34063	1.74012	1.19272e-26	1.23176e-25	5.89955	5.86908	6.12166	5.79543	6.24664	6.52804	4.96063	5.07949	4.9499	4.74423	4.88904	5.01838
RP1-199H16.5	ENSG00000184949	0.300486	-1.73463	3.59228e-39	7.94381e-38	5.50079	5.46055	5.58553	5.49656	5.44402	5.70883	6.77515	7.10074	6.9666	6.54508	6.89117	6.98467
FGFR3	ENSG00000068078	0.300967	-1.73232	1.98673e-18	1.13286e-17	4.55749	4.47685	4.4739	4.45152	4.4571	4.52412	5.04754	5.28461	5.16904	5.50187	5.55921	5.41224
NA	ENSG00000269944	3.30857	1.72621	2.10697e-26	2.13451e-25	5.64642	5.83809	6.30825	5.68236	5.82016	5.77877	4.772	4.97773	4.95279	4.65513	4.72692	4.7334
BHLHB9	ENSG00000198908	0.304382	-1.71604	8.16814e-73	8.8716e-71	6.55703	6.42634	6.24508	6.52567	6.38975	6.50518	8.35185	8.06465	7.90142	8.01299	8.01565	8.15976
RP11-333I13.1	ENSG00000260977	3.27789	1.71277	6.95064e-70	6.72569e-68	7.40904	8.11251	8.25694	7.42167	7.41316	7.62	6.01144	6.46451	6.23384	6.07726	5.99838	5.95362
ARC	ENSG00000198576	3.26522	1.70718	6.21738e-35	1.07315e-33	7.88622	7.92312	7.34208	7.49889	6.86817	7.5047	5.79864	6.30234	5.90462	5.64139	6.01276	6.01286
NA	ENSG00000269925	3.25861	1.70426	1.00981e-78	1.41427e-76	8.11191	8.00314	7.84132	7.81027	7.87676	7.49315	6.43963	6.22227	6.38776	6.2367	6.22879	6.02776
RP11-722P15.2	ENSG00000213608	3.25431	1.70235	1.07622e-19	6.73579e-19	5.50217	5.42741	5.48371	5.24613	5.10876	5.59534	4.69699	4.48508	4.53853	4.51932	4.36575	4.48038
TMEM104	ENSG00000109066	0.307479	-1.70144	1.94944e-49	7.02591e-48	7.09797	6.77586	7.27617	6.7722	6.96297	7.06276	8.25366	9.12835	9.20705	8.68491	8.91368	8.41905
RP11-753G20.1	ENSG00000217325	3.24815	1.69962	6.30239e-16	3.01089e-15	4.59053	4.42326	4.70313	4.54449	4.55132	4.72708	4.04501	3.9466	3.91445	3.9548	3.95627	3.98141
TAS2R50	ENSG00000212126	3.24202	1.69689	8.23517e-89	1.66434e-86	8.99145	9.75255	9.548	9.24948	9.17349	9.33522	7.46295	7.7156	7.66887	7.12762	7.53406	7.49367
MAFA	ENSG00000182759	3.22851	1.69087	1.28737e-21	9.24615e-21	6.14484	6.29985	5.57147	5.76086	5.27215	5.6599	4.85775	4.94896	4.85991	4.5557	4.64174	4.66766
FAM86EP	ENSG00000251669	0.31026	-1.68845	1.41999e-50	5.41086e-49	6.07201	6.17868	6.24083	6.31349	6.22564	6.00795	7.73169	7.69926	7.66821	7.60116	7.69499	7.88512
FAM101A	ENSG00000178882	0.310901	-1.68548	1.01183e-18	5.87662e-18	4.45602	4.52158	4.59054	4.41472	4.64985	4.65711	5.1966	5.44229	5.4393	5.18891	5.41348	5.61422
NA	ENSG00000271270	0.311	-1.68501	6.03361e-148	6.42217e-145	8.34565	8.05707	8.17785	8.08018	8.17524	8.20906	10.3545	10.0104	10.0239	9.97875	9.84129	10.0895
NA	ENSG00000269896	0.312096	-1.67994	2.97598e-18	1.67246e-17	4.56991	4.63524	4.57313	4.54791	4.79561	4.54571	5.14596	5.76506	5.87879	5.3269	5.45863	5.4544
AC005062.2	ENSG00000243004	3.20407	1.67991	1.08778e-37	2.19823e-36	7.10892	7.25235	7.5168	7.24491	7.42672	7.46923	6.01606	6.11657	5.92138	5.63806	5.73698	5.72882
AC026150.8	ENSG00000260693	0.312473	-1.6782	2.26229e-17	1.20159e-16	4.53529	4.48399	4.45038	4.50453	4.46069	4.39867	5.377	5.43895	5.72446	4.961	5.05794	5.22555
NA	ENSG00000266999	0.313944	-1.67142	4.32227e-15	1.94393e-14	4.29032	4.32558	4.32819	4.395	4.21766	4.21301	4.75774	5.36157	5.50213	4.90685	4.94938	4.8088
TMEM150C	ENSG00000249242	0.314666	-1.6681	1.38057e-56	7.01979e-55	6.0751	6.07116	6.15118	5.95883	6.07611	5.96959	7.63091	7.46346	7.65653	7.54099	7.36077	7.45589
NA	ENSG00000272844	3.16593	1.66263	2.72279e-17	1.44042e-16	4.67721	5.05725	5.02667	4.69502	4.79603	4.71414	4.13945	4.15327	4.1087	4.22125	4.12583	4.10392
KCTD7	ENSG00000243335	0.316519	-1.65964	2.40221e-53	1.02825e-51	6.25625	6.1853	6.26522	6.02146	6.17372	6.43545	7.85217	7.63342	7.534	7.78721	7.77156	7.88895
AC079779.4	ENSG00000228643	3.159	1.65947	3.54197e-15	1.60202e-14	5.20093	5.16772	5.38091	5.32251	5.23909	5.20365	4.59277	4.4437	4.34355	4.34337	4.31105	4.50507
KLHL22	ENSG00000099910	0.316883	-1.65798	4.75073e-73	5.23104e-71	7.53854	7.30521	7.19179	7.42636	7.22689	7.46415	8.92504	9.2057	9.21367	9.07124	9.20813	9.16557
NA	ENSG00000267317	0.317137	-1.65682	1.67982e-13	6.79332e-13	4.30956	4.25787	4.1761	4.28442	4.15712	4.30521	4.83072	5.14151	4.92531	4.91566	4.84128	5.05591
AP001258.4	ENSG00000245571	0.317191	-1.65657	3.04359e-30	3.96362e-29	5.513	5.61367	5.48581	5.63637	5.28416	5.66353	7.01569	6.65815	6.84876	6.72626	6.73832	6.94036
CTNS	ENSG00000040531	0.317559	-1.6549	3.78359e-105	1.4383e-102	7.4614	7.3861	7.46771	7.32254	7.37906	7.42596	9.05016	9.36503	9.1478	9.18911	9.11225	9.14379
RP11-774O3.3	ENSG00000251615	0.317942	-1.65316	5.43631e-27	5.77102e-26	4.98891	5.04974	4.98315	5.06871	5.01322	4.99894	6.16626	6.14908	6.20012	6.05087	5.82761	5.93333
PEX11A	ENSG00000166821	0.318533	-1.65049	4.42816e-42	1.14959e-40	6.1101	6.07003	6.26814	5.80478	6.0105	6.20908	7.61636	7.36447	7.42353	7.60533	7.54441	7.76712
OR52N2	ENSG00000180988	3.13312	1.6476	5.51907e-20	3.52047e-19	5.79179	5.78672	5.65565	5.47386	5.55316	5.92881	4.78504	4.60896	4.59854	4.87173	4.73159	4.81533
CRTC1	ENSG00000105662	0.319191	-1.64751	6.30638e-37	1.21733e-35	6.61976	6.50858	6.21846	6.2845	6.1567	6.3744	7.55325	8.59672	8.2726	7.50835	8.02417	7.75106
RP11-297N6.4	ENSG00000255046	3.12706	1.64481	7.53433e-56	3.65633e-54	8.09365	8.15379	7.54669	8.08097	7.54182	7.73072	6.28282	6.32823	6.23861	6.19271	6.22246	6.495
NA	ENSG00000267030	0.319907	-1.64428	8.02739e-14	3.32724e-13	4.05608	4.02768	4.08343	4.06764	4.07251	4.11497	4.36304	4.85075	4.97367	4.51932	4.76577	4.73354
CSRP2BP	ENSG00000149474	0.322802	-1.63128	1.46788e-122	9.76505e-120	8.69096	8.62533	8.92324	8.64505	8.7721	8.96475	10.6906	10.5036	10.5643	10.7041	10.5867	10.7252
POFUT1	ENSG00000101346	0.323218	-1.62942	1.20263e-152	1.47701e-149	9.58839	9.50532	9.75988	9.75093	9.87792	9.8075	11.5161	11.5842	11.5557	11.6902	11.6773	11.6228
RAET1K	ENSG00000218358	0.323284	-1.62913	3.20305e-14	1.36191e-13	4.23344	4.18234	4.13956	4.20901	4.16521	4.10768	4.97303	4.67905	4.89215	4.7541	4.87326	4.75225
AC016722.2	ENSG00000239332	3.09265	1.62884	6.5916e-25	5.97284e-24	5.40689	5.8728	6.16763	5.26701	5.48495	5.65946	4.75842	4.77295	4.78456	4.55125	4.62391	4.70618
RP11-634B7.1	ENSG00000230411	3.08302	1.62434	4.0722e-33	6.26366e-32	6.03371	6.92569	7.31852	6.76195	6.56174	6.85205	5.41306	5.5798	5.61201	5.29046	5.50735	5.33453
MAPK13	ENSG00000156711	3.08215	1.62394	3.15317e-45	9.44533e-44	7.04964	7.2854	7.3271	7.07372	7.19593	7.31368	5.90044	6.00011	5.91352	5.57986	5.71934	5.79583
RP11-382A20.2	ENSG00000260579	3.07454	1.62037	3.66103e-21	2.53918e-20	5.57656	5.37433	5.55146	5.10543	5.38601	5.44483	4.52661	4.49216	4.63327	4.42261	4.57597	4.69575
GPR110	ENSG00000153292	3.07312	1.61971	5.55483e-24	4.66536e-23	5.63479	6.03243	6.01119	5.76815	5.61907	5.75704	4.74706	4.97816	4.70703	4.76602	4.86995	4.88096
SLC2A4	ENSG00000181856	0.326592	-1.61444	6.98172e-18	3.83718e-17	5.45689	5.03013	5.11128	4.94094	5.02955	5.23821	6.02761	6.68364	6.38427	6.0679	6.23119	6.12816
RAB42	ENSG00000188060	0.326691	-1.614	2.17289e-10	6.89023e-10	3.95974	3.93012	3.97845	4.17945	3.95253	3.94891	4.59497	4.57829	4.70504	4.47393	4.65599	4.53144
TAS2R64P	ENSG00000256274	3.06069	1.61386	2.33508e-84	3.92441e-82	9.22682	10.6855	9.46309	9.84026	10.2157	9.74852	8.0073	8.36808	7.78465	7.8785	8.41162	7.922
DZIP1L	ENSG00000158163	0.327014	-1.61258	6.24551e-21	4.2559e-20	5.09041	5.19303	4.91074	4.97926	5.08081	4.8773	5.8518	6.09631	5.9402	6.33523	6.03519	6.04304
NA	ENSG00000269559	3.04634	1.60708	3.51329e-16	1.71277e-15	4.99182	5.22949	5.58444	4.8839	4.90542	4.99183	4.35707	4.21292	4.34308	4.28319	4.32936	4.42075
VGF	ENSG00000128564	3.04544	1.60665	1.26568e-15	5.92258e-15	4.99082	4.98591	4.7536	4.87996	4.7944	4.62892	4.09167	4.20334	4.21995	4.1257	4.15877	4.19554
FAM161A	ENSG00000170264	0.329724	-1.60067	6.51314e-84	1.06111e-81	7.57922	7.46734	7.23025	7.38117	7.61934	7.40873	9.16055	9.13516	9.05925	9.36072	9.15343	9.1069
TPH1	ENSG00000129167	0.329942	-1.59972	1.58938e-30	2.11997e-29	5.4175	5.23553	5.44132	5.114	5.33558	5.31612	6.82188	6.60086	6.73409	6.00177	6.37006	6.19022
KLHL23	ENSG00000213160	0.331217	-1.59415	1.61533e-94	3.84932e-92	9.84305	10.0377	10.317	10.0191	10.0555	10.1411	12.1273	11.7321	11.8139	11.9738	11.9355	12.0537
KIF21A	ENSG00000139116	0.331306	-1.59376	6.6099e-15	2.9258e-14	4.45832	4.29761	4.35982	4.30458	4.25468	4.37541	5.31316	5.1088	4.7898	5.18985	4.93036	4.97706
SLC7A2	ENSG00000003989	0.331389	-1.5934	8.82524e-37	1.68747e-35	5.70159	5.85452	5.5145	5.92868	5.6413	5.73272	7.41398	7.29846	6.56395	6.99854	6.90547	7.04925
NA	ENSG00000272520	0.332316	-1.58937	6.50304e-24	5.43599e-23	5.15957	5.3456	5.36936	5.2217	5.16172	5.43046	6.50926	6.25864	6.48771	6.65423	6.35857	6.17787
CTD-2547L24.3	ENSG00000258875	0.333498	-1.58425	5.46007e-12	1.97007e-11	4.20904	4.21401	4.1399	4.13428	4.26796	4.10566	5.14203	4.45119	4.72669	4.96213	4.69098	5.12161
MTND5P15	ENSG00000231888	2.993	1.58159	1.33813e-18	7.70728e-18	4.93877	5.05842	5.2693	5.12636	5.19415	5.27416	4.46885	4.33155	4.43518	4.38058	4.40148	4.34774
ZNF729	ENSG00000196350	0.334529	-1.5798	4.89447e-11	1.6321e-10	4.05123	4.05261	4.32974	4.12212	4.07421	4.1676	4.8874	4.73157	4.80873	4.69356	4.4572	4.94938
KB-1460A1.5	ENSG00000261087	2.98185	1.57621	3.07355e-72	3.27149e-70	8.26119	8.5727	8.81894	8.19305	8.28077	8.47316	6.90332	7.05257	7.05099	6.56346	6.75067	6.66607
NA	ENSG00000272374	0.336458	-1.5715	3.29319e-18	1.84682e-17	4.73032	4.79811	4.94773	4.70598	4.96221	4.85508	5.61984	6.31217	6.33996	5.52202	5.53213	5.43484
NONOP2	ENSG00000237522	0.33671	-1.57042	4.93413e-14	2.07858e-13	4.48733	4.3014	4.35657	4.36271	4.44023	4.31193	5.16129	5.26799	5.27872	4.83323	4.98838	4.9642
FAM86B1	ENSG00000186523	0.336785	-1.5701	5.60004e-48	1.89429e-46	6.21339	6.13095	6.04592	6.01518	6.26825	5.90534	7.36239	7.65008	7.72026	7.19918	7.9503	7.11626
RP11-978I15.9	ENSG00000227135	0.336963	-1.56934	4.8862e-16	2.35618e-15	4.47203	4.53494	4.72773	4.50655	4.5128	4.52826	5.44576	5.45411	5.28474	5.25292	5.33435	5.14972
PRR22	ENSG00000212123	0.337149	-1.56854	3.07694e-23	2.4551e-22	5.31909	5.52225	5.25743	5.33329	5.14352	5.22432	5.83087	6.62861	6.44046	6.57908	6.69333	6.3634
RP5-821D11.7	ENSG00000184068	2.96442	1.56775	6.09192e-74	6.9474e-72	8.38284	8.66497	8.14541	8.52703	8.04824	8.2942	6.86216	6.77715	6.72838	6.68606	6.6949	6.82832
NR2C2AP	ENSG00000184162	0.338196	-1.56407	1.53015e-100	4.6095e-98	8.10027	8.22054	8.0495	7.99817	8.04552	8.23546	9.69791	9.72981	9.62852	9.89789	10.0355	10.0944
TMEM72	ENSG00000187783	0.338226	-1.56394	1.82497e-09	5.36898e-09	3.54314	3.60316	3.59413	3.53516	3.56339	3.50885	3.98854	3.86787	4.17808	3.99172	3.96958	3.92955
LYSMD4	ENSG00000183060	0.338392	-1.56323	4.90038e-76	6.11246e-74	6.7446	6.74817	6.80627	6.9248	6.82378	6.78101	8.30298	8.29786	8.23492	8.3959	8.41086	8.53824
FITM2	ENSG00000197296	0.338599	-1.56235	3.02605e-63	2.0647e-61	6.72859	6.67033	6.73108	6.63418	6.449	6.72212	8.20126	8.26618	8.12621	8.25243	8.1726	8.09653
KLHDC8B	ENSG00000185909	0.338738	-1.56176	1.15988e-50	4.45161e-49	7.1066	6.74052	6.67072	6.62602	6.95504	7.04028	8.32321	8.41496	7.97321	8.67468	8.65382	8.61784
NA	ENSG00000267886	0.339182	-1.55987	2.4767e-39	5.546e-38	6.39571	6.4859	6.41402	6.60222	6.15002	6.48275	7.72825	8.06404	8.23603	7.58074	8.01449	7.89688
RTP4	ENSG00000136514	0.339672	-1.55778	5.69426e-28	6.48463e-27	5.69805	5.44346	5.48759	5.56232	5.2585	5.48358	7.00051	6.65873	6.44002	6.39191	6.54023	6.96684
RP11-537H15.5	ENSG00000224802	2.94322	1.5574	1.15258e-28	1.37023e-27	6.71631	6.48837	6.76761	6.69337	6.44427	6.41288	5.32315	5.61137	5.6131	5.23852	5.25952	5.38587
CCDC19	ENSG00000213085	2.94105	1.55633	7.22736e-61	4.45529e-59	7.73368	7.66885	7.66761	7.25278	7.4217	7.4278	6.0993	6.16935	6.17	6.12686	6.09055	6.06417
GOLGA8H	ENSG00000261794	0.340431	-1.55457	7.91528e-15	3.48814e-14	4.4716	4.47794	4.49283	4.37032	4.32129	4.39301	5.20103	4.93753	5.22091	5.30714	5.00441	5.14876
NA	ENSG00000272885	2.93511	1.55341	1.93826e-20	1.27614e-19	5.4705	5.65571	5.57093	5.40751	5.52242	5.31324	4.79402	4.7191	4.68022	4.53097	4.59474	4.55518
PRMT5-AS1	ENSG00000237054	2.93115	1.55147	8.518e-26	8.26738e-25	6.68079	6.41995	6.08471	6.52655	6.25211	6.39772	5.52071	5.32295	5.34517	5.23875	5.0152	5.18518
AC097721.1	ENSG00000232915	0.341688	-1.54925	4.41191e-14	1.86351e-13	4.43357	4.57155	4.50276	4.5726	4.36719	4.36295	4.98044	5.42705	5.37597	5.08833	5.28014	5.03425
AF129075.5	ENSG00000231125	2.92592	1.54889	2.09845e-76	2.70192e-74	9.37282	9.4693	9.1497	9.2616	9.24597	9.07685	7.9556	7.52261	7.63071	7.50039	7.37359	7.49296
SLC25A27	ENSG00000153291	0.342344	-1.54648	4.74825e-20	3.04828e-19	5.04012	5.25447	4.87285	5.002	4.91334	5.12302	6.18583	6.25259	5.96912	5.90229	5.95998	5.88038
PHKG1	ENSG00000164776	2.91656	1.54427	2.63825e-40	6.2682e-39	7.69073	7.58631	7.20004	7.27077	7.59183	7.42717	6.21268	6.24794	6.21398	5.76608	5.93517	6.01913
SETP17	ENSG00000255222	2.90663	1.53935	2.98694e-22	2.2421e-21	5.52341	6.08469	6.17925	5.84608	5.82568	5.63842	4.95291	4.9583	4.87489	4.74197	4.91902	4.8765
CLCF1	ENSG00000175505	0.344468	-1.53756	1.01403e-08	2.79958e-08	3.54637	3.51798	3.66271	3.51324	3.54067	3.58564	3.95953	3.93156	4.04215	4.0513	4.02005	3.90038
TMEM44	ENSG00000145014	0.345418	-1.53359	1.93187e-69	1.83597e-67	7.41753	7.2828	7.40631	7.11404	7.26902	7.31147	8.58724	9.06404	9.0682	8.83524	9.02313	8.93995
KIF4CP	ENSG00000225025	2.88982	1.53098	5.6217e-16	2.69457e-15	5.09377	5.24039	6.24459	5.28287	5.47614	5.56895	4.5905	4.79807	4.69191	4.58092	4.51077	4.44987
KRCC1	ENSG00000172086	0.346044	-1.53097	2.24224e-16	1.11006e-15	7.72757	7.79977	8.4444	7.82198	7.86489	8.49754	10.2465	9.48199	9.59487	10.1245	9.77734	9.96412
MORN4	ENSG00000171160	0.34607	-1.53086	1.56855e-29	1.96265e-28	5.47696	5.4877	5.36395	5.38644	5.62802	5.58683	6.7685	6.74065	6.52096	6.58128	6.47245	6.7669
CTD-2323K18.1	ENSG00000260269	2.88433	1.52824	1.93881e-37	3.85013e-36	7.20414	7.03298	7.16201	7.18508	7.13635	7.13779	5.6499	5.9056	6.07395	5.96226	5.77314	5.6852
JAGN1	ENSG00000171135	0.346967	-1.52713	5.64573e-98	1.50233e-95	8.72479	8.80079	8.89341	8.84468	8.78206	8.97079	10.6721	10.393	10.2328	10.6707	10.7424	10.7887
DDX47	ENSG00000213782	2.87896	1.52555	7.40419e-180	1.97025e-176	11.3692	11.3974	11.2076	11.1861	11.2212	11.1676	9.5658	9.47148	9.48814	9.4651	9.5159	9.42484
SH2D5	ENSG00000189410	0.348463	-1.52092	3.89528e-10	1.20874e-09	3.76301	3.73373	3.77989	3.80448	3.80881	3.87207	4.18639	4.40626	4.19558	4.124	4.45043	4.37149
NA	ENSG00000272093	0.348479	-1.52086	5.18066e-49	1.8381e-47	6.50005	6.59056	6.79354	6.83576	6.85212	6.60891	8.46678	8.14567	8.18587	8.22306	8.10794	8.10571
PPM1F	ENSG00000100034	0.348578	-1.52045	8.95939e-164	1.43046e-160	11.0237	10.8671	10.8448	10.9807	11.0845	11.0442	12.6667	12.821	12.5965	12.8491	12.7852	12.8823
DHRS13	ENSG00000167536	0.348715	-1.51988	1.89291e-85	3.39576e-83	7.7754	7.86876	7.9562	7.81745	7.70967	8.08942	9.34625	9.47304	9.46916	9.68716	9.64586	9.61564
NA	ENSG00000272842	2.86381	1.51793	2.39354e-45	7.21044e-44	7.53123	7.63933	7.26656	7.28196	6.91317	7.11296	6.27009	5.91215	5.86985	5.8944	5.84346	5.9484
SLC25A34	ENSG00000162461	0.349201	-1.51787	3.67024e-10	1.14139e-09	3.83396	3.77815	3.75515	3.81772	3.87142	3.79158	4.08214	4.38032	4.42983	4.41094	4.39325	4.15879
AC006538.1	ENSG00000261342	0.349266	-1.5176	8.83271e-40	2.0379e-38	6.4445	6.31938	6.17982	6.32408	6.05801	6.30313	7.38168	7.58943	7.79913	7.97179	7.5879	7.72674
MRVI1	ENSG00000072952	0.350439	-1.51277	7.51502e-19	4.42259e-18	4.6769	4.87545	4.71086	4.73531	4.92427	4.88646	5.23283	5.85558	5.61353	5.81118	5.74041	5.73201
KBTBD13	ENSG00000234438	2.84883	1.51037	1.9542e-15	9.00976e-15	4.76203	4.69883	4.84854	4.38569	4.57153	4.41196	4.05032	4.01636	4.10012	4.00882	4.02261	3.98555
CCDC168	ENSG00000175820	2.84681	1.50934	2.76985e-62	1.81243e-60	8.9561	9.21473	9.58338	9.02618	9.16051	9.39662	7.74939	7.70649	7.69312	7.52955	7.41396	7.37621
RHOB	ENSG00000143878	2.84677	1.50933	2.74592e-59	1.57703e-57	9.22054	9.18963	8.37637	8.46897	7.9228	8.65439	7.37978	7.22319	6.89429	6.75961	6.97743	7.13693
DGKQ	ENSG00000145214	0.351839	-1.50701	4.80816e-61	2.99872e-59	7.27454	7.11474	7.20878	6.9326	7.23016	7.20938	8.38505	8.8793	8.67376	8.61793	8.99826	8.83809
TAS2R43	ENSG00000255374	2.83912	1.50544	1.11283e-48	3.87934e-47	7.96949	9.35618	8.26683	8.71277	8.88335	8.59048	7.00538	7.37521	6.88899	6.69829	7.28831	7.05059
C3orf18	ENSG00000088543	0.352368	-1.50484	4.92551e-37	9.61377e-36	5.95324	6.07129	6.00274	5.83841	5.77898	6.04841	7.18433	7.15742	7.00984	7.37801	7.19472	7.47563
LRRC3	ENSG00000160233	0.353292	-1.50107	1.39159e-19	8.62838e-19	4.98901	5.21951	4.90127	5.21336	5.20988	4.95592	5.63753	6.26678	6.15232	6.12085	6.19393	6.02805
XKR5	ENSG00000186530	0.353847	-1.4988	2.73725e-09	7.92293e-09	4.03815	4.01321	3.92787	3.90947	3.99602	4.08578	4.31095	4.66891	5.02362	4.6899	4.47442	4.35728
ARRDC3	ENSG00000113369	2.82064	1.49602	1.55163e-78	2.13563e-76	13.5214	13.2252	13.1667	12.8393	12.8627	12.8566	11.5464	11.1178	11.0713	11.2856	11.4175	11.3613
AC005696.1	ENSG00000239884	2.8124	1.4918	3.32108e-34	5.46642e-33	6.95689	6.98947	6.93483	6.61325	6.38609	6.73179	5.48562	5.71015	5.75678	5.61082	5.5406	5.41149
ZC2HC1A	ENSG00000104427	0.3556	-1.49167	1.32592e-29	1.66821e-28	5.56341	5.55572	5.52081	5.36923	5.5025	5.36478	6.90441	6.43729	6.64124	6.7228	6.48366	6.32746
NA	ENSG00000269430	0.355839	-1.49071	1.09965e-11	3.86718e-11	4.1642	4.22752	4.14609	4.3224	4.35366	4.20337	4.56636	5.00511	5.0088	4.88111	4.81474	4.99222
NEURL1B	ENSG00000214357	0.356028	-1.48994	1.72435e-68	1.5295e-66	8.23006	8.48974	8.55503	8.10141	8.08966	8.65079	9.69799	10.2985	10.1468	10.0085	10.056	10.0029
SAMD10	ENSG00000130590	0.356371	-1.48855	4.58306e-50	1.70965e-48	6.58907	6.48246	6.54567	6.54249	6.5655	6.38624	7.59496	8.16864	8.12209	7.87119	8.10179	7.82559
AC073052.1	ENSG00000228446	2.80445	1.48772	5.18991e-76	6.42342e-74	9.08525	9.64456	9.44086	9.20101	9.18263	9.2617	7.88449	7.76154	7.78112	7.58994	7.48898	7.5642
CCDC113	ENSG00000103021	0.356933	-1.48628	2.90848e-32	4.24469e-31	6.15747	6.20452	5.84185	6.23261	6.21677	5.81003	7.31045	7.35435	7.28003	7.58549	7.4242	7.45799
RP11-521C20.4	ENSG00000248508	0.356954	-1.48619	4.23669e-15	1.90705e-14	4.88622	4.84576	4.66978	4.98211	4.66073	4.72906	5.77265	5.82283	5.65093	5.46693	5.42838	5.76319
NA	ENSG00000273356	2.80131	1.4861	1.09773e-66	8.94204e-65	8.84881	8.94655	8.7662	8.12658	8.44679	8.96764	7.46178	7.3879	7.26876	6.73994	6.83461	7.1033
FAM86C2P	ENSG00000160172	0.357209	-1.48516	6.1339e-43	1.67983e-41	6.58148	6.64968	6.38215	6.73317	6.40554	6.39211	7.9936	8.08328	7.88008	7.71917	8.00238	8.06008
ADAMTS14	ENSG00000138316	0.357308	-1.48476	3.50771e-26	3.50026e-25	5.43726	5.29873	5.35493	5.52025	5.53706	5.53118	6.40554	6.35336	6.98306	6.51117	6.5522	6.56227
FNDC7	ENSG00000143107	2.79635	1.48355	1.8512e-14	7.99034e-14	5.36238	5.07221	5.03764	4.85468	4.72811	4.95885	4.60136	4.34868	4.31486	4.19523	4.18511	4.24742
KCTD21	ENSG00000188997	0.357667	-1.48331	5.87393e-31	8.07084e-30	6.04221	5.74452	6.28801	6.05231	5.89033	6.16695	7.13077	7.34882	7.35649	7.63613	7.26617	7.28345
RDH16	ENSG00000139547	2.79485	1.48277	1.07822e-24	9.62796e-24	5.57901	6.00607	6.46509	5.76692	5.73538	6.16623	4.96364	5.1562	5.12823	4.84515	4.89574	4.95362
TAS2R20	ENSG00000255837	2.79178	1.48119	1.2138e-56	6.21139e-55	9.33484	10.0126	9.7147	9.62859	9.51387	9.57302	8.09715	8.22657	8.09827	7.5175	7.93255	7.96435
PCDH10	ENSG00000138650	2.78918	1.47984	3.70829e-34	6.06624e-33	6.72698	6.67273	6.09059	6.34876	5.99733	6.22207	5.41867	5.39484	5.28588	5.28526	5.15558	5.32138
NA	ENSG00000264916	2.78696	1.47869	1.77389e-21	1.26156e-20	5.62356	5.52247	5.47133	5.40772	5.50344	5.418	4.6836	4.73719	4.71552	4.57201	4.70193	4.68879
MTX3	ENSG00000177034	0.358882	-1.47842	4.7302e-67	3.95405e-65	8.26029	8.25783	8.64301	8.54514	8.58218	8.59749	10.4382	10.0085	9.97823	10.234	10.2019	10.1147
RP11-457M11.5	ENSG00000261584	0.359265	-1.47688	3.36862e-16	1.64325e-15	4.8378	4.89964	4.78559	4.98733	4.79032	5.07683	5.70258	6.17807	6.07725	5.72163	5.53705	5.61106
SYNM	ENSG00000182253	0.359302	-1.47673	1.03147e-22	7.93274e-22	5.56347	5.55414	5.41877	5.67938	5.28005	5.67226	6.67204	6.7011	6.85986	6.53309	6.63965	6.60235
SYT15	ENSG00000204176	0.359816	-1.47467	3.65649e-25	3.36288e-24	5.69801	5.77897	6.30371	5.96253	5.7506	6.0696	7.22675	7.6802	7.78349	6.89436	6.96264	6.79595
CTD-2560C21.1	ENSG00000258796	2.76782	1.46875	2.39859e-23	1.92732e-22	5.63786	6.57152	6.16121	5.93823	6.29685	5.87451	5.11484	5.1643	5.1718	4.97506	5.21785	4.87874
TAB1	ENSG00000100324	0.361519	-1.46786	1.24794e-81	1.91583e-79	7.96042	7.85413	8.16631	7.86374	7.99672	8.06929	9.27431	9.66961	9.75046	9.66522	9.75905	9.53295
PLCD4	ENSG00000115556	2.7621	1.46576	1.86897e-16	9.30462e-16	5.36447	5.38269	5.77732	5.69107	5.50512	5.63952	4.7693	4.87947	4.81201	4.60186	4.61341	4.65055
NPPA-AS1	ENSG00000242349	0.362343	-1.46457	1.45536e-21	1.04012e-20	4.88235	4.97287	5.1191	4.97523	5.13391	4.9258	5.5981	6.30711	6.19676	5.63003	6.0795	5.71295
RNF170	ENSG00000120925	0.362636	-1.4634	7.53303e-101	2.31293e-98	7.93451	7.82355	7.74268	8.05918	7.97304	7.86773	9.71157	9.30715	9.31622	9.62615	9.47865	9.601
ZNF350	ENSG00000256683	2.752	1.46048	2.04144e-168	4.65623e-165	12.2956	12.0575	11.9218	11.9244	11.9135	11.8266	10.5224	10.2808	10.2666	10.2689	10.1004	10.22
FAM76A	ENSG00000009780	0.363401	-1.46036	8.61056e-76	1.04944e-73	7.63221	7.43392	7.55511	7.45254	7.67366	7.61686	9.23285	8.96871	8.89106	9.34856	9.07794	9.26051
FAM86C1	ENSG00000158483	0.363443	-1.4602	7.98691e-83	1.26256e-80	7.43385	7.32589	7.36452	7.40444	7.44532	7.37345	8.76084	8.96805	8.93047	9.02927	8.91045	9.0248
BDNF-AS1	ENSG00000245573	0.363774	-1.45889	2.15044e-08	5.77622e-08	3.51915	3.63114	3.49728	3.5829	3.48729	3.51076	3.92161	3.94315	4.01284	3.97072	3.81147	3.98356
FIZ1	ENSG00000179943	2.74514	1.45688	1.70488e-109	7.1632e-107	11.6687	11.6495	11.537	11.6439	11.4	11.4206	9.6633	9.94016	9.97331	9.83019	9.88149	9.79175
EPN2	ENSG00000072134	0.365041	-1.45387	5.18337e-34	8.39327e-33	5.6073	5.77502	5.87786	5.47529	5.54922	5.54934	6.69271	6.89046	7.13593	6.51213	6.70603	6.64888
RP11-613D13.2	ENSG00000213693	2.73735	1.45278	1.64231e-100	4.85577e-98	10.2682	10.2373	10.0533	10.053	10.107	10.0403	8.60252	8.63191	8.65757	8.28447	8.39547	8.31518
RP11-977B10.2	ENSG00000258101	2.73721	1.4527	2.42454e-12	8.98775e-12	4.57156	4.63341	4.67193	4.80246	4.64927	4.5409	4.02216	4.032	3.98324	4.13074	4.07032	4.16956
C1QL3	ENSG00000165985	2.72948	1.44863	1.29935e-18	7.49474e-18	5.90365	5.45354	5.62909	5.36757	5.45801	5.43251	4.83853	4.60209	4.89409	4.72442	4.71365	4.56808
AC013272.3	ENSG00000231584	0.366397	-1.44852	2.40161e-42	6.3589e-41	6.21673	6.0128	6.39177	6.24533	6.2663	6.27598	7.53867	7.60819	7.51311	7.52158	7.48995	7.61852
RP11-325P15.2	ENSG00000230832	2.72775	1.44771	1.64248e-19	1.01446e-18	5.80555	6.20104	5.72487	5.74145	5.8143	5.74856	5.01071	4.84358	5.13411	4.84519	4.91399	4.8594
TGM1	ENSG00000092295	0.36674	-1.44717	2.34288e-10	7.41016e-10	4.06528	4.04039	4.06243	4.13973	3.97488	4.11526	4.47122	4.66933	4.76092	4.54133	4.68952	4.5673
AC068020.1	ENSG00000173295	0.367276	-1.44506	2.68118e-32	3.92731e-31	6.68342	6.4775	6.38635	6.7485	6.90334	6.63672	7.85625	8.40131	8.36135	7.83689	8.15759	7.87146
RP11-687M24.3	ENSG00000187686	2.72248	1.44492	6.33997e-20	4.02961e-19	5.35697	5.47675	5.34519	5.31059	5.43652	5.33179	4.59658	4.55416	4.67144	4.65487	4.61464	4.6163
RPL21P44	ENSG00000229585	2.72018	1.4437	4.68312e-24	3.96031e-23	5.4249	5.77582	6.45523	5.839	5.56168	6.02986	4.83667	5.03804	5.07411	4.93518	4.84105	4.87175
SLC30A1	ENSG00000170385	2.71476	1.44083	2.96455e-109	1.21364e-106	12.9319	12.7466	12.6556	12.6848	12.6703	12.5321	11.2993	10.7365	10.8997	11.0458	11.0269	10.978
RFX8	ENSG00000196460	0.368666	-1.43961	2.07552e-14	8.9128e-14	4.7838	4.67463	4.66468	4.51888	4.5231	4.65461	5.38102	5.54285	5.63599	5.21318	5.33505	5.14475
RP11-231L11.3	ENSG00000248773	2.71092	1.43878	1.85464e-13	7.48135e-13	4.79568	4.90814	4.95969	4.65165	4.71357	4.85832	4.3422	4.1954	4.15501	4.11582	4.13643	4.2447
SLC2A10	ENSG00000197496	0.369608	-1.43593	5.64204e-23	4.42223e-22	5.65483	5.30245	5.4463	5.34961	5.5555	5.46207	6.40714	6.46219	6.68392	6.73617	6.60259	6.31406
GBGT1	ENSG00000148288	0.369944	-1.43462	1.54149e-96	3.90659e-94	8.78733	8.85398	9.00374	8.81124	8.96041	9.08793	10.3137	10.8824	10.5424	10.4529	10.6206	10.5766
RP11-212D19.5	ENSG00000256533	2.70114	1.43357	5.4689e-35	9.48062e-34	7.34565	7.82187	7.67632	7.50599	7.52222	7.36602	6.39973	6.47097	6.40408	5.97288	5.95545	6.08213
RAB7L1	ENSG00000117280	0.370658	-1.43184	3.23926e-110	1.39779e-107	8.10595	8.12184	7.88522	8.15477	8.35449	8.13947	9.68837	9.61833	9.43757	9.76088	9.94743	9.8472
ZNF483	ENSG00000173258	0.371121	-1.43004	9.05154e-61	5.51591e-59	6.57234	6.6909	6.58146	6.54352	6.58909	6.62374	7.94511	8.10356	7.87391	7.86102	8.10584	7.95537
FRMD8	ENSG00000126391	0.372191	-1.42588	1.36566e-84	2.31958e-82	8.89522	8.75717	8.88126	8.73031	8.81405	8.9308	10.1724	10.4349	10.4066	10.6602	10.6264	10.5165
NA	ENSG00000273416	2.68523	1.42505	2.24457e-16	1.11062e-15	4.7856	4.95198	5.17555	4.73219	4.85088	5.21961	4.29748	4.33156	4.33384	4.27966	4.28576	4.30552
NA	ENSG00000265093	2.68085	1.42269	1.02319e-14	4.48427e-14	5.41474	5.74236	5.83695	5.75467	5.88755	5.73536	4.93524	4.99536	5.05742	4.68505	4.73222	4.72344
NA	ENSG00000267100	2.67865	1.42151	2.99646e-110	1.32893e-107	11.8753	11.6963	11.4701	11.9248	11.7988	11.566	9.96439	9.90579	9.95308	10.2386	10.1023	10.1508
ANKLE1	ENSG00000160117	0.374429	-1.41724	9.91583e-87	1.79905e-84	8.6204	8.85727	8.68228	8.37908	8.53363	8.53249	9.98259	10.3567	10.2782	10.1897	10.3445	10.1123
GPR3	ENSG00000181773	0.375179	-1.41435	2.07178e-22	1.56693e-21	5.41809	5.45077	5.21605	5.56086	5.54652	5.26015	6.21476	6.53116	6.39715	6.43258	6.64843	6.43654
RASD1	ENSG00000108551	2.66128	1.41212	1.75212e-32	2.59502e-31	8.50461	8.68384	7.68818	8.17252	7.69543	8.16436	6.57736	7.00418	6.59642	6.36591	6.74782	7.04128
NA	ENSG00000266972	0.376365	-1.4098	6.32415e-13	2.44187e-12	4.43611	4.47191	4.64164	4.66767	4.76303	4.47546	4.92272	5.57219	5.83454	5.32757	5.27594	5.02671
GADD45G	ENSG00000130222	2.65553	1.409	4.10779e-22	3.05046e-21	6.72775	6.41366	6.34059	5.80748	5.74174	6.34602	5.1791	5.17071	5.23234	5.26125	5.17223	5.31743
SSPN	ENSG00000123096	0.376659	-1.40867	2.46109e-13	9.82837e-13	4.59667	4.68806	5.07909	4.70171	4.63697	4.62812	5.59687	5.66648	5.59449	5.28852	5.23552	5.59521
NA	ENSG00000263621	2.6524	1.4073	3.0749e-30	4.00113e-29	6.54652	6.50102	6.74766	6.56174	6.30484	6.37669	5.35133	5.61768	5.4177	5.52409	5.37003	5.42085
B3GAT3	ENSG00000149541	0.377248	-1.40642	9.59243e-85	1.6468e-82	8.04666	8.03285	7.91689	8.24995	8.23718	8.22682	9.43628	9.71072	9.60588	9.58521	9.82531	9.94512
EEF1A1P3	ENSG00000232587	2.64966	1.40581	4.1116e-69	3.83894e-67	9.14105	10.0438	10.1404	9.37439	9.44931	9.5773	8.02936	8.42506	8.41773	7.65817	7.93113	7.8784
SH2D4A	ENSG00000104611	0.378008	-1.40351	2.54818e-32	3.73592e-31	5.79073	5.80302	5.77176	5.81986	6.01805	5.90527	7.0826	6.98726	6.83154	7.27525	6.9705	6.94128
GNB3	ENSG00000111664	0.378378	-1.4021	3.05294e-13	1.21041e-12	4.59344	4.75854	4.63863	4.79035	4.49318	4.63844	5.12577	5.87927	5.35926	5.16405	5.4885	5.45526
TRAIP	ENSG00000183763	0.378773	-1.40059	5.40005e-76	6.63209e-74	7.79713	7.70267	8.06172	7.81094	8.00374	8.05612	9.34714	9.34817	9.38316	9.56548	9.55189	9.47291
UBOX5	ENSG00000185019	2.63947	1.40025	1.26367e-96	3.25414e-94	11.1981	11.2159	11.3886	11.5629	11.6219	11.4167	9.46845	9.87546	9.88915	9.76716	9.93814	9.63884
AC011467.1	ENSG00000198153	2.63682	1.3988	1.08643e-53	4.7008e-52	7.73721	7.79321	8.06518	8.02605	8.09192	8.10917	6.70484	6.41289	6.51484	6.59853	6.71717	6.67654
PLEKHJ1	ENSG00000104886	0.380085	-1.39561	1.44396e-94	3.49306e-92	8.99808	8.92277	8.81174	9.01858	8.8767	8.89541	10.329	10.429	10.2491	10.7505	10.6368	10.737
HOMEZ	ENSG00000215271	0.380343	-1.39463	1.00109e-93	2.28334e-91	8.26424	8.25492	8.59494	8.34342	8.3044	8.42996	9.78004	9.95109	10.0182	10.0679	9.91998	9.85907
PCNPP	ENSG00000258359	2.62871	1.39436	1.9943e-57	1.07936e-55	7.72482	7.68087	7.63858	7.54116	7.62487	7.37779	6.35737	6.33849	6.34824	6.24261	6.4106	6.15942
TAS2R30	ENSG00000256188	2.6268	1.39331	6.06056e-69	5.56108e-67	10.6939	11.502	11.256	10.8425	10.897	10.8977	9.59386	9.54401	9.61642	9.05932	9.30248	9.23552
RP5-1142A6.2	ENSG00000224888	2.62093	1.39008	1.18725e-14	5.18478e-14	5.45862	5.40443	5.40339	5.13329	5.03493	5.48521	4.58993	4.67144	4.66908	4.68383	4.42445	4.48296
AC009404.2	ENSG00000236255	2.61927	1.38917	9.30742e-52	3.75258e-50	8.78349	9.1354	9.33594	8.99868	9.22708	9.38174	7.7757	7.75906	7.73336	7.5361	7.46022	7.50638
RP11-499E18.1	ENSG00000248161	0.381884	-1.38879	8.93593e-09	2.47908e-08	3.64025	3.671	3.65549	3.74819	3.60812	3.72413	3.97656	4.09332	4.07123	4.16297	4.04091	4.2033
FAM171A2	ENSG00000161682	0.381933	-1.38861	2.59106e-26	2.61498e-25	5.99007	6.11648	5.9473	5.73373	5.76698	6.05577	6.72882	7.12372	7.22536	7.14537	7.29708	7.20465
RP11-666A20.1	ENSG00000171084	0.38234	-1.38707	5.72929e-43	1.57442e-41	6.20901	6.45271	6.48059	6.5871	6.2414	6.27145	7.6783	7.73759	7.65553	7.74714	7.53949	7.59031
HSPA2	ENSG00000126803	2.6124	1.38537	8.13675e-52	3.29724e-50	9.66962	9.63604	9.27628	9.47466	9.07653	9.28629	7.82781	7.82572	7.85899	7.73135	8.10056	7.86295
C9orf174	ENSG00000197816	0.383353	-1.38326	8.56874e-25	7.71622e-24	5.55448	5.65173	5.91061	5.48447	5.47581	5.80156	6.41582	7.13959	7.1045	6.71903	6.55165	6.51426
ZNFX1-AS1	ENSG00000177410	2.6054	1.38151	5.49325e-104	1.9933e-101	13.9804	13.9047	13.4483	13.7298	13.8006	13.7541	12.4001	11.9862	11.8451	12.0476	12.1181	12.3551
NBPF1	ENSG00000219481	0.384002	-1.38082	1.31549e-128	9.54684e-126	9.5163	9.41505	9.55786	9.13448	9.29772	9.39177	11.1737	11.0991	11.2226	10.7426	10.8765	10.794
KIAA1737	ENSG00000198894	0.384222	-1.37999	7.62809e-100	2.21436e-97	8.85454	8.90904	8.97246	8.95019	8.86603	8.90043	10.6231	10.3265	10.3301	10.7092	10.5033	10.4537
AC026150.5	ENSG00000225930	0.384634	-1.37844	3.45632e-11	1.16815e-10	4.35123	4.416	4.54465	4.49448	4.69363	4.51409	5.07792	5.36965	5.40647	5.12291	5.15701	5.00804
MR1	ENSG00000153029	0.384676	-1.37829	1.16727e-87	2.24538e-85	7.90117	7.70195	7.75289	7.59912	7.72401	7.6081	9.53078	9.21891	9.17929	8.9958	9.08358	9.22626
AC004895.1	ENSG00000240718	2.59713	1.37692	4.4618e-16	2.1587e-15	5.33056	5.39764	5.52129	5.22088	5.49555	5.43035	4.61657	4.76588	4.72314	4.45233	4.71521	4.64949
CTA-29F11.1	ENSG00000260708	2.59688	1.37678	2.70363e-57	1.43409e-55	8.73878	9.19082	8.62274	9.03594	8.89683	8.70804	7.27214	7.29821	7.18036	7.5037	7.5465	7.55964
NA	ENSG00000272565	0.385117	-1.37663	3.77893e-54	1.67131e-52	7.40289	7.50558	7.8117	7.66106	7.51484	7.54985	9.38918	8.997	9.0013	9.08146	8.90697	8.98794
ARHGEF16	ENSG00000130762	0.385152	-1.3765	1.52795e-10	4.90062e-10	3.9083	4.04769	3.99472	3.92414	3.95256	3.99227	4.29498	4.51567	4.46622	4.3423	4.49697	4.61048
U1	ENSG00000201699	2.59165	1.37387	2.78284e-13	1.10634e-12	5.1843	5.23019	5.01325	5.61158	5.87803	4.67558	4.41414	4.41116	4.4457	4.46522	4.83961	4.54436
ECEL1P2	ENSG00000244280	2.59051	1.37324	8.0577e-44	2.25305e-42	7.27041	7.26043	7.43217	7.20815	6.86759	7.08486	5.99507	6.0918	6.0773	5.88958	5.92141	5.99446
HDAC11	ENSG00000163517	0.386685	-1.37077	2.47295e-29	3.05598e-28	5.61212	5.50092	5.60182	5.53611	5.5145	5.5647	6.55826	6.5747	6.54709	6.61303	6.46025	6.72613
NA	ENSG00000271862	2.58412	1.36967	4.631e-64	3.24292e-62	9.32404	9.85341	9.67723	9.38244	9.33079	9.53027	8.22396	8.12541	7.90373	7.76716	7.92984	8.00832
SYCP3	ENSG00000139351	2.58228	1.36865	2.30119e-35	4.04189e-34	6.46919	7.02692	7.50535	7.02171	7.13711	7.37801	5.68602	6.12286	6.05281	5.90432	5.88487	5.85947
RP3-496C20.1	ENSG00000261202	2.5798	1.36726	2.59722e-21	1.82354e-20	5.985	6.11159	5.63442	5.96099	5.76822	5.71166	5.12244	4.99843	4.86256	5.02671	4.8919	5.08739
NA	ENSG00000267080	0.387965	-1.366	2.07149e-37	4.10341e-36	6.47135	6.24115	6.48314	6.53073	6.4141	6.48924	7.35084	7.79674	7.85241	7.94763	7.87076	7.54292
KIF26A	ENSG00000066735	0.388386	-1.36444	6.69521e-16	3.19187e-15	4.86896	4.85264	4.75173	4.85201	4.77228	4.90771	5.26722	5.64204	5.59623	5.71392	5.81435	5.66902
ZDHHC18	ENSG00000204160	0.38857	-1.36376	3.79513e-47	1.24421e-45	8.26871	8.28939	8.82104	8.11503	8.26281	8.64618	9.72332	9.94375	9.94471	10.0531	10.1171	9.92002
BCL2L15	ENSG00000188761	2.56752	1.36038	1.70308e-45	5.16948e-44	7.92998	8.02794	8.44918	8.07469	8.13021	8.21109	6.94837	6.87376	6.893	6.67704	6.58978	6.67435
CBX7	ENSG00000100307	0.390062	-1.35822	3.54693e-19	2.13538e-18	4.9503	4.88462	4.99108	4.87077	4.94425	4.98766	5.67482	5.70695	6.02047	5.49937	5.71424	5.76235
CH25H	ENSG00000138135	2.56248	1.35754	7.24307e-11	2.37997e-10	9.45504	9.77893	8.88343	9.59619	9.60743	9.02675	8.18731	7.48647	8.07075	7.28301	7.82435	7.57389
PAICSP1	ENSG00000226055	2.56097	1.35669	3.95701e-12	1.44637e-11	4.73717	4.83171	4.994	4.99775	4.62422	5.19479	4.3895	4.28588	4.35417	4.17266	4.19331	4.27587
RP11-119F19.2	ENSG00000226381	0.390487	-1.35665	3.01527e-19	1.82494e-18	5.18255	5.21549	5.28001	5.16655	5.24116	5.49278	6.34456	6.30046	6.16249	6.2368	6.0041	6.12876
C1orf216	ENSG00000142686	0.390628	-1.35613	5.19723e-136	4.36732e-133	9.29798	9.38646	9.23476	9.3799	9.35495	9.48384	10.8307	10.9479	10.7082	11.1019	10.9243	11.0456
RP11-159J3.4	ENSG00000260452	2.55791	1.35496	8.66285e-33	1.30853e-31	6.4382	6.55901	6.63693	6.55741	6.62587	6.53896	5.48065	5.50766	5.59483	5.44978	5.66967	5.47828
RASSF7	ENSG00000099849	0.392102	-1.3507	7.24399e-42	1.86544e-40	6.68812	6.67836	7.07264	6.64661	6.63257	7.06587	7.90273	8.08189	8.06762	8.17421	8.18847	8.40948
RCAN3	ENSG00000117602	0.3926	-1.34887	5.89752e-73	6.4493e-71	7.97616	7.74152	8.20941	8.00279	7.84797	7.97787	9.6885	9.27077	9.42454	9.48911	9.36772	9.42637
EFNA4	ENSG00000243364	0.392953	-1.34757	4.53502e-22	3.35835e-21	5.42114	5.6122	5.88672	5.44887	5.50233	5.87285	6.46122	6.70758	6.71518	6.58075	6.7923	6.76645
AKTIP	ENSG00000166971	0.393021	-1.34732	1.89919e-33	2.97279e-32	6.44049	6.56212	6.54461	6.4942	6.1136	6.47436	7.92895	7.58357	7.55605	7.63208	7.6686	7.86556
MAFB	ENSG00000204103	2.5401	1.34489	7.6496e-18	4.18839e-17	6.13493	5.53226	5.87985	5.17097	4.89415	5.279	4.80912	4.65306	4.88382	4.53906	4.55126	4.75918
SLC46A1	ENSG00000076351	0.393745	-1.34467	3.89082e-64	2.7366e-62	7.82397	7.81512	7.60646	7.86866	7.68478	7.71737	8.94691	9.41692	9.32624	9.29079	9.24531	9.09378
BRCA1	ENSG00000012048	0.394184	-1.34306	3.93041e-163	5.70481e-160	11.5485	11.4527	11.5424	11.6759	11.6602	11.4147	13.1968	13.0344	13.198	13.2389	13.1908	12.9999
TMEM120B	ENSG00000188735	0.394611	-1.3415	2.42068e-88	4.77142e-86	8.93509	8.77736	8.78883	8.86172	8.70506	8.68365	10.2229	10.4888	10.345	10.2623	10.3319	10.3072
TIGD3	ENSG00000173825	0.394619	-1.34147	5.48079e-10	1.68023e-09	4.26658	4.16548	4.26027	4.09345	4.17392	4.18948	4.48866	4.74044	4.73026	4.82444	4.72006	4.97283
OR2AE1	ENSG00000244623	2.53407	1.34146	1.36489e-13	5.56058e-13	5.09674	5.11438	5.56577	4.8498	4.98453	5.25643	4.48132	4.69324	4.47878	4.3874	4.36435	4.40308
CCNF	ENSG00000162063	0.395073	-1.33981	1.19116e-55	5.72733e-54	8.68909	8.90204	9.58611	9.33639	9.3327	9.49548	10.2123	10.6637	10.7933	11.2231	11.0511	10.7169
TAF1D	ENSG00000166012	2.52727	1.33758	4.02103e-134	3.20999e-131	16.3705	16.3542	16.1959	16.3091	16.4033	16.2623	14.9203	14.6187	14.6262	14.7425	14.6779	14.7133
PYGO2	ENSG00000163348	0.396058	-1.33622	2.40829e-68	2.12435e-66	9.07023	8.97657	9.10158	9.14624	9.14877	9.24493	10.1836	10.7687	10.7166	10.91	10.8617	10.5325
RP11-50E11.3	ENSG00000226200	0.396529	-1.3345	3.92681e-45	1.17407e-43	6.94491	6.8871	6.58473	6.75652	6.6545	6.51853	8.31577	8.09558	8.20431	7.89722	7.83007	7.87721
RP11-484O2.1	ENSG00000251379	2.52141	1.33423	2.24862e-15	1.03343e-14	5.75641	6.45352	6.81251	5.99786	6.20492	6.50036	5.52354	5.44294	5.31981	5.05374	5.32757	5.1184
AC022148.1	ENSG00000180458	2.51272	1.32925	8.85925e-34	1.40883e-32	6.91851	6.87055	6.7231	6.97654	6.70908	6.69252	5.74408	5.68353	5.82631	5.73439	5.66128	5.79113
POPDC2	ENSG00000121577	0.398682	-1.32669	1.55436e-08	4.2256e-08	3.84057	3.96126	3.86029	3.87163	3.78842	3.84985	4.23355	4.2993	4.46903	4.22089	4.15641	4.20378
TUBA8	ENSG00000183785	2.50762	1.32632	7.45219e-25	6.74117e-24	6.43891	6.62082	6.67842	6.3846	6.49066	6.62189	5.53682	5.65392	5.72137	5.24988	5.54486	5.44851
PPP2R5B	ENSG00000068971	0.398828	-1.32616	1.31492e-21	9.4313e-21	5.12715	5.31948	5.27634	5.06968	5.30725	5.32102	6.11321	6.39592	6.20289	5.74662	6.1282	6.1747
ZNF35	ENSG00000169981	2.50619	1.3255	9.87334e-113	4.92618e-110	12.7824	12.7511	12.3107	12.4571	12.5033	12.3682	11.2396	10.9243	10.8983	10.8942	10.8389	10.9474
B3GNT3	ENSG00000179913	0.399181	-1.32489	3.51086e-19	2.11526e-18	5.07645	5.59902	5.33443	5.27416	5.38273	5.20914	5.93499	6.41018	6.03854	6.55947	6.38112	6.09835
C3orf52	ENSG00000114529	0.399412	-1.32405	7.0077e-18	3.85013e-17	5.19135	5.20056	5.29454	5.18997	5.04676	5.40881	6.35699	5.89543	5.99843	6.15608	6.13916	6.12891
NA	ENSG00000272990	2.50245	1.32334	1.59592e-23	1.29474e-22	6.15208	6.42096	6.40738	5.7355	6.12358	6.37019	5.41118	5.26232	5.35004	5.14557	5.28148	5.17996
RPL17	ENSG00000215472	2.50204	1.32311	4.64246e-33	7.12707e-32	6.67245	6.54114	6.53021	6.8166	6.78176	6.68111	5.60036	5.59755	5.50288	5.70674	5.6392	5.75979
NCKIPSD	ENSG00000213672	0.399835	-1.32252	7.42486e-68	6.40785e-66	8.08883	8.1578	8.15181	8.17262	8.3522	8.26857	9.11191	9.82506	9.6922	9.82018	10.0265	9.58538
PHKA1P1	ENSG00000232882	2.50041	1.32216	9.85223e-21	6.63716e-20	5.70547	6.04295	6.2718	5.78916	5.58286	5.88669	4.88078	5.24427	5.25229	4.98028	4.99268	4.95378
NA	ENSG00000270011	2.49817	1.32087	5.90836e-15	2.62912e-14	4.96848	5.02926	5.20783	5.00333	5.22018	5.40839	4.48027	4.50226	4.50789	4.50744	4.48432	4.43211
HMGN1P8	ENSG00000241120	2.49516	1.31913	8.27958e-33	1.25419e-31	7.14771	7.71267	7.60525	7.04026	7.36733	7.21122	6.33406	6.17375	6.46003	5.99442	6.01342	5.9702
LY6G5C	ENSG00000204428	0.400783	-1.31911	2.9216e-09	8.44123e-09	4.34855	4.22394	4.18229	4.41648	4.15496	4.20075	4.80183	4.85832	4.94394	4.71833	4.86857	4.7826
KIAA0513	ENSG00000135709	0.400841	-1.3189	1.91063e-26	1.943e-25	5.78531	5.56288	5.63623	5.60174	5.72103	5.81543	6.55918	6.76656	6.4966	6.74868	6.81456	6.93688
ASAP3	ENSG00000088280	0.401028	-1.31823	3.86949e-11	1.29982e-10	4.5403	4.36861	4.46456	4.46069	4.32529	4.39145	4.88032	5.07766	5.08317	5.02613	5.19985	4.97672
TMEM80	ENSG00000177042	0.401177	-1.31769	5.11211e-49	1.81782e-47	7.05716	6.97656	7.08494	7.04175	6.83399	6.9647	8.01089	8.41178	8.35334	8.63344	8.26158	8.29877
SLC46A3	ENSG00000139508	0.401291	-1.31728	9.06621e-48	3.02195e-46	7.30786	7.15835	7.02933	7.22937	6.99929	7.08929	8.90898	8.3671	8.26395	8.20149	8.56743	8.66682
C15orf58	ENSG00000183208	0.401352	-1.31706	2.17045e-12	8.08148e-12	4.90783	5.14724	5.13441	5.0256	4.72718	4.9399	5.57992	5.8331	5.71681	5.902	6.02811	5.75872
PKMYT1	ENSG00000127564	0.401449	-1.31671	8.86802e-61	5.42478e-59	8.40933	8.36516	8.52585	8.70996	8.81015	8.49296	9.25361	10.0331	10.13	10.348	10.4825	10.0337
NA	ENSG00000265735	2.49089	1.31666	4.11557e-09	1.17569e-08	12.9635	10.7211	12.1833	12.3978	12.4938	10.8795	9.92429	9.68498	10.898	10.7816	10.1961	10.1986
METTL21B	ENSG00000123427	0.401607	-1.31614	4.55152e-55	2.12484e-53	6.70878	6.8815	7.04684	7.01276	6.85283	6.81982	8.16029	8.22066	8.40506	8.23953	8.08653	8.0908
AKR7L	ENSG00000211454	0.401731	-1.3157	1.19812e-08	3.28794e-08	3.909	3.93968	3.91216	3.79263	3.84602	3.91053	4.42519	4.44739	4.40099	4.31209	4.28325	4.14182
LINC00342	ENSG00000232931	0.401752	-1.31562	1.17564e-45	3.60273e-44	7.90527	7.91321	8.36762	7.77505	7.93122	8.25883	9.40001	9.81514	9.91501	9.34356	9.31501	9.15116
MKS1	ENSG00000011143	0.4021	-1.31437	7.14577e-57	3.69221e-55	7.55809	7.60036	7.51322	7.75881	7.48178	7.51822	8.75131	8.98937	8.84395	8.96658	9.22909	9.12147
AC007362.1	ENSG00000180672	0.402812	-1.31182	8.78309e-07	2.04866e-06	3.52692	3.52779	3.76259	3.57283	3.60063	3.54754	4.07667	4.09122	3.98747	3.95341	3.90963	3.84159
NA	ENSG00000267152	0.402867	-1.31162	7.04733e-18	3.86925e-17	5.15192	5.08805	5.23422	5.20531	5.02821	5.19972	6.38723	6.00474	6.05584	6.4105	5.66466	5.61696
GPRIN1	ENSG00000169258	0.402911	-1.31147	4.2664e-14	1.80539e-13	4.8385	4.79703	4.96162	4.86231	4.69404	4.70889	5.34221	5.33751	5.59399	5.7241	5.63916	5.6432
NA	ENSG00000269866	2.47639	1.30824	8.10084e-15	3.56696e-14	5.31458	5.55039	5.46014	5.10943	5.06798	4.97122	4.60757	4.62182	4.63342	4.40242	4.59961	4.50541
MSS51	ENSG00000166343	0.403921	-1.30785	2.47073e-20	1.61472e-19	5.76381	5.68977	6.15672	5.89088	5.64533	6.07028	7.1517	7.17876	7.21166	6.60567	6.89528	6.79716
ZNF774	ENSG00000196391	0.403921	-1.30785	6.69443e-27	7.055e-26	5.61133	5.83493	5.69813	5.80047	5.77273	5.71655	6.84617	6.85408	6.93154	6.63982	6.69992	6.7156
RP11-396C23.2	ENSG00000225518	2.46995	1.30448	1.93297e-13	7.78944e-13	5.0604	4.94886	5.18612	5.19794	5.06295	5.04266	4.4089	4.59504	4.42745	4.47715	4.44061	4.36056
AC005726.6	ENSG00000167524	0.405105	-1.30363	6.79694e-28	7.68555e-27	5.93808	5.93513	5.93392	5.90186	5.93634	5.86403	6.68155	7.40945	7.39664	6.7792	7.12715	6.73013
RP11-422J8.1	ENSG00000233621	0.406055	-1.30025	1.89278e-25	1.79029e-24	5.97877	5.83781	6.05028	5.69507	5.76445	5.95633	7.00522	7.01791	6.69527	6.96851	6.846	7.19216
PPP1R37	ENSG00000104866	2.4597	1.29848	2.19155e-76	2.79922e-74	12.2152	12.1188	11.9226	12.1461	12.0045	11.9212	10.2635	10.5575	10.4437	10.6247	10.5912	10.6043
NA	ENSG00000267430	2.45956	1.2984	3.43718e-58	1.92554e-56	8.83724	8.85077	8.67411	8.58823	8.31102	8.37523	7.2297	7.41586	7.56695	7.23721	7.0338	7.00753
ACRC	ENSG00000147174	2.45763	1.29727	3.44514e-60	2.06786e-58	8.96562	9.36265	9.394	9.2555	9.40799	9.38926	7.88413	8.00421	8.00768	7.85493	7.74681	7.70625
RP11-467H10.1	ENSG00000213542	2.45743	1.29715	7.2559e-27	7.61654e-26	6.22615	6.48543	6.10235	6.16186	6.11554	6.15758	5.35745	5.4105	5.28687	5.21321	5.26494	5.28012
CEACAM19	ENSG00000186567	0.407181	-1.29626	5.64642e-18	3.1194e-17	5.49559	5.25289	5.34739	5.22397	5.25752	5.44176	6.36125	6.69299	6.59601	5.86243	6.11767	5.9769
RP11-315D16.2	ENSG00000260007	2.45578	1.29618	2.34875e-09	6.83685e-09	4.56761	4.59782	4.59873	4.45596	4.48861	4.73546	4.1085	3.98667	4.01349	4.22429	4.02669	3.97608
ST3GAL3	ENSG00000126091	0.407498	-1.29513	1.17246e-53	5.05933e-52	7.35213	7.26549	7.1704	7.12065	7.21166	7.38558	8.43294	8.82844	8.72836	8.40743	8.59415	8.62888
AC010492.2	ENSG00000235081	2.45388	1.29506	6.86242e-20	4.34439e-19	6.27136	6.25195	6.45762	6.42338	6.45047	6.16716	5.31133	5.34596	5.76162	5.19732	5.52117	5.20109
NA	ENSG00000270813	2.45338	1.29477	5.6309e-20	3.58894e-19	5.48306	5.86693	5.89152	5.80545	5.76915	5.42609	4.8836	5.07701	5.0249	4.90741	4.84812	4.80861
RP11-144O23.8	ENSG00000256651	2.44973	1.29262	4.50112e-21	3.10298e-20	6.1891	6.86584	6.9713	6.69783	6.70977	6.64008	5.65046	6.0349	5.75326	5.47008	5.46897	5.48682
SH3PXD2B	ENSG00000174705	0.408357	-1.2921	8.84453e-55	4.05781e-53	7.50236	7.70721	7.69008	7.70678	7.89611	7.71246	8.66642	9.45031	9.34697	9.16093	9.30083	8.7177
ADCY6	ENSG00000174233	0.40854	-1.29145	6.96272e-57	3.60931e-55	8.11687	7.97754	8.25589	7.69261	7.93114	7.91728	9.12724	9.6637	9.70517	9.21007	9.47592	9.26652
FLRT2	ENSG00000185070	2.44563	1.29021	8.00505e-16	3.79592e-15	5.63572	4.81741	5.26968	4.93596	4.97069	5.41099	4.63502	4.36197	4.55404	4.50302	4.45142	4.57545
DUSP27	ENSG00000198842	0.409034	-1.28971	1.23149e-07	3.10272e-07	3.86921	4.0359	3.91346	3.8833	3.84168	3.98082	4.15584	4.26639	4.17739	4.52955	4.41042	4.44114
CXCL10	ENSG00000169245	0.409429	-1.28831	3.25746e-09	9.38105e-09	6.11162	5.36477	5.76081	5.36623	5.35961	5.40581	8.45937	5.62169	7.55198	5.59837	5.79118	6.57881
CASC2	ENSG00000177640	0.409476	-1.28815	8.04274e-10	2.42971e-09	4.31119	4.15301	4.42204	4.23742	4.19505	4.18869	4.78573	4.84941	4.81379	4.8127	4.66404	4.84056
PLEKHG4B	ENSG00000153404	0.409494	-1.28809	3.06694e-27	3.3108e-26	6.12083	6.15192	6.10038	6.04854	5.96083	6.06883	6.77215	7.34517	7.48773	7.21063	7.43375	6.94529
FAM22D	ENSG00000214562	0.40977	-1.28711	6.70976e-24	5.59416e-23	5.33249	5.3872	5.6453	5.3836	5.27838	5.35982	6.36898	6.28851	6.71506	6.23926	6.00256	6.24788
SFXN5	ENSG00000144040	0.409951	-1.28648	2.47367e-67	2.10078e-65	8.29005	8.15657	8.23994	8.43602	8.13305	8.29971	9.56859	9.72938	9.80651	9.62404	9.78085	9.70225
RP11-477E3.2	ENSG00000217512	2.43894	1.28625	9.47378e-42	2.42013e-40	7.72151	7.82494	7.77135	7.70293	7.53718	7.40622	6.64008	6.47586	6.70077	6.40754	6.22189	6.24771
MED29	ENSG00000063322	0.410977	-1.28287	1.53181e-69	1.46448e-67	8.98676	8.9971	8.80125	8.91167	8.61632	8.90224	10.2662	10.36	10.3372	10.4272	10.4227	10.2476
EPM2AIP1	ENSG00000178567	2.4329	1.28268	4.50127e-103	1.49724e-100	14.6666	14.4582	14.1753	14.3652	14.278	14.1279	13.0902	12.7197	12.7723	12.7402	12.6896	12.8555
ASS1P2	ENSG00000223922	2.43074	1.2814	1.54589e-26	1.58216e-25	6.92902	7.02325	7.03246	6.91337	7.00288	6.84333	5.8382	6.20007	6.03071	5.60555	5.8279	5.77515
IL15RA	ENSG00000134470	0.411616	-1.28063	4.81906e-28	5.51945e-27	6.28828	6.15265	6.0811	6.13069	5.78311	6.02848	7.23289	7.26233	7.26729	7.03222	7.03754	7.30133
NA	ENSG00000266680	2.42928	1.28053	5.97114e-23	4.6733e-22	6.25607	6.20015	6.02925	6.27327	5.99855	6.21585	5.34453	5.29492	5.27743	5.14272	5.28775	5.28908
PDE4B	ENSG00000184588	2.42646	1.27885	1.2458e-88	2.48631e-86	10.5476	10.5098	10.5481	10.0912	10.2292	10.4328	9.17438	8.82451	8.94612	8.85207	8.81879	8.91833
SLC22A5	ENSG00000197375	0.412552	-1.27735	7.16044e-54	3.13215e-52	7.33091	7.5524	7.0577	7.26769	7.16336	7.64796	8.61067	9.04121	8.5094	8.44998	8.61802	8.85991
LACC1	ENSG00000179630	0.412964	-1.27591	4.43435e-74	5.13035e-72	8.66277	8.2651	8.20801	8.25979	8.28133	8.13635	10.317	9.33858	9.61036	9.83709	9.6289	9.64018
DPY19L2P2	ENSG00000170629	0.413264	-1.27487	5.62861e-82	8.79182e-80	8.30086	8.50281	8.27534	8.40726	8.28222	8.35691	9.82275	9.77548	9.85082	9.71665	9.70728	9.84877
MESP1	ENSG00000166823	0.413559	-1.27383	2.02034e-18	1.1512e-17	5.61582	5.61118	5.62067	5.52004	5.29799	5.3878	6.31927	6.46653	6.28525	6.55961	6.4641	6.63265
SAPCD2	ENSG00000186193	0.413667	-1.27346	4.36079e-104	1.61917e-101	8.986	9.14486	8.93748	9.32837	9.3269	9.19727	10.2129	10.5173	10.3617	11.0185	10.8806	10.7381
NA	ENSG00000266289	2.41713	1.2733	8.72484e-26	8.45785e-25	7.23347	8.25088	8.24533	7.62871	7.6445	7.58913	6.79545	6.69012	6.85117	6.32092	6.32002	6.22658
ZNF681	ENSG00000196172	0.413831	-1.27289	4.99705e-55	2.31927e-53	8.76657	8.69401	9.25157	8.86458	8.77986	8.85023	10.6969	10.1248	10.3009	10.4175	10.195	10.2621
TMEM5	ENSG00000118600	0.414011	-1.27226	2.11089e-87	4.01219e-85	8.99878	8.97755	8.68935	8.90959	9.02736	8.90543	10.5065	10.2156	10.0542	10.4992	10.4114	10.5766
CTD-3236F5.1	ENSG00000240808	2.41277	1.27069	3.83783e-18	2.14248e-17	5.40902	5.78193	5.74767	5.5496	5.5569	5.42989	4.71979	4.94717	4.96825	4.73979	4.88313	4.79348
GUCA1B	ENSG00000112599	2.41196	1.27021	2.08277e-27	2.2809e-26	6.24716	6.42877	7.0142	6.66933	6.68626	6.88512	5.52053	5.68362	5.75017	5.77074	5.51583	5.67002
GDPD3	ENSG00000102886	0.41477	-1.26962	3.03634e-09	8.76323e-09	4.2549	4.14325	4.29345	4.16138	4.4905	4.29883	4.76976	5.02517	4.79008	4.60827	4.95591	4.79409
SLC35E4	ENSG00000100036	0.415065	-1.26859	7.01615e-13	2.70253e-12	5.03657	4.83216	4.91638	4.72289	4.68046	4.78644	5.44269	5.60998	5.55802	5.53649	5.51403	5.61287
PUS10	ENSG00000162927	0.415215	-1.26807	9.46391e-63	6.32221e-61	8.00411	7.67997	7.86226	8.03399	8.03465	7.73383	9.55967	9.17431	9.18209	9.35163	9.17192	9.25238
OXTR	ENSG00000180914	2.40726	1.26739	7.38558e-47	2.39671e-45	8.37228	8.57763	8.74553	8.84877	8.9594	8.81559	7.13418	7.66623	7.39088	7.39921	7.45686	7.2051
POP1	ENSG00000104356	0.415659	-1.26653	1.57641e-95	3.93266e-93	9.41324	9.41655	9.17721	9.26027	9.44912	9.25679	10.9099	10.6879	10.6368	10.7513	10.8787	10.9229
TFCP2L1	ENSG00000115112	0.415774	-1.26613	1.72379e-14	7.45452e-14	5.06156	5.26589	4.87378	4.90678	4.77288	4.7377	5.74072	6.33757	5.25509	5.72817	5.67502	5.5145
POLR2J4	ENSG00000214783	0.415962	-1.26548	1.03766e-21	7.50672e-21	5.62462	5.55727	5.61447	5.43732	5.74328	5.62628	6.5313	6.78178	6.74843	6.51361	6.51811	6.3108
TUB	ENSG00000166402	0.415979	-1.26542	7.83292e-30	9.93331e-29	5.86227	5.99586	5.94886	5.86627	6.11912	5.72791	6.90122	6.90029	7.0168	6.97399	7.17755	6.83072
ULBP1	ENSG00000111981	0.416289	-1.26434	1.0738e-11	3.78045e-11	4.408	4.41349	4.5154	4.40621	4.3899	4.42552	5.15076	5.31416	4.93201	4.93094	4.89691	4.86083
TCEA1P	ENSG00000236184	2.40144	1.2639	3.18506e-42	8.33652e-41	8.07389	8.17189	8.57097	8.19599	8.2261	7.99802	7.01804	7.14114	7.17172	6.86765	6.69174	6.66946
NA	ENSG00000264772	2.40097	1.26362	1.00655e-72	1.08585e-70	10.6625	10.5766	10.1176	10.2964	10.3421	10.3441	8.96324	8.93607	8.77759	9.18178	8.84453	8.90504
AC068522.4	ENSG00000242970	2.40022	1.26317	1.37e-20	9.14439e-20	5.6818	6.25648	6.24551	5.76523	5.62314	5.80663	5.11256	5.2688	5.24754	5.13679	5.16286	5.24447
CCT6P3	ENSG00000234585	2.39802	1.26184	1.05859e-91	2.22387e-89	11.6416	11.7249	11.3633	11.3331	11.4152	11.1563	10.0691	9.96844	9.9808	9.90014	9.85809	9.95067
RP11-32D17.4	ENSG00000235748	2.39708	1.26128	2.76243e-25	2.57622e-24	7.19173	7.65208	7.72738	7.90687	7.98593	7.49606	6.68774	6.45194	6.53883	6.34147	6.34467	6.35309
RASA4	ENSG00000105808	0.417434	-1.26038	2.14092e-62	1.41248e-60	7.78638	8.02862	7.99574	8.23193	7.87364	7.95082	9.19603	9.48151	9.6059	9.31144	9.22575	9.39129
NA	ENSG00000272077	2.39218	1.25833	2.2018e-65	1.674e-63	9.71637	9.73653	9.75106	9.55953	9.5506	9.5059	8.61457	8.3083	8.26794	8.10655	8.06312	8.00566
RP11-472B18.1	ENSG00000224097	2.39172	1.25805	3.42624e-18	1.9174e-17	5.87662	5.99655	5.9975	6.20624	6.10297	5.92242	5.33507	5.22853	5.2259	5.09581	5.12725	5.02325
RP11-46C24.7	ENSG00000259877	2.38919	1.25652	1.286e-65	9.91897e-64	9.35408	9.0125	8.83802	9.06616	8.86125	8.78222	7.89416	7.41951	7.51877	7.72958	7.58084	7.6279
BLCAP	ENSG00000166619	0.418698	-1.25602	5.67179e-82	8.79182e-80	8.7123	8.67689	8.73443	8.66981	8.50906	8.65811	10.0349	10.0987	10.0377	10.27	10.1135	9.97523
AP5S1	ENSG00000125843	0.418784	-1.25572	6.14619e-61	3.80349e-59	7.57374	7.42721	7.65868	7.45526	7.52834	7.59781	8.71698	8.80005	8.83132	8.92032	9.01285	8.9847
RP11-222A11.1	ENSG00000228065	0.418896	-1.25533	3.37514e-51	1.33385e-49	7.85808	7.82099	7.82485	8.02352	8.2211	7.99002	9.33959	9.46757	9.48434	9.17471	9.46568	9.14614
RP11-452K12.6	ENSG00000231508	2.38662	1.25497	1.31123e-11	4.5862e-11	5.28044	5.72885	5.01162	5.06105	5.1334	5.00131	4.54079	4.42062	4.48947	4.62159	4.59904	4.54551
TAS2R18	ENSG00000256981	2.3857	1.25441	7.99286e-66	6.2864e-64	9.78245	10.3697	10.2689	9.9414	9.77891	9.86706	8.71821	8.66812	8.7506	8.49277	8.49813	8.31446
PRICKLE1	ENSG00000139174	2.3853	1.25417	7.70521e-65	5.72192e-63	8.90156	8.61462	8.98927	8.64982	8.84356	8.93123	7.5619	7.55292	7.57326	7.2544	7.45945	7.50161
PITHD1	ENSG00000057757	0.419252	-1.25411	9.42563e-88	1.83524e-85	10.246	10.105	10.0987	10.2349	10.2612	10.0599	11.7076	11.3808	11.3681	11.9775	11.6905	11.7509
CROCCP3	ENSG00000080947	0.419267	-1.25406	1.62923e-32	2.4175e-31	6.35429	6.18874	6.57787	6.23819	6.21719	6.32956	7.46605	7.75268	7.7126	7.21348	7.33548	7.28052
SAC3D1	ENSG00000168061	0.419467	-1.25337	5.27191e-51	2.06302e-49	7.57024	7.47244	7.67678	7.61045	7.65646	7.92735	8.49247	8.85764	8.87843	9.26868	9.23783	9.29076
ABI3	ENSG00000108798	0.419764	-1.25235	4.08104e-24	3.46585e-23	5.82476	5.83794	5.84173	5.81521	6.04323	6.09975	6.25121	6.82606	6.72854	7.18959	7.52129	7.26297
CHAF1A	ENSG00000167670	0.419771	-1.25232	1.49461e-103	5.30287e-101	10.7155	10.6897	10.7976	10.8463	10.74	10.7623	11.9658	12.1941	12.3425	12.5213	12.3524	12.0856
C1orf138	ENSG00000203804	2.37794	1.24971	2.71283e-10	8.53628e-10	4.94075	4.97113	4.95582	4.8238	4.67282	5.01929	4.27819	4.38403	4.50808	4.15989	4.26634	4.33973
TXNIP	ENSG00000117289	2.37662	1.24891	1.92455e-81	2.92642e-79	13.7891	13.6232	14.0535	13.8284	13.9177	13.8062	12.2601	11.9807	12.3939	12.5381	12.3404	12.5456
KCNE3	ENSG00000175538	0.421047	-1.24795	6.82441e-35	1.17539e-33	6.80735	7.01532	7.20301	6.97309	6.99814	7.20824	8.39349	8.30288	7.9899	8.55035	8.12621	8.48454
SLC17A5	ENSG00000119899	0.421483	-1.24646	2.24657e-56	1.12795e-54	8.08617	8.04184	7.89083	7.75858	7.96028	8.32991	9.5671	9.22922	9.01514	9.41558	9.48691	9.61318
NA	ENSG00000271605	0.421495	-1.24641	9.51426e-09	2.63312e-08	4.24769	4.37018	4.10644	4.17436	4.05334	4.14925	4.79008	4.69912	4.62975	4.72215	4.56603	4.78265
RP11-634B7.4	ENSG00000235749	2.37038	1.24512	2.00696e-26	2.03707e-25	6.38638	7.04156	7.70859	7.02266	7.25198	7.10719	5.90795	6.16141	6.1937	5.81751	6.00753	5.90953
NA	ENSG00000270757	2.3669	1.243	2.71339e-13	1.08035e-12	5.36645	5.2357	5.21422	5.4436	5.44313	5.30992	4.70886	4.51378	4.52473	4.7671	4.6765	4.79896
NA	ENSG00000271948	2.36357	1.24097	4.534e-24	3.84031e-23	6.56791	6.43458	6.48636	6.37169	6.40307	6.57353	5.60319	5.43968	5.70755	5.40273	5.3753	5.68989
RP11-34E5.4	ENSG00000227032	2.36296	1.2406	6.0859e-37	1.17636e-35	7.82174	7.62239	7.93432	7.47716	7.69521	7.88914	6.52379	6.79203	6.75064	6.31904	6.44504	6.48364
ZFPL1	ENSG00000162300	0.423325	-1.24016	1.06708e-38	2.29609e-37	7.73796	7.5854	7.53885	7.5062	7.40137	7.62057	8.53869	8.91131	8.9032	9.15084	9.06494	8.83302
RP11-401P9.4	ENSG00000261685	0.423523	-1.23949	4.37337e-09	1.24554e-08	4.25499	4.11817	4.26707	4.23169	4.28349	4.33406	4.76976	4.88324	4.94621	4.67462	4.58624	4.80532
TAS2R31	ENSG00000256436	2.35976	1.23864	4.95901e-70	4.85739e-68	9.47479	9.97281	9.7643	9.59658	9.67489	9.58681	8.32849	8.40881	8.33926	8.01898	8.30653	8.31541
TAS2R10	ENSG00000121318	2.35894	1.23814	6.23688e-20	3.97041e-19	6.94939	7.64679	7.60929	7.33723	7.34111	7.30304	6.58321	6.37407	6.27874	5.86871	6.08813	6.14558
AGER	ENSG00000204305	0.424	-1.23786	2.13842e-16	1.06064e-15	5.40608	5.23519	5.6105	5.48979	5.26802	5.31128	6.10047	6.57171	6.3596	6.13394	6.33266	6.13361
AC013400.2	ENSG00000228784	0.424291	-1.23687	3.95527e-13	1.55344e-12	5.17894	5.1439	5.34111	4.95382	4.88243	5.36406	5.88354	6.35276	6.40613	5.62692	5.8116	5.75118
ARHGEF40	ENSG00000165801	0.424729	-1.23539	9.84984e-48	3.2763e-46	7.51661	7.26498	7.58762	7.21493	7.12007	7.43386	8.62777	8.7961	8.87516	8.60784	8.49825	8.52567
KRT8P46	ENSG00000248971	2.35293	1.23446	2.60318e-63	1.78379e-61	9.83818	10.0454	9.9654	9.95972	9.99803	9.95377	8.52318	8.81881	8.74872	8.31097	8.50048	8.43512
TTC30A	ENSG00000197557	2.35265	1.23429	3.03057e-73	3.36014e-71	10.9881	10.7591	10.491	10.8472	10.6429	10.598	9.42095	9.07041	9.07073	9.39983	9.31262	9.44263
APOL4	ENSG00000100336	0.425143	-1.23398	1.51947e-35	2.69554e-34	6.43897	6.62992	6.54491	6.85299	6.84781	6.38952	7.79995	7.95481	7.62912	7.81107	7.99815	7.61832
RPL5P13	ENSG00000242134	2.35155	1.23361	2.46375e-22	1.85461e-21	6.08755	6.87569	6.92997	6.28317	6.43028	6.17602	5.57542	5.78336	5.6711	5.28195	5.43509	5.36859
TBC1D24	ENSG00000162065	0.425311	-1.23341	3.1802e-68	2.78984e-66	9.03027	9.05983	9.02755	8.84843	8.78273	8.92762	10.1882	10.546	10.385	10.5394	10.359	10.1753
NA	ENSG00000268472	2.35039	1.2329	1.91666e-12	7.16997e-12	5.26467	5.7375	5.8197	5.71625	5.6825	5.81703	4.86707	5.14899	5.12373	4.69719	4.80312	4.83201
RND1	ENSG00000172602	2.34889	1.23198	1.16611e-23	9.54775e-23	6.87364	6.70533	6.65106	6.65078	6.30397	6.67688	5.73002	5.73159	5.91421	5.46357	5.58127	5.60106
IQGAP3	ENSG00000183856	0.42581	-1.23172	4.39247e-45	1.30572e-43	7.96834	8.09708	8.46559	8.25722	8.24916	8.18742	8.76398	9.67376	9.92728	9.93638	9.98101	9.19385
MRM1	ENSG00000129282	0.426089	-1.23077	3.29029e-47	1.08315e-45	7.83316	7.96176	7.7567	7.76934	7.73624	7.77443	8.80066	9.10307	9.02687	9.49865	9.3027	9.16529
NFKBIZ	ENSG00000144802	2.34635	1.23042	6.83663e-122	4.36614e-119	12.9787	12.9256	12.8939	12.4568	12.6393	12.6938	11.5901	11.2869	11.3677	11.0937	11.2269	11.2485
DBIL5P	ENSG00000231784	2.34553	1.22992	1.76064e-37	3.50067e-36	7.43073	7.3565	7.37932	7.45678	7.5268	7.24784	6.32314	6.36081	6.37769	6.11525	6.33426	6.17932
C16orf74	ENSG00000154102	0.426784	-1.22842	2.64243e-13	1.05262e-12	4.9803	4.82739	4.96027	4.89629	4.84454	4.85246	5.32534	5.79348	5.47014	5.76436	5.60393	5.6426
AC007401.1	ENSG00000256845	2.3371	1.22472	1.5478e-41	3.91635e-40	7.81929	7.75247	7.82392	7.34665	7.70298	7.60297	6.60113	6.40804	6.57138	6.51605	6.48753	6.49462
RP4-647J21.1	ENSG00000260997	0.428097	-1.22399	4.67677e-18	2.599e-17	5.80923	6.07734	6.23867	6.16575	6.04498	6.47988	6.90099	7.94041	7.59385	7.01484	7.11154	6.89839
TK2	ENSG00000166548	0.428188	-1.22368	7.537e-50	2.77271e-48	7.25195	7.07668	7.019	7.06722	7.06708	7.31451	8.34748	8.39434	8.38778	8.42309	8.33481	8.4403
LRRC37A15P	ENSG00000230069	2.33501	1.22343	6.30289e-54	2.76461e-52	9.91692	10.2164	10.18	10.1079	10.0936	10.088	8.79863	8.87496	8.9546	8.40934	8.67468	8.47977
GLI1	ENSG00000111087	0.428568	-1.2224	4.30164e-08	1.12406e-07	4.02733	3.97058	4.26639	4.08485	4.13648	4.03688	4.32706	4.69943	4.72236	4.5566	4.48358	4.5966
AC007639.1	ENSG00000227036	2.33257	1.22192	8.27358e-15	3.64101e-14	5.79398	6.13308	5.4082	5.81563	5.4629	5.96145	5.00757	4.94847	4.99137	4.87894	5.07195	5.02972
RP11-815J21.1	ENSG00000259453	2.32862	1.21947	4.41167e-31	6.10899e-30	7.18321	7.16163	7.6463	7.09215	7.10748	7.15322	6.26115	6.31559	6.29663	6.00051	6.05736	5.93343
CBY1	ENSG00000100211	0.429476	-1.21935	3.57464e-34	5.86564e-33	6.66896	6.55571	6.97018	6.72338	6.59884	6.7879	7.88759	7.76179	7.77547	8.19263	7.93196	7.86634
SASH3	ENSG00000122122	0.429508	-1.21924	1.01091e-83	1.63032e-81	10.4934	10.4262	10.5982	10.3665	10.3957	10.8679	11.872	11.9167	11.8702	11.9868	11.9884	12.1707
ZBTB6	ENSG00000186130	2.32786	1.219	1.36642e-80	2.02002e-78	12.7316	12.4245	12.1314	12.5051	12.3861	12.2172	11.3342	10.6962	10.6981	11.0259	10.9561	10.9967
WIPI1	ENSG00000070540	0.429787	-1.21831	4.23045e-38	8.74914e-37	6.63132	6.33311	6.50628	6.31519	6.36129	6.45907	7.82357	7.38128	7.46433	7.50398	7.39025	7.76576
NCDN	ENSG00000020129	0.429958	-1.21773	7.38241e-54	3.22043e-52	8.4174	8.52687	8.28265	8.40627	8.54451	8.27987	9.26435	10.1285	9.85377	9.83613	10.0461	9.58052
TFAP2E	ENSG00000116819	0.429984	-1.21765	5.08013e-24	4.2915e-23	5.6359	5.58816	5.66865	5.69362	5.61284	5.75933	6.49499	6.79047	6.4819	6.55839	6.5368	6.69184
GABPB2	ENSG00000143458	0.430087	-1.2173	4.45975e-78	6.08585e-76	8.13453	7.88362	7.99508	8.07252	7.89464	8.02692	9.46989	9.15679	9.28888	9.59885	9.19642	9.32198
KDM5C-IT1	ENSG00000235262	2.32366	1.2164	3.24155e-19	1.95891e-18	6.59858	6.62424	6.27134	6.21366	6.08536	6.28195	5.42549	5.51052	5.45658	5.71803	5.29313	5.28933
BUB1B	ENSG00000156970	0.430363	-1.21637	4.71968e-55	2.19692e-53	10.5062	10.6835	11.197	10.9965	10.9767	11.0403	12.3702	12.048	12.3182	12.6245	12.3828	12.3609
CDAN1	ENSG00000140326	0.430905	-1.21456	1.6474e-68	1.46941e-66	8.61115	8.73185	8.84741	8.77297	8.79063	8.81151	9.68967	10.2764	10.1692	10.3684	10.3843	10.0061
PIGV	ENSG00000060642	0.431012	-1.2142	8.56543e-65	6.30211e-63	7.63153	7.6661	7.54116	7.79915	7.58621	7.69176	8.82469	8.81903	8.90626	9.10904	8.94772	9.13415
AC117378.1	ENSG00000241217	2.31991	1.21407	1.03214e-31	1.48061e-30	7.27041	7.26905	7.23883	7.10933	7.26046	6.99319	6.13963	6.33659	6.23257	6.009	5.95218	6.06659
APOL2	ENSG00000128335	0.431061	-1.21404	3.38959e-63	2.3029e-61	8.29775	8.28267	8.3348	8.25669	8.33742	8.6227	9.59929	9.61885	9.48454	9.97109	9.74952	9.89371
RP11-45P15.4	ENSG00000259775	2.3189	1.21344	2.67688e-17	1.41755e-16	6.07921	5.99517	5.58183	5.72427	5.9277	5.5341	5.18815	5.09717	5.07794	4.92879	4.96014	5.0289
CCDC61	ENSG00000104983	0.431328	-1.21314	4.49285e-32	6.539e-31	6.36746	6.41154	6.33035	6.57802	6.31284	6.39308	7.06281	7.58756	7.49611	7.66048	7.66049	7.63453
SLBP	ENSG00000163950	0.431379	-1.21297	5.34066e-50	1.983e-48	10.8851	10.7307	11.352	11.0739	11.1801	11.3855	12.7274	12.2498	12.2915	12.6955	12.6239	12.7139
DNAJB9	ENSG00000128590	2.3161	1.2117	4.49694e-77	6.03345e-75	11.9659	11.576	11.2098	11.5333	11.5724	11.3469	10.4266	9.88107	9.8768	10.1625	10.0879	10.2008
NA	ENSG00000266897	2.31524	1.21116	7.03554e-14	2.9283e-13	5.66863	5.32964	5.53769	5.51431	5.47233	5.45688	4.75226	4.85815	4.95497	4.76953	4.84509	4.64978
NA	ENSG00000269549	0.431931	-1.21113	1.21554e-11	4.25881e-11	4.78339	4.93051	4.87726	4.81166	4.58086	4.78689	5.60647	5.90098	5.60162	5.1805	5.41965	5.19598
NBPF3	ENSG00000142794	0.432263	-1.21002	8.81882e-52	3.56459e-50	7.3132	7.28718	7.42861	7.32516	7.60906	7.76725	8.447	8.67359	8.68896	8.82622	8.83093	8.95182
TTC22	ENSG00000006555	0.432646	-1.20874	9.3116e-10	2.79979e-09	4.59294	4.34551	4.52714	4.44983	4.52284	4.44714	4.95879	5.27542	4.92974	5.02594	5.12936	5.03433
JDP2	ENSG00000140044	0.432726	-1.20847	2.53635e-57	1.34984e-55	7.84949	8.00517	8.13623	8.02406	8.03153	7.97233	8.99271	9.47767	9.11288	9.54291	9.471	9.40473
CERS1	ENSG00000223802	0.432788	-1.20827	2.74435e-09	7.93918e-09	4.21436	4.08404	4.20087	4.16669	4.23946	4.18615	4.50962	4.6344	4.6905	4.77431	4.71682	4.69461
LFNG	ENSG00000106003	0.433266	-1.20667	5.33693e-46	1.6675e-44	8.20507	8.36289	7.79298	7.84995	7.74417	8.05161	9.3269	9.44054	9.13445	9.14928	9.3932	9.5719
FAM131A	ENSG00000175182	0.433522	-1.20582	4.07447e-34	6.64484e-33	6.41979	6.72205	6.43733	6.49754	6.3785	6.45604	7.26775	7.69344	7.58248	7.67168	7.66603	7.78072
TAS2R19	ENSG00000212124	2.30581	1.20527	8.79963e-45	2.58738e-43	9.64322	10.2659	10.1298	9.88474	10.0627	9.97597	8.84341	8.68303	8.82263	8.34217	8.48547	8.5179
MPV17L2	ENSG00000254858	0.433693	-1.20526	2.35633e-52	9.72123e-51	8.16622	8.07726	7.76058	8.03256	7.93765	7.78946	9.23348	9.21836	9.07041	9.47903	9.34584	9.37827
CTB-118N6.3	ENSG00000248445	0.43387	-1.20467	6.56991e-17	3.38699e-16	5.25616	5.18443	5.1503	5.00766	5.30476	5.14453	6.15817	6.14959	6.13579	5.56943	5.89748	5.79782
CYP26B1	ENSG00000003137	2.30478	1.20463	1.00033e-17	5.43426e-17	6.4939	6.19797	7.2794	6.39824	6.04188	6.37918	5.2239	5.60012	5.99759	5.61151	5.41688	5.311
RIBC2	ENSG00000128408	0.434373	-1.20299	2.415e-34	3.99564e-33	6.50971	6.28698	6.56793	6.4394	6.43859	6.53694	7.38638	7.43799	7.73544	7.85684	7.4356	7.63234
RP11-1084A12.1	ENSG00000243094	2.3009	1.2022	4.71384e-16	2.27513e-15	5.60923	5.64851	5.42733	5.52032	5.20424	5.1623	4.76716	4.84677	4.80945	4.80885	4.63932	4.72149
CRISPLD2	ENSG00000103196	2.29911	1.20108	4.51849e-13	1.76473e-12	5.14341	5.04663	5.02088	5.00127	5.15781	4.9692	4.44089	4.48989	4.44835	4.57088	4.47159	4.43423
C20orf197	ENSG00000176659	0.435023	-1.20084	1.28834e-12	4.87317e-12	4.88742	4.75776	4.88658	5.11876	4.97066	5.07985	5.92384	5.48845	5.63904	5.73941	5.64079	5.62493
TMOD2	ENSG00000128872	0.435343	-1.19978	1.30438e-56	6.6536e-55	8.50679	8.52621	8.57736	8.17899	8.34361	8.73068	10.2252	9.91548	9.90532	9.60627	9.56471	9.79083
ZNF204P	ENSG00000204789	0.435417	-1.19953	5.36329e-16	2.57457e-15	5.22697	5.11236	4.97775	5.03978	4.98496	5.32575	6.04219	5.97621	5.56646	5.8553	5.79475	6.00639
DNM1P46	ENSG00000182397	0.4355	-1.19925	4.84924e-11	1.61736e-10	4.70172	4.5058	4.659	4.75859	4.54079	4.66011	5.18585	5.25339	5.50606	5.18995	5.19718	5.19665
GPSM2	ENSG00000121957	0.43558	-1.19899	1.55356e-99	4.4293e-97	9.72807	9.69895	9.94047	9.95857	9.78662	9.72493	11.2496	11.068	11.2702	11.2471	11.2483	11.1775
ERBB2	ENSG00000141736	0.436038	-1.19748	2.35437e-20	1.54057e-19	5.91664	5.73829	5.50952	5.92911	5.88029	5.92128	6.78462	6.85684	6.78896	6.71059	6.81059	6.81687
RP11-152H18.3	ENSG00000254665	2.29102	1.19599	8.83127e-29	1.05697e-27	6.59507	6.71382	6.44384	6.74966	6.69797	6.61212	5.73197	5.77145	5.64116	5.72226	5.72288	5.60405
AL161915.1	ENSG00000212670	0.436491	-1.19597	5.92364e-17	3.06173e-16	5.65383	5.47131	5.93359	5.59751	5.5185	5.95478	6.63288	6.64431	6.57169	6.84817	6.43914	6.63879
RP11-796I2.2	ENSG00000239911	0.436652	-1.19545	1.86164e-14	8.03325e-14	4.93613	5.21603	4.9872	5.11414	5.06962	5.16165	5.82873	5.76104	5.63783	5.93481	6.08778	5.75885
RP11-800A3.4	ENSG00000260401	0.436677	-1.19536	7.27355e-16	3.45829e-15	4.94918	4.93063	5.17278	5.13138	5.03278	5.01603	5.35169	5.80852	6.06058	5.87589	5.88235	5.68011
CGN	ENSG00000143375	0.436744	-1.19514	1.84137e-17	9.82924e-17	5.2984	5.37412	5.20723	5.45174	5.41818	5.47661	5.88373	6.1306	6.22817	6.43267	6.57246	6.07202
PNPLA3	ENSG00000100344	0.436812	-1.19491	3.46663e-11	1.17065e-10	4.71243	4.72041	4.52574	4.58859	4.74811	4.76965	5.08058	5.35734	5.37866	5.2273	5.38709	5.44976
CTA-217C2.1	ENSG00000226328	0.436815	-1.19491	2.04787e-42	5.44938e-41	6.84539	6.71953	6.65334	6.65477	6.89947	6.92788	8.21044	7.87401	7.74335	7.90034	8.01201	7.97016
CHMP1B	ENSG00000255112	2.28868	1.19451	4.58534e-99	1.28438e-96	12.7308	12.5727	12.4468	12.5539	12.4805	12.4725	11.3427	10.9715	10.9649	11.2195	11.0608	11.1731
RAD51	ENSG00000051180	0.43755	-1.19248	4.19947e-87	7.70676e-85	9.22469	9.00898	9.28759	9.59811	9.50167	9.38555	10.49	10.5155	10.6383	10.9083	10.9462	10.8028
ARL10	ENSG00000175414	0.437667	-1.1921	6.29576e-43	1.7212e-41	8.85296	8.75496	8.68446	8.49328	8.42389	8.83212	10.2437	10.5314	10.5537	9.6761	9.46509	9.7595
PYCRL	ENSG00000104524	0.438119	-1.1906	1.92658e-42	5.1352e-41	8.09418	7.83372	7.73011	7.78461	7.69221	7.97776	8.94494	9.16876	8.88752	9.24386	9.32049	9.37054
RP11-802E16.3	ENSG00000255031	0.438131	-1.19056	6.06956e-10	1.85254e-09	4.42069	4.5593	4.57917	4.6804	4.53039	4.4974	5.24283	5.21034	5.18458	4.91389	5.14657	5.1262
NA	ENSG00000267493	2.28206	1.19034	4.48713e-10	1.38438e-09	4.88006	4.72888	4.7643	4.85701	4.63528	4.70575	4.24338	4.30578	4.38669	4.14419	4.1904	4.19686
HDHD1	ENSG00000130021	0.438298	-1.19002	2.67208e-42	7.0284e-41	7.62821	7.54884	7.98673	7.61335	8.04756	7.85049	9.10254	9.19641	9.16255	8.91604	9.08326	9.00884
HES6	ENSG00000144485	0.438831	-1.18826	5.18843e-24	4.37373e-23	6.54357	6.51533	6.4241	6.3551	6.17493	6.3109	7.32505	7.49005	7.18125	7.49546	7.57844	7.82822
ITGA2	ENSG00000164171	0.438854	-1.18819	5.47813e-21	3.74577e-20	6.42925	5.97376	5.61103	5.71157	5.70824	5.89451	7.2995	6.98914	6.77598	6.79889	6.56123	6.83476
C12orf60	ENSG00000182993	0.439458	-1.1862	5.12406e-12	1.85428e-11	4.96782	5.0517	5.38094	5.10962	5.01724	5.22899	6.00816	5.60871	5.61264	6.12033	6.01882	6.01761
C16orf79	ENSG00000182685	0.439997	-1.18443	3.59781e-34	5.8976e-33	6.39925	6.33175	6.35797	6.41519	6.34295	6.52039	7.2157	7.55658	7.45864	7.56635	7.4788	7.59392
ACTG1P3	ENSG00000215388	2.27197	1.18394	8.96966e-31	1.2157e-29	8.23093	8.55334	8.59726	8.3422	8.54385	8.32027	7.09843	7.63437	7.49967	6.7445	7.20757	6.97018
ZCCHC18	ENSG00000166707	0.440667	-1.18224	1.19548e-22	9.15443e-22	5.73486	5.67951	5.64369	5.62233	5.5885	5.55029	6.41824	6.66135	6.6055	6.62806	6.44142	6.42872
S1PR2	ENSG00000175898	0.440678	-1.1822	4.52785e-18	2.51712e-17	5.60559	5.42457	5.69828	5.26605	5.4569	5.5518	6.32165	6.39028	6.45394	6.33689	6.36068	6.30548
TRPC6P	ENSG00000223484	2.26651	1.18047	2.63204e-08	7.01438e-08	4.65947	4.568	4.70436	4.57384	4.49209	4.61807	4.06185	4.05817	4.01359	4.36628	4.10762	4.08545
C8orf55	ENSG00000130193	0.441401	-1.17984	4.76721e-62	3.08151e-60	8.82798	8.93832	9.2273	8.99492	9.03821	9.47307	10.1378	10.4535	10.2962	10.5704	10.4849	10.7259
NA	ENSG00000272910	2.2643	1.17907	5.22452e-17	2.71444e-16	6.18861	6.16889	6.23972	6.21354	6.02801	6.17416	5.63137	5.35709	5.44258	5.23299	5.12983	5.22849
SLC36A1	ENSG00000123643	0.44215	-1.17739	5.43604e-53	2.29608e-51	7.38733	7.90477	7.817	7.61431	7.72781	7.59794	8.72079	9.43257	9.25193	8.7571	8.9586	8.53544
RAB23	ENSG00000112210	0.442543	-1.17611	2.15616e-64	1.53684e-62	7.8947	7.81452	7.81496	7.96301	7.85774	8.02418	9.36309	8.92003	9.07943	9.12966	9.23027	9.35344
AC004540.4	ENSG00000225792	2.25957	1.17605	4.00168e-55	1.87914e-53	10.0636	10.0544	9.52823	10.1711	10.2371	10.0501	8.76667	8.44374	8.24401	8.74949	8.82055	9.03128
NLRC3	ENSG00000167984	0.442849	-1.17511	1.35182e-57	7.41691e-56	10.4411	10.5835	10.5274	10.2183	10.4467	10.8718	11.7564	12.0251	11.8058	11.9822	11.9365	11.9603
LHX6	ENSG00000106852	0.442915	-1.1749	3.4251e-34	5.63183e-33	6.3577	6.61079	6.63489	6.67382	6.60401	6.21063	7.25909	7.8355	7.64336	7.73035	7.78773	7.42331
PRPF38B	ENSG00000134186	2.25704	1.17443	2.28004e-72	2.44316e-70	14.8104	14.6398	14.3992	14.5799	14.3739	14.2038	13.3041	12.8747	13.0536	13.1563	13.0734	13.0747
ESYT3	ENSG00000158220	0.443089	-1.17433	2.09567e-18	1.19243e-17	5.39383	5.31761	5.48359	5.39796	5.37651	5.53471	6.38944	6.30658	6.13922	6.18189	6.26228	6.1993
RP11-360D2.2	ENSG00000225591	2.25641	1.17403	9.39009e-09	2.60056e-08	4.54206	4.73175	4.78987	4.4011	4.43299	4.59344	4.18442	4.16819	4.23424	3.96409	4.0531	4.03259
OSBPL5	ENSG00000021762	0.443296	-1.17366	7.71319e-42	1.98307e-40	7.48223	7.52493	7.6045	7.32781	7.293	7.54658	8.36645	8.95303	8.87621	8.74715	8.73104	8.57311
NA	ENSG00000271856	0.443385	-1.17337	1.11176e-25	1.07318e-24	6.61841	6.03647	6.38887	5.87014	6.07297	6.19664	8.21565	6.87149	7.30579	6.9905	6.6551	7.45249
PMFBP1	ENSG00000118557	0.443397	-1.17333	1.64538e-24	1.44979e-23	5.70353	5.90668	5.88806	5.8339	5.60763	5.70758	6.70284	6.88605	7.05117	6.66062	6.48619	6.43526
ZNF404	ENSG00000176222	0.443485	-1.17304	1.02289e-14	4.48421e-14	5.4869	5.32601	5.00975	5.50032	5.45739	5.22441	6.3168	6.10703	6.05197	6.21239	6.15143	6.11802
AC092646.1	ENSG00000235640	2.25442	1.17276	4.51006e-20	2.90236e-19	6.61455	5.9828	6.66606	6.18762	5.82807	6.00828	5.4546	5.28305	5.47039	5.27263	5.30358	5.40965
GADD45B	ENSG00000099860	2.2532	1.17197	7.11556e-48	2.39173e-46	10.1555	9.90646	9.1782	9.53027	9.01078	9.40148	8.4459	8.15948	8.09797	8.37827	8.00644	8.20734
NA	ENSG00000267534	0.444363	-1.17019	2.04924e-10	6.5175e-10	4.46523	4.47178	4.49075	4.36861	4.34976	4.55108	4.91374	5.04245	4.95494	4.93635	5.04758	5.05796
NA	ENSG00000273117	2.25022	1.17007	1.48548e-49	5.40256e-48	9.06388	8.83903	8.58626	8.99992	8.74044	8.63496	7.55868	7.44755	7.42658	7.61378	7.60682	7.68095
ELL3	ENSG00000128886	0.444871	-1.16854	4.98358e-07	1.1874e-06	3.95098	3.86686	4.10436	4.06604	3.98704	3.88538	4.28856	4.44035	4.46839	4.36899	4.48776	4.40772
NA	ENSG00000271401	2.24757	1.16837	2.80572e-16	1.37538e-15	5.75068	6.31827	6.29512	6.05904	5.9232	5.91981	5.30727	5.45203	5.25698	5.04607	5.24042	5.14175
RP11-785H5.2	ENSG00000256712	2.24558	1.16709	1.20041e-41	3.056e-40	7.89027	8.40435	8.36032	7.93949	7.90836	7.97221	6.88862	7.20661	7.26222	6.62305	6.70246	6.77977
MYLK2	ENSG00000101306	2.24549	1.16703	6.41129e-19	3.79402e-18	5.88603	6.09916	6.70165	6.6621	6.84988	6.34131	5.40154	5.64867	5.57513	5.52544	5.57953	5.46536
MTHFSD	ENSG00000103248	0.445598	-1.16618	6.4355e-58	3.58011e-56	7.85661	7.92418	7.82895	7.86476	7.75497	8.05532	8.93643	9.21955	9.15082	9.13472	9.25362	9.23317
FZD4	ENSG00000174804	0.445887	-1.16525	1.33243e-06	3.0561e-06	3.92911	3.76922	3.97519	3.88259	3.79106	3.85825	4.20685	4.33936	4.21588	4.35683	4.40097	4.129
CRYGS	ENSG00000213139	0.445983	-1.16494	1.11798e-14	4.89033e-14	5.37691	5.45388	5.42244	5.57235	5.62162	5.80007	6.63773	6.57843	6.41049	6.09905	6.4734	6.34265
MSH5-SAPCD1	ENSG00000255152	0.446059	-1.16469	1.42827e-07	3.57874e-07	3.83553	3.89423	3.89308	3.82316	3.87603	3.97606	4.1159	4.55002	4.37471	4.2191	4.31701	4.18068
SYNGR3	ENSG00000127561	0.446287	-1.16396	7.60559e-19	4.4693e-18	5.9331	5.56958	5.49698	5.59556	5.67718	5.6059	6.47404	6.50082	6.54768	6.52843	6.62723	6.55792
PRDM1	ENSG00000057657	2.23979	1.16336	5.60693e-37	1.08641e-35	7.58324	7.47817	7.60479	7.65407	7.66884	7.55473	6.55991	6.59292	6.52505	6.42699	6.55388	6.32943
RP5-902P8.12	ENSG00000260179	2.23876	1.1627	2.72176e-10	8.56267e-10	4.78992	4.86148	4.7815	4.66329	4.85064	4.74833	4.26246	4.32456	4.16405	4.20038	4.30579	4.36478
RP11-307C12.11	ENSG00000232093	0.44676	-1.16243	1.11796e-05	2.33234e-05	3.4639	3.46471	3.6383	3.55607	3.60647	3.48454	3.73463	4.00621	3.96265	3.87552	3.76176	3.92123
CC2D1A	ENSG00000132024	0.446941	-1.16184	4.34399e-34	7.06274e-33	8.07437	8.08092	8.14845	8.04993	8.0427	8.24122	8.7006	9.73287	9.68367	9.42304	9.60925	9.25659
PDGFRB	ENSG00000113721	0.447095	-1.16135	2.92241e-08	7.75069e-08	4.13394	4.08422	4.26668	4.1333	4.06812	4.08549	4.25819	4.72372	4.77035	4.52669	4.54688	4.74041
SWI5	ENSG00000175854	0.447218	-1.16095	9.04695e-41	2.19853e-39	6.85113	6.83555	6.92274	7.15197	6.97704	6.85464	8.09337	8.00702	7.91513	8.1699	8.13509	8.20274
VSTM4	ENSG00000165633	0.4474	-1.16036	4.35864e-14	1.84296e-13	4.98162	5.08166	5.09618	4.9914	5.15518	5.16881	5.63705	5.99288	5.70141	5.99802	5.68424	5.77264
CHAC1	ENSG00000128965	0.447534	-1.15993	2.82251e-07	6.87898e-07	6.3491	6.2035	5.89266	5.80462	5.66102	6.12121	6.60486	7.57246	6.68708	7.33557	7.24216	7.19056
FAM211B	ENSG00000178026	0.447645	-1.15957	6.52016e-24	5.44746e-23	5.87648	5.93937	5.69013	5.84008	5.78099	5.95442	6.76722	6.92108	6.8013	6.56644	6.69327	6.95612
ZNF132	ENSG00000131849	2.23277	1.15884	3.20974e-101	1.00484e-98	12.0149	11.7368	11.6703	11.5198	11.7331	11.5348	10.5563	10.2599	10.2696	10.2271	10.3248	10.3573
ANKRD20A5P	ENSG00000186481	0.448027	-1.15834	5.51584e-20	3.51982e-19	5.82832	5.79216	5.83178	5.91178	5.55396	5.60922	6.59069	7.02943	6.83195	6.52702	6.51924	6.52518
KTN1-AS1	ENSG00000186615	0.44812	-1.15804	8.61539e-47	2.77325e-45	7.05342	6.9787	6.90915	7.01667	6.98537	6.92463	8.31464	8.22789	7.99163	8.16773	7.99032	8.11333
KBTBD12	ENSG00000187715	0.448439	-1.15702	1.49407e-25	1.42499e-24	5.91835	5.87521	6.00412	6.04915	6.25222	6.12863	6.92599	6.7858	7.23034	6.86191	7.096	7.23297
AC091729.9	ENSG00000229043	0.448447	-1.15699	8.66778e-18	4.73127e-17	5.62877	5.24824	5.41281	5.43477	5.36028	5.47725	6.33372	6.06466	6.28597	6.50561	6.15984	6.14971
ZNF668	ENSG00000167394	2.2299	1.15698	6.20045e-81	9.33928e-79	11.344	11.358	11.0791	11.4454	11.3816	11.4172	9.78541	9.94038	9.8765	9.9788	10.1422	10.1318
C22orf25	ENSG00000183597	0.44871	-1.15615	3.28577e-67	2.76108e-65	8.29403	8.25559	8.30494	8.43907	8.57151	8.29847	9.57831	9.65725	9.61269	9.63576	9.72802	9.73628
RP11-468H14.2	ENSG00000249258	0.448784	-1.15591	3.2419e-08	8.56107e-08	4.2558	4.47857	4.41669	4.27078	4.39933	4.56657	5.03672	5.26379	5.24091	4.67054	4.76585	4.74009
WDR66	ENSG00000158023	2.22796	1.15573	2.77223e-25	2.58235e-24	7.2644	7.45762	7.66285	7.416	7.384	7.44007	6.44377	6.58836	6.63373	6.05025	6.27512	6.20837
STYK1	ENSG00000060140	0.449214	-1.15452	8.49964e-21	5.75754e-20	6.08052	6.07893	6.08669	5.86912	6.00046	6.67736	7.41938	7.04999	6.94063	6.97051	7.14374	7.35296
AC074286.1	ENSG00000213963	0.449577	-1.15336	8.6645e-23	6.69915e-22	6.30824	6.03592	6.3652	6.33818	6.47911	6.14512	7.48892	7.50423	7.30152	7.1714	7.25319	7.20636
SREBF1	ENSG00000072310	0.450077	-1.15176	1.64015e-29	2.05064e-28	8.06263	7.87517	8.27387	8.10464	7.98288	8.35833	8.59032	9.44366	9.71707	9.39803	9.75653	9.47113
BAK1	ENSG00000030110	0.450163	-1.15148	9.0414e-53	3.79881e-51	8.52074	8.61702	8.82673	8.63742	8.63702	8.95738	9.79409	9.86422	9.78155	10.3191	10.0696	10.2488
SLFN5	ENSG00000166750	0.450167	-1.15147	5.69363e-17	2.94762e-16	5.90164	5.49249	5.49441	5.39168	5.55756	5.66147	7.00684	6.17671	6.70744	6.51312	6.0377	6.3526
HOXB2	ENSG00000173917	2.22003	1.15058	1.13544e-67	9.69434e-66	10.0631	10.0926	9.92773	9.9866	9.81255	9.99853	8.62808	8.55678	8.66763	8.69528	8.73456	8.72441
MTL5	ENSG00000132749	0.450478	-1.15047	1.67658e-37	3.33768e-36	7.01349	7.13134	7.35578	7.07482	7.13329	7.46297	8.08017	8.58677	8.7045	8.2064	8.43488	8.29005
ZNHIT2	ENSG00000174276	2.21877	1.14976	1.67818e-56	8.50599e-55	10.1742	10.3877	9.9048	10.1928	10.0429	10.2227	8.61446	8.91016	8.63169	8.78398	9.01705	9.04453
CD300LB	ENSG00000178789	0.451048	-1.14865	8.26296e-11	2.70286e-10	4.73431	4.56289	4.80525	4.77345	4.61759	4.65048	5.08804	5.20507	5.18665	5.59926	5.28006	5.43546
MND1	ENSG00000121211	0.451205	-1.14814	3.15343e-65	2.37489e-63	8.29288	8.06914	8.20218	8.7114	8.51444	8.34728	9.75341	9.28017	9.54062	9.88919	9.75479	9.64599
RP11-353B9.1	ENSG00000261597	2.21596	1.14793	6.87051e-26	6.71662e-25	7.27122	7.5035	7.81669	7.6623	7.51163	7.89195	6.58577	6.56861	6.73301	6.59869	6.20676	6.41412
CABYR	ENSG00000154040	2.21556	1.14767	7.0676e-12	2.52894e-11	4.90498	5.16543	5.07821	4.76368	4.9703	5.03032	4.49274	4.43854	4.47465	4.4113	4.43472	4.398
KLF2	ENSG00000127528	2.2148	1.14718	5.91284e-12	2.12766e-11	6.17551	6.23532	5.86264	5.69886	5.53322	5.79275	5.13721	5.06063	5.33126	4.85518	5.23015	5.07968
NA	ENSG00000272056	2.21331	1.1462	1.01798e-15	4.78877e-15	5.74348	5.6082	5.81628	5.54037	5.5657	5.60762	4.92181	4.96453	4.93817	5.03436	4.97483	4.90003
U1	ENSG00000199879	2.21213	1.14544	3.47339e-07	8.38085e-07	4.82194	5.05927	4.52252	5.28284	5.28462	4.98561	4.47111	4.2459	4.23259	4.23246	4.64985	4.5973
LDLRAP1	ENSG00000157978	0.45239	-1.14436	2.36943e-64	1.68135e-62	8.43565	8.37846	8.45122	8.61027	8.39601	8.48401	9.49805	9.77053	9.7538	9.94222	9.89498	9.64016
RP11-16E23.3	ENSG00000261544	2.20822	1.14289	2.39774e-13	9.58736e-13	5.33918	6.02388	6.21383	5.83539	5.56494	5.64585	4.96225	5.42805	5.13352	4.8414	4.94145	4.90062
RP11-421F16.3	ENSG00000247903	2.20743	1.14237	1.375e-10	4.42873e-10	5.17666	5.24444	5.30776	5.41069	4.81939	5.04947	4.72865	4.64458	4.71497	4.44842	4.45706	4.4492
AL021068.1	ENSG00000213062	2.20726	1.14226	6.58704e-38	1.34832e-36	8.425	8.39462	8.00192	8.26206	8.21619	8.0472	7.26796	6.96361	6.98707	6.90761	7.02729	7.19253
RP11-295D4.1	ENSG00000262712	0.453344	-1.14132	1.8012e-09	5.30199e-09	4.2374	4.389	4.27504	4.21736	4.29133	4.25953	4.69805	4.8122	4.73605	4.75331	4.79672	4.76731
AC004985.13	ENSG00000228903	0.453517	-1.14077	3.43355e-34	5.63993e-33	7.04577	6.92566	7.35504	6.92726	6.97884	6.88197	7.85038	8.30374	8.34266	8.26858	8.15916	8.09288
AC106722.1	ENSG00000229619	2.20434	1.14035	2.77058e-65	2.09645e-63	9.39449	9.16257	9.17595	9.36116	9.24862	9.16428	8.18103	7.79883	7.97688	8.04276	7.91812	8.05131
NA	ENSG00000273338	2.20343	1.13975	2.27464e-16	1.12506e-15	6.54635	6.97828	6.11619	6.92074	6.755	6.59384	5.91824	5.46717	5.40123	5.92223	5.85141	5.79807
E2F1	ENSG00000101412	0.454053	-1.13907	6.11728e-97	1.60112e-94	10.2263	10.1503	10.4108	10.325	10.3304	10.4472	11.5527	11.5901	11.5937	11.6817	11.724	11.815
PHOSPHO2	ENSG00000144362	0.454314	-1.13824	3.88056e-30	5.04125e-29	6.38144	6.29422	6.33148	6.15009	6.20995	6.21958	7.46336	7.32473	7.09082	7.17623	7.2845	7.27253
U1	ENSG00000201558	2.2	1.1375	2.42556e-24	2.10013e-23	7.75472	7.72142	7.14408	7.71961	8.24933	7.7374	6.80836	6.42077	6.35956	6.20771	7.06606	6.82544
MYO19	ENSG00000141140	0.454753	-1.13684	1.54727e-78	2.13563e-76	11.1002	10.9762	10.9359	11.0343	11.0001	10.9421	12.1603	12.4211	12.3917	12.2883	12.4804	12.3734
NA	ENSG00000272201	2.19888	1.13677	7.49376e-95	1.8407e-92	10.961	10.8989	10.8771	10.7908	10.9391	10.9534	9.67396	9.59348	9.62317	9.51728	9.46662	9.58238
AC078778.1	ENSG00000241785	2.19876	1.13669	6.69534e-11	2.20574e-10	4.99415	5.15197	5.41893	5.00563	5.2462	5.14996	4.59584	4.66153	4.7689	4.52648	4.43722	4.49952
KIAA1377	ENSG00000110318	0.454827	-1.13661	5.54984e-33	8.4712e-32	6.43727	6.37775	6.43659	6.28365	6.26628	6.32334	7.53243	7.61418	7.51165	7.21971	7.16736	7.23329
RP5-867C24.4	ENSG00000262265	2.19812	1.13627	1.07289e-10	3.48164e-10	5.56198	5.27388	5.67928	5.56966	5.53259	5.28727	4.81579	4.8966	4.99317	4.59335	4.9146	4.70533
VAV2	ENSG00000160293	0.455079	-1.13581	1.9078e-41	4.78929e-40	7.83833	7.88357	8.17198	7.62453	7.7251	8.25883	9.07585	9.46554	9.33659	8.8902	9.05633	9.15982
DNAL4	ENSG00000100246	0.455679	-1.13391	5.47252e-28	6.23656e-27	6.55455	6.64643	6.73164	6.49014	6.59205	6.97779	7.64592	7.64426	7.56484	7.95631	7.82877	7.89265
NA	ENSG00000267242	2.19435	1.1338	2.98929e-54	1.32944e-52	8.50673	8.44684	8.35423	8.30281	8.41223	8.40547	7.33354	7.20687	7.22573	7.06494	7.33251	7.22691
GRK5	ENSG00000198873	0.455838	-1.13341	1.39921e-24	1.23946e-23	6.50418	6.48373	6.63365	6.31383	6.3849	6.56083	7.16795	7.64893	7.5378	7.76346	7.62707	7.47667
NA	ENSG00000267216	2.19368	1.13335	6.21761e-51	2.41534e-49	9.63045	9.75102	9.29741	9.57595	9.45581	9.45206	8.02856	8.44042	8.33222	8.25649	8.26962	8.21173
GPR157	ENSG00000180758	0.455933	-1.13311	7.20536e-32	1.03921e-30	6.89398	6.79761	6.69232	6.59795	6.66311	6.52379	7.75925	7.73353	7.7337	7.79694	7.84321	7.83262
PMM1	ENSG00000100417	0.455974	-1.13298	9.34128e-19	5.44914e-18	6.335	5.90965	6.11773	6.05885	5.78414	6.02496	6.82136	7.00927	7.08639	6.98266	6.95572	7.18143
EEF1DP2	ENSG00000226721	2.19302	1.13292	5.10011e-16	2.45414e-15	5.9177	6.6624	7.0054	6.43969	6.19074	6.76839	5.47953	5.95566	5.73088	5.65333	5.45196	5.37345
CCNL1	ENSG00000163660	2.19252	1.13259	1.65922e-103	5.75893e-101	15.1423	15.0143	14.8363	14.9024	14.9063	14.9303	13.8694	13.4919	13.471	13.5972	13.5295	13.6196
TMEM74	ENSG00000164841	2.19154	1.13194	1.47076e-16	7.36808e-16	5.94816	6.42967	6.33129	6.11275	6.19595	6.16162	5.28739	5.23088	5.36881	5.3809	5.58652	5.44718
RP5-981L23.1	ENSG00000215452	0.456318	-1.13189	4.72764e-10	1.45465e-09	4.57032	4.67268	4.50072	4.58236	4.5478	4.59916	5.08382	5.20622	5.50793	4.93461	5.23733	4.97775
SNX27	ENSG00000143376	0.456389	-1.13166	7.81257e-68	6.70621e-66	9.67433	9.67317	9.8817	9.65455	9.71436	9.69721	11.0568	11.2756	11.3004	10.9698	10.9587	10.6968
ZNF597	ENSG00000167981	2.19018	1.13105	9.7628e-61	5.92673e-59	9.87991	10.064	9.73647	9.91236	9.80503	9.54263	8.69857	8.50099	8.49417	8.48539	8.5425	8.51209
CCDC12	ENSG00000160799	2.18913	1.13036	2.46646e-75	2.98329e-73	12.1887	12.2607	12.1234	12.0709	12.0809	12.2191	10.6343	10.8033	10.7793	10.9082	10.9257	10.8221
PRPF3	ENSG00000117360	2.18865	1.13004	4.57864e-117	2.7075e-114	14.119	14.1235	14.1901	14.0896	14.0966	14.1109	12.8049	12.7066	12.7433	12.8339	12.7525	12.7634
DDX39B	ENSG00000198563	2.18798	1.1296	2.11256e-73	2.35868e-71	14.0677	13.9408	14.1097	13.9089	13.9968	13.9209	12.4932	12.8564	12.8163	12.5915	12.5835	12.4697
PGAM1P7	ENSG00000213997	2.1865	1.12862	6.50525e-34	1.04071e-32	7.77204	7.77469	7.99945	7.35442	7.50469	7.83759	6.71382	6.80947	6.77552	6.22764	6.62431	6.59064
LRP8	ENSG00000157193	0.457377	-1.12855	3.88767e-87	7.2175e-85	10.7493	10.7457	10.7712	10.4151	10.5765	10.7811	12.0412	12.1365	12.0679	11.8711	11.9919	11.9586
ZNF410	ENSG00000119725	2.18632	1.1285	6.52796e-93	1.44758e-90	10.6068	10.6527	10.5655	10.3154	10.3566	10.2406	9.28217	9.22231	9.17744	9.05202	9.09655	9.0799
ADM2	ENSG00000128165	0.457772	-1.1273	4.7864e-08	1.2432e-07	4.35066	4.30418	4.40736	4.24971	4.20325	4.42116	4.67856	5.40327	4.77432	4.8022	4.73929	4.6621
CTD-2292M16.2	ENSG00000258768	2.18401	1.12698	8.91189e-40	2.05321e-38	8.54889	9.04992	9.3489	8.61539	8.57913	8.90323	7.75074	7.74374	7.85359	7.53247	7.47682	7.40106
NAIF1	ENSG00000171169	2.18385	1.12687	3.49878e-79	5.03258e-77	10.4563	10.4292	10.531	10.6089	10.5815	10.633	8.9975	9.1868	9.15313	9.37532	9.32229	9.3702
CACFD1	ENSG00000160325	0.458055	-1.12641	5.83829e-12	2.10273e-11	4.81102	4.71948	4.76149	4.754	4.93952	4.90277	5.27622	5.49938	5.37705	5.47687	5.5232	5.49663
CCT6P1	ENSG00000228409	2.18276	1.12615	2.68769e-66	2.14558e-64	10.4962	10.5151	10.083	10.1555	10.2378	10.0533	9.02506	8.96993	8.92897	8.85098	8.97919	9.00455
TMEM200A	ENSG00000164484	2.18185	1.12555	2.10011e-85	3.72559e-83	11.7741	11.6508	11.6767	11.4115	11.374	11.4897	10.484	10.1788	10.2213	10.1125	10.0599	10.3465
HBEGF	ENSG00000113070	2.18095	1.12496	1.71937e-44	4.95514e-43	9.77363	10.1449	9.04299	10.0969	10.2888	9.80172	8.62457	8.47491	8.3275	8.62528	8.84352	8.58225
RP11-533E19.3	ENSG00000235145	2.18026	1.1245	1.22265e-26	1.26103e-25	7.08094	7.34752	7.77486	7.42499	7.45427	7.31984	6.46423	6.45698	6.54421	6.1953	6.25753	6.27319
CENPI	ENSG00000102384	0.458692	-1.1244	1.16663e-83	1.86265e-81	9.40796	9.40147	9.4434	9.55349	9.60299	9.34677	10.7889	10.555	10.6847	10.8923	10.8788	10.8064
PTGIR	ENSG00000160013	0.459219	-1.12275	6.81872e-26	6.67082e-25	5.9696	5.98392	6.19111	5.90373	5.98072	5.98151	6.97881	6.93473	7.25226	6.93494	6.77677	6.74877
GADD45A	ENSG00000116717	2.17736	1.12258	7.85193e-66	6.20614e-64	11.0765	10.7095	10.5863	10.7035	10.675	10.6746	9.4111	9.30851	9.40418	9.49194	9.45755	9.49176
AOC3	ENSG00000131471	2.17693	1.1223	3.60394e-13	1.4204e-12	5.70967	6.03838	6.26083	5.93528	6.26036	6.50178	5.3842	5.5092	5.41679	5.1088	5.27586	5.21129
C9orf100	ENSG00000137135	0.459524	-1.12179	4.35559e-45	1.29741e-43	7.20899	7.35504	7.87724	7.54388	7.59047	7.46751	8.36242	8.6558	8.8426	8.84168	8.75399	8.70839
RP11-521I2.3	ENSG00000260368	2.17536	1.12125	6.37627e-25	5.78429e-24	6.83564	7.12611	7.28958	6.83591	6.96274	7.00018	6.13481	6.14034	6.11741	6.0016	6.06367	5.8212
SGK1	ENSG00000118515	2.17491	1.12096	3.44878e-36	6.28097e-35	10.623	10.188	9.78813	9.74408	9.57275	9.93721	9.21931	8.2987	8.62698	8.59621	8.64942	8.73775
RP11-644F5.10	ENSG00000258311	0.459917	-1.12055	1.05167e-10	3.41488e-10	4.94879	4.80459	4.67206	5.0332	4.65528	4.83955	5.40883	5.46757	5.34097	5.58558	5.40879	5.54839
PTCD2	ENSG00000049883	0.459972	-1.12038	2.77903e-59	1.59032e-57	8.11502	7.82215	7.98641	8.00051	8.10806	7.93033	9.35929	9.16288	9.09798	9.13085	9.2888	9.29953
TSSC4	ENSG00000184281	2.17366	1.12012	1.08866e-59	6.3436e-58	12.2741	12.2362	12.0696	12.1289	12.076	12.2135	10.6453	10.7782	10.6252	10.9466	10.9722	11.0188
C10orf88	ENSG00000119965	0.460224	-1.11959	2.93575e-30	3.8263e-29	7.58301	7.63234	8.08556	7.78901	8.0225	8.05994	9.39552	8.9547	8.92153	9.05135	9.06287	9.19279
FTH1P16	ENSG00000227376	2.17271	1.1195	4.38502e-18	2.43857e-17	5.94419	6.03248	6.3907	6.01624	5.83449	5.89878	5.24582	5.32917	5.48875	5.12989	5.24194	5.12068
MRPS26	ENSG00000125901	0.460343	-1.11922	5.15372e-62	3.31792e-60	9.67317	9.60054	9.70389	9.80925	9.84712	9.86372	10.8642	10.7971	10.724	11.5498	11.1935	11.2452
U1	ENSG00000207501	2.1713	1.11856	3.80493e-35	6.6393e-34	8.6102	8.82235	8.59783	8.76365	9.05636	8.53437	7.75153	7.53658	7.36942	7.30944	7.57426	7.64368
FAM114A1	ENSG00000197712	0.460677	-1.11817	7.43392e-19	4.37647e-18	5.53918	5.58923	5.46485	5.61605	5.72221	5.54735	6.45721	6.48	6.22262	6.49349	6.31225	6.49347
ARHGEF19	ENSG00000142632	0.461127	-1.11676	1.9359e-35	3.41909e-34	6.98494	6.84517	7.0212	6.79176	6.90809	6.80152	7.91609	8.072	7.89606	7.91408	8.0508	8.10976
TCEANC2	ENSG00000116205	0.461145	-1.11671	3.79726e-56	1.877e-54	8.58074	8.36953	8.78725	8.4857	8.53285	8.84026	10.0242	9.69953	9.8552	9.83835	9.86126	9.9188
SLMO1	ENSG00000141391	0.461628	-1.1152	8.47295e-36	1.51999e-34	6.69926	6.74027	6.8247	6.88911	6.76933	7.06605	7.5596	7.9506	7.92712	8.02001	8.06169	8.03069
NA	ENSG00000268885	0.461635	-1.11517	4.1655e-08	1.09045e-07	4.03375	4.06534	4.12597	4.1573	4.22843	4.06673	4.3144	4.79303	4.57553	4.69019	4.59684	4.37965
LIN52	ENSG00000205659	0.461706	-1.11495	9.66967e-54	4.19527e-52	8.51042	8.54846	8.70674	8.54909	8.667	8.84971	10.0688	9.70383	9.73581	9.97854	9.95292	10.0012
NA	ENSG00000273156	2.16352	1.11338	3.22265e-22	2.41109e-21	7.35132	7.83044	7.62118	7.48932	7.06745	7.01624	6.83115	6.35964	6.44642	6.2953	6.13618	6.12839
RP11-382B18.2	ENSG00000186399	0.462339	-1.11298	8.59558e-16	4.06267e-15	5.65957	5.72287	5.51318	5.5652	5.47931	5.51112	6.58696	6.05053	6.26235	6.65089	6.2986	6.53248
RAB37	ENSG00000172794	0.462363	-1.1129	2.29361e-54	1.0229e-52	9.00159	8.78872	8.95593	9.13029	9.06077	8.78513	10.0745	10.1549	10.2427	10.3694	10.1725	10.3991
NA	ENSG00000272221	0.462389	-1.11282	6.17234e-18	3.40171e-17	5.40129	5.4128	5.4269	5.31277	5.39836	5.41033	6.31086	6.00842	6.16928	6.03855	6.28172	6.17204
IREB2	ENSG00000136381	0.462589	-1.1122	8.08307e-47	2.60716e-45	11.5316	11.4129	11.9176	11.4562	11.5652	11.8685	13.3469	12.8973	12.9256	12.8094	12.8326	12.9568
ZNF391	ENSG00000124613	0.462634	-1.11206	1.34179e-29	1.68552e-28	6.84475	6.69169	6.96272	6.76718	6.84802	6.98492	8.13727	8.14925	8.02973	7.83309	7.77741	7.76711
ZFYVE21	ENSG00000100711	0.462657	-1.11198	2.29427e-42	6.08476e-41	7.96925	7.98469	8.21083	8.01318	8.02844	8.41826	9.22624	9.32274	9.15142	9.53422	9.38738	9.40456
ELMO3	ENSG00000102890	0.462983	-1.11097	4.30014e-19	2.57332e-18	5.71161	5.54446	5.53054	5.46325	5.58316	5.7874	6.37867	6.57172	6.29377	6.17726	6.545	6.63973
FAM86A	ENSG00000118894	0.463093	-1.11063	1.10128e-73	1.24702e-71	8.60538	8.61008	8.54619	8.69477	8.8209	8.67153	9.72657	9.94516	9.73154	9.89776	10.1107	10.096
NA	ENSG00000268912	2.15927	1.11054	1.8193e-64	1.30842e-62	10.2944	9.91808	9.80111	9.8612	10.1487	9.89188	8.89464	8.61382	8.71756	8.76929	8.64207	8.67591
CTD-3195I5.1	ENSG00000262758	0.463357	-1.1098	2.12642e-34	3.53282e-33	7.45986	7.83251	8.05496	7.79301	7.70768	8.00576	9.06075	9.09058	9.17216	8.95109	9.01978	8.84064
NOXRED1	ENSG00000165555	0.463439	-1.10955	9.16821e-06	1.93291e-05	3.5169	3.49231	3.5109	3.61134	3.4302	3.50097	4.04698	3.89317	3.81098	3.78622	3.73135	3.71536
C10orf10	ENSG00000165507	2.15691	1.10897	4.74832e-31	6.5581e-30	7.86519	7.82125	6.91272	7.519	7.13685	7.73875	6.54455	6.62316	6.27575	6.33183	6.396	6.60963
LINC00173	ENSG00000196668	0.463702	-1.10873	8.42824e-07	1.96906e-06	4.34562	4.06768	4.15516	4.09893	4.00365	4.18272	4.60993	4.77239	4.56019	4.4659	4.55723	4.59939
KLRG2	ENSG00000188883	0.463737	-1.10862	1.25004e-18	7.22074e-18	5.69983	5.71355	5.46158	5.79475	5.68556	5.58237	6.28032	6.77403	6.45381	6.66548	6.55893	6.3025
AC007690.1	ENSG00000203632	2.15624	1.10852	3.48293e-53	1.48289e-51	9.51911	9.72642	10.0965	9.4336	9.57554	9.79574	8.52807	8.65703	8.71082	8.11713	8.25624	8.37138
NA	ENSG00000272913	2.15473	1.10751	1.68749e-64	1.21912e-62	9.69932	9.75884	9.42392	9.65969	9.71497	9.69199	8.25342	8.41712	8.2582	8.44615	8.52953	8.5607
PFKFB4	ENSG00000114268	0.464392	-1.10659	5.48908e-12	1.98009e-11	7.65021	7.90613	8.75102	7.61923	7.88401	8.49147	8.82351	9.44099	9.44017	9.31323	9.57654	9.55602
C16orf59	ENSG00000162062	0.464757	-1.10545	4.25099e-59	2.41535e-57	8.5466	8.50119	8.52093	8.59128	8.5991	8.52146	9.53126	9.72691	9.62129	9.94643	9.94537	10.0071
C5orf28	ENSG00000151881	0.464867	-1.10511	5.57167e-30	7.14516e-29	7.55501	7.61135	7.99375	7.70863	7.48745	7.86153	9.23443	8.75248	8.69945	8.89522	8.89012	8.94262
NA	ENSG00000265185	2.15113	1.1051	4.74815e-37	9.29032e-36	7.92745	8.69842	7.97368	8.2829	8.00713	8.32554	6.72501	7.31722	6.95386	6.99675	7.12773	7.3405
FBXO10	ENSG00000147912	0.464877	-1.10508	3.80041e-11	1.27742e-10	5.12758	4.929	5.41338	5.21857	5.05515	5.39882	5.74034	5.99738	6.08408	5.93199	5.88749	5.90566
BCL3	ENSG00000069399	2.15017	1.10445	1.43053e-25	1.36684e-24	8.61778	8.20341	8.24137	7.52316	7.63251	8.00066	6.82429	7.13545	7.17756	6.66493	6.94856	6.86479
AL160471.6	ENSG00000233924	2.14993	1.10429	4.21091e-29	5.1637e-28	7.76201	7.89905	8.43278	8.14337	8.12324	8.16765	6.92618	7.19649	7.11579	6.73112	6.91804	6.94227
NA	ENSG00000272688	2.14986	1.10424	1.41418e-35	2.51714e-34	7.6578	7.53007	7.34399	7.52405	7.57579	7.60429	6.61222	6.50943	6.338	6.37341	6.51896	6.68196
AP000692.9	ENSG00000228107	2.14971	1.10414	2.64588e-27	2.86984e-26	6.90555	6.84306	7.06469	6.56674	6.61153	6.66865	5.97428	5.82908	6.11067	5.73813	5.76303	5.83737
KIAA1609	ENSG00000140950	0.465262	-1.10388	1.90258e-41	4.78371e-40	7.09179	7.23318	7.08377	7.12324	7.14993	7.2063	8.029	8.49225	8.22131	8.4737	8.2519	8.17163
LINC00310	ENSG00000227456	2.14925	1.10383	1.12538e-22	8.63006e-22	6.38987	7.02361	7.57459	6.72294	6.89607	6.81601	5.83383	6.25576	6.24692	5.68202	5.90762	5.86322
HMGCL	ENSG00000117305	0.465678	-1.1026	4.03779e-46	1.27155e-44	7.85184	7.57027	7.60819	7.95065	7.67521	7.68586	8.91963	8.85366	8.87467	8.93363	8.83344	9.06901
RPS6KL1	ENSG00000198208	0.465693	-1.10255	1.71463e-39	3.86118e-38	7.34691	7.23892	7.38861	7.36091	7.25332	7.07718	8.39062	8.4985	8.50723	8.26469	8.41645	8.43539
ST3GAL4	ENSG00000110080	0.465988	-1.10164	2.17444e-66	1.75339e-64	9.46777	9.28548	9.39849	9.05698	9.35685	9.43209	10.6509	10.5268	10.5307	10.5597	10.7051	10.6996
CTD-2270L9.2	ENSG00000259782	2.14442	1.10059	1.42504e-11	4.96014e-11	5.41862	5.33469	5.17162	5.30757	5.28899	5.37704	4.6653	4.71655	4.8884	4.69716	4.70787	4.64481
RNF215	ENSG00000099999	0.466354	-1.1005	2.52281e-31	3.53636e-30	6.60367	6.64488	6.78603	6.42949	6.53288	6.71721	7.54276	7.7647	7.6814	7.6771	7.61459	7.67169
AC093734.11	ENSG00000230487	0.466366	-1.10047	5.47424e-24	4.60009e-23	6.34533	6.26748	6.28156	6.21662	6.14327	6.40871	6.994	7.31985	7.44338	7.30179	7.28973	7.20553
IP6K2	ENSG00000068745	2.14422	1.10046	4.26029e-112	2.06121e-109	13.1741	13.0954	12.978	13.1001	13.0839	13.0968	11.793	11.695	11.6928	11.8112	11.8113	11.8353
NDST1	ENSG00000070614	0.466434	-1.10026	1.31942e-45	4.0279e-44	9.40306	9.56248	9.644	9.62557	9.66347	9.76848	10.3991	11.2149	11.1995	10.9536	11.0143	10.6316
RP11-363E7.4	ENSG00000260912	0.466503	-1.10004	5.47776e-20	3.49832e-19	5.82223	5.71222	5.97535	5.78625	5.67721	5.76481	6.8447	6.66994	6.69419	6.39195	6.67542	6.65583
C16orf45	ENSG00000166780	0.46667	-1.09952	2.85678e-27	3.0944e-26	6.19858	6.22855	6.44706	6.24902	6.3765	6.36619	7.28599	7.2773	7.14722	7.27914	7.40759	7.34334
RP11-212I21.4	ENSG00000261997	2.14206	1.099	3.13307e-72	3.31276e-70	10.5596	10.6591	10.5404	10.1949	10.2	10.4636	9.43273	9.20542	9.2656	8.95244	9.06279	9.07209
PACSIN3	ENSG00000165912	0.467324	-1.0975	5.07502e-29	6.18532e-28	6.94258	6.83143	6.98583	6.91702	6.69885	6.77684	7.57929	7.83621	8.02357	8.21205	7.99243	7.99057
YRDC	ENSG00000196449	2.13921	1.09708	4.15097e-63	2.80823e-61	12.7775	12.7303	12.3152	12.6404	12.6953	12.6244	11.4796	11.1248	11.0028	11.2764	11.4744	11.5636
RP11-16E23.4	ENSG00000259924	2.13889	1.09686	1.91723e-30	2.54241e-29	8.23153	8.95628	9.06065	8.4272	8.30513	8.70958	7.52736	7.81873	7.81548	7.15106	7.22838	7.14173
F7	ENSG00000057593	0.467892	-1.09575	3.95676e-06	8.6646e-06	3.6387	3.66838	3.5635	3.711	3.67431	3.59994	3.94197	3.97987	4.02751	3.96179	3.97672	3.98181
DBP	ENSG00000105516	2.1371	1.09565	5.37393e-55	2.47263e-53	8.95627	9.19992	9.10334	9.16748	8.94733	9.01708	7.65132	7.9247	7.79097	7.98424	7.89598	7.96234
FAM198A	ENSG00000144649	0.467977	-1.09549	3.9067e-13	1.53518e-12	5.03547	4.90804	5.11847	4.91133	5.02134	4.9853	5.54573	5.64179	5.80029	5.56417	5.53381	5.80655
ABCG1	ENSG00000160179	0.468025	-1.09534	8.10437e-24	6.72878e-23	6.75405	6.66262	6.72151	6.48385	6.86962	7.50041	7.65433	7.92278	7.93385	7.78997	8.00459	8.21865
AL357673.1	ENSG00000248835	0.468298	-1.0945	1.11521e-37	2.24533e-36	7.28182	7.12973	7.30423	7.35297	7.39474	6.93268	8.32524	8.29039	8.46097	8.45299	8.34718	8.28574
ZGLP1	ENSG00000220201	0.468315	-1.09445	1.03333e-10	3.35808e-10	4.73931	4.70118	4.72636	4.59671	4.73207	4.75477	5.04774	5.41207	5.175	5.28568	5.3471	5.41778
SLC3A1	ENSG00000138079	2.13508	1.09429	6.75979e-09	1.89279e-08	4.63129	4.62774	4.9442	4.64236	4.67514	4.91832	4.32945	4.33029	4.31077	4.21343	4.15808	4.20785
PCDHGB2	ENSG00000253910	2.13468	1.09402	4.09956e-16	1.99007e-15	5.95342	6.25403	6.00626	5.68798	5.94261	5.92831	5.1293	5.44304	5.37662	5.17707	5.0723	5.18566
PLCB3	ENSG00000149782	0.468579	-1.09364	3.67287e-48	1.25034e-46	8.77803	8.62543	8.66486	9.05759	9.03764	8.7324	9.72344	10.1739	10.1185	10.1639	10.3411	9.90799
KTI12	ENSG00000198841	2.13395	1.09353	7.63418e-63	5.12131e-61	11.6141	11.5806	11.1147	11.517	11.3972	11.3652	10.1698	10.0954	9.98729	10.0311	10.2554	10.2939
RP11-252A24.3	ENSG00000261079	2.13369	1.09335	5.07606e-16	2.44445e-15	6.15392	6.17692	5.89347	6.12593	5.77107	6.04252	5.16792	5.24897	5.23013	5.33248	5.26495	5.43139
RP11-3D4.3	ENSG00000259408	0.468809	-1.09293	7.15567e-10	2.172e-09	4.46779	4.68436	4.57426	4.41986	4.5399	4.48486	5.06218	5.2276	5.27684	4.95775	5.12554	4.722
USPL1	ENSG00000132952	2.13288	1.0928	3.61972e-106	1.40957e-103	13.4689	13.4551	13.2615	13.3156	13.4639	13.4207	12.2384	12.0188	11.9979	12.0479	12.125	12.1115
CCDC15	ENSG00000149548	0.468953	-1.09248	5.17556e-69	4.80425e-67	8.62445	8.64432	8.7551	8.70162	8.54518	8.58602	9.94319	9.68694	10.1726	10.011	9.70405	9.77574
RP11-421L21.3	ENSG00000233184	0.469014	-1.0923	1.25975e-21	9.05995e-21	6.55593	6.65405	6.98876	6.96343	6.99066	7.11792	8.24698	7.91441	7.77313	7.87153	7.96929	8.07363
RP11-162G10.5	ENSG00000236514	2.13182	1.09208	1.28874e-13	5.25437e-13	5.42379	5.51018	5.27936	5.47739	5.31557	5.53871	4.77331	4.83948	4.78355	4.84105	4.68612	4.94553
C7orf31	ENSG00000153790	0.469128	-1.09195	5.12427e-23	4.03025e-22	6.52915	6.27458	6.36514	6.33072	6.29034	6.51205	7.40768	7.62171	7.57085	7.32694	7.24563	7.13111
ZNF669	ENSG00000188295	2.12865	1.08994	1.35611e-64	9.84168e-63	11.6586	11.5129	11.1849	11.4811	11.5523	11.4176	10.3294	9.97477	9.99096	10.182	10.2041	10.3963
IER3	ENSG00000137331	2.12843	1.08979	1.51544e-26	1.55299e-25	9.3418	8.99503	8.5668	8.59758	8.53426	8.6051	7.93538	7.19377	7.67779	7.50601	7.51133	7.7288
C9orf139	ENSG00000180539	0.470002	-1.08926	1.77331e-16	8.8422e-16	5.91023	5.78798	5.636	5.72321	5.57519	5.68657	6.37896	6.60092	6.5089	6.46928	6.64243	6.80466
AC012358.4	ENSG00000227799	2.1274	1.08909	1.76566e-16	8.80677e-16	5.89401	6.12872	5.93542	6.04978	5.76519	5.89263	5.18036	5.21579	5.34625	5.15658	5.21985	5.20013
VN1R1	ENSG00000178201	2.12725	1.08899	7.70269e-18	4.21168e-17	6.24361	5.87675	6.43737	6.22235	6.18059	6.12445	5.53697	5.36142	5.38488	5.30453	5.4456	5.38395
POLA2	ENSG00000014138	0.470098	-1.08897	2.23973e-87	4.20699e-85	10.7813	10.6622	10.9763	10.8495	11.0317	10.9768	12.112	12.0885	12.1857	12.1765	12.2455	12.2348
ADCY7	ENSG00000121281	0.470722	-1.08705	8.28322e-69	7.55714e-67	11.0604	10.9642	10.9072	10.8872	11.0059	11.1684	12.0296	12.3798	12.3284	12.2389	12.3919	12.3994
MICALL2	ENSG00000164877	0.470849	-1.08666	1.99627e-26	2.02751e-25	6.51475	6.49311	6.80791	6.5449	6.469	6.52569	7.16486	7.84138	7.69752	7.56019	7.65426	7.55631
TMEM222	ENSG00000186501	0.470857	-1.08664	2.20617e-57	1.17805e-55	8.66524	8.49863	8.7614	8.77579	8.60882	8.87519	9.77005	9.92808	9.84199	9.97597	10.0274	10.0664
U3	ENSG00000212195	2.12229	1.08562	1.60517e-20	1.06473e-19	6.69449	5.50751	6.44794	6.51069	7.14906	6.2	5.80784	5.15129	5.54332	5.43467	6.01155	5.54943
EEF1A2	ENSG00000101210	2.12224	1.08559	1.9041e-14	8.2098e-14	5.84331	5.3848	5.44999	5.46757	6.05519	5.80199	5.00648	4.93926	4.7875	4.88997	5.2161	5.1361
EVI2A	ENSG00000126860	2.12082	1.08462	7.07892e-56	3.44579e-54	10.6792	10.0487	10.2139	10.5416	10.4217	10.4505	9.5288	8.79334	8.76088	9.33713	9.07877	9.33731
LIMK1	ENSG00000106683	0.471535	-1.08456	1.07283e-57	5.9065e-56	8.8789	8.80973	8.90766	8.94298	8.87416	8.87569	9.78431	10.2934	10.206	10.2394	10.1341	10.0979
MT1X	ENSG00000187193	2.12038	1.08432	1.87601e-24	1.64123e-23	7.32144	7.23287	7.15086	7.35057	6.8902	6.6857	6.11895	6.14957	6.0298	6.40242	6.23823	5.97989
LPAR2	ENSG00000064547	0.471701	-1.08405	2.87317e-32	4.19698e-31	6.50385	6.55851	6.61098	6.49528	6.66255	6.66467	7.31826	7.69362	7.64514	7.64326	7.69828	7.59586
SRSF8	ENSG00000180771	2.11958	1.08378	9.03724e-92	1.92385e-89	11.6586	11.4809	11.538	11.6951	11.4324	11.2243	10.3705	10.1215	10.2125	10.4256	10.1061	10.1206
S1PR3	ENSG00000213694	0.471842	-1.08362	6.6316e-08	1.70527e-07	4.15888	4.13555	4.44905	4.20629	4.1193	4.13657	4.86712	4.63734	4.90328	4.50161	4.50993	4.487
LRRC45	ENSG00000169683	0.471993	-1.08316	8.19787e-50	3.0089e-48	8.58702	8.61362	8.78754	8.52385	8.63114	8.79518	9.6189	9.76072	9.88082	10.1298	9.98835	9.9561
KIAA0895L	ENSG00000196123	0.472109	-1.08281	2.29323e-43	6.40099e-42	7.26146	7.41715	7.49984	7.33905	7.43217	7.32206	8.15886	8.59655	8.47787	8.65814	8.58232	8.56178
FAM161B	ENSG00000156050	0.472556	-1.08144	1.50816e-18	8.66163e-18	6.26671	6.05512	6.02122	6.44721	5.82755	6.0913	7.17247	7.08891	6.99311	6.97667	6.98678	7.1155
ZNF16	ENSG00000170631	2.11383	1.07986	3.87175e-60	2.31522e-58	11.2356	11.0379	10.9	11.2167	11.1972	11.0069	9.6644	9.86231	9.85628	9.85087	9.85165	9.88288
ZNF614	ENSG00000142556	2.11368	1.07976	3.1026e-67	2.62096e-65	13.056	12.9561	12.5618	12.8985	12.8332	12.6971	11.8373	11.42	11.3989	11.5367	11.4211	11.6396
SPATA5L1	ENSG00000171763	2.11304	1.07932	3.02685e-71	3.02042e-69	11.6738	11.9455	11.5114	11.8546	11.8685	11.696	10.4785	10.4112	10.3805	10.4397	10.5743	10.5806
RP4-814D15.2	ENSG00000225224	2.11289	1.07922	2.01796e-30	2.66712e-29	8.04021	8.56457	8.62212	8.0089	8.32561	8.4794	7.17982	7.59129	7.30879	7.17065	7.09165	6.97183
F3	ENSG00000117525	0.473387	-1.07891	1.5961e-13	6.46458e-13	5.08807	5.00553	5.09039	5.32282	5.07544	5.0001	5.90271	5.54765	5.51793	6.01337	5.92598	5.71007
AFAP1L2	ENSG00000169129	0.473529	-1.07848	4.95349e-12	1.79459e-11	5.29109	5.30064	5.82591	5.18605	5.17369	5.56652	6.03782	6.30743	6.22904	5.99283	6.0994	6.25926
RP11-530A18.1	ENSG00000220685	2.11175	1.07844	3.91554e-12	1.43154e-11	5.21886	5.50459	5.36667	5.33137	5.37684	5.47678	4.62773	4.9944	4.80047	4.67723	4.81145	4.7723
CTC-462L7.1	ENSG00000261589	0.473552	-1.07841	1.46112e-16	7.32212e-16	6.30739	6.58583	7.02667	6.60075	6.51173	6.96192	7.94275	8.01495	7.94698	7.34723	7.62805	7.46479
CNTF	ENSG00000242689	2.11067	1.0777	2.17121e-34	3.60349e-33	8.93331	9.43618	9.40825	9.10609	9.24399	9.38043	8.29332	8.1325	8.02512	7.71623	8.07549	8.08293
RP11-356J5.12	ENSG00000250303	2.11044	1.07755	2.48936e-19	1.51583e-18	6.64956	7.42111	7.60306	7.01551	7.21537	7.14809	6.15786	6.61754	6.44394	5.81608	6.12883	6.08463
ZFP90	ENSG00000184939	0.473937	-1.07723	3.9058e-69	3.66824e-67	9.58556	9.54796	9.69158	9.51361	9.60384	9.84896	11.083	10.8514	10.8706	10.8112	10.7577	10.9763
RP4-610C12.4	ENSG00000205611	2.1095	1.0769	9.19214e-12	3.25847e-11	5.51961	5.38516	5.74641	5.5919	5.79664	5.40106	4.72709	4.78966	4.95937	4.94488	5.10679	5.03607
MRPS31P3	ENSG00000243406	2.10948	1.07689	4.6433e-65	3.46425e-63	9.41048	9.24299	9.06304	9.01063	8.9127	9.1854	8.17507	8.01134	7.92284	7.81705	7.88067	7.94073
CXorf24	ENSG00000196741	2.10913	1.07665	2.36386e-38	4.98565e-37	7.99972	7.84709	7.7693	8.06675	8.04586	7.80449	6.92375	6.82129	6.90005	6.89874	6.7759	6.84699
FBXO44	ENSG00000132879	0.474132	-1.07664	1.87544e-24	1.64123e-23	6.02813	6.2698	5.99212	5.98976	6.02306	6.20511	6.79029	7.22997	6.84411	6.69917	7.16894	7.25625
SLC35C2	ENSG00000080189	0.474232	-1.07633	5.22936e-72	5.38658e-70	9.11206	8.98882	9.1112	9.18378	9.21323	9.10176	10.1606	10.3532	10.2633	10.4984	10.5305	10.353
CMTM8	ENSG00000170293	0.474402	-1.07582	7.69361e-13	2.95848e-12	5.34048	5.48596	5.25388	5.42475	5.18053	5.41816	5.62983	6.14147	5.81526	6.51987	6.3278	6.19357
TMEM150B	ENSG00000180061	0.474471	-1.07561	1.96828e-12	7.35962e-12	5.1076	5.02788	5.14181	4.96093	5.20046	5.12839	5.52666	5.98263	5.53277	5.69578	6.00408	5.86129
RPL29P14	ENSG00000241112	2.10749	1.07552	9.31252e-31	1.25577e-29	7.4016	7.46886	7.61418	7.19619	7.13637	7.28957	6.37294	6.5125	6.42478	6.16669	6.28652	6.45562
NPIPL2	ENSG00000196436	0.474533	-1.07542	5.52338e-08	1.42835e-07	4.71593	4.49515	4.65693	4.49602	4.68398	4.70612	5.39824	5.14267	5.64538	5.28208	4.74448	5.00524
TAS2R12	ENSG00000256682	2.10674	1.07501	5.88601e-27	6.23596e-26	7.38823	8.23712	8.17556	7.64286	7.73423	7.75408	6.8296	7.10512	6.88682	6.57337	6.72981	6.48334
NEK8	ENSG00000160602	0.47468	-1.07497	4.47515e-28	5.14031e-27	6.50491	6.33936	6.34739	6.52524	6.41034	6.54472	7.46714	7.45032	7.46994	7.34167	7.46313	7.40356
RP11-318A15.2	ENSG00000261335	2.10595	1.07447	1.32243e-25	1.26735e-24	7.7585	7.71753	7.28124	7.63085	7.14021	7.36457	6.56526	6.37347	6.51232	6.43295	6.35899	6.61753
HEATR3	ENSG00000155393	0.474881	-1.07436	1.8626e-64	1.33355e-62	10.0986	10.1327	10.0074	10.0454	10.2592	10.1	11.6051	11.2317	11.1494	11.4455	11.3377	11.4836
CCDC64	ENSG00000135127	0.474965	-1.07411	2.2885e-11	7.85767e-11	4.87364	4.76889	4.84662	4.79297	4.78261	4.88144	5.24791	5.42804	5.33766	5.41866	5.54388	5.50684
NA	ENSG00000269930	0.475018	-1.07395	1.08232e-28	1.29054e-27	7.53252	7.26944	7.06547	7.41133	7.64168	7.99992	9.04947	8.33309	8.44441	8.57872	8.48102	8.92111
LRRN2	ENSG00000170382	0.475169	-1.07349	6.07242e-06	1.30435e-05	3.95857	3.7994	4.00458	3.95521	3.82107	3.93151	4.25276	4.48652	4.36684	4.20968	4.29545	4.19432
TRIM26	ENSG00000234127	0.475471	-1.07257	1.05591e-50	4.06233e-49	8.68558	8.57522	8.82691	8.7341	8.57647	8.86672	9.75698	9.89469	9.95612	10.1221	10.0281	9.84499
WDR31	ENSG00000148225	0.475635	-1.07207	5.20835e-30	6.70077e-29	7.09105	6.92362	6.77255	6.97579	6.86747	6.7688	7.92241	8.03687	8.15434	7.91911	7.79787	7.94967
ALDH8A1	ENSG00000118514	2.10221	1.07191	2.12951e-11	7.32596e-11	5.54099	5.10555	5.87029	5.45069	5.54685	5.669	5.06448	4.82466	5.15219	4.73608	4.83063	4.79244
RP11-175P13.3	ENSG00000257489	0.475718	-1.07182	2.76746e-08	7.36001e-08	4.25826	4.23864	4.24513	4.23277	4.3637	4.1867	4.57638	4.77854	4.79009	4.70205	4.71275	4.66315
ABHD3	ENSG00000158201	0.475769	-1.07167	4.70652e-63	3.17064e-61	9.07597	8.82343	8.84944	8.84903	8.86807	8.76865	10.2621	9.96093	9.99106	9.93652	10.241	10.2016
C19orf57	ENSG00000132016	0.47577	-1.07166	1.37399e-32	2.04829e-31	7.03933	7.03757	7.23143	7.39325	7.37584	7.03241	8.09489	8.29596	8.62687	8.19746	8.34315	8.1623
SLC12A8	ENSG00000221955	2.10166	1.07153	6.35163e-15	2.81539e-14	5.90986	5.92303	5.8052	5.52903	5.51793	5.89775	5.26236	5.0475	5.07808	4.94405	5.06915	5.10424
AC131571.2	ENSG00000203504	0.475972	-1.07105	4.31785e-08	1.12811e-07	4.48629	4.60196	4.76372	4.69373	4.55082	4.81537	5.10894	5.49498	5.55821	4.97697	5.25485	4.9759
ZC3HAV1L	ENSG00000146858	0.476461	-1.06957	3.13379e-57	1.64586e-55	8.67159	8.59423	8.86019	8.68312	8.7062	8.71542	10.0015	10.0517	10.071	9.88931	9.81293	9.71671
GPR180	ENSG00000152749	0.476696	-1.06886	1.05648e-45	3.25005e-44	9.87833	9.81938	9.97691	9.8821	9.68799	10.069	11.5206	10.8898	10.8323	11.3488	11.0286	11.2529
ZNF81	ENSG00000197779	0.4768	-1.06854	2.28652e-50	8.6304e-49	9.21824	9.18891	9.40547	9.04242	9.10379	9.45861	10.8137	10.5631	10.5289	10.2082	10.3358	10.41
SLC6A9	ENSG00000196517	0.476904	-1.06823	1.14487e-14	5.0052e-14	6.25992	6.08627	6.21146	6.21382	6.02137	6.14474	6.564	7.77981	7.2474	6.89936	7.27045	6.87435
TPRN	ENSG00000176058	0.477013	-1.0679	1.39695e-34	2.35519e-33	7.91657	7.95519	8.12516	7.754	7.75907	8.0412	8.73642	9.17407	9.08998	9.24643	9.21623	9.12053
RP11-384C4.2	ENSG00000229832	2.09602	1.06765	2.01474e-09	5.90227e-09	4.78569	4.88551	4.8595	4.70216	4.69253	4.86705	4.26353	4.45509	4.32907	4.26361	4.35863	4.25796
SRRD	ENSG00000100104	0.477193	-1.06736	1.3368e-68	1.20584e-66	9.8052	9.69409	9.95963	9.75181	9.79153	10.019	11.2593	10.9987	11.0082	11.0332	11.0624	11.1767
NA	ENSG00000264895	2.09488	1.06687	2.14339e-54	9.58583e-53	10.0778	10.3916	10.669	10.1228	10.094	10.0517	9.03997	9.31695	9.38242	8.88929	8.74815	8.66522
RP11-160E2.6	ENSG00000262202	2.09436	1.06651	3.26797e-46	1.03115e-44	9.10594	8.34882	8.30548	8.6869	9.08209	9.01382	7.76178	7.19322	7.31703	7.50321	7.92531	8.00391
RP11-497G19.1	ENSG00000257883	0.477519	-1.06637	2.55226e-09	7.41033e-09	4.76164	4.708	4.60487	4.51282	4.70943	4.53297	5.31087	5.25698	5.26795	5.03162	4.9954	5.22709
NA	ENSG00000267311	2.09409	1.06632	6.79096e-17	3.49305e-16	5.86126	6.32688	5.94761	5.98503	6.05332	5.94189	5.24544	5.3259	5.25265	5.41944	5.3347	5.21247
NA	ENSG00000273381	2.09393	1.06621	4.44076e-19	2.65349e-18	6.41442	6.60315	7.04702	6.41707	6.61599	6.59534	5.63198	5.98099	5.76996	5.70201	5.64991	5.84323
NUDT18	ENSG00000173566	0.477645	-1.06599	6.04489e-23	4.72869e-22	6.85693	6.45981	6.48676	6.46965	6.36279	6.42835	7.48252	7.43731	7.30233	7.66256	7.52228	7.60525
MOCS1	ENSG00000124615	0.477716	-1.06578	8.2008e-14	3.39559e-13	5.11984	5.10448	5.26617	5.26567	5.24649	5.33811	5.91874	5.97312	5.85467	5.78782	5.94682	6.03581
GTF3C5	ENSG00000148308	0.477929	-1.06513	2.25968e-61	1.42601e-59	10.5291	10.4209	10.8146	10.6343	10.6574	10.858	11.7497	11.8377	11.8298	12.048	12.0739	11.9707
RP11-12A20.7	ENSG00000236233	2.09152	1.06455	3.94941e-13	1.55158e-12	5.73308	5.43309	5.42946	5.93516	4.89136	5.53926	4.92289	4.78952	4.94531	4.95791	4.69745	4.88823
SH3RF3	ENSG00000172985	0.478129	-1.06453	1.92569e-09	5.65071e-09	5.11135	5.02501	4.97381	4.75753	4.85681	4.96185	5.24004	5.88771	5.55679	5.59004	5.64411	5.59087
NMNAT1	ENSG00000173614	0.478515	-1.06336	1.84651e-39	4.15231e-38	7.79008	7.87531	7.62649	7.73166	8.01537	7.80695	9.07031	8.87749	8.72944	9.1083	8.85554	9.12902
TTYH2	ENSG00000141540	0.478693	-1.06283	3.76687e-17	1.97268e-16	5.7436	5.93285	5.91134	5.63297	5.5187	5.83402	6.46214	6.92754	6.59343	6.27332	6.6638	6.64681
TRIM6	ENSG00000121236	0.4787	-1.0628	1.65496e-19	1.02177e-18	6.08859	6.20981	6.35554	6.35153	5.94601	6.26832	6.96313	7.18335	6.90556	7.49608	7.2026	7.05883
AL133509.1	ENSG00000244710	2.08811	1.0622	2.35463e-10	7.44583e-10	5.23434	5.66507	5.48562	5.18079	5.16445	5.29734	4.65017	4.98674	4.78412	4.51775	4.80416	4.72959
GOLGA1	ENSG00000136935	0.479101	-1.0616	1.08372e-36	2.05495e-35	8.66858	8.63045	9.04926	8.52045	8.59706	9.02267	9.9922	10.0601	10.0194	9.96931	9.92052	9.82855
RELL2	ENSG00000164620	0.479119	-1.06154	2.16941e-30	2.85782e-29	7.05499	7.16795	6.98273	7.01638	6.89858	6.82843	7.9405	8.21026	7.99958	7.83555	8.14594	8.18348
TLR10	ENSG00000174123	2.08677	1.06127	1.25659e-19	7.81257e-19	6.43736	6.43535	6.68016	6.43273	6.50479	6.88833	5.86821	5.6287	5.72435	5.5549	5.79153	5.80368
RBM11	ENSG00000185272	0.479352	-1.06084	4.23628e-11	1.41796e-10	5.0748	5.05035	4.77465	4.75538	4.84882	4.81482	5.71717	5.534	5.19414	5.37807	5.49768	5.60139
ZNF878	ENSG00000257446	0.479516	-1.06035	9.89452e-16	4.66006e-15	5.55832	5.30015	5.51096	5.48296	5.68107	5.58437	6.41052	6.25113	6.28903	6.26723	6.31713	6.20954
ZNF616	ENSG00000204611	2.08456	1.05975	7.67909e-79	1.08499e-76	12.7027	12.6557	12.3802	12.6792	12.6406	12.5697	11.499	11.2068	11.1806	11.3499	11.3277	11.4721
ZNF552	ENSG00000178935	0.479839	-1.05938	2.63963e-42	6.95451e-41	7.85052	7.65546	7.55505	7.89276	7.57505	7.56737	8.79888	8.67839	8.71689	8.9934	8.77621	8.95121
PGAM1P6	ENSG00000224464	2.08385	1.05925	1.46952e-17	7.88917e-17	6.12258	6.52598	6.77521	6.24731	6.01238	6.19848	5.55985	5.7922	5.57967	5.37854	5.35918	5.46836
NA	ENSG00000271978	2.0835	1.05901	3.64976e-17	1.91685e-16	6.11174	5.88657	6.19308	5.65918	5.76673	5.79652	5.32073	5.24133	5.30297	5.09164	5.10755	5.15806
ARVCF	ENSG00000099889	0.480169	-1.05839	4.06506e-27	4.34714e-26	6.88839	6.80149	6.63705	6.50256	6.69804	6.87293	7.57209	7.94214	7.62345	7.75893	7.72483	7.90113
HEATR8	ENSG00000184313	0.480174	-1.05837	4.08053e-10	1.26357e-09	4.91463	5.14873	4.78397	4.71377	5.00166	4.88724	5.31389	6.08077	5.87169	5.21122	5.32492	5.47623
MYH3	ENSG00000109063	0.48048	-1.05745	5.81096e-31	7.9912e-30	7.45827	7.32266	7.13183	7.27449	7.37526	7.06188	8.23384	8.61484	8.62853	8.29891	8.41846	8.02493
GLTSCR1	ENSG00000063169	2.08112	1.05736	5.31247e-19	3.15899e-18	8.21116	8.22478	8.61212	8.35655	8.09462	8.34366	6.68471	7.70465	7.40166	7.00837	7.28985	7.08384
RP11-467D6.1	ENSG00000259826	2.08054	1.05696	6.20617e-29	7.51626e-28	7.5223	7.59357	7.18734	7.44981	6.97567	7.29989	6.4811	6.40979	6.22416	6.36507	6.25357	6.50862
HBA2	ENSG00000188536	2.07993	1.05653	1.75467e-31	2.48802e-30	10.1482	9.22977	8.90927	8.63014	8.43851	9.35646	8.59774	7.88716	7.62639	7.38402	7.68898	8.5473
SLC37A1	ENSG00000160190	0.48087	-1.05628	2.57894e-50	9.71116e-49	9.15075	8.96582	9.01007	8.73316	8.62231	9.07022	10.1626	10.2435	10.1663	9.93659	10.113	10.2111
WDR52	ENSG00000206530	0.48092	-1.05613	3.84949e-52	1.57592e-50	8.6772	8.82112	8.85095	8.71295	8.70049	8.89178	10.2101	10.0908	10.1352	9.81028	9.75335	9.9031
APPL2	ENSG00000136044	0.480938	-1.05608	5.35536e-37	1.04146e-35	8.3139	8.36227	8.74785	7.98951	8.13678	8.4536	9.60387	9.55232	9.50587	9.2899	9.54705	9.61364
TXLNB	ENSG00000164440	0.481178	-1.05536	3.63892e-13	1.43383e-12	5.17086	5.20208	5.38876	5.13087	5.34281	5.35145	6.02884	5.88435	6.0186	6.00612	5.78888	6.06042
TBX19	ENSG00000143178	2.0769	1.05443	1.06992e-21	7.72256e-21	7.06648	7.77276	8.13141	7.34469	7.02281	7.59472	6.49419	6.77774	6.78138	6.22736	6.39964	6.27428
LINC00200	ENSG00000229205	2.0758	1.05367	0.00200405	0.00324575	5.28105	5.40474	5.49016	5.20188	5.3037	5.2467	4.34386	4.51307	4.44014	4.3341	4.84164	4.32412
HLA-L	ENSG00000243753	0.481894	-1.05321	1.50736e-08	4.1006e-08	5.02295	4.8889	5.03109	4.93266	4.61247	4.68216	5.81985	5.45681	5.67011	5.15012	5.44217	5.31322
RAPGEFL1	ENSG00000108352	0.481982	-1.05295	1.11296e-23	9.1313e-23	6.18153	6.37127	6.36807	6.31164	6.59304	6.30333	7.0386	7.72604	7.5266	7.0952	7.40021	7.07574
GDF3	ENSG00000184344	2.07435	1.05266	1.45851e-18	8.38248e-18	6.18418	6.17818	6.37853	6.21046	6.24022	6.52934	5.41861	5.36095	5.56339	5.46881	5.6588	5.62313
ASPHD2	ENSG00000128203	0.482263	-1.05211	7.61851e-19	4.47525e-18	6.27025	5.9821	6.2736	6.1902	5.94474	6.40197	7.0458	7.04071	6.86982	7.22726	7.14215	7.24024
EIF4A1	ENSG00000161960	2.07327	1.05191	1.59018e-60	9.61695e-59	13.0696	12.9692	12.3638	12.5549	12.7091	12.5962	11.4086	11.6109	11.3406	11.3791	11.5548	11.4077
ULK4P1	ENSG00000215304	0.482466	-1.0515	2.98966e-05	5.94803e-05	3.66493	3.5615	3.53845	3.55231	3.77512	3.62044	3.98962	3.89435	3.90436	4.03397	3.96227	3.88725
CARD10	ENSG00000100065	0.482479	-1.05146	7.59206e-05	0.000144769	3.25011	3.33476	3.41929	3.31806	3.24795	3.33872	3.55676	3.62028	3.57165	3.60711	3.59269	3.57508
AVPI1	ENSG00000119986	0.482542	-1.05127	4.84296e-15	2.1726e-14	5.29761	5.42441	5.3071	5.23339	5.35392	5.48478	5.8521	6.01929	5.92938	6.04222	6.28132	6.23785
CELSR3	ENSG00000008300	0.482618	-1.05105	2.25014e-31	3.16806e-30	7.15707	7.36955	7.49475	7.09527	7.35986	7.45387	7.81428	8.72811	8.69813	8.33173	8.63972	8.27915
KIF2C	ENSG00000142945	0.48264	-1.05098	7.94602e-72	8.08065e-70	9.92632	10.0546	10.2603	10.3915	10.39	10.2717	11.3643	11.1762	11.4168	11.6566	11.5794	11.5435
CAMKK1	ENSG00000004660	0.482758	-1.05063	6.16576e-36	1.10984e-34	7.76949	7.89939	7.6703	7.33367	7.50721	7.69234	8.6248	8.96441	8.7231	8.66173	8.8455	8.80406
LIPE	ENSG00000079435	0.482854	-1.05034	1.07789e-29	1.36152e-28	6.3515	6.65114	6.49257	6.48105	6.49362	6.55258	7.09412	7.64235	7.62981	7.57454	7.43441	7.4665
GPR155	ENSG00000163328	0.482892	-1.05023	9.94154e-24	8.19023e-23	6.58811	6.27543	5.97821	6.1166	6.0522	6.20786	7.41519	7.28896	6.93834	7.01773	6.95287	7.11062
MYLK4	ENSG00000145949	0.483078	-1.04967	2.95763e-19	1.79073e-18	5.71803	5.9099	6.09917	5.81567	5.89281	6.04439	6.76798	6.87092	6.86702	6.71357	6.65037	6.72532
RHOBTB1	ENSG00000072422	0.483103	-1.0496	1.76213e-42	4.71258e-41	8.70913	8.94198	9.07732	8.77216	8.92563	9.12439	10.2145	10.0385	9.99868	10.2409	10.0977	10.2139
CENPK	ENSG00000123219	0.483135	-1.0495	4.52574e-55	2.119e-53	9.774	9.75458	9.72939	9.88937	9.88337	9.54899	11.2819	10.8473	10.8939	11.034	10.926	10.9937
AGFG2	ENSG00000106351	0.483203	-1.0493	3.45009e-36	6.28097e-35	7.34466	7.34164	7.32735	7.49619	7.27501	7.41573	8.18076	8.61557	8.49861	8.52611	8.60553	8.34725
ZNF732	ENSG00000186777	0.483501	-1.04841	1.01333e-13	4.16673e-13	5.1358	5.42487	5.52915	5.59824	5.39461	5.64402	5.97744	6.13345	6.49284	6.2734	6.00141	6.36604
SNORA45	ENSG00000212607	2.06822	1.04839	5.82245e-11	1.92866e-10	6.15361	6.32865	6.03344	6.03359	6.71411	6.16902	5.487	5.69862	5.64014	5.12622	5.30214	5.47132
RP11-19G24.1	ENSG00000239581	2.0675	1.04789	8.79929e-28	9.89362e-27	6.7131	7.70055	7.56782	7.03175	6.99504	7.06452	6.05546	6.50099	6.58495	6.13269	6.17987	6.02144
TAS2R13	ENSG00000212128	2.06687	1.04745	4.20392e-22	3.1175e-21	8.36564	9.22152	9.31658	8.77804	8.78477	8.8748	7.83325	8.23161	8.03087	7.17668	7.62992	7.53519
RP11-1114A5.4	ENSG00000232611	2.06636	1.04709	3.23837e-27	3.48644e-26	8.06298	8.25116	8.81696	8.46942	8.50315	8.60462	7.28677	7.40353	7.54174	7.52455	7.30826	7.03156
C4orf50	ENSG00000181215	0.483959	-1.04704	1.24029e-06	2.85298e-06	3.87585	3.96122	4.02347	3.9606	3.91941	4.09856	4.38438	4.49723	4.44342	4.17383	4.21536	4.43515
MIR181A2HG	ENSG00000224020	2.06619	1.04697	1.69463e-11	5.86271e-11	5.77182	5.67991	5.70699	5.7605	5.44918	5.74993	4.92726	4.98053	5.00889	4.91949	5.134	5.22053
RP11-480I12.5	ENSG00000214796	0.484257	-1.04616	6.44817e-32	9.32531e-31	6.61238	7.06371	6.68216	7.04501	6.68527	6.97683	7.33245	8.21269	7.86061	8.1282	7.80074	7.88131
C19orf18	ENSG00000177025	0.484356	-1.04586	1.8167e-05	3.70771e-05	3.75314	3.64554	3.61269	3.56218	3.54094	3.64419	4.05221	4.03506	3.92442	3.88001	3.81689	3.82094
MOCS3	ENSG00000124217	2.06439	1.04571	7.39277e-57	3.80751e-55	11.6166	11.6245	11.1748	11.53	11.4438	11.3475	10.174	10.0993	10.0178	10.381	10.3314	10.3039
CTD-2552B11.4	ENSG00000258441	2.06306	1.04478	2.74378e-55	1.30379e-53	12.2668	12.7064	12.7137	12.4151	12.4959	12.546	11.3918	11.4116	11.356	11.1753	11.2697	11.0401
RP11-696N14.1	ENSG00000246090	2.0622	1.04418	1.59149e-21	1.13386e-20	7.7497	8.59347	8.32782	8.13845	8.20377	8.35696	7.44301	7.19135	7.16888	6.90972	7.06955	7.12667
ENTPD6	ENSG00000197586	0.484928	-1.04416	7.58463e-79	1.08122e-76	9.55942	9.54742	9.64813	9.72214	9.81594	9.82145	10.7478	10.9065	10.7674	10.9527	10.9906	11.0739
SASS6	ENSG00000156876	0.484994	-1.04396	9.68499e-33	1.45878e-31	9.27095	9.67957	9.85746	9.65333	9.5744	9.71622	11.1315	10.69	10.8592	11.0126	10.7533	10.7122
C10orf105	ENSG00000214688	0.48506	-1.04377	2.07627e-09	6.0725e-09	4.70868	4.76553	4.82559	4.72017	4.73022	4.88689	4.86717	5.38465	5.1375	5.45863	5.7995	5.48406
P2RX7	ENSG00000089041	0.48513	-1.04356	6.54728e-20	4.15311e-19	6.47802	6.29598	6.18459	6.26779	6.12967	6.56044	7.16184	7.47923	7.37101	7.21037	7.13386	7.20866
PCDHGA6	ENSG00000253731	2.06075	1.04317	5.55614e-14	2.33016e-13	5.86922	6.06914	6.24162	5.97153	6.02483	6.10664	5.33272	5.42595	5.62493	5.12084	5.17325	5.27878
MDFI	ENSG00000112559	0.485409	-1.04273	1.49002e-10	4.78279e-10	4.63213	4.66364	4.73887	4.7903	4.82153	4.76731	5.14501	5.17817	5.20657	5.27017	5.34522	5.60755
U1	ENSG00000212456	2.05933	1.04217	6.14265e-12	2.20787e-11	5.98853	5.50066	6.03065	5.90011	6.72933	5.32332	5.49889	4.88163	5.16615	4.91757	5.71638	4.96455
PPFIBP2	ENSG00000166387	0.485728	-1.04178	2.96275e-08	7.85377e-08	4.68447	4.50186	4.70977	4.67995	4.43225	4.58062	5.14617	5.23365	5.06766	5.04051	5.12529	5.13135
GS1-24F4.2	ENSG00000245857	0.48577	-1.04165	2.86463e-06	6.35586e-06	3.89102	3.86508	4.04014	4.01131	3.97608	3.967	4.24248	4.50595	4.17358	4.38116	4.32996	4.40668
GPR137C	ENSG00000180998	0.48585	-1.04142	8.55097e-16	4.04398e-15	5.71539	5.45174	5.57556	5.35466	5.63465	5.40475	6.47237	6.26183	6.42575	6.12025	6.17219	6.20201
ZC3H12A	ENSG00000163874	2.0568	1.0404	1.30136e-42	3.5038e-41	11.2096	10.6837	10.4707	10.2733	10.1984	10.2983	9.4574	9.27095	9.31473	9.22138	9.25684	9.32562
CYB5RL	ENSG00000215883	0.486316	-1.04003	1.26165e-50	4.81903e-49	8.19936	8.16405	8.32929	8.33738	8.25625	8.31508	9.22275	9.5294	9.62797	9.36954	9.49139	9.32536
CASP9	ENSG00000132906	0.486445	-1.03965	1.83549e-35	3.24894e-34	7.26373	7.17075	7.294	7.13507	6.92236	7.24278	8.21376	8.29984	8.2682	8.40594	8.03808	8.151
MS4A7	ENSG00000166927	0.486447	-1.03965	4.16205e-11	1.39398e-10	4.96623	4.86603	4.92528	4.91891	4.83125	4.87686	5.78457	5.41901	5.37029	5.23797	5.4462	5.70662
SLC24A6	ENSG00000089060	0.486484	-1.03954	2.80224e-51	1.11295e-49	8.30765	8.47172	8.37758	8.31717	8.27548	8.48297	9.26414	9.62133	9.54981	9.61636	9.65119	9.52127
PHLDB1	ENSG00000019144	0.486517	-1.03944	2.26696e-30	2.9765e-29	7.26835	7.25495	7.47559	7.29662	7.15212	7.47402	8.08422	8.68876	8.68113	8.34643	8.37879	8.23955
KLHL9	ENSG00000198642	2.05536	1.03939	9.0704e-78	1.22727e-75	13.7067	13.593	13.35	13.7739	13.7448	13.5535	12.4052	12.2523	12.2342	12.3808	12.4495	12.5145
NA	ENSG00000267078	2.05516	1.03925	6.88829e-09	1.92775e-08	5.50174	5.3173	4.95098	5.00143	4.91158	5.01855	4.54877	4.51612	4.72423	4.67017	4.47096	4.52778
GIT1	ENSG00000108262	0.486648	-1.03905	5.24467e-37	1.02118e-35	9.88337	9.86425	9.8439	9.74561	9.84021	10.0554	10.5943	11.3031	11.2419	11.2107	11.273	10.9728
NA	ENSG00000273015	2.05485	1.03903	6.65018e-64	4.61638e-62	10.9447	10.638	10.5278	10.9804	10.8058	10.6201	9.54636	9.44645	9.46281	9.56098	9.60678	9.60566
NA	ENSG00000273038	2.0548	1.039	9.80822e-17	4.97769e-16	6.21308	6.62781	6.47274	6.48117	6.6334	6.49407	5.72965	5.87307	5.782	5.57122	5.5612	5.57965
PDPK2	ENSG00000205918	2.05425	1.03861	2.47391e-22	1.86138e-21	6.83049	6.86181	7.10134	6.83041	6.51498	6.74107	6.06042	6.11966	6.16902	5.878	5.70946	5.78691
PIGZ	ENSG00000119227	0.48683	-1.03851	8.08303e-15	3.5601e-14	5.48076	5.35783	5.35778	5.42206	5.35095	5.54952	6.05673	6.3095	6.21203	6.01655	6.09417	6.20143
OSBPL3	ENSG00000070882	0.48698	-1.03807	1.00188e-65	7.84115e-64	9.93274	10.0516	9.9641	9.78182	9.81518	10.0792	11.3566	11.2785	11.1547	10.9866	11.1101	11.0659
PXMP4	ENSG00000101417	0.487042	-1.03788	5.73118e-25	5.20501e-24	6.54822	6.45916	6.82699	6.82692	6.56979	6.56908	7.4469	7.45678	7.48551	7.7544	7.7196	7.82028
NAA40	ENSG00000110583	0.487154	-1.03755	2.60446e-66	2.08959e-64	9.83378	9.75276	9.85922	9.65071	9.78961	9.90093	10.8629	11.0442	11.065	11.0676	11.0151	11.039
RADIL	ENSG00000157927	0.487157	-1.03754	1.17388e-07	2.96366e-07	4.71296	4.54379	4.50096	4.50681	4.62039	4.45973	4.72481	5.23287	5.20537	4.94749	5.27279	5.1103
RP11-473I1.9	ENSG00000262944	2.05186	1.03693	1.33382e-68	1.20584e-66	12.7137	12.6791	12.6926	12.6029	12.6713	12.5666	11.5994	11.3192	11.4305	11.5747	11.3258	11.2396
ITPR3	ENSG00000096433	0.487422	-1.03676	7.9358e-30	1.00558e-28	7.94258	8.16079	7.90661	8.19181	8.04568	8.44221	8.65195	9.67352	9.2911	9.12505	9.52829	9.34578
IL1RN	ENSG00000136689	2.05161	1.03676	1.62198e-38	3.45288e-37	8.91407	7.37684	8.24438	7.60564	8.1179	8.72971	7.46019	6.66911	7.07111	6.70818	7.05917	7.69195
RP5-1091N2.9	ENSG00000228427	0.487483	-1.03658	1.02775e-10	3.3406e-10	4.80578	4.85815	4.63691	4.78751	4.83737	4.87418	5.34638	5.42868	5.30512	5.335	5.34593	5.45734
CLEC5A	ENSG00000258227	0.487517	-1.03647	7.06561e-32	1.01998e-30	7.12606	6.49787	6.87043	6.74847	6.74461	6.76635	8.17492	7.55775	7.76662	7.64109	7.81999	7.8085
PSD	ENSG00000059915	0.487738	-1.03582	1.8628e-28	2.18366e-27	6.46612	6.56704	6.35707	6.44198	6.45384	6.59076	7.1977	7.60716	7.38158	7.40616	7.37804	7.61119
MICALCL	ENSG00000133808	0.487869	-1.03543	8.34988e-07	1.95189e-06	4.54183	4.30926	4.66402	4.32134	4.59456	4.43687	4.98663	5.17492	5.33713	5.00458	4.84451	4.6181
AC024952.1	ENSG00000244218	2.04961	1.03535	5.62942e-10	1.72381e-09	5.47171	5.45747	5.56734	5.40175	5.25984	5.25305	4.77733	4.89246	4.98712	4.59041	4.78253	4.83555
CEL	ENSG00000170835	0.488129	-1.03467	1.59959e-08	4.34486e-08	4.47017	4.54956	4.633	4.44307	4.42716	4.543	4.69153	5.21747	5.02826	5.07555	5.13467	4.91846
NA	ENSG00000273464	2.04853	1.03459	3.05933e-08	8.09365e-08	4.68657	4.95687	5.22082	4.88349	5.13321	5.23531	4.54806	4.51151	4.63446	4.37153	4.35016	4.58283
RP11-632K20.1	ENSG00000206127	0.488334	-1.03406	4.28601e-13	1.67763e-12	6.08319	6.07263	5.61231	6.19522	5.94588	5.67109	6.8225	6.54613	6.60036	7.07008	6.68844	7.05798
PCDHGA9	ENSG00000261934	2.04744	1.03382	4.13147e-12	1.50842e-11	5.78304	5.99645	6.25202	5.95684	5.77971	5.86351	5.13738	5.4288	5.38289	4.96968	5.1782	5.32833
NA	ENSG00000270103	2.04688	1.03343	1.52985e-07	3.82365e-07	9.06109	9.23215	8.7669	9.40412	9.07769	8.9061	8.05152	7.6358	7.46475	7.30533	8.17855	8.25703
C1orf201	ENSG00000001460	0.488744	-1.03285	8.41823e-24	6.97848e-23	6.3685	6.39825	6.44559	6.44547	6.45927	6.1826	7.20235	7.3251	7.21211	7.35872	7.35792	7.42187
RP11-160E2.13	ENSG00000262074	2.04519	1.03223	2.2226e-51	8.87152e-50	9.19973	8.65982	8.63775	9.15955	9.17838	9.4483	8.03927	7.5277	7.53207	8.11653	7.98867	8.32592
PEX3	ENSG00000034693	0.489045	-1.03196	1.89204e-41	4.76473e-40	9.07664	9.06277	8.80003	8.95657	8.8085	8.78244	10.5026	9.84584	9.84357	10.0677	10.0887	10.2555
CPSF4	ENSG00000160917	0.489172	-1.03159	2.97267e-56	1.48783e-54	9.13928	9.14437	9.41157	9.20948	9.2641	9.45379	10.3768	10.4278	10.3658	10.5939	10.4997	10.5356
USP19	ENSG00000172046	0.489462	-1.03073	1.62777e-39	3.67595e-38	10.1685	9.93261	9.95031	10.0544	10.1949	10.1183	10.929	11.4665	11.2861	11.4386	11.5703	11.0547
ARMCX2	ENSG00000184867	0.489678	-1.0301	2.6629e-35	4.65673e-34	7.99677	8.00452	7.47447	8.03886	8.36155	7.81898	9.02258	9.01769	8.72906	9.01707	9.43083	9.27341
RP11-796E2.4	ENSG00000245904	2.04173	1.02979	5.39696e-10	1.65485e-09	5.17404	5.13665	4.82147	4.98798	4.72767	4.85922	4.61802	4.44466	4.43562	4.4029	4.38593	4.45201
C1orf55	ENSG00000143751	2.04165	1.02973	1.38844e-73	1.56111e-71	13.3693	13.106	12.9059	13.1175	12.9104	12.8736	12.0305	11.6618	11.6795	12.0122	11.7183	11.7828
KHK	ENSG00000138030	0.489877	-1.02951	4.19829e-28	4.83272e-27	7.02991	6.8542	6.85382	6.88303	6.78231	6.83088	7.69335	7.83616	7.76718	8.12715	7.90706	7.95449
TRIP6	ENSG00000087077	0.490034	-1.02905	4.38396e-50	1.63921e-48	9.18307	9.23802	9.0621	9.04016	9.21896	9.21192	10.1434	10.3168	10.1601	10.5946	10.4486	10.4404
RABGGTB	ENSG00000137955	2.0401	1.02864	1.95801e-74	2.33296e-72	15.3534	15.2559	14.9707	15.4825	15.3334	15.204	14.2461	13.8576	13.7633	14.0921	14.1136	14.1031
AC007551.3	ENSG00000228878	0.490319	-1.02821	4.31597e-07	1.03404e-06	4.44617	4.47658	4.32065	4.47439	4.52368	4.27951	4.89623	4.83407	5.13376	4.73709	4.8924	4.93046
CIAO1	ENSG00000144021	0.490431	-1.02788	2.88452e-93	6.48651e-91	11.1894	11.0566	10.9841	11.0235	11.0023	11.1071	12.4368	12.1947	12.1309	12.2304	12.2536	12.4607
CCNB1IP1	ENSG00000100814	2.03851	1.02752	1.32724e-64	9.67615e-63	13.2568	13.1533	12.7204	13.0218	13.1353	13.0204	12.069	11.7047	11.5666	11.7308	11.817	12.0371
GBA2	ENSG00000070610	0.490591	-1.02741	5.44341e-62	3.49034e-60	10.168	9.87641	9.94744	9.87252	9.74416	9.84583	11.1653	11.1656	11.1131	10.9881	11.0605	11.2101
SIRT6	ENSG00000077463	0.490642	-1.02726	2.96301e-36	5.43138e-35	7.19283	7.15955	7.18115	7.33312	7.31009	7.34674	7.91734	8.26571	8.15795	8.57213	8.54222	8.39689
C21orf119	ENSG00000256073	2.0381	1.02722	1.9188e-31	2.71111e-30	8.14253	8.30531	8.07798	8.14683	8.37546	8.09774	7.04717	6.97697	7.11047	7.09808	7.24062	7.36908
JUN	ENSG00000177606	2.03801	1.02716	3.67787e-23	2.91709e-22	9.00315	8.88639	8.55441	8.37846	8.37868	8.69105	7.62173	7.41789	7.50995	7.21216	7.96009	7.55707
ICAM1	ENSG00000090339	2.03646	1.02607	1.14204e-36	2.16297e-35	10.1215	8.79927	9.736	8.66094	8.7347	8.77289	8.30703	7.81204	8.65773	7.65443	7.83826	7.76446
U2	ENSG00000222724	2.03593	1.02569	4.32048e-16	2.09223e-15	6.20038	6.36531	6.24925	6.64442	7.07556	6.55733	5.8441	5.51801	5.43997	5.69697	5.9493	5.79417
NA	ENSG00000272375	2.03578	1.02558	2.75156e-13	1.095e-12	5.78453	5.72752	6.10583	5.65022	5.5874	6.10768	5.27144	5.14271	5.25101	5.1631	5.04287	5.07408
IL10RB	ENSG00000243646	0.491536	-1.02463	4.73952e-44	1.34169e-42	7.95281	8.1189	7.92068	8.33706	8.17805	7.95462	9.06942	9.09963	9.16926	9.39741	9.18947	9.32108
PLEKHH3	ENSG00000068137	0.491653	-1.02429	2.01273e-06	4.54337e-06	4.22823	4.25895	4.1659	4.06013	4.2053	4.10628	4.32193	4.58709	4.55583	4.89628	4.75026	4.48961
HMGB1P24	ENSG00000254982	2.03366	1.02408	3.99742e-22	2.97542e-21	7.39498	8.35363	8.13906	7.35017	7.61634	7.58896	6.84814	7.12222	7.19354	6.24699	6.46976	6.56865
NA	ENSG00000264546	2.03362	1.02405	2.43642e-20	1.59295e-19	6.93569	7.42519	7.97769	7.18558	7.30955	7.35773	6.33724	6.80447	6.70024	6.20668	6.29741	6.15165
RP11-535M15.2	ENSG00000233820	0.491773	-1.02394	6.63797e-08	1.70663e-07	4.22226	4.46697	4.61044	4.23307	4.28972	4.34901	4.74516	5.35038	5.22333	4.55201	4.65641	4.51438
SMG5	ENSG00000198952	0.491962	-1.02338	1.84877e-49	6.67817e-48	11.5565	11.5261	11.8503	11.6087	11.6854	11.9591	12.7402	12.9985	12.859	13.1044	12.9345	12.9214
TRAK2	ENSG00000115993	0.491964	-1.02337	1.75165e-49	6.34167e-48	10.0698	10.1278	10.4125	10.2719	10.1978	10.2951	11.7181	11.3087	11.4483	11.3446	11.3621	11.476
SLC27A4	ENSG00000167114	0.492098	-1.02298	1.59446e-45	4.85824e-44	9.50137	9.39656	9.29251	9.80435	9.76207	9.44881	10.4256	10.7803	10.6871	10.8035	10.8797	10.8176
TGFB2	ENSG00000092969	2.03142	1.02249	8.77693e-08	2.23425e-07	4.6578	4.61074	4.71032	4.655	4.57997	4.58266	4.37879	4.20104	4.23532	4.17174	4.08643	4.13681
NA	ENSG00000272263	2.03085	1.02208	3.39661e-24	2.90779e-23	7.81787	7.67581	7.56431	7.73841	7.57426	7.71775	6.76762	6.78781	6.91857	6.4884	6.68957	6.52577
METTL1	ENSG00000037897	0.492446	-1.02196	4.55534e-47	1.48733e-45	8.5408	8.2059	8.36849	8.56702	8.69754	8.41544	9.52538	9.57264	9.58245	9.82835	9.84216	9.35896
C12orf32	ENSG00000171792	0.492583	-1.02156	9.51476e-53	3.98721e-51	9.4963	9.21274	9.66958	9.70568	9.69104	9.50656	10.7734	10.3396	10.5796	11.2085	10.7443	10.7879
ZNF79	ENSG00000196152	2.02986	1.02138	7.49391e-61	4.60184e-59	10.9593	10.9631	10.6619	10.9409	10.887	10.774	9.66962	9.69773	9.74113	9.58233	9.63289	9.67878
ASB13	ENSG00000196372	0.492843	-1.0208	1.77231e-45	5.36941e-44	8.92836	9.02317	9.18437	8.91702	8.98822	9.41163	10.3118	10.1399	10.0876	10.3036	10.2389	10.4422
NA	ENSG00000264112	0.492848	-1.02079	6.60778e-43	1.79727e-41	8.07401	8.30668	8.49447	8.37681	8.54567	8.36824	9.4667	9.61784	9.49126	9.51266	9.63795	9.31502
RP11-549J18.1	ENSG00000251023	2.0286	1.02048	5.98731e-24	5.0233e-23	7.93808	8.73229	8.62862	8.18191	7.85908	7.87966	7.45513	7.38281	7.42582	6.84971	6.91547	6.89395
MVD	ENSG00000167508	0.492959	-1.02046	4.85942e-42	1.25746e-40	10.103	9.93628	10.1577	10.1014	10.0907	10.1878	10.8686	11.2354	11.1333	11.6837	11.3974	11.5049
TNKS1BP1	ENSG00000149115	0.492978	-1.0204	1.80523e-33	2.83126e-32	8.58879	8.57868	8.7832	8.61154	8.70749	8.72233	9.37125	10.036	9.76488	10.091	10.1453	9.57296
PQLC2	ENSG00000040487	0.492991	-1.02037	3.10806e-22	2.32646e-21	7.04998	7.03111	7.46478	6.82885	6.77634	7.50773	7.96338	8.24375	8.18282	7.99348	8.17718	8.35772
RP11-512M8.3	ENSG00000256304	2.02825	1.02024	1.78149e-40	4.26435e-39	8.86082	8.85146	8.72536	8.37997	8.66328	8.73701	7.76406	7.73182	7.78618	7.49758	7.36792	7.53445
NA	ENSG00000269604	2.02737	1.01961	3.83288e-05	7.52901e-05	6.60721	5.03979	6.28958	7.34014	5.0625	4.9146	5.52365	5.28907	5.29163	5.36696	4.65913	4.65092
DRP2	ENSG00000102385	0.493316	-1.01942	1.09331e-08	3.00703e-08	4.86182	4.76723	5.14608	4.80658	4.85845	5.13447	5.4393	5.71555	5.50109	5.49261	5.58974	5.4592
ARHGAP30	ENSG00000186517	0.493322	-1.0194	3.65292e-64	2.58064e-62	11.1553	10.9934	11.2199	10.9126	10.8606	11.0942	12.304	12.1116	12.2558	12.3399	12.1982	12.3206
RP11-454L1.2	ENSG00000234219	2.02695	1.01931	5.72155e-29	6.94679e-28	7.20088	7.49099	7.42066	7.11766	7.08078	7.095	6.28129	6.47412	6.46125	6.15203	6.24191	6.31418
RP11-151N17.1	ENSG00000259659	2.02647	1.01897	6.36506e-28	7.22278e-27	7.61126	7.42359	7.43318	7.4174	7.376	7.22078	6.42274	6.56689	6.51874	6.62682	6.40739	6.30161
TECPR2	ENSG00000196663	0.493575	-1.01866	4.81759e-39	1.06093e-37	8.7895	8.51788	8.60251	8.52826	8.65202	8.68601	9.61782	10.041	9.92947	9.62042	9.87014	9.66286
LRRC63	ENSG00000173988	0.493588	-1.01862	3.79496e-12	1.38873e-11	5.08961	5.32195	5.10257	5.32871	5.06248	5.26142	5.84802	5.93071	5.95205	5.79563	5.73433	5.86577
ZNF420	ENSG00000197050	2.02585	1.01852	2.22563e-48	7.65826e-47	12.1462	12.1248	11.4331	12.0601	11.9534	11.8444	10.8972	10.531	10.4839	10.7471	10.7195	10.8977
GOLGA2	ENSG00000167110	0.493736	-1.01819	8.28998e-25	7.47362e-24	8.94698	8.79035	8.97973	8.45697	8.60967	8.74245	9.62845	9.96153	9.99295	10.267	10.082	9.64998
MKNK2	ENSG00000099875	0.493786	-1.01804	5.20804e-40	1.22643e-38	10.0721	9.94556	9.76947	10.0696	10.1861	9.99884	10.7065	11.2589	11.148	11.4465	11.5487	11.1493
PCDHGB3	ENSG00000262209	2.02507	1.01798	1.04197e-16	5.27797e-16	6.58229	6.72683	6.58372	6.52253	6.46617	6.60167	5.79479	5.86327	5.91379	5.4656	5.67888	5.919
CD69	ENSG00000110848	2.02428	1.01741	4.60244e-30	5.94039e-29	12.1272	12.4763	11.3507	12.1599	12.277	12.0317	11.1819	10.5571	10.5275	10.7864	11.2336	10.8005
SPRY3	ENSG00000168939	0.494063	-1.01723	1.082e-12	4.11316e-12	5.32196	5.44774	5.50262	5.1543	5.14306	5.48685	6.25491	6.36415	6.20686	5.67073	5.88078	5.87058
NA	ENSG00000272686	2.02389	1.01713	1.1591e-32	1.73604e-31	8.99798	8.86196	8.58266	8.81642	8.67397	8.65486	7.93417	7.46128	7.5382	7.51426	7.68511	7.87145
EVI5L	ENSG00000142459	0.494146	-1.01699	1.99822e-33	3.11254e-32	7.52905	7.43515	7.45162	7.28739	7.39594	7.30483	8.35938	8.58394	8.30636	8.46811	8.41091	8.64013
LPAR6	ENSG00000139679	2.02296	1.01647	2.22862e-40	5.31076e-39	11.3377	10.8879	10.33	10.593	10.6809	10.7032	10.1355	9.30717	9.08685	9.42001	9.65033	9.7943
SLAMF8	ENSG00000158714	0.494622	-1.0156	3.4096e-07	8.23315e-07	4.09982	4.07956	4.14783	4.05166	4.08101	4.04938	4.69268	4.50774	4.77612	4.43382	4.27043	4.23169
CCDC122	ENSG00000151773	0.494855	-1.01492	5.29418e-24	4.45817e-23	6.32756	6.28125	6.19015	6.12386	6.268	6.16668	7.30551	6.99359	7.15128	6.90125	7.14929	7.14645
RBAK	ENSG00000146587	2.02054	1.01474	2.19312e-74	2.59373e-72	13.2799	13.3793	13.1423	13.1369	13.1683	13.1345	12.2289	11.9651	11.9558	11.9801	11.8791	11.9319
ZNF394	ENSG00000160908	2.0204	1.01464	4.10296e-84	6.75339e-82	12.4947	12.3696	12.2782	12.3048	12.2997	12.3024	11.1216	11.1203	11.1372	11.1693	11.0623	11.1754
TUBGCP5	ENSG00000153575	0.495194	-1.01393	4.51735e-74	5.18877e-72	10.2264	10.1487	10.0553	9.99711	10.1968	10.0499	11.5555	11.2349	11.3378	11.1014	11.2857	11.3341
RP11-287D1.1	ENSG00000257800	2.01938	1.01391	1.0005e-42	2.6983e-41	9.47961	9.23986	9.37838	9.42248	9.6436	8.97509	8.08739	8.22711	8.42067	8.2591	8.27554	8.08331
SPRY1	ENSG00000164056	2.01848	1.01327	1.45916e-76	1.90958e-74	10.4834	10.6519	10.3204	10.4735	10.4792	10.4185	9.30858	9.34314	9.27094	9.30877	9.31293	9.23115
RP11-16N11.2	ENSG00000260572	2.01767	1.01269	7.40193e-19	4.36086e-18	7.47559	7.22425	6.92772	7.25739	6.64948	6.95308	6.25761	6.26999	6.15238	6.01257	6.04473	6.38488
NA	ENSG00000272782	0.495763	-1.01228	7.54723e-07	1.77022e-06	4.35338	4.40608	4.29332	4.14069	4.35165	4.3588	4.72059	4.88465	4.81265	4.72179	4.80386	4.63323
HDAC4	ENSG00000068024	0.495846	-1.01204	2.55936e-43	7.09421e-42	8.73109	8.97922	9.13807	8.77779	8.74546	9.08701	9.81778	10.4052	10.2521	9.98841	10.0795	9.88915
PEX12	ENSG00000108733	2.01652	1.01187	1.76118e-63	1.21727e-61	10.3188	10.3071	10.1753	10.514	10.5806	10.4032	9.11446	9.03879	9.04025	9.50071	9.29348	9.28715
NA	ENSG00000266926	2.01621	1.01164	6.21908e-23	4.86257e-22	6.99061	6.90968	7.02295	6.96648	6.75081	6.89876	5.98552	6.05336	6.16354	6.04769	6.13869	6.00719
RFC4	ENSG00000163918	0.496187	-1.01104	3.92371e-44	1.11868e-42	10.1906	10.321	10.545	10.6545	10.7565	10.8638	11.8238	11.5099	11.5412	11.7661	11.8988	12.0165
RP11-57A19.2	ENSG00000246465	0.496301	-1.01071	3.83273e-06	8.40916e-06	3.98754	3.96791	3.83795	4.04423	3.9697	3.91761	4.23429	4.3926	4.38272	4.35263	4.37044	4.22089
SNORA5A	ENSG00000206838	2.01382	1.00993	6.18573e-09	1.73753e-08	5.85145	6.02571	5.61417	5.98012	6.45932	6.1611	5.42949	5.33746	5.03922	4.90802	5.50761	5.54871
STX5	ENSG00000162236	0.496573	-1.00992	2.57448e-40	6.12581e-39	8.55504	8.32939	8.30652	8.15109	7.9124	8.36167	9.49954	9.38823	9.40511	9.27218	9.33169	9.48261
C1orf95	ENSG00000203685	0.496721	-1.00949	8.23521e-06	1.74566e-05	3.67491	3.73207	3.69677	3.77506	3.691	3.77239	3.99903	4.22729	4.18508	4.03988	3.91464	3.94848
CBX8	ENSG00000141570	2.01203	1.00865	1.14265e-51	4.59534e-50	9.99579	9.99211	9.98923	9.91963	9.78768	9.99816	8.62913	8.76714	8.80555	8.94262	8.82396	8.79056
GEM	ENSG00000164949	2.01117	1.00804	8.20958e-12	2.9212e-11	5.72414	5.38286	5.43777	5.50025	5.10599	5.39374	5.04686	4.71276	4.82456	4.86658	4.77696	4.85522
ZNF408	ENSG00000175213	2.01085	1.00781	9.82423e-45	2.87278e-43	10.6816	10.5449	10.4537	10.4133	10.4418	10.4761	9.13	9.29223	9.28869	9.45737	9.45335	9.33685
NA	ENSG00000268129	2.00737	1.00531	4.19293e-12	1.52911e-11	6.2326	6.36836	6.02601	6.20454	6.01525	5.99448	5.34133	5.296	5.21351	5.57959	5.47739	5.59272
ARL6	ENSG00000113966	0.498279	-1.00497	9.40964e-23	7.25769e-22	6.91857	7.16564	6.8841	6.75325	6.96835	7.0462	8.25228	7.73366	7.7108	8.03686	7.9097	8.09628
UACA	ENSG00000137831	0.498546	-1.0042	2.28969e-29	2.83609e-28	6.80274	6.7093	6.86965	7.04234	6.93655	6.70783	7.98698	7.79824	7.76047	7.9379	7.78096	7.67227
EXOSC6	ENSG00000223496	2.00579	1.00417	3.46914e-56	1.72549e-54	12.5922	12.6441	12.1811	12.6258	12.5538	12.3318	11.1061	11.2632	11.144	11.4365	11.4634	11.3039
AC108004.3	ENSG00000241525	2.00546	1.00394	8.29667e-31	1.12832e-29	8.03688	8.23269	8.38324	8.28866	8.20176	8.18694	6.84102	7.49841	7.34272	7.21997	7.11458	7.13872
FGF7	ENSG00000140285	2.00531	1.00383	1.34284e-14	5.84507e-14	6.03818	6.31508	6.43385	6.67805	6.42556	6.43352	5.74504	5.52122	5.47014	5.84258	5.58134	5.57652
NA	ENSG00000266126	2.0051	1.00367	3.37704e-15	1.52828e-14	5.82643	6.00546	6.12718	5.91759	6.00285	5.7744	5.25312	5.29205	5.33018	5.36364	5.29097	5.09852
DAB2IP	ENSG00000136848	0.499067	-1.00269	1.07193e-22	8.23599e-22	6.52989	6.41734	6.58991	6.42586	6.52601	6.85336	7.18555	7.58069	7.8019	7.23913	7.5453	7.62644
RP11-318M2.2	ENSG00000247081	2.0032	1.00231	1.34027e-17	7.21228e-17	7.65111	8.91357	8.66939	8.06475	8.31384	8.3825	7.34326	7.12136	7.42771	6.95431	7.45955	7.36651
HLA-F-AS1	ENSG00000214922	0.49931	-1.00199	5.55108e-06	1.19687e-05	3.99014	4.04461	3.86455	3.99008	4.08095	3.9443	4.31579	4.54034	4.3095	4.39106	4.21187	4.40417
FAM184A	ENSG00000111879	0.499405	-1.00172	3.17844e-31	4.43981e-30	6.90766	7.0262	7.1091	6.96151	7.20081	7.25711	8.06844	8.08717	8.04611	8.0543	8.19869	8.05261
DVL1	ENSG00000107404	0.499406	-1.00171	5.72251e-46	1.781e-44	9.05432	9.29668	9.19096	8.91854	9.09106	9.45294	10.1272	10.3429	10.1317	10.3297	10.4671	10.5604
SCN8A	ENSG00000196876	0.499462	-1.00155	3.91942e-10	1.21557e-09	5.15197	4.8843	5.01666	4.9526	5.19214	4.90897	5.5383	5.78836	5.74625	5.51078	5.71446	5.45563
RP11-366L20.2	ENSG00000197301	2.00161	1.00116	4.44013e-17	2.31443e-16	7.35563	7.27441	7.47699	6.80299	6.92968	7.28667	6.69432	6.50369	6.52385	5.85177	6.11011	6.01584
SNORA14B	ENSG00000207181	2.00052	1.00037	6.70021e-09	1.87742e-08	4.92897	4.77031	4.90249	4.75877	5.24631	5.08791	4.46305	4.47499	4.48439	4.28116	4.56272	4.52371
AC098818.1	ENSG00000242175	2.00049	1.00036	1.51551e-09	4.48168e-09	5.3604	5.56716	5.80699	5.27918	5.18319	5.53902	4.68053	4.94185	5.10505	4.9247	4.8669	4.70232
RP11-166B2.3	ENSG00000261560	2.00014	1.0001	1.03026e-39	2.35998e-38	8.66435	8.95424	8.6008	8.73028	8.65895	8.4866	7.39771	7.76533	7.76189	7.68942	7.63947	7.44311
vsd = variance stabilizing transformation value (DESeq)
