# Supplementary material for: Mutant U2AF1-expressing cells are sensitive to pharmacological modulation of the spliceosome
Source: Nat Commun. 2017 Jan 9;8:14060. doi: 10.1038/ncomms14060 (PMC5227701; doi:10.1038/ncomms14060)
Supplement: Supplementary Data 2 — Differentially spliced junctions (FDR<5%, |delta percent spliced in or PSI (Δψ)|>10%) in primary human CD34+ hematopoietic cells treated with Sudemycin D6. [file ncomms14060-s3.xlsx]

## Sheet: Alt 3' SS
Supplementary Data 2a. Differentially spliced alternative 3' splice site junctions (FDR<5%, |delta percent spliced in or PSI (∆Ψ)|>10%) in primary human CD34+ hematopoietic cells treated with Sudemycin D6
Ensembl Gene ID (mm9)	Gene Symbol	Chromosome	Strand	Long Exon Start (0 base)	Long Exon End	Short Exon Start (0 base)	Short Exon End	Flanking Exon Start	Flanking Exon End	Nominal p-value	FDR	Percent Spliced In (PSI, Ψ)
ENSG00000204713	TRIM27	6	-	28870778	28876617	28870778	28872442	28887788	28888019	0	0	0.936
ENSG00000108443	RPS6KB1	17	+	58013575	58013902	58013824	58013902	58012553	58012661	0	0	0.903
ENSG00000079134	THOC1	18	-	224923	225403	224923	224994	226800	226901	0	0	0.882
ENSG00000114857	NKTR	3	+	42661155	42663008	42662920	42663008	42660511	42660619	0	0	0.848
ENSG00000121073	SLC35B1	17	-	47782485	47783671	47782485	47782643	47784326	47784430	0	0	0.833
ENSG00000179335	CLK3	15	+	74914460	74914901	74914834	74914901	74912349	74912566	0	0	0.819
ENSG00000109323	MANBA	4	-	103585841	103590206	103585841	103586009	103592437	103592555	0	0	0.816
ENSG00000161960	EIF4A1	17	+	7477577	7477996	7477863	7477996	7476145	7476182	0	0	0.812
ENSG00000115307	AUP1	2	-	74754067	74754248	74754067	74754186	74754862	74754965	0	0	0.812
ENSG00000147274	RBMX	X	-	135961175	135961317	135961175	135961282	135962755	135962884	0	0	0.768
ENSG00000197223	C1D	2	-	68273119	68273542	68273119	68273175	68274304	68274451	0	0	0.755
ENSG00000213782	DDX47	12	+	12976136	12977611	12977473	12977611	12975594	12975666	0	0	0.747
ENSG00000182670	TTC3	21	+	38460132	38460646	38460495	38460646	38459546	38459701	0	0	0.724
ENSG00000111596	CNOT2	12	+	70726546	70726626	70726570	70726626	70724066	70724249	0	0	0.702
ENSG00000163938	GNL3	3	+	52724607	52725087	52724960	52725087	52723089	52723222	0	0	0.698
ENSG00000157538	DSCR3	21	-	38604677	38604946	38604677	38604752	38612796	38612940	1.06381e-08	9.27842e-08	0.683
ENSG00000125089	SH3TC1	4	+	8238004	8239397	8239200	8239397	8237159	8237282	0	0	0.662
ENSG00000115942	ORC2	2	-	201778017	201778715	201778017	201778136	201784944	201785116	0	0	0.661
ENSG00000148925	BTBD10	11	-	13443188	13443385	13443188	13443362	13484638	13484844	0	0	0.654
ENSG00000003756	RBM5	3	+	50137964	50140599	50140515	50140599	50137414	50137484	0	0	0.619
ENSG00000204713	TRIM27	6	-	28870778	28876617	28870778	28872442	28876749	28876865	0	0	0.613
ENSG00000158552	ZFAND2B	2	+	220072977	220073208	220073147	220073208	220072608	220072760	0	0	0.609
ENSG00000100796	SMEK1	14	-	91928392	91928583	91928392	91928565	91929078	91929221	0	0	0.606
ENSG00000108592	FTSJ3	17	-	61898198	61898475	61898198	61898298	61898713	61899003	0	0	0.575
ENSG00000101639	CEP192	18	+	13057583	13059311	13059080	13059311	13055778	13056697	0	0	0.568
ENSG00000146263	MMS22L	6	-	97717777	97720757	97717777	97717868	97720850	97720938	0	0	0.553
ENSG00000082213	C5orf22	5	+	31538366	31538796	31538590	31538796	31535850	31536000	0	0	0.531
ENSG00000129484	PARP2	14	+	20822967	20823106	20822993	20823106	20822243	20822406	3.35165e-12	3.57995e-11	0.52
ENSG00000124228	DDX27	20	+	47860165	47860614	47860352	47860614	47859130	47859218	0	0	0.513
ENSG00000117616	C1orf63	1	-	25570040	25570715	25570040	25570124	25571640	25571792	0	0	0.502
ENSG00000137497	NUMA1	11	-	71718234	71719891	71718234	71718481	71720012	71720231	0	0	0.472
ENSG00000107443	CCNJ	10	+	97816844	97817004	97816880	97817004	97816457	97816757	1.13243e-14	1.41457e-13	0.464
ENSG00000091127	PUS7	7	-	105148561	105148991	105148561	105148967	105162498	105162705	0	0	0.46
ENSG00000135905	DOCK10	2	-	225670124	225670246	225670124	225670219	225670842	225670954	0.00449138	0.0246108	0.434
ENSG00000145868	FBXO38	5	+	147778561	147778695	147778577	147778695	147774274	147774467	0	0	0.431
ENSG00000143624	INTS3	1	+	153744815	153745187	153745114	153745187	153744271	153744439	0	0	0.425
ENSG00000147274	RBMX	X	-	135961175	135961612	135961175	135961282	135962755	135962881	0	0	0.421
ENSG00000114933	INO80D	2	-	206927522	206927769	206927522	206927678	206927874	206927968	3.95239e-14	4.73645e-13	0.42
ENSG00000117640	MTFR1L	1	+	26155999	26156321	26156035	26156321	26153105	26153317	1.11022e-16	1.54384e-15	0.414
ENSG00000130544	ZNF557	19	+	7075665	7075754	7075686	7075754	7075006	7075116	1.47722e-09	1.36944e-08	0.411
ENSG00000013573	DDX11	12	+	31242336	31243028	31242819	31243028	31241977	31242085	4.63674e-07	3.6354e-06	0.408
ENSG00000089094	KDM2B	12	-	121879959	121881596	121879959	121880639	121881814	121882075	0	0	0.392
ENSG00000213782	DDX47	12	+	12976136	12976950	12976803	12976950	12975594	12975666	0	0	0.384
ENSG00000204628	GNB2L1	5	-	180663936	180664319	180663936	180664042	180665098	180665239	0	0	0.378
ENSG00000109046	WSB1	17	+	25634769	25636298	25636125	25636298	25633807	25633908	5.10703e-15	6.60329e-14	0.372
ENSG00000005007	UPF1	19	+	18976097	18976587	18976369	18976587	18974978	18975060	2.22045e-15	2.8964e-14	0.36
ENSG00000161265	U2AF1L4	19	-	36235223	36235639	36235223	36235322	36236025	36236088	0.00679039	0.0367979	0.36
ENSG00000204628	GNB2L1	5	-	180663936	180664319	180663936	180664042	180666486	180666582	0	0	0.359
ENSG00000119707	RBM25	14	+	73566374	73570186	73569899	73570186	73566087	73566141	0	0	0.358
ENSG00000211456	SACM1L	3	+	45776726	45776865	45776737	45776865	45773544	45773643	4.23957e-09	3.81045e-08	0.354
ENSG00000146918	NCAPG2	7	-	158447809	158448147	158447809	158447950	158448951	158449125	0	0	0.344
ENSG00000171469	ZNF561	19	-	9728766	9728855	9728766	9728842	9730107	9730258	6.44449e-09	5.72239e-08	0.33
ENSG00000135956	TMEM127	2	-	96930875	96931250	96930875	96931227	96931606	96931732	0.000316717	0.00194517	0.329
ENSG00000164116	GUCY1A3	4	+	156617907	156618274	156617957	156618274	156588497	156588571	1.19503e-07	9.62558e-07	0.322
ENSG00000104517	UBR5	8	-	103277327	103277506	103277327	103277503	103279174	103279235	1.19958e-11	1.2452e-10	0.321
ENSG00000064393	HIPK2	7	-	139299031	139299239	139299031	139299158	139305146	139305309	0	0	0.316
ENSG00000157450	RNF111	15	+	59384711	59384839	59384735	59384839	59383257	59383353	0	0	0.301
ENSG00000108654	DDX5	17	-	62496666	62498187	62496666	62496891	62498279	62498341	0	0	0.3
ENSG00000115602	IL1RL1	2	+	102959495	102959637	102959537	102959637	102958682	102958754	0.000140982	0.000888065	0.298
ENSG00000147162	OGT	X	+	70764416	70767873	70767756	70767873	70757678	70757922	5.80647e-14	6.9022e-13	0.287
ENSG00000102103	PQBP1	X	+	48759509	48760072	48760008	48760072	48759206	48759319	1.05608e-07	8.60037e-07	0.279
ENSG00000012817	KDM5D	Y	-	21871336	21872146	21871336	21871695	21872261	21872358	8.42167e-05	0.000539719	0.273
ENSG00000143621	ILF2	1	-	153635494	153635752	153635494	153635609	153636518	153636606	0	0	0.27
ENSG00000114127	XRN1	3	-	142051216	142051373	142051216	142051266	142051808	142051931	0.00106484	0.00632891	0.27
ENSG00000135870	RC3H1	1	-	173912579	173912753	173912579	173912726	173915613	173915746	2.07021e-05	0.000143938	0.269
ENSG00000155329	ZCCHC10	5	-	132335823	132335893	132335823	132335865	132342450	132342612	4.36327e-11	4.4051e-10	0.263
ENSG00000119979	FAM45A	10	+	120867459	120867676	120867479	120867676	120863628	120863709	0.00132019	0.00775285	0.263
ENSG00000114127	XRN1	3	-	142051216	142051376	142051216	142051266	142051808	142051931	0.0002022	0.00126289	0.253
ENSG00000112031	MTRF1L	6	-	153316270	153316454	153316270	153316429	153319684	153319764	0.000247663	0.00153385	0.236
ENSG00000165525	NEMF	14	-	50295333	50295525	50295333	50295505	50295771	50295980	3.78409e-10	3.69387e-09	0.232
ENSG00000004897	CDC27	17	-	45219218	45219391	45219218	45219388	45219594	45219802	0.00408661	0.0225605	0.23
ENSG00000163161	ERCC3	2	-	128050185	128050422	128050185	128050280	128051088	128051294	9.21485e-15	1.17092e-13	0.229
ENSG00000198826	ARHGAP11A	15	+	32925179	32925309	32925263	32925309	32921795	32921963	0.00158272	0.00911298	0.207
ENSG00000187742	SECISBP2	9	+	91940341	91940591	91940462	91940591	91934566	91934712	0.00763553	0.0407782	0.201
ENSG00000013441	CLK1	2	-	201721613	201722607	201721613	201721708	201722695	201722812	5.16254e-10	4.97359e-09	0.198
ENSG00000204120	GIGYF2	2	+	233655407	233655625	233655425	233655625	233651859	233652039	5.13065e-10	4.97359e-09	0.192
ENSG00000165792	METTL17	14	+	21460250	21460364	21460282	21460364	21458622	21458757	0	0	0.191
ENSG00000173889	PHC3	3	-	169890344	169890500	169890344	169890488	169896560	169896726	8.98672e-05	0.000570966	0.186
ENSG00000166501	PRKCB	16	+	24225978	24231932	24231281	24231932	24202410	24202551	6.05573e-05	0.000396717	0.183
ENSG00000127603	MACF1	1	+	39950272	39952659	39951209	39952659	39945469	39945681	1.08218e-05	7.66892e-05	0.16
ENSG00000031823	RANBP3	19	-	5924837	5925748	5924837	5924916	5927978	5928098	0.00203314	0.0115708	0.158
ENSG00000141522	ARHGDIA	17	-	79827205	79827501	79827205	79827282	79827616	79827833	9.12218e-07	6.93098e-06	0.151
ENSG00000143947	RPS27A	2	+	55461254	55462098	55461966	55462098	55460498	55460553	0.00785153	0.0417803	0.116
ENSG00000121073	SLC35B1	17	-	47783565	47783696	47783565	47783671	47784326	47784430	0.00120833	0.00715291	-0.131
ENSG00000100353	EIF3D	22	-	36913347	36913540	36913347	36913478	36914809	36914957	5.17704e-11	5.19112e-10	-0.137
ENSG00000129292	PHF20L1	8	+	133816825	133816985	133816859	133816985	133816063	133816277	0.000588494	0.00354057	-0.138
ENSG00000004534	RBM6	3	+	50004630	50006181	50004902	50006181	50000008	50000118	0.00439987	0.0241993	-0.138
ENSG00000133997	MED6	14	-	71063327	71063459	71063327	71063419	71064334	71064494	0.0014402	0.00839072	-0.141
ENSG00000104872	PIH1D1	19	-	49949807	49950051	49949807	49949951	49950280	49950356	4.40581e-07	3.47282e-06	-0.149
ENSG00000119402	FBXW2	9	-	123550046	123550556	123550046	123550464	123555426	123555535	0.00325012	0.018078	-0.151
ENSG00000136271	DDX56	7	-	44608501	44608604	44608501	44608591	44608728	44608802	3.4413e-05	0.000234837	-0.152
ENSG00000124532	MRS2	6	+	24415243	24415391	24415260	24415391	24412449	24412623	0.00246142	0.0138479	-0.152
ENSG00000075426	FOSL2	2	+	28634745	28640179	28634796	28640179	28631625	28631733	0.00150128	0.00867797	-0.156
ENSG00000159069	FBXW5	9	-	139837220	139837425	139837220	139837395	139837800	139837958	2.27572e-09	2.08349e-08	-0.158
ENSG00000090372	STRN4	19	-	47230708	47230948	47230708	47230803	47231150	47231264	0.00302137	0.0168693	-0.16
ENSG00000153914	SREK1	5	+	65460435	65460725	65460610	65460725	65459619	65459750	1.02685e-12	1.13802e-11	-0.162
ENSG00000112130	RNF8	6	+	37336153	37336994	37336259	37336994	37328221	37328350	2.57637e-09	2.34418e-08	-0.163
ENSG00000167508	MVD	16	-	88722512	88722969	88722512	88722712	88723843	88723990	0.00693875	0.0374642	-0.167
ENSG00000163930	BAP1	3	-	52436794	52436956	52436794	52436887	52437153	52437314	0.00143642	0.00839072	-0.169
ENSG00000095059	DHPS	19	-	12790614	12790844	12790614	12790736	12790974	12791139	1.17675e-10	1.17198e-09	-0.171
ENSG00000048162	NOP16	5	-	175810948	175811375	175810948	175811284	175812221	175812328	4.9205e-06	3.55531e-05	-0.171
ENSG00000189306	RRP7A	22	-	42912016	42912302	42912016	42912142	42914010	42914153	1.50282e-06	1.11876e-05	-0.173
ENSG00000119725	ZNF410	14	+	74360478	74360635	74360499	74360635	74358729	74358911	4.44089e-16	6.061e-15	-0.175
ENSG00000006114	SYNRG	17	-	35902073	35902667	35902073	35902532	35913216	35914161	0.00207444	0.0117605	-0.178
ENSG00000061938	TNK2	3	-	195596984	195597275	195596984	195597076	195599146	195599341	5.37566e-05	0.000358539	-0.179
ENSG00000169519	METTL15	11	+	28318299	28318478	28318343	28318478	28311752	28311944	0.000335622	0.00205273	-0.187
ENSG00000170248	PDCD6IP	3	+	33870329	33870461	33870344	33870461	33867971	33868072	1.90406e-06	1.39631e-05	-0.188
ENSG00000057252	SOAT1	1	+	179311144	179311327	179311248	179311327	179310162	179310445	8.9294e-09	7.83449e-08	-0.189
ENSG00000143952	VPS54	2	-	64208779	64209021	64208779	64208985	64210997	64211153	0.00226339	0.0127825	-0.189
ENSG00000132781	MUTYH	1	-	45799084	45799233	45799084	45799169	45800062	45800183	0.00753418	0.0405306	-0.192
ENSG00000134802	SLC43A3	11	-	57193461	57193862	57193461	57193825	57194060	57194125	1.86901e-05	0.000131187	-0.193
ENSG00000198301	SDAD1	4	-	76902524	76902667	76902524	76902623	76903085	76903190	1.03145e-06	7.79671e-06	-0.195
ENSG00000159069	FBXW5	9	-	139837220	139837455	139837220	139837395	139837800	139837958	0	0	-0.196
ENSG00000125835	SNRPB	20	-	2442279	2442585	2442279	2442439	2443281	2443407	0	0	-0.197
ENSG00000143702	CEP170	1	-	243319522	243319757	243319522	243319649	243327585	243329418	0	0	-0.197
ENSG00000160058	BSDC1	1	-	32849430	32849649	32849430	32849598	32852379	32852496	0.00201262	0.0114984	-0.198
ENSG00000137996	RTCA	1	+	100733629	100733851	100733707	100733851	100732079	100732180	1.23235e-13	1.44165e-12	-0.201
ENSG00000205531	NAP1L4	11	-	2993331	2993509	2993331	2993473	2997253	2997353	9.51189e-06	6.7732e-05	-0.201
ENSG00000049541	RFC2	7	-	73663341	73663550	73663341	73663448	73664068	73664159	0.00121647	0.00717229	-0.203
ENSG00000157540	DYRK1A	21	+	38850482	38850602	38850509	38850602	38844985	38845182	6.66134e-16	8.92619e-15	-0.208
ENSG00000118058	KMT2A	11	+	118342376	118345030	118344893	118345030	118339489	118339559	4.47073e-05	0.000299539	-0.211
ENSG00000101040	ZMYND8	20	-	45927472	45927691	45927472	45927616	45938799	45938948	5.16141e-07	4.02535e-06	-0.219
ENSG00000061938	TNK2	3	-	195596984	195597249	195596984	195597076	195599146	195599341	2.53544e-05	0.000173825	-0.219
ENSG00000085274	MYNN	3	+	169496555	169497349	169496671	169497349	169492052	169492349	2.06874e-06	1.50957e-05	-0.221
ENSG00000085276	MECOM	3	-	168833170	168834527	168833170	168833555	168838843	168838997	3.51965e-05	0.000239077	-0.221
ENSG00000163214	DHX57	2	-	39082198	39082417	39082198	39082394	39083481	39083603	8.42159e-07	6.46533e-06	-0.222
ENSG00000169045	HNRNPH1	5	-	179050037	179050188	179050037	179050165	179050636	179050672	0	0	-0.224
ENSG00000166788	SAAL1	11	-	18111721	18111863	18111721	18111837	18111980	18112040	2.21153e-05	0.000153042	-0.226
ENSG00000160818	GPATCH4	1	-	156565872	156566040	156565872	156565923	156566178	156566270	1.28787e-09	1.20912e-08	-0.236
ENSG00000221978	CCNL2	1	-	1326145	1328183	1326145	1326245	1328775	1328840	8.96635e-05	0.000570966	-0.236
ENSG00000123562	MORF4L2	X	-	102933426	102933579	102933426	102933528	102939608	102939657	0.000848919	0.00508661	-0.238
ENSG00000131503	ANKHD1	5	+	139916922	139917174	139916973	139917174	139914946	139915123	1.74242e-06	1.28416e-05	-0.241
ENSG00000186104	CYP2R1	11	-	14900659	14900989	14900659	14900753	14901681	14902314	0.000448175	0.00272979	-0.244
ENSG00000124207	CSE1L	20	+	47712712	47713489	47712885	47713489	47711268	47711500	0	0	-0.245
ENSG00000160271	RALGDS	9	-	135985012	135985108	135985012	135985072	135985682	135985876	3.30466e-07	2.61885e-06	-0.247
ENSG00000157538	DSCR3	21	-	38604677	38604946	38604677	38604752	38605662	38605743	7.01908e-05	0.000453778	-0.252
ENSG00000140931	CMTM3	16	+	66643661	66643906	66643785	66643906	66643337	66643433	1.58135e-09	1.45682e-08	-0.253
ENSG00000000457	SCYL3	1	-	169838068	169838269	169838068	169838180	169839395	169839498	1.98463e-05	0.000138642	-0.253
ENSG00000167613	LAIR1	19	-	54872616	54872850	54872616	54872816	54875901	54875937	0.00625866	0.0341677	-0.253
ENSG00000090372	STRN4	19	-	47231150	47231383	47231150	47231264	47231874	47232034	2.42029e-14	2.92418e-13	-0.256
ENSG00000110906	KCTD10	12	-	109895796	109895989	109895796	109895883	109898440	109898610	2.92378e-10	2.89238e-09	-0.257
ENSG00000101773	RBBP8	18	+	20581533	20581692	20581548	20581692	20577582	20577697	9.99201e-16	1.31502e-14	-0.263
ENSG00000182173	TSEN54	17	+	73517435	73517591	73517489	73517591	73515075	73515128	0	0	-0.264
ENSG00000141030	COPS3	17	-	17171198	17171359	17171198	17171291	17174071	17174121	0	0	-0.266
ENSG00000011275	RNF216	7	-	5778906	5779252	5778906	5778983	5780603	5781275	4.46602e-08	3.76166e-07	-0.268
ENSG00000131503	ANKHD1	5	+	139916922	139917174	139916973	139917174	139907768	139909381	2.1427e-07	1.70721e-06	-0.271
ENSG00000132781	MUTYH	1	-	45799084	45799236	45799084	45799169	45800062	45800183	0.0039725	0.022013	-0.275
ENSG00000104129	DNAJC17	15	-	41068393	41068599	41068393	41068490	41068739	41068825	3.209e-11	3.26211e-10	-0.276
ENSG00000196418	ZNF124	1	-	247322988	247323169	247322988	247323115	247335149	247335307	0.000452325	0.00274374	-0.276
ENSG00000163946	FAM208A	3	-	56667071	56667994	56667071	56667871	56672733	56672793	1.75415e-14	2.13688e-13	-0.278
ENSG00000137074	APTX	9	-	32987541	32987844	32987541	32987729	32988080	32988127	1.16127e-08	1.00689e-07	-0.28
ENSG00000175220	ARHGAP1	11	-	46701197	46701381	46701197	46701326	46701754	46701832	8.94769e-06	6.40238e-05	-0.282
ENSG00000111912	NCOA7	6	+	126210084	126211127	126210117	126211127	126206304	126206489	0	0	-0.283
ENSG00000129292	PHF20L1	8	+	133816825	133816985	133816856	133816985	133816063	133816277	0	0	-0.285
ENSG00000123562	MORF4L2	X	-	102933426	102933579	102933426	102933528	102940098	102940188	0	0	-0.287
ENSG00000136451	VEZF1	17	-	56057963	56058165	56057963	56058147	56059233	56059297	4.2033e-05	0.000282907	-0.288
ENSG00000101752	MIB1	18	+	19371295	19371518	19371334	19371518	19359441	19359646	0	0	-0.29
ENSG00000132604	TERF2	16	-	69402278	69402498	69402278	69402385	69404385	69404532	0	0	-0.293
ENSG00000175048	ZDHHC14	6	+	158093755	158094561	158093800	158094561	158074556	158074659	0.00628581	0.0341892	-0.293
ENSG00000185753	CXorf38	X	-	40498260	40499572	40498260	40498380	40506258	40506393	5.67769e-05	0.000373612	-0.295
ENSG00000162923	WDR26	1	-	224612219	224612421	224612219	224612356	224619178	224619283	0.00855643	0.0452049	-0.297
ENSG00000170471	RALGAPB	20	+	37163716	37163850	37163728	37163850	37161372	37161502	2.97392e-11	3.04414e-10	-0.298
ENSG00000100099	HPS4	22	-	26866684	26866888	26866684	26866779	26868267	26868384	6.16464e-07	4.75742e-06	-0.299
ENSG00000099204	ABLIM1	10	-	116207638	116207785	116207638	116207779	116211382	116211430	0.00756274	0.0405363	-0.301
ENSG00000092148	HECTD1	14	-	31597817	31598654	31597817	31598513	31602443	31602620	0	0	-0.303
ENSG00000132680	KIAA0907	1	-	155886415	155886528	155886415	155886500	155887289	155887463	1.26503e-06	9.46527e-06	-0.303
ENSG00000184508	HDDC3	15	-	91474154	91474786	91474154	91474635	91474933	91475174	1.40998e-14	1.74648e-13	-0.304
ENSG00000134744	ZCCHC11	1	-	52902426	52902650	52902426	52902635	52903891	52904007	0.00299995	0.0168134	-0.312
ENSG00000156831	NSMCE2	8	+	126114255	126114388	126114292	126114388	126104085	126104200	1.72869e-06	1.28044e-05	-0.315
ENSG00000198301	SDAD1	4	-	76902524	76902698	76902524	76902623	76903085	76903190	6.42819e-14	7.58012e-13	-0.318
ENSG00000213024	NUP62	19	-	50430950	50431105	50430950	50431072	50432582	50432722	6.34632e-05	0.000412091	-0.318
ENSG00000061273	HDAC7	12	-	48185653	48186452	48185653	48185787	48187151	48187371	0.000508768	0.00307346	-0.318
ENSG00000143851	PTPN7	1	-	202127245	202127448	202127245	202127429	202128408	202128582	0	0	-0.332
ENSG00000076108	BAZ2A	12	-	57000030	57000179	57000030	57000096	57000416	57000517	0	0	-0.334
ENSG00000132781	MUTYH	1	-	45799084	45799266	45799084	45799169	45800062	45800183	5.46556e-05	0.000362893	-0.334
ENSG00000106638	TBL2	7	-	72988712	72988901	72988712	72988843	72992749	72992906	5.60593e-05	0.000370545	-0.334
ENSG00000151923	TIAL1	10	-	121341970	121342120	121341970	121342069	121347663	121347760	2.71372e-12	2.91972e-11	-0.336
ENSG00000088038	CNOT3	19	+	54649277	54649553	54649333	54649553	54647972	54648068	1.74416e-13	2.02432e-12	-0.342
ENSG00000060339	CCAR1	10	+	70502132	70502326	70502184	70502326	70496632	70496805	3.52075e-06	2.55645e-05	-0.342
ENSG00000082269	FAM135A	6	+	71234045	71236401	71234633	71236401	71233669	71233824	0.000156458	0.000981355	-0.342
ENSG00000124784	RIOK1	6	+	7395253	7395376	7395285	7395376	7393331	7393536	1.09257e-12	1.20183e-11	-0.346
ENSG00000149547	EI24	11	+	125445146	125445304	125445200	125445304	125442353	125442465	8.21357e-05	0.000528681	-0.347
ENSG00000070423	RNF126	19	-	651610	651915	651610	651855	652232	652296	0	0	-0.35
ENSG00000110906	KCTD10	12	-	109907319	109909182	109907319	109907533	109915064	109915105	0	0	-0.354
ENSG00000074935	TUBE1	6	-	112397139	112397374	112397139	112397315	112397524	112397712	0.00103693	0.00618801	-0.355
ENSG00000168944	CEP120	5	-	122725617	122726059	122725617	122725834	122726803	122727031	1.08483e-09	1.02503e-08	-0.363
ENSG00000123473	STIL	1	-	47728574	47728785	47728574	47728734	47735306	47735538	0	0	-0.364
ENSG00000105576	TNPO2	19	-	12816495	12816644	12816495	12816582	12817009	12817181	1.76054e-11	1.81471e-10	-0.365
ENSG00000173575	CHD2	15	+	93521377	93521613	93521463	93521613	93518108	93518180	1.74305e-14	2.13688e-13	-0.369
ENSG00000160298	C21orf58	21	-	47734629	47734963	47734629	47734794	47735387	47735461	0.00146941	0.0085272	-0.369
ENSG00000117640	MTFR1L	1	+	26156035	26156321	26156108	26156321	26153105	26153317	1.666e-05	0.000117497	-0.37
ENSG00000132781	MUTYH	1	-	45799084	45799275	45799084	45799169	45800062	45800183	3.91633e-05	0.000264802	-0.37
ENSG00000079313	REXO1	19	-	1817217	1817457	1817217	1817328	1817705	1817779	0.000242243	0.00150661	-0.37
ENSG00000089006	SNX5	20	-	17934639	17934867	17934639	17934761	17936008	17936119	0	0	-0.372
ENSG00000008952	SEC62	3	+	169700424	169700699	169700494	169700699	169694733	169694839	0	0	-0.375
ENSG00000172534	HCFC1	X	-	153217964	153218541	153217964	153218409	153219057	153219221	3.69593e-13	4.2561e-12	-0.381
ENSG00000154814	OXNAD1	3	+	16312435	16312578	16312451	16312578	16310632	16310782	4.81726e-13	5.50437e-12	-0.386
ENSG00000057019	DCBLD2	3	-	98519422	98519602	98519422	98519560	98520443	98520493	1.0921e-06	8.21304e-06	-0.386
ENSG00000168137	SETD5	3	+	9475960	9476169	9476017	9476169	9475528	9475634	0	0	-0.389
ENSG00000116793	PHTF1	1	-	114301280	114301470	114301280	114301355	114301644	114302098	6.14595e-10	5.8446e-09	-0.39
ENSG00000089006	SNX5	20	-	17934639	17934875	17934639	17934761	17936008	17936119	0	0	-0.392
ENSG00000090857	PDPR	16	+	70176373	70176589	70176455	70176589	70176136	70176292	0	0	-0.392
ENSG00000113282	CLINT1	5	-	157216370	157216575	157216370	157216521	157218710	157219003	0	0	-0.393
ENSG00000064419	TNPO3	7	-	128630014	128630256	128630014	128630154	128632052	128632144	0	0	-0.393
ENSG00000110906	KCTD10	12	-	109895796	109895989	109895796	109895886	109898440	109898610	9.10221e-08	7.4537e-07	-0.394
ENSG00000111011	RSRC2	12	-	123003385	123003598	123003385	123003576	123005050	123005128	0	0	-0.405
ENSG00000214331	RP11-252A24.2	16	-	74372342	74372558	74372342	74372476	74372636	74372792	0	0	-0.407
ENSG00000004897	CDC27	17	-	45232037	45232230	45232037	45232152	45234278	45234490	0	0	-0.408
ENSG00000140181	HERC2P2	15	-	23282280	23283416	23282280	23283153	23285704	23285752	0.000297045	0.00183198	-0.409
ENSG00000123473	STIL	1	-	47728574	47728788	47728574	47728734	47735306	47735538	0	0	-0.412
ENSG00000145979	TBC1D7	6	-	13327018	13327195	13327018	13327138	13328687	13328763	0.000134133	0.00084855	-0.415
ENSG00000120533	ENY2	8	+	110352672	110352792	110352719	110352792	110351548	110351619	6.49175e-08	5.40612e-07	-0.418
ENSG00000090372	STRN4	19	-	47230708	47230948	47230708	47230824	47231150	47231264	3.62929e-08	3.07447e-07	-0.421
ENSG00000145979	TBC1D7	6	-	13327018	13327195	13327018	13327138	13328527	13328763	1.84921e-08	1.594e-07	-0.427
ENSG00000130684	ZNF337	20	-	25666631	25666885	25666631	25666758	25667026	25667102	2.22045e-16	3.05882e-15	-0.435
ENSG00000146414	SHPRH	6	-	146254192	146254341	146254192	146254314	146256042	146256299	1.80522e-12	1.95654e-11	-0.439
ENSG00000183137	CEP57L1	6	+	109480420	109480665	109480471	109480665	109480227	109480305	1.39044e-12	1.51816e-11	-0.442
ENSG00000065883	CDK13	7	+	40132383	40132836	40132563	40132836	40127724	40127930	0	0	-0.449
ENSG00000167613	LAIR1	19	-	54872522	54872850	54872522	54872813	54875901	54875937	0.00807922	0.0428373	-0.451
ENSG00000178999	AURKB	17	-	8111055	8111219	8111055	8111158	8113847	8113899	6.14895e-05	0.000401042	-0.455
ENSG00000185917	SETD4	21	-	37431113	37431271	37431113	37431222	37432644	37432824	6.66134e-16	8.92619e-15	-0.459
ENSG00000103365	GGA2	16	-	23504680	23504908	23504680	23504779	23505623	23505699	8.88178e-16	1.17944e-14	-0.459
ENSG00000109381	ELF2	4	-	139993019	139993193	139993019	139993157	139994607	139994721	0	0	-0.463
ENSG00000028310	BRD9	5	-	889701	889881	889701	889762	891269	891402	1.11022e-16	1.54384e-15	-0.466
ENSG00000137824	RMDN3	15	-	41043623	41043868	41043623	41043767	41044183	41044376	8.21565e-15	1.05303e-13	-0.466
ENSG00000244754	N4BP2L2	13	-	33016524	33018263	33016524	33016685	33091993	33092140	0	0	-0.473
ENSG00000149182	ARFGAP2	11	-	47195309	47195466	47195309	47195433	47196565	47196649	6.95916e-08	5.73061e-07	-0.473
ENSG00000028310	BRD9	5	-	886706	886882	886706	886822	887475	887586	5.07852e-09	4.53681e-08	-0.474
ENSG00000139436	GIT2	12	-	110385060	110386651	110385060	110385309	110388971	110389121	5.82965e-07	4.52258e-06	-0.476
ENSG00000163161	ERCC3	2	-	128046912	128047095	128046912	128047077	128047264	128047400	9.99201e-15	1.25882e-13	-0.477
ENSG00000168256	NKIRAS2	17	+	40174393	40174658	40174416	40174658	40173581	40173689	0	0	-0.485
ENSG00000111011	RSRC2	12	-	123003385	123003598	123003385	123003576	123005931	123005975	0	0	-0.49
ENSG00000124279	FASTKD3	5	-	7861695	7861886	7861695	7861765	7862935	7863110	0	0	-0.502
ENSG00000012817	KDM5D	Y	-	21877708	21877997	21877708	21877890	21878164	21878359	0	0	-0.504
ENSG00000159348	CYB5R1	1	-	202935014	202935237	202935014	202935121	202935655	202935728	0.0019837	0.0113773	-0.505
ENSG00000100425	BRD1	22	-	50181037	50181535	50181037	50181142	50187681	50187942	0	0	-0.506
ENSG00000139620	KANSL2	12	-	49072818	49073021	49072818	49072933	49073437	49073616	0	0	-0.508
ENSG00000108395	TRIM37	17	-	57078958	57079102	57078958	57079075	57089688	57089807	0	0	-0.514
ENSG00000136699	SMPD4	2	-	130914157	130914386	130914157	130914248	130914823	130914969	0	0	-0.522
ENSG00000042062	FAM65C	20	-	49211089	49211334	49211089	49211251	49211905	49212041	7.23416e-06	5.20154e-05	-0.522
ENSG00000119760	SUPT7L	2	-	27883850	27884468	27883850	27884255	27885045	27885148	0	0	-0.525
ENSG00000177225	PDDC1	11	-	770992	771212	770992	771104	771332	771426	1.08173e-07	8.76078e-07	-0.528
ENSG00000227372	TP73-AS1	1	-	3659367	3659521	3659367	3659475	3659624	3659754	1.07545e-11	1.12427e-10	-0.53
ENSG00000109332	UBE2D3	4	-	103747641	103748001	103747641	103747793	103748748	103749105	0	0	-0.532
ENSG00000141084	RANBP10	16	-	67762292	67762504	67762292	67762414	67763182	67763387	6.3317e-08	5.3028e-07	-0.532
ENSG00000114982	KANSL3	2	-	97297048	97297280	97297048	97297219	97302657	97302922	0	0	-0.533
ENSG00000244754	N4BP2L2	13	-	33016524	33018261	33016524	33016685	33091993	33092140	0	0	-0.546
ENSG00000149182	ARFGAP2	11	-	47195309	47195466	47195309	47195391	47196565	47196649	0	0	-0.547
ENSG00000102710	SUPT20H	13	-	37596147	37597181	37596147	37596217	37598171	37598330	5.50315e-10	5.2673e-09	-0.554
ENSG00000104756	KCTD9	8	-	25297121	25297308	25297121	25297180	25298092	25298189	8.91418e-07	6.80803e-06	-0.556
ENSG00000001631	KRIT1	7	-	91871347	91871475	91871347	91871451	91873315	91873463	3.26866e-10	3.212e-09	-0.557
ENSG00000135913	USP37	2	-	219423220	219423440	219423220	219423400	219425542	219425606	0	0	-0.563
ENSG00000205084	TMEM231	16	-	75579723	75579975	75579723	75579852	75589701	75589871	8.72277e-09	7.69902e-08	-0.564
ENSG00000147124	ZNF41	X	-	47315670	47315837	47315670	47315797	47326808	47327159	1.43956e-09	1.34298e-08	-0.566
ENSG00000162373	BEND5	1	-	49224571	49225038	49224571	49224956	49227008	49227142	8.57447e-12	9.0277e-11	-0.567
ENSG00000116922	C1orf109	1	-	38148990	38149148	38148990	38149109	38151944	38152124	0	0	-0.571
ENSG00000135365	PHF21A	11	-	45967390	45967649	45967390	45967554	45970436	45970497	6.53255e-13	7.29468e-12	-0.587
ENSG00000164985	PSIP1	9	-	15470633	15471309	15470633	15471229	15472629	15472748	0	0	-0.591
ENSG00000162419	GMEB1	1	+	29016585	29016698	29016615	29016698	29010094	29010252	0	0	-0.6
ENSG00000167604	NFKBID	19	-	36387814	36388005	36387814	36387960	36388552	36388758	5.5822e-13	6.28104e-12	-0.607
ENSG00000166200	COPS2	15	-	49429544	49429655	49429544	49429634	49431724	49431850	0	0	-0.613
ENSG00000132773	TOE1	1	+	45808406	45808674	45808514	45808674	45808055	45808315	0	0	-0.615
ENSG00000102710	SUPT20H	13	-	37596147	37596454	37596147	37596217	37598171	37598330	4.95715e-13	5.62064e-12	-0.626
ENSG00000002016	RAD52	12	-	1025509	1025701	1025509	1025649	1025804	1025986	6.78921e-08	5.62207e-07	-0.629
ENSG00000088038	CNOT3	19	+	54649277	54649553	54649330	54649553	54647972	54648068	6.40499e-12	6.79205e-11	-0.639
ENSG00000002016	RAD52	12	-	1025509	1025698	1025509	1025649	1025804	1025986	1.89705e-08	1.62573e-07	-0.641
ENSG00000116698	SMG7	1	+	183486760	183486955	183486822	183486955	183485008	183485126	0	0	-0.646
ENSG00000162923	WDR26	1	-	224612219	224612421	224612219	224612356	224619226	224619283	2.96197e-09	2.67849e-08	-0.653
ENSG00000173039	RELA	11	-	65429157	65429339	65429157	65429306	65429407	65429559	0	0	-0.665
ENSG00000149182	ARFGAP2	11	-	47196732	47196964	47196732	47196864	47197401	47197474	0	0	-0.673
ENSG00000183337	BCOR	X	-	39922860	39923205	39922860	39923103	39923588	39923852	0	0	-0.675
ENSG00000138640	FAM13A	4	-	89679904	89680315	89679904	89680052	89688703	89688746	2.09933e-07	1.68174e-06	-0.677
ENSG00000112531	QKI	6	+	163986977	163987827	163987752	163987827	163984451	163984751	0	0	-0.709
ENSG00000215041	NEURL4	17	-	7220779	7221003	7220779	7220892	7221106	7221251	0	0	-0.71
ENSG00000234127	TRIM26	6	-	30166442	30167041	30166442	30166930	30168811	30168915	3.22897e-08	2.75115e-07	-0.736
ENSG00000102178	UBL4A	X	-	153714109	153714422	153714109	153714318	153714566	153714672	0	0	-0.741
ENSG00000108819	PPP1R9B	17	-	48217457	48217724	48217457	48217593	48218633	48218738	0	0	-0.744
ENSG00000116922	C1orf109	1	-	38148990	38149148	38148990	38149113	38151944	38152124	0	0	-0.784
Alt = alternative
SS = splice site

## Sheet: Alt 5' SS
Supplementary Data 2b. Differentially spliced alternative 5' splice site junctions (FDR<5%, |delta percent spliced in or PSI (∆Ψ)|>10%) in primary human CD34+ hematopoietic cells treated with Sudemycin D6
Ensembl Gene ID (mm9)	Gene Symbol	Chromosome	Strand	Long Exon Start (0 base)	Long Exon End	Short Exon Start (0 base)	Short Exon End	Flanking Exon Start	Flanking Exon End	Nominal p-value	FDR	Percent Spliced In (PSI, Ψ)
ENSG00000161638	ITGA5	12	-	54798213	54798678	54798486	54798678	54797928	54798030	0	0	0.897
ENSG00000117335	CD46	1	+	207940357	207943707	207940357	207940540	207956636	207956675	0	0	0.877
ENSG00000146670	CDCA5	11	-	64850835	64851022	64850956	64851022	64846824	64847259	0	0	0.828
ENSG00000112282	MED23	6	-	131913527	131914311	131914145	131914311	131912452	131912667	0	0	0.785
ENSG00000101782	RIOK3	18	+	21056969	21057232	21056969	21057050	21059280	21059388	0	0	0.773
ENSG00000132424	PNISR	6	-	99851704	99852578	99852478	99852578	99850415	99850586	0	0	0.768
ENSG00000188895	MSL1	17	+	38289294	38289911	38289294	38289362	38290079	38290152	0	0	0.754
ENSG00000138750	NUP54	4	-	77038816	77039347	77039227	77039347	77035811	77036647	0	0	0.688
ENSG00000100744	GSKIP	14	+	96846024	96846125	96846024	96846092	96848583	96848842	1.23235e-14	1.96743e-13	0.669
ENSG00000141030	COPS3	17	-	17174071	17174322	17174209	17174322	17171198	17171291	0	0	0.656
ENSG00000141030	COPS3	17	-	17174071	17174322	17174209	17174322	17171198	17171359	1.64313e-14	2.53432e-13	0.655
ENSG00000138035	PNPT1	2	-	55907846	55908053	55907989	55908053	55906816	55906930	0	0	0.646
ENSG00000179335	CLK3	15	+	74912349	74914557	74912349	74912566	74914834	74914901	0	0	0.62
ENSG00000111300	NAA25	12	-	112477032	112478382	112478284	112478382	112471036	112471183	0	0	0.609
ENSG00000090372	STRN4	19	-	47225242	47225597	47225498	47225597	47223792	47224028	0	0	0.563
ENSG00000166783	KIAA0430	16	-	15728613	15730199	15729512	15730199	15727473	15727700	0	0	0.547
ENSG00000173020	ADRBK1	11	+	67048202	67048655	67048202	67048254	67048929	67049029	0	0	0.525
ENSG00000163565	IFI16	1	+	159021468	159023514	159021468	159021888	159024610	159024941	0	0	0.497
ENSG00000136718	IMP4	2	+	131103139	131103506	131103139	131103272	131103590	131103685	0	0	0.497
ENSG00000148688	RPP30	10	+	92654531	92655240	92654531	92654648	92655636	92655674	6.8879e-07	6.14509e-06	0.489
ENSG00000214706	IFRD2	3	-	50327600	50328110	50327990	50328110	50327359	50327517	0	0	0.457
ENSG00000132950	ZMYM5	13	-	20425494	20426330	20425828	20426330	20409616	20409829	0.00449018	0.0255379	0.435
ENSG00000168397	ATG4B	2	+	242590424	242590750	242590424	242590526	242593960	242594062	0.00315889	0.0180792	0.434
ENSG00000155508	CNOT8	5	+	154238198	154238361	154238198	154238328	154250220	154250382	2.18403e-12	2.96637e-11	0.432
ENSG00000100395	L3MBTL2	22	+	41613126	41615540	41613126	41613206	41616737	41616872	0	0	0.429
ENSG00000089327	FXYD5	19	+	35657044	35657228	35657044	35657074	35660468	35660783	0	0	0.415
ENSG00000166012	TAF1D	11	-	93469859	93470405	93470229	93470405	93469306	93469470	0	0	0.415
ENSG00000165195	PIGA	X	-	15349337	15350114	15349711	15350114	15344035	15344168	2.73569e-07	2.54028e-06	0.411
ENSG00000214078	CPNE1	20	-	34220084	34220307	34220232	34220307	34219866	34219947	3.9968e-15	6.99441e-14	0.401
ENSG00000132382	MYBBP1A	17	-	4457104	4457388	4457313	4457388	4455745	4455921	0	0	0.395
ENSG00000213782	DDX47	12	+	12976136	12976950	12976136	12976253	12977473	12977611	0	0	0.392
ENSG00000174652	ZNF266	19	-	9529437	9529975	9529726	9529975	9529180	9529307	4.16981e-08	4.16981e-07	0.386
ENSG00000249915	PDCD6	5	+	304291	306869	304291	304336	311407	311517	3.6506e-11	4.4294e-10	0.384
ENSG00000173171	MTX1	1	+	155180338	155182010	155180338	155180418	155182175	155182358	0	0	0.363
ENSG00000198561	CTNND1	11	+	57529268	57529591	57529268	57529518	57563048	57563201	2.22083e-05	0.00015913	0.352
ENSG00000127328	RAB3IP	12	+	70193988	70194117	70193988	70194112	70195388	70195501	1.78227e-05	0.00012872	0.349
ENSG00000070081	NUCB2	11	+	17308180	17308264	17308180	17308260	17316870	17317014	3.8457e-06	3.01689e-05	0.337
ENSG00000171649	ZIK1	19	+	58095627	58095980	58095627	58095757	58101378	58103758	3.3289e-07	3.02929e-06	0.336
ENSG00000143537	ADAM15	1	+	155034379	155034593	155034379	155034451	155034720	155034845	7.87798e-07	6.96016e-06	0.33
ENSG00000135018	UBQLN1	9	-	86281264	86284242	86284099	86284242	86279944	86280060	3.14768e-10	3.58049e-09	0.318
ENSG00000165271	NOL6	9	-	33469204	33470189	33470009	33470189	33468955	33469119	1.0586e-12	1.50519e-11	0.317
ENSG00000112306	RPS12	6	+	133136110	133136363	133136110	133136227	133138098	133138200	0	0	0.309
ENSG00000100129	EIF3L	22	+	38247286	38247568	38247286	38247497	38258975	38259045	0.000163778	0.00110398	0.302
ENSG00000115464	USP34	2	-	61433894	61436112	61436033	61436112	61433151	61433259	0	0	0.3
ENSG00000118513	MYB	6	+	135521427	135521812	135521427	135521695	135522776	135522887	6.21725e-15	1.02867e-13	0.292
ENSG00000105483	CARD8	19	-	48735709	48737800	48737659	48737800	48734916	48735067	6.27333e-07	5.65221e-06	0.29
ENSG00000113240	CLK4	5	-	178044344	178045779	178045556	178045779	178043882	178043949	0.00106284	0.00657949	0.29
ENSG00000096746	HNRNPH3	10	+	70098259	70098444	70098259	70098399	70099196	70099312	8.54872e-15	1.38917e-13	0.286
ENSG00000143207	RFWD2	1	-	175957423	175958615	175958497	175958615	175956078	175956239	1.65024e-12	2.31033e-11	0.261
ENSG00000139620	KANSL2	12	-	49075164	49076008	49075969	49076008	49073437	49073616	4.21885e-15	7.24368e-14	0.256
ENSG00000114054	PCCB	3	+	136045644	136046097	136045644	136045752	136046475	136046574	1.97533e-11	2.4624e-10	0.256
ENSG00000149100	EIF3M	11	+	32615411	32616559	32615411	32615495	32617511	32617593	0	0	0.252
ENSG00000164934	DCAF13	8	+	104439324	104442917	104439324	104439480	104444886	104444969	3.33067e-16	5.94296e-15	0.247
ENSG00000013441	CLK1	2	-	201721613	201722607	201722440	201722607	201721404	201721534	7.07445e-12	9.19679e-11	0.241
ENSG00000244754	N4BP2L2	13	-	33101544	33101669	33101594	33101669	33096318	33096407	1.56548e-05	0.000114886	0.231
ENSG00000213614	HEXA	15	-	72646031	72647965	72647899	72647965	72645408	72645519	0.00171991	0.0104341	0.229
ENSG00000182944	EWSR1	22	+	29694722	29695270	29694722	29694885	29695588	29695841	7.27414e-09	7.4376e-08	0.223
ENSG00000169045	HNRNPH1	5	-	179043869	179044111	179044021	179044111	179043126	179043219	1.02395e-11	1.31238e-10	0.203
ENSG00000172766	NAA16	13	+	41936166	41937009	41936166	41936295	41941574	41941788	0.000564316	0.00356617	0.169
ENSG00000021776	AQR	15	-	35166028	35167065	35166877	35167065	35162952	35163123	6.90936e-06	5.2396e-05	0.16
ENSG00000166986	MARS	12	+	57905790	57906136	57905790	57905886	57906533	57906747	0.00763479	0.0418534	0.141
ENSG00000100519	PSMC6	14	+	53173919	53174247	53173919	53174022	53175026	53175106	0.000215094	0.00140817	-0.126
ENSG00000090316	MAEA	4	+	1305766	1306026	1305766	1305949	1309184	1309388	0.00194967	0.0116724	-0.131
ENSG00000168002	POLR2G	11	+	62529266	62529656	62529266	62529376	62530338	62530498	0.00159636	0.00974961	-0.138
ENSG00000142731	PLK4	4	+	128806862	128807883	128806862	128807781	128808550	128808651	0.000317671	0.00206486	-0.146
ENSG00000168564	CDKN2AIP	4	+	184366687	184366818	184366687	184366787	184367240	184369351	0.00573585	0.031827	-0.157
ENSG00000232956	SNHG15	7	-	45025480	45025696	45025619	45025696	45023955	45024025	0.00733596	0.040459	-0.158
ENSG00000163938	GNL3	3	+	52722124	52722222	52722124	52722208	52723089	52723222	8.03801e-14	1.19911e-12	-0.16
ENSG00000118513	MYB	6	+	135521427	135521812	135521427	135521553	135522776	135522887	1.59712e-05	0.00011627	-0.16
ENSG00000122779	TRIM24	7	+	138239442	138239711	138239442	138239609	138252225	138252399	0.00529786	0.029577	-0.162
ENSG00000011295	TTC19	17	+	15903431	15903696	15903431	15903559	15905228	15905339	0.00036419	0.00233389	-0.165
ENSG00000177239	MAN1B1	9	+	139981532	139981815	139981532	139981670	139982526	139982635	0.00205991	0.0121722	-0.171
ENSG00000177479	ARIH2	3	+	49008027	49008274	49008027	49008137	49011131	49011249	1.62819e-07	1.52748e-06	-0.173
ENSG00000232119	MCTS1	X	+	119742079	119742318	119742079	119742213	119744865	119744933	9.7651e-11	1.13926e-09	-0.174
ENSG00000118513	MYB	6	+	135521427	135521695	135521427	135521553	135522776	135522887	6.7828e-08	6.56633e-07	-0.175
ENSG00000143569	UBAP2L	1	+	154207066	154207268	154207066	154207235	154207671	154207767	8.91924e-06	6.70785e-05	-0.181
ENSG00000100796	SMEK1	14	-	91942154	91942310	91942193	91942310	91939582	91939714	2.28227e-06	1.83794e-05	-0.182
ENSG00000100650	SRSF5	14	+	70233809	70234097	70233809	70233972	70234854	70234999	9.49337e-07	8.21532e-06	-0.185
ENSG00000136271	DDX56	7	-	44609582	44609727	44609613	44609727	44609407	44609502	9.97014e-10	1.06739e-08	-0.186
ENSG00000196655	TRAPPC4	11	+	118889852	118890134	118889852	118890027	118890859	118890963	2.51344e-06	2.00634e-05	-0.188
ENSG00000116698	SMG7	1	+	183511210	183511637	183511210	183511499	183513487	183513632	4.47366e-06	3.47952e-05	-0.196
ENSG00000186716	BCR	22	+	23653883	23654105	23653883	23654023	23655073	23655208	9.56949e-07	8.21532e-06	-0.197
ENSG00000256269	HMBS	11	+	118955594	118955867	118955594	118955776	118958964	118959018	0.000796427	0.00499827	-0.199
ENSG00000157404	KIT	4	+	55592022	55592216	55592022	55592204	55593383	55593490	0.000358836	0.00231589	-0.2
ENSG00000110713	NUP98	11	-	3781717	3781856	3781768	3781856	3774545	3774638	4.12993e-08	4.16981e-07	-0.201
ENSG00000128928	IVD	15	+	40699836	40700011	40699836	40699926	40700137	40700189	0.000191345	0.00126177	-0.206
ENSG00000011454	RABGAP1	9	+	125827626	125827880	125827626	125827740	125832628	125832703	9.97784e-11	1.14935e-09	-0.207
ENSG00000122140	MRPS2	9	+	138392843	138393172	138392843	138392969	138393689	138393819	2.06914e-06	1.69632e-05	-0.211
ENSG00000204498	NFKBIL1	6	+	31525404	31525626	31525404	31525581	31525798	31526606	0.00485327	0.0272622	-0.217
ENSG00000168872	DDX19A	16	+	70395320	70395539	70395320	70395413	70398445	70398548	0	0	-0.221
ENSG00000146223	RPL7L1	6	+	42848598	42848820	42848598	42848704	42851188	42851352	0	0	-0.224
ENSG00000110514	MADD	11	+	47306491	47306745	47306491	47306616	47307001	47307141	0.000177957	0.00118205	-0.233
ENSG00000031823	RANBP3	19	-	5931414	5931542	5931429	5931542	5927978	5928098	1.48076e-07	1.40364e-06	-0.235
ENSG00000117222	RBBP5	1	-	205064000	205064192	205064114	205064192	205055269	205057943	4.71035e-06	3.63256e-05	-0.235
ENSG00000139620	KANSL2	12	-	49054148	49054402	49054250	49054402	49048723	49048843	6.83165e-10	7.40095e-09	-0.236
ENSG00000137955	RABGGTB	1	+	76255636	76255959	76255636	76255742	76256969	76257022	0.0023381	0.0137269	-0.242
ENSG00000139624	CERS5	12	-	50528182	50528485	50528328	50528485	50523581	50524477	0	0	-0.246
ENSG00000113810	SMC4	3	+	160130113	160130637	160130113	160130241	160131260	160131401	1.38778e-14	2.17738e-13	-0.249
ENSG00000150995	ITPR1	3	+	4716751	4716932	4716751	4716905	4718297	4718485	1.35263e-05	0.000100893	-0.249
ENSG00000198561	CTNND1	11	+	57529268	57529591	57529268	57529518	57561481	57561553	0.00483899	0.0272622	-0.25
ENSG00000147454	SLC25A37	8	+	23423620	23424326	23423620	23423849	23425834	23425891	2.82848e-07	2.59992e-06	-0.252
ENSG00000137409	MTCH1	6	-	36940427	36940572	36940478	36940572	36938422	36938470	0.000146373	0.0010015	-0.253
ENSG00000092098	RNF31	14	+	24617466	24617686	24617466	24617622	24617850	24617910	0.000158345	0.00107533	-0.253
ENSG00000124782	RREB1	6	+	7181356	7181522	7181356	7181479	7182102	7182315	2.35095e-09	2.48763e-08	-0.258
ENSG00000181991	MRPS11	15	+	89011138	89012376	89011138	89011255	89015857	89015956	0	0	-0.259
ENSG00000175470	PPP2R2D	10	+	133754085	133754345	133754085	133754198	133757471	133757649	7.45737e-13	1.07718e-11	-0.266
ENSG00000148291	SURF2	9	+	136223789	136224110	136223789	136223944	136224586	136224690	0.00183858	0.0110802	-0.266
ENSG00000114491	UMPS	3	+	124456414	124457290	124456414	124457086	124458870	124459046	1.09357e-13	1.60508e-12	-0.268
ENSG00000078747	ITCH	20	+	33065576	33065711	33065576	33065665	33067434	33067594	7.9636e-11	9.41152e-10	-0.269
ENSG00000155508	CNOT8	5	+	154238198	154238357	154238198	154238328	154242766	154242955	3.11676e-06	2.46631e-05	-0.27
ENSG00000073536	NLE1	17	-	33466838	33467085	33466867	33467085	33466253	33466333	1.11022e-16	2.06184e-15	-0.272
ENSG00000030419	IKZF2	2	-	213921556	213921823	213921634	213921823	213914436	213914604	2.19249e-06	1.78139e-05	-0.273
ENSG00000204084	INPP5B	1	-	38397344	38397725	38397584	38397725	38357029	38357126	0.000170886	0.00114343	-0.274
ENSG00000187147	RNF220	1	+	45101216	45101338	45101216	45101260	45101701	45101834	0.000465891	0.00296476	-0.274
ENSG00000101040	ZMYND8	20	-	45867501	45867882	45867639	45867882	45865069	45865260	0.000119169	0.000821546	-0.275
ENSG00000204564	C6orf136	6	+	30618770	30618877	30618770	30618859	30619042	30619243	0.0026412	0.015407	-0.275
ENSG00000101138	CSTF1	20	+	54970576	54970815	54970576	54970777	54972262	54972540	1.75415e-14	2.66046e-13	-0.276
ENSG00000064012	CASP8	2	+	202141549	202141827	202141549	202141691	202149538	202150040	5.10458e-08	5.0491e-07	-0.277
ENSG00000129484	PARP2	14	+	20813090	20813285	20813090	20813246	20813552	20813623	0.00270647	0.0156872	-0.284
ENSG00000181896	ZNF101	19	+	19788672	19788799	19788672	19788795	19789534	19789595	4.09663e-10	4.60239e-09	-0.285
ENSG00000159086	PAXBP1	21	-	34127523	34127664	34127540	34127664	34123429	34123529	1.92329e-06	1.59108e-05	-0.294
ENSG00000198561	CTNND1	11	+	57529268	57529591	57529268	57529518	57558856	57559145	0.000808225	0.00503757	-0.296
ENSG00000115295	CLIP4	2	+	29380069	29380268	29380069	29380213	29383198	29383333	2.6227e-09	2.74328e-08	-0.297
ENSG00000127191	TRAF2	9	+	139794873	139795128	139794873	139794972	139802521	139802683	6.21725e-15	1.02867e-13	-0.305
ENSG00000180104	EXOC3	5	+	462271	462644	462271	462422	464404	465387	0	0	-0.306
ENSG00000108179	PPIF	10	+	81111242	81111470	81111242	81111339	81112072	81112148	6.44849e-09	6.66832e-08	-0.31
ENSG00000125779	PANK2	20	+	3888572	3888925	3888572	3888782	3891223	3891477	0	0	-0.316
ENSG00000146414	SHPRH	6	-	146254185	146254314	146254192	146254314	146248324	146248413	2.31936e-05	0.000164892	-0.317
ENSG00000108264	TADA2A	17	+	35797838	35798023	35797838	35797930	35800605	35800763	9.67609e-08	9.26868e-07	-0.319
ENSG00000080802	CNOT4	7	-	135095264	135095398	135095273	135095398	135082920	135082978	0.00290023	0.0167039	-0.322
ENSG00000155508	CNOT8	5	+	154238198	154238376	154238198	154238328	154242766	154242955	4.24484e-10	4.71074e-09	-0.324
ENSG00000015479	MATR3	5	+	138614015	138614185	138614015	138614097	138614739	138614818	0	0	-0.326
ENSG00000135476	ESPL1	12	+	53662538	53662712	53662538	53662631	53662807	53663869	4.82997e-06	3.69351e-05	-0.332
ENSG00000151692	RNF144A	2	+	7160603	7160899	7160603	7160811	7164499	7164647	3.88611e-12	5.12516e-11	-0.349
ENSG00000129657	SEC14L1	17	+	75084830	75085067	75084830	75085031	75085234	75085353	6.09139e-11	7.29364e-10	-0.35
ENSG00000100532	CGRRF1	14	+	54996766	54997481	54996766	54996944	54997620	54997768	1.66085e-06	1.38658e-05	-0.352
ENSG00000148303	RPL7A	9	+	136215106	136215672	136215106	136215243	136215776	136215897	0	0	-0.359
ENSG00000101361	NOP56	20	+	2636579	2636860	2636579	2636680	2637046	2637195	0	0	-0.368
ENSG00000094841	UPRT	X	+	74520701	74520850	74520701	74520800	74523239	74524435	1.11022e-16	2.06184e-15	-0.37
ENSG00000104866	PPP1R37	19	+	45643763	45643919	45643763	45643864	45644579	45644644	2.70306e-12	3.61733e-11	-0.371
ENSG00000165275	TRMT10B	9	+	37763625	37763862	37763625	37763750	37768072	37768225	3.43332e-05	0.000240333	-0.372
ENSG00000132406	TMEM128	4	-	4249327	4249939	4249832	4249939	4247928	4248070	6.3029e-08	6.16736e-07	-0.383
ENSG00000171634	BPTF	17	+	65941524	65942441	65941524	65942012	65943841	65943924	1.79878e-12	2.48014e-11	-0.388
ENSG00000107815	C10orf2	10	+	102750625	102750811	102750625	102750767	102752946	102754158	2.05813e-11	2.53095e-10	-0.392
ENSG00000121716	PILRB	7	+	99954372	99954561	99954372	99954506	99955842	99955989	1.15336e-11	1.45771e-10	-0.398
ENSG00000184402	SS18L1	20	+	60733727	60733998	60733727	60733804	60734932	60735017	0.00204642	0.0121715	-0.401
ENSG00000050426	LETMD1	12	+	51442109	51442301	51442109	51442261	51442816	51442968	8.53964e-07	7.47219e-06	-0.402
ENSG00000103319	EEF2K	16	+	22269814	22270148	22269814	22270016	22271782	22271850	1.0288e-06	8.69858e-06	-0.418
ENSG00000126870	WDR60	7	+	158695066	158697974	158695066	158695286	158698679	158698782	1.03236e-06	8.69858e-06	-0.421
ENSG00000145916	RMND5B	5	+	177565108	177565397	177565108	177565259	177569583	177569729	5.29359e-05	0.000367722	-0.422
ENSG00000204344	STK19	6	+	31940397	31940696	31940397	31940534	31946679	31946775	0.00120078	0.00738314	-0.434
ENSG00000005801	ZNF195	11	-	3392172	3392300	3392204	3392300	3382972	3383119	3.05211e-05	0.000215304	-0.444
ENSG00000198561	CTNND1	11	+	57529268	57529591	57529268	57529518	57556508	57556627	0	0	-0.471
ENSG00000132768	DPH2	1	+	44436267	44436489	44436267	44436380	44436637	44436861	3.33067e-16	5.94296e-15	-0.495
ENSG00000089195	TRMT6	20	-	5924472	5924677	5924593	5924677	5924204	5924329	0	0	-0.496
ENSG00000165219	GAPVD1	9	+	128109097	128109274	128109097	128109220	128111668	128111798	0	0	-0.518
ENSG00000170846	AC093323.3	4	+	6675177	6676433	6675177	6676364	6676719	6677774	0	0	-0.518
ENSG00000058673	ZC3H11A	1	+	203765420	203765729	203765420	203765624	203770702	203770756	0	0	-0.548
ENSG00000139651	ZNF740	12	+	53575460	53575974	53575460	53575776	53578674	53578824	0	0	-0.555
ENSG00000206149	HERC2P9	15	+	28900418	28900837	28900418	28900566	28900941	28901172	4.68505e-10	5.13662e-09	-0.572
ENSG00000103472	RRN3P2	16	+	29105558	29105729	29105558	29105651	29107451	29107582	0	0	-0.576
ENSG00000168522	FNTA	8	+	42932358	42935584	42932358	42932507	42938260	42938323	0	0	-0.605
ENSG00000196268	ZNF493	19	+	21579934	21580224	21579934	21580069	21587930	21588057	0	0	-0.615
ENSG00000082258	CCNT2	2	+	135703670	135704035	135703670	135703716	135705305	135705469	0	0	-0.632
ENSG00000171763	SPATA5L1	15	+	45707784	45708007	45707784	45707977	45709466	45709597	0	0	-0.664
ENSG00000138942	RNF185	22	+	31592921	31593143	31592921	31592976	31597483	31597601	1.42063e-05	0.000105104	-0.669

## Sheet: Mutually Exclusive Exon
Supplementary Data 2c. Differentially spliced mutually exclusive exon junctions (FDR<5%, |delta percent spliced in or PSI (∆Ψ)|>10%) in primary human CD34+ hematopoietic cells treated with Sudemycin D6
Ensembl Gene ID (mm9)	Gene Symbol	Chromosome	Strand	First Exon Start (0 base)	First Exon End	Second Exon Start (0 base)	Second Exon End	Upstream Exon Start	Upstream Exon End	Downstream Exon Start	Downstream Exon End	Nominal p-value	FDR	Percent Spliced In (PSI, Ψ)
ENSG00000189308	LIN54	4	-	83867410	83867627	83900035	83900159	83860691	83860889	83905976	83906029	0	0	0.937
ENSG00000138750	NUP54	4	-	77039227	77039347	77057338	77057565	77036358	77036647	77065542	77065626	0	0	0.894
ENSG00000169554	ZEB2	2	-	145187335	145187593	145274844	145274986	145161482	145161697	145277505	145278621	0	0	0.876
ENSG00000115904	SOS1	2	-	39262352	39262451	39262530	39262641	39249710	39250366	39278284	39278428	0	0	0.874
ENSG00000163870	TPRA1	3	-	127295459	127295539	127298864	127299006	127291935	127292631	127309252	127309577	0	0	0.866
ENSG00000004897	CDC27	17	-	45216104	45216257	45219218	45219391	45206758	45206887	45219594	45219802	0	0	0.866
ENSG00000163608	C3orf17	3	-	112729891	112730253	112736294	112736449	112727017	112727277	112738388	112738518	0	0	0.864
ENSG00000169554	ZEB2	2	-	145187335	145187593	145274844	145274986	145145583	145147595	145277505	145277686	0	0	0.864
ENSG00000128908	INO80	15	-	41384224	41384380	41387798	41387866	41377566	41377781	41387956	41388126	0	0	0.861
ENSG00000153066	TXNDC11	16	-	11791980	11792181	11815432	11815526	11781712	11781822	11824500	11824630	0	0	0.856
ENSG00000164327	RICTOR	5	-	39021140	39021238	39074212	39074260	38981968	38982138	39074430	39074491	0	0	0.856
ENSG00000147548	WHSC1L1	8	-	38147992	38148195	38153313	38153470	38146004	38146274	38162104	38162275	0	0	0.853
ENSG00000106948	AKNA	9	-	117138745	117139812	117143339	117143726	117130718	117130875	117156636	117156685	0	0	0.844
ENSG00000144233	AMMECR1L	2	-	128631401	128631846	128641776	128641886	128619203	128622779	128643383	128643496	0	0	0.838
ENSG00000153066	TXNDC11	16	-	11791980	11792181	11824500	11824630	11781712	11781822	11827837	11827935	0	0	0.836
ENSG00000004897	CDC27	17	-	45247282	45247408	45258927	45259003	45234595	45234750	45266511	45266618	0	0	0.835
ENSG00000083896	YTHDC1	4	-	69195719	69195837	69195919	69196028	69188466	69188633	69197820	69197915	0	0	0.833
ENSG00000166012	TAF1D	11	-	93464315	93464382	93464918	93464965	93463365	93463613	93465409	93465667	0	0	0.823
ENSG00000105967	TFEC	7	-	115596732	115596847	115624315	115624567	115581946	115582094	115670686	115670795	0	0	0.822
ENSG00000160714	UBE2Q1	1	-	154524246	154524295	154524568	154524659	154521052	154522945	154524879	154524940	0	0	0.819
ENSG00000083896	YTHDC1	4	-	69195719	69195837	69195919	69196028	69184543	69184580	69197820	69197915	0	0	0.819
ENSG00000197608	ZNF841	19	-	52588039	52588131	52597098	52597224	52567718	52570863	52598827	52599018	0	0	0.817
ENSG00000151835	SACS	13	-	23928657	23930146	23932473	23932620	23902964	23915829	23939304	23939416	0	0	0.817
ENSG00000104517	UBR5	8	-	103341510	103341627	103354700	103354894	103339969	103340124	103357623	103357773	0	0	0.813
ENSG00000105967	TFEC	7	-	115596732	115596847	115624315	115624567	115590927	115591003	115670686	115670795	0	0	0.799
ENSG00000136280	CCM2	7	+	45103516	45103600	45109424	45109560	45077851	45078025	45113058	45113170	0	0	0.79
ENSG00000188419	CHM	X	-	85149192	85149289	85156088	85156193	85119334	85119826	85166265	85166343	0	0	0.789
ENSG00000104043	ATP8B4	15	-	50171572	50171656	50190264	50190448	50151835	50152672	50209130	50209236	0	0	0.789
ENSG00000205268	PDE7A	8	-	66651736	66651832	66657641	66657705	66637011	66637156	66659886	66660038	0	0	0.788
ENSG00000169554	ZEB2	2	-	145187335	145187593	145274844	145274986	145162402	145162591	145277505	145278621	0	0	0.787
ENSG00000152601	MBNL1	3	+	152173330	152173366	152174055	152174150	152165408	152165562	152180173	152183568	0	0	0.785
ENSG00000153066	TXNDC11	16	-	11791980	11792181	11827837	11827935	11781712	11781822	11829872	11830089	0	0	0.783
ENSG00000120685	PROSER1	13	-	39591636	39591681	39600413	39600524	39586219	39586370	39602363	39602457	0	0	0.78
ENSG00000153339	TRAPPC8	18	-	29429528	29429702	29432408	29432467	29419274	29419420	29432557	29432626	0	0	0.775
ENSG00000114861	FOXP1	3	-	71408300	71408395	71630699	71630848	71247352	71247543	71632721	71632904	0	0	0.774
ENSG00000121892	PDS5A	4	-	39905659	39905811	39910014	39910160	39902074	39902127	39915230	39915346	1.54488e-12	1.57034e-11	0.773
ENSG00000057663	ATG5	6	-	106740902	106740981	106756238	106756366	106696024	106696119	106763975	106764141	0	0	0.772
ENSG00000070476	ZXDC	3	-	126189737	126189868	126190995	126191148	126180377	126181063	126193801	126194762	0	0	0.77
ENSG00000004897	CDC27	17	-	45247282	45247408	45249282	45249430	45234595	45234750	45258927	45259003	0	0	0.769
ENSG00000118007	STAG1	3	-	136221469	136221621	136287606	136287703	136196130	136196254	136323150	136323315	0	0	0.765
ENSG00000104043	ATP8B4	15	-	50273402	50273491	50303041	50303114	50264778	50264987	50330964	50331026	0	0	0.764
ENSG00000162290	DCP1A	3	-	53326098	53326857	53338206	53338320	53322082	53322301	53346270	53346409	0	0	0.763
ENSG00000185658	BRWD1	21	-	40601237	40601362	40604102	40604210	40596333	40596395	40604298	40604424	0	0	0.76
ENSG00000155629	PIK3AP1	10	-	98376395	98376468	98380108	98380314	98354964	98355391	98383228	98383294	0	0	0.759
ENSG00000003756	RBM5	3	+	50142981	50143142	50147035	50147121	50142406	50142575	50148111	50148190	0	0	0.759
ENSG00000089123	TASP1	20	-	13605831	13605899	13610580	13610799	13567896	13568017	13619540	13619550	0	0	0.757
ENSG00000104320	NBN	8	-	90955480	90955594	90958367	90958523	90945711	90947840	90960051	90960120	0	0	0.753
ENSG00000130164	LDLR	19	+	11226769	11226888	11230767	11230909	11224210	11224438	11233849	11234020	0	0	0.751
ENSG00000174371	EXO1	1	+	242015593	242015713	242016659	242016774	242013710	242013888	242020646	242020784	0	0	0.751
ENSG00000204628	GNB2L1	5	-	180666486	180666582	180668491	180668639	180663925	180664042	180669169	180669345	0	0	0.75
ENSG00000153066	TXNDC11	16	-	11785145	11785938	11815432	11815526	11781712	11781822	11824500	11824630	0	0	0.749
ENSG00000151883	PARP8	5	+	49963904	49963959	50055476	50055566	49962800	49963020	50057654	50057732	0	0	0.748
ENSG00000217128	FNIP1	5	-	131052257	131052349	131054678	131054753	131046270	131046354	131055009	131055110	0	0	0.746
ENSG00000144747	TMF1	3	-	69074710	69074863	69075146	69075248	69072227	69072471	69077050	69077143	0	0	0.746
ENSG00000144233	AMMECR1L	2	-	128631401	128631846	128641776	128641886	128624473	128624570	128643383	128643496	0	0	0.744
ENSG00000154803	FLCN	17	-	17129489	17129636	17131202	17131475	17122332	17122523	17135107	17135196	0	0	0.743
ENSG00000157837	SPPL3	12	-	121205196	121205396	121248611	121248689	121200312	121202873	121341647	121342174	0	0	0.742
ENSG00000103194	USP10	16	+	84773914	84773975	84778238	84779279	84767040	84767109	84797691	84797869	0	0	0.742
ENSG00000107929	LARP4B	10	-	860885	861010	863664	863829	855483	859153	866739	866785	0	0	0.742
ENSG00000114098	ARMC8	3	+	137928658	137928735	137942477	137942575	137906389	137906441	137953875	137953956	0	0	0.742
ENSG00000144233	AMMECR1L	2	-	128631401	128631846	128641776	128641886	128627027	128627118	128643383	128643496	0	0	0.741
ENSG00000104320	NBN	8	-	90955480	90955594	90960051	90960120	90945711	90947840	90965471	90965919	0	0	0.74
ENSG00000152683	SLC30A6	2	+	32429658	32429761	32431954	32432002	32422775	32422895	32445281	32446809	0	0	0.738
ENSG00000123200	ZC3H13	13	-	46619525	46619651	46626066	46626124	46616291	46616410	46626538	46626820	1.19904e-14	1.36746e-13	0.738
ENSG00000036549	ZZZ3	1	-	78105133	78105287	78107068	78107131	78050201	78050340	78107206	78107340	0	0	0.737
ENSG00000163870	TPRA1	3	-	127295459	127295539	127298582	127298715	127294027	127294108	127298864	127299006	0	0	0.735
ENSG00000244754	N4BP2L2	13	-	33091993	33092140	33101544	33101669	33017833	33018263	33109905	33111164	0	0	0.735
ENSG00000104043	ATP8B4	15	-	50273402	50273491	50294349	50294420	50264778	50264987	50303041	50303114	0	0	0.734
ENSG00000102786	INTS6	13	-	52004429	52004519	52026113	52026191	51957724	51957877	52026550	52027134	0	0	0.732
ENSG00000110660	SLC35F2	11	-	107677442	107677602	107682392	107682520	107673726	107673881	107729383	107729534	7.68202e-10	6.60271e-09	0.731
ENSG00000185658	BRWD1	21	-	40604298	40604424	40627570	40627754	40601237	40601362	40630412	40630598	0	0	0.73
ENSG00000104343	UBE2W	8	-	74722708	74722864	74737381	74737484	74698454	74706350	74742615	74742707	0	0	0.73
ENSG00000159592	GPBP1L1	1	-	46120214	46120501	46125855	46126897	46105881	46106075	46151247	46151292	0	0	0.727
ENSG00000037474	NSUN2	5	-	6623326	6623398	6631985	6632090	6620218	6620411	6632711	6632869	0	0	0.722
ENSG00000174032	SLC25A30	13	-	45976409	45976505	45980017	45980112	45973074	45973213	45983061	45983209	0	0	0.722
ENSG00000165819	METTL3	14	-	21967635	21967744	21968636	21968824	21967168	21967281	21969054	21969271	0	0	0.718
ENSG00000107290	SETX	9	-	135161809	135161881	135163622	135163738	135156853	135156961	135163936	135164038	0	0	0.716
ENSG00000004897	CDC27	17	-	45249282	45249430	45258927	45259003	45234595	45234750	45266511	45266618	0	0	0.715
ENSG00000163378	EOGT	3	-	69053528	69053633	69061086	69061142	69038075	69038168	69061665	69061950	0	0	0.714
ENSG00000048162	NOP16	5	-	175812221	175812328	175815235	175815344	175811208	175811284	175815433	175815588	0	0	0.713
ENSG00000137760	ALKBH8	11	-	107403025	107403132	107420478	107420549	107381612	107381762	107422533	107422638	0	0	0.713
ENSG00000172239	PAIP1	5	-	43547829	43548015	43555931	43556101	43536920	43537046	43556920	43557179	0	0	0.713
ENSG00000151923	TIAL1	10	-	121341680	121341735	121341970	121342069	121339446	121339522	121347663	121347760	0	0	0.712
ENSG00000198742	SMURF1	7	-	98655040	98655174	98658221	98658330	98652412	98652488	98659421	98659460	0	0	0.708
ENSG00000054965	FAM168A	11	-	73122438	73122581	73130918	73131044	73117027	73117789	73141734	73141815	0	0	0.704
ENSG00000166012	TAF1D	11	-	93466252	93466287	93467790	93467826	93465409	93465457	93469306	93469470	0	0	0.702
ENSG00000151576	QTRTD1	3	+	113784083	113784304	113785074	113785130	113775586	113775711	113789472	113789653	0	0	0.702
ENSG00000037474	NSUN2	5	-	6623326	6623398	6632711	6632869	6620218	6620411	6632996	6633404	0	0	0.701
ENSG00000138750	NUP54	4	-	77039227	77039347	77045801	77045909	77036239	77036647	77051808	77051902	0	0	0.701
ENSG00000148090	AUH	9	-	94060265	94060358	94087599	94087686	93983086	93983274	94118164	94118252	0	0	0.701
ENSG00000004897	CDC27	17	-	45249282	45249430	45258927	45259003	45209622	45209740	45266511	45266590	0	0	0.7
ENSG00000143612	C1orf43	1	-	154184933	154185100	154186932	154187050	154179651	154180124	154192311	154192413	0	0	0.699
ENSG00000004897	CDC27	17	-	45216104	45216257	45219218	45219388	45206758	45206887	45219594	45219802	0	0	0.697
ENSG00000185722	ANKFY1	17	-	4139066	4139185	4145550	4145743	4113118	4113242	4167226	4167272	0	0	0.697
ENSG00000119487	MAPKAP1	9	-	128347833	128348006	128419929	128420078	128206779	128206877	128469249	128469513	0	0	0.696
ENSG00000168397	ATG4B	2	+	242590678	242590750	242593960	242594062	242590424	242590526	242606059	242606253	0	0	0.695
ENSG00000172578	KLHL6	3	-	183225846	183226296	183245632	183245798	183208797	183212069	183273148	183273453	0	0	0.695
ENSG00000101040	ZMYND8	20	-	45938799	45938948	45976599	45976670	45891031	45891172	45985400	45985414	0	0	0.695
ENSG00000168488	ATXN2L	16	+	28844137	28844208	28844379	28844675	28843816	28843888	28845385	28845532	0	0	0.695
ENSG00000004897	CDC27	17	-	45249282	45249430	45258927	45259003	45235571	45235669	45266511	45266627	0	0	0.694
ENSG00000119487	MAPKAP1	9	-	128347833	128348006	128419929	128420078	128230250	128230388	128469249	128469513	0	0	0.692
ENSG00000101040	ZMYND8	20	-	45938799	45938948	45976599	45976670	45878030	45878183	45985400	45985414	0	0	0.691
ENSG00000136925	TSTD2	9	-	100373855	100373981	100380038	100380159	100368424	100368543	100387962	100388279	0	0	0.69
ENSG00000133961	NUMB	14	-	73822333	73822474	73876644	73876776	73763918	73763993	73925198	73925323	0	0	0.689
ENSG00000074266	EED	11	+	85968556	85968638	85975213	85975305	85967428	85967554	85988021	85988180	0	0	0.686
ENSG00000125676	THOC2	X	-	122747902	122748040	122753251	122753368	122745290	122745367	122754757	122754816	0	0	0.686
ENSG00000138592	USP8	15	+	50741596	50741682	50751196	50751359	50731205	50731374	50763829	50763992	3.33067e-16	4.09812e-15	0.686
ENSG00000153066	TXNDC11	16	-	11785145	11785938	11824500	11824630	11781712	11781822	11827837	11827935	0	0	0.684
ENSG00000158987	RAPGEF6	5	-	130883739	130883883	130928075	130928159	130846006	130846184	130938963	130939020	0	0	0.684
ENSG00000075568	TMEM131	2	-	98525120	98525161	98543888	98543950	98475766	98475890	98611938	98612354	0	0	0.684
ENSG00000065559	MAP2K4	17	+	11958205	11958308	11998891	11999011	11924186	11924318	12016549	12016677	0	0	0.683
ENSG00000189308	LIN54	4	-	83867410	83867627	83905313	83906029	83860691	83860889	83933944	83934079	0	0	0.683
ENSG00000184047	DIABLO	12	-	122701305	122701416	122709191	122709295	122692956	122693124	122710511	122710586	0	0	0.682
ENSG00000119487	MAPKAP1	9	-	128321911	128322088	128432096	128432186	128230250	128230388	128469249	128469491	0	0	0.682
ENSG00000169762	TAPT1	4	-	16175826	16175895	16215390	16215521	16168255	16168416	16227881	16228164	0	0	0.682
ENSG00000269343	ZNF587B	19	+	58350390	58350517	58367471	58367601	58331098	58331313	58369943	58370018	4.44089e-15	5.14735e-14	0.682
ENSG00000138658	C4orf21	4	-	113541157	113541346	113544972	113545032	113533679	113533744	113553085	113553166	1.42459e-06	9.76415e-06	0.681
ENSG00000075568	TMEM131	2	-	98525120	98525161	98543888	98543950	98504194	98504583	98611938	98612014	0	0	0.68
ENSG00000101266	CSNK2A1	20	-	476362	476446	478364	478424	470423	470525	479898	479949	5.79313e-11	5.33514e-10	0.675
ENSG00000138750	NUP54	4	-	77039227	77039347	77065542	77065626	77035811	77036647	77069460	77069569	0	0	0.674
ENSG00000133997	MED6	14	-	71057982	71058098	71060012	71060095	71051533	71051660	71063327	71063419	0	0	0.672
ENSG00000145332	KLHL8	4	-	88099628	88099772	88104354	88104541	88091598	88091767	88116475	88116842	3.66374e-15	4.26504e-14	0.671
ENSG00000188559	RALGAPA2	20	-	20621344	20621522	20656879	20656932	20616061	20616261	20661334	20661445	0	0	0.67
ENSG00000122223	CD244	1	-	160808240	160808308	160810999	160811275	160799949	160801217	160811373	160811691	0	0	0.67
ENSG00000143612	C1orf43	1	-	154184933	154185100	154192311	154192413	154179651	154180124	154192817	154193061	0	0	0.669
ENSG00000119321	FKBP15	9	-	115946571	115946679	115950072	115950179	115945045	115945148	115950668	115950771	0	0	0.669
ENSG00000130164	LDLR	19	+	11231045	11231198	11233849	11234020	11230767	11230909	11240188	11240346	0	0	0.669
ENSG00000133997	MED6	14	-	71057982	71058098	71059596	71059705	71051533	71051660	71060012	71060095	0	0	0.669
ENSG00000054965	FAM168A	11	-	73122438	73122581	73130918	73131044	73118557	73118688	73141734	73141815	0	0	0.669
ENSG00000107566	ERLIN1	10	-	101923760	101923852	101933964	101934038	101914616	101914696	101935701	101935827	0	0	0.666
ENSG00000031003	FAM13B	5	-	137284643	137284873	137288316	137288398	137281590	137281686	137289024	137289154	0	0	0.666
ENSG00000138750	NUP54	4	-	77039227	77039347	77057338	77057565	77035816	77036647	77065301	77065445	0	0	0.666
ENSG00000092020	PPP2R3C	14	-	35565763	35565839	35585815	35585943	35560275	35560413	35591107	35591519	0	0	0.663
ENSG00000113851	CRBN	3	-	3195107	3195172	3209317	3209477	3191694	3192729	3214459	3214609	0	0	0.661
ENSG00000117036	ETV3	1	-	157105262	157105500	157106098	157106157	157090982	157095771	157108107	157108159	0	0	0.66
ENSG00000143442	POGZ	1	-	151403141	151403317	151413403	151413562	151400598	151400889	151414556	151414681	0	0	0.66
ENSG00000143612	C1orf43	1	-	154184933	154185100	154186932	154187050	154179195	154180124	154192817	154193095	0	0	0.659
ENSG00000114904	NEK4	3	-	52773444	52773650	52777367	52777477	52745608	52745885	52778254	52778321	0	0	0.658
ENSG00000189308	LIN54	4	-	83867410	83867627	83900035	83900159	83860691	83860889	83905313	83906029	0	0	0.658
ENSG00000100575	TIMM9	14	-	58877560	58877656	58878624	58878689	58875381	58875817	58890725	58890813	0	0	0.657
ENSG00000127804	METTL16	17	-	2367501	2367644	2376817	2376958	2324024	2324198	2380979	2381179	0	0	0.656
ENSG00000138592	USP8	15	+	50741596	50741682	50751196	50751359	50731205	50731374	50757243	50757388	5.77316e-15	6.66269e-14	0.655
ENSG00000125319	C17orf53	17	+	42232220	42232306	42232653	42232779	42231923	42232032	42239238	42239844	0	0	0.653
ENSG00000169180	XPO6	16	-	28187218	28187416	28192261	28192352	28167394	28167848	28220307	28220443	2.76668e-13	2.92511e-12	0.651
ENSG00000125686	MED1	17	-	37580879	37580991	37583953	37584043	37579579	37579698	37587367	37587441	0	0	0.649
ENSG00000115464	USP34	2	-	61448636	61448741	61450194	61450299	61441194	61441829	61450382	61450431	0	0	0.649
ENSG00000189308	LIN54	4	-	83867410	83867627	83891479	83891622	83860691	83860889	83900035	83900159	0	0	0.649
ENSG00000089123	TASP1	20	-	13567896	13568017	13604092	13604161	13463873	13463984	13605831	13605899	0	0	0.646
ENSG00000140265	ZSCAN29	15	-	43658307	43659006	43661120	43661325	43653270	43654139	43661793	43662108	0	0	0.645
ENSG00000075568	TMEM131	2	-	98525120	98525161	98543888	98543950	98458277	98458400	98611938	98612354	0	0	0.645
ENSG00000102699	PARP4	13	-	25075770	25075972	25077782	25077915	25072253	25072367	25086843	25086948	0	0	0.644
ENSG00000188559	RALGAPA2	20	-	20621344	20621522	20661334	20661445	20616061	20616261	20693017	20693131	0	0	0.643
ENSG00000103657	HERC1	15	-	63926046	63926169	63928159	63928341	63922664	63922834	63929703	63929842	0	0	0.641
ENSG00000101040	ZMYND8	20	-	45923409	45923523	45976599	45976670	45905057	45905539	45985400	45985441	0	0	0.638
ENSG00000136111	TBC1D4	13	-	75915631	75915723	75923305	75923438	75911056	75911176	75930282	75930387	0	0	0.638
ENSG00000125630	POLR1B	2	+	113316869	113317151	113321942	113321981	113310221	113310393	113325543	113325714	5.11842e-07	3.62827e-06	0.638
ENSG00000164535	DAGLB	7	-	6470110	6470238	6475992	6476164	6461357	6461435	6485583	6485735	0	0	0.637
ENSG00000189308	LIN54	4	-	83867410	83867627	83905313	83906029	83860691	83860889	83931636	83931982	0	0	0.637
ENSG00000072274	TFRC	3	-	195798873	195799023	195803934	195803993	195796325	195796439	195808913	195808961	8.88178e-16	1.06864e-14	0.637
ENSG00000062725	APPBP2	17	-	58538023	58538148	58539170	58539276	58531662	58531853	58539354	58539422	0	0	0.635
ENSG00000153207	AHCTF1	1	-	247055080	247055221	247057960	247058050	247051695	247051819	247059136	247059227	0	0	0.635
ENSG00000089123	TASP1	20	-	13567896	13568017	13604092	13604161	13415690	13415801	13605831	13605899	0	0	0.635
ENSG00000102786	INTS6	13	-	51963454	51963580	51969435	51969619	51957724	51957877	52004429	52004519	0	0	0.635
ENSG00000161526	SAP30BP	17	+	73667895	73667943	73689519	73689562	73664595	73664705	73695862	73695951	0	0	0.635
ENSG00000164535	DAGLB	7	-	6470110	6470238	6475992	6476164	6456471	6456552	6485583	6485735	0	0	0.635
ENSG00000138399	FASTKD1	2	-	170419734	170419860	170425693	170425762	170413696	170413807	170428162	170428681	0	0	0.634
ENSG00000198301	SDAD1	4	-	76896896	76896997	76897076	76897148	76894469	76894544	76898798	76898909	0	0	0.634
ENSG00000174953	DHX36	3	-	154013072	154013128	154017626	154017714	154011536	154011601	154018382	154018485	0	0	0.633
ENSG00000118873	RAB3GAP2	1	-	220384142	220384218	220384296	220384344	220379248	220379348	220386228	220386310	0	0	0.632
ENSG00000120690	ELF1	13	-	41517087	41517280	41517977	41518061	41506055	41508164	41523941	41524037	0	0	0.631
ENSG00000089123	TASP1	20	-	13567896	13568017	13604092	13604161	13514668	13514788	13605831	13605899	0	0	0.63
ENSG00000163870	TPRA1	3	-	127295459	127295539	127298582	127298715	127291935	127292631	127298864	127299006	0	0	0.629
ENSG00000118276	B4GALT6	18	-	29225317	29225442	29246218	29246335	29210921	29211109	29264274	29264467	0	0	0.628
ENSG00000187231	SESTD1	2	-	179979791	179979983	179981394	179981517	179974078	179974755	179982258	179982340	0	0	0.627
ENSG00000104320	NBN	8	-	90955480	90955594	90994949	90995083	90945563	90947840	90996752	90996961	0	0	0.627
ENSG00000143995	MEIS1	2	+	66691240	66691352	66775074	66775151	66670033	66670180	66794584	66794643	0	0	0.626
ENSG00000163565	IFI16	1	+	159019221	159019389	159021468	159021888	159015086	159015254	159024610	159024945	0	0	0.626
ENSG00000131381	ZFYVE20	3	-	15119581	15119668	15122238	15122309	15117112	15117217	15123873	15124115	1.11022e-16	1.39014e-15	0.624
ENSG00000108510	MED13	17	-	60087910	60088594	60106901	60107012	60069900	60069982	60107211	60107374	0	0	0.622
ENSG00000102786	INTS6	13	-	52004429	52004519	52025160	52025310	51957724	51957877	52026113	52026191	0	0	0.622
ENSG00000009844	VTA1	6	+	142510562	142510671	142519575	142519752	142491482	142491558	142539634	142540388	0	0	0.62
ENSG00000143442	POGZ	1	-	151380575	151380716	151380884	151381057	151379710	151379767	151381169	151381304	0	0	0.62
ENSG00000151923	TIAL1	10	-	121341680	121341735	121341970	121342120	121339446	121339522	121347663	121347760	0	0	0.619
ENSG00000163811	WDR43	2	+	29164326	29164440	29165177	29165247	29160796	29160860	29169315	29169365	0	0	0.618
ENSG00000119487	MAPKAP1	9	-	128347833	128348006	128432096	128432186	128230250	128230388	128469249	128469491	0	0	0.618
ENSG00000117362	APH1A	1	-	150239755	150239878	150240115	150240189	150239044	150239056	150241097	150241423	0	0	0.617
ENSG00000104043	ATP8B4	15	-	50226213	50226379	50294349	50294420	50215575	50215691	50303041	50303114	0	0	0.617
ENSG00000118007	STAG1	3	-	136240054	136240259	136287606	136287703	136196130	136196254	136323150	136323315	0	0	0.617
ENSG00000118007	STAG1	3	-	136260960	136261037	136287606	136287703	136196130	136196254	136323150	136323315	0	0	0.616
ENSG00000217128	FNIP1	5	-	131055009	131055110	131066596	131066731	131052257	131052349	131080256	131080383	0	0	0.615
ENSG00000136111	TBC1D4	13	-	75915631	75915723	75930282	75930387	75911056	75911176	75933904	75933994	0	0	0.615
ENSG00000153066	TXNDC11	16	-	11791980	11792181	11827837	11827935	11782158	11782301	11829872	11830089	0	0	0.614
ENSG00000204713	TRIM27	6	-	28887788	28888019	28889668	28889764	28870778	28872442	28890989	28891766	0	0	0.614
ENSG00000082701	GSK3B	3	-	119624601	119624699	119631550	119631657	119582265	119582452	119634890	119635021	0	0	0.614
ENSG00000102401	ARMCX3	X	+	100878803	100878883	100879147	100879208	100878078	100878266	100879469	100879540	0	0	0.613
ENSG00000160714	UBE2Q1	1	-	154523872	154523968	154524568	154524659	154521052	154522945	154524879	154524940	0	0	0.611
ENSG00000128908	INO80	15	-	41313097	41313323	41319793	41319934	41289726	41289799	41337101	41337273	0	0	0.61
ENSG00000115307	AUP1	2	-	74754862	74754965	74756258	74756409	74754067	74754186	74756488	74756626	0	0	0.609
ENSG00000115526	CHST10	2	-	101014369	101014604	101023037	101023169	101009603	101010244	101031502	101031573	0	0	0.608
ENSG00000130164	LDLR	19	+	11222189	11222315	11230767	11230909	11221327	11221447	11233849	11234020	0	0	0.607
ENSG00000163811	WDR43	2	+	29158386	29158473	29165177	29165247	29152444	29152576	29169315	29169365	0	0	0.607
ENSG00000064012	CASP8	2	+	202131183	202131514	202137360	202137499	202098738	202098835	202149538	202150040	0	0	0.606
ENSG00000131115	ZNF227	19	+	44721943	44722005	44732598	44732725	44717242	44717397	44733885	44733969	0	0	0.605
ENSG00000119487	MAPKAP1	9	-	128347833	128348006	128432096	128432186	128206779	128206877	128469249	128469491	0	0	0.604
ENSG00000134644	PUM1	1	-	31454158	31454252	31479840	31479949	31426560	31426828	31501642	31501711	0	0	0.603
ENSG00000143442	POGZ	1	-	151397430	151397537	151400298	151400490	151395872	151396027	151400598	151400889	2.11767e-11	2.00821e-10	0.603
ENSG00000106070	GRB10	7	-	50742132	50742355	50823583	50823753	50694518	50694675	50860920	50861159	1.34785e-10	1.21398e-09	0.602
ENSG00000102606	ARHGEF7	13	+	111857635	111857720	111870025	111870227	111806251	111806338	111919894	111920017	0	0	0.6
ENSG00000101040	ZMYND8	20	-	45923409	45923523	45927472	45927616	45905057	45905539	45938799	45938948	0	0	0.6
ENSG00000167130	DOLPP1	9	+	131847485	131847585	131847796	131847895	131847301	131847386	131848987	131849077	1.55431e-15	1.84649e-14	0.598
ENSG00000139734	DIAPH3	13	-	60667761	60667866	60686143	60686320	60590204	60590279	60707090	60707123	3.10862e-15	3.63464e-14	0.598
ENSG00000013441	CLK1	2	-	201721404	201721534	201721613	201721708	201719338	201719418	201722440	201722607	0	0	0.597
ENSG00000115966	ATF2	2	-	175994865	175994935	176001139	176001214	175962171	175962321	176015787	176015886	0	0	0.597
ENSG00000104517	UBR5	8	-	103341510	103341627	103354700	103354912	103339969	103340124	103357623	103357773	0	0	0.597
ENSG00000140199	SLC12A6	15	-	34551013	34551145	34553126	34553221	34547462	34547593	34567545	34567590	0	0	0.596
ENSG00000121579	NAA50	3	-	113442268	113442388	113442805	113442939	113440502	113440784	113464788	113465147	0	0	0.596
ENSG00000104043	ATP8B4	15	-	50273402	50273491	50288873	50288956	50264778	50264987	50294349	50294420	0	0	0.596
ENSG00000163608	C3orf17	3	-	112729891	112730253	112732799	112732879	112727017	112727277	112738388	112738517	0	0	0.595
ENSG00000166747	AP1G1	16	-	71803525	71803602	71823181	71823385	71798548	71798629	71842665	71842735	0	0	0.595
ENSG00000133731	IMPA1	8	-	82592884	82593018	82593732	82593819	82572750	82572902	82598486	82598928	0	0	0.595
ENSG00000115526	CHST10	2	-	101014369	101014604	101019025	101019117	101009603	101010244	101023037	101023169	0	0	0.594
ENSG00000131023	LATS1	6	-	149997690	149997873	150022914	150023402	149979288	149983374	150038984	150039392	0	0	0.593
ENSG00000169762	TAPT1	4	-	16175826	16175895	16181199	16181280	16168255	16168416	16188157	16188227	0	0	0.593
ENSG00000157625	TAB3	X	-	30861082	30861166	30870894	30871055	30848453	30849692	30872232	30873679	0	0	0.591
ENSG00000205268	PDE7A	8	-	66651736	66651832	66657641	66657705	66639404	66639536	66659886	66660038	0	0	0.591
ENSG00000134294	SLC38A2	12	-	46758889	46758972	46760646	46760728	46758426	46758485	46760858	46760951	0	0	0.591
ENSG00000140199	SLC12A6	15	-	34551013	34551145	34567545	34567590	34547462	34547593	34610761	34610980	0	0	0.59
ENSG00000115761	NOL10	2	-	10747310	10747437	10797867	10798017	10742901	10743000	10799297	10799376	0	0	0.59
ENSG00000047346	FAM214A	15	-	52885774	52885933	52893282	52893362	52876941	52877141	52897329	52897443	0	0	0.589
ENSG00000125107	CNOT1	16	-	58589154	58589441	58589687	58589812	58585506	58585723	58590765	58590897	0	0	0.589
ENSG00000121058	COIL	17	-	55026747	55026795	55027041	55027128	55023802	55023872	55027249	55028357	0	0	0.588
ENSG00000092439	TRPM7	15	-	50891318	50891493	50897062	50897341	50886625	50886810	50899396	50899525	0	0	0.587
ENSG00000089006	SNX5	20	-	17932143	17932239	17934639	17934761	17930775	17930851	17937576	17937681	0	0	0.587
ENSG00000070476	ZXDC	3	-	126189737	126189868	126190815	126190894	126180377	126181063	126190995	126191148	0	0	0.586
ENSG00000103274	NUBP1	16	+	10840999	10841133	10846466	10846535	10837817	10837922	10851729	10851884	0	0	0.586
ENSG00000164300	SERINC5	5	-	79473707	79473886	79498704	79498872	79462205	79462301	79551714	79551898	0	0	0.586
ENSG00000103274	NUBP1	16	+	10840999	10841133	10846466	10846535	10837817	10837922	10849577	10849610	0	0	0.585
ENSG00000101596	SMCHD1	18	+	2775731	2775922	2777803	2777913	2772247	2772370	2784447	2784619	0	0	0.582
ENSG00000159147	DONSON	21	-	34956895	34957074	34959827	34959908	34954256	34954361	34960626	34960952	0	0	0.582
ENSG00000122223	CD244	1	-	160808240	160808308	160808728	160808839	160801060	160801217	160811373	160811691	7.27033e-11	6.6638e-10	0.582
ENSG00000137692	DCUN1D5	11	-	102936997	102937102	102937187	102937296	102932804	102933143	102953476	102953568	0	0	0.581
ENSG00000143702	CEP170	1	-	243362361	243362496	243363819	243363982	243349560	243349724	243364078	243364137	2.55351e-13	2.70714e-12	0.581
ENSG00000241058	NSUN6	10	-	18885136	18885256	18931404	18931484	18840751	18840900	18937418	18937574	0	0	0.58
ENSG00000092020	PPP2R3C	14	-	35565763	35565839	35579730	35579835	35560275	35560413	35585815	35585943	0	0	0.579
ENSG00000131051	RBM39	20	-	34312959	34313077	34317233	34317287	34309661	34309799	34317383	34317449	1.74194e-13	1.86264e-12	0.579
ENSG00000104043	ATP8B4	15	-	50273402	50273491	50294349	50294420	50226213	50226379	50303041	50303114	0	0	0.578
ENSG00000115840	SLC25A12	2	-	172644298	172644457	172647960	172648099	172641284	172641985	172650136	172650277	0	0	0.577
ENSG00000134352	IL6ST	5	-	55247291	55247432	55248077	55248179	55238497	55238579	55250637	55250820	0	0	0.576
ENSG00000104043	ATP8B4	15	-	50226213	50226379	50330964	50331026	50215575	50215691	50336790	50336889	0	0	0.576
ENSG00000115207	GTF3C2	2	-	27558464	27558573	27559064	27559292	27556521	27556651	27560110	27560209	0	0	0.576
ENSG00000260669	AL136419.6	14	-	24683697	24683805	24684757	24685003	24682614	24683357	24685124	24685180	2.67009e-13	2.82815e-12	0.576
ENSG00000204842	ATXN2	12	-	111926279	111926584	111947352	111947423	111923516	111923669	111947694	111947802	0	0	0.573
ENSG00000140332	TLE3	15	-	70345565	70345713	70347387	70347637	70343729	70343806	70348636	70348713	0	0	0.573
ENSG00000109323	MANBA	4	-	103645018	103645124	103647745	103647840	103635594	103635718	103681874	103682098	0	0	0.572
ENSG00000182670	TTC3	21	+	38460495	38460646	38461098	38461186	38460132	38460175	38463592	38463713	0	0	0.572
ENSG00000135945	REV1	2	-	100055062	100055772	100065797	100065966	100050793	100050910	100078957	100079084	0	0	0.572
ENSG00000089154	GCN1L1	12	-	120622626	120622690	120628100	120628203	120616654	120616753	120632482	120632513	0	0	0.572
ENSG00000125447	GGA3	17	-	73239527	73239651	73242589	73242665	73238911	73238992	73242792	73242877	0	0	0.571
ENSG00000005339	CREBBP	16	-	3828011	3828183	3830732	3830879	3824569	3824694	3831204	3831307	0	0	0.571
ENSG00000103657	HERC1	15	-	63926046	63926169	63930609	63930735	63922664	63922834	63930909	63930975	0	0	0.571
ENSG00000089234	BRAP	12	-	112098403	112098479	112103442	112103591	112096539	112096649	112110464	112110578	0	0	0.571
ENSG00000152601	MBNL1	3	+	152173330	152173366	152174055	152174150	152165408	152165562	152177059	152177134	0	0	0.57
ENSG00000173226	IQCB1	3	-	121508919	121509062	121515964	121516074	121500589	121500721	121518042	121518221	0	0	0.569
ENSG00000104043	ATP8B4	15	-	50273402	50273491	50294349	50294420	50215575	50215691	50303041	50303114	0	0	0.568
ENSG00000153066	TXNDC11	16	-	11785145	11785938	11827837	11827935	11781712	11781822	11829872	11830089	0	0	0.567
ENSG00000135870	RC3H1	1	-	173939642	173939755	173941646	173941765	173933110	173933325	173947625	173947758	0	0	0.567
ENSG00000144747	TMF1	3	-	69074710	69074863	69077050	69077143	69072227	69072471	69077376	69077446	0	0	0.567
ENSG00000134644	PUM1	1	-	31447497	31447649	31479840	31479949	31426560	31426828	31501642	31501711	0	0	0.566
ENSG00000198833	UBE2J1	6	-	90045020	90045150	90047923	90048029	90036343	90039676	90048177	90048262	0	0	0.566
ENSG00000128513	POT1	7	-	124538314	124538428	124568868	124569050	124532319	124532434	124569847	124569998	0	0	0.566
ENSG00000114098	ARMC8	3	+	137928658	137928735	137940767	137940839	137907296	137907372	137953875	137953956	4.71512e-12	4.65939e-11	0.566
ENSG00000123607	TTC21B	2	-	166799728	166799851	166805903	166806014	166789482	166789567	166806104	166806234	0	0	0.565
ENSG00000122218	COPA	1	-	160268891	160269054	160275222	160275388	160267345	160267535	160275477	160275563	1.11022e-16	1.39014e-15	0.565
ENSG00000089234	BRAP	12	-	112098403	112098479	112103442	112103591	112093369	112093459	112110464	112110578	0	0	0.564
ENSG00000197442	MAP3K5	6	-	136958462	136958544	136972121	136972229	136935296	136935424	136977444	136977598	0	0	0.563
ENSG00000165525	NEMF	14	-	50301080	50301167	50304856	50304924	50296066	50296144	50307435	50307584	0	0	0.562
ENSG00000105723	GSK3A	19	-	42737261	42737357	42738699	42738830	42736208	42736301	42740757	42740868	0	0	0.56
ENSG00000185658	BRWD1	21	-	40649176	40649277	40650668	40650739	40646299	40646398	40652073	40652174	0	0	0.559
ENSG00000217128	FNIP1	5	-	131052257	131052349	131054678	131054753	131044893	131044965	131055009	131055110	0	0	0.559
ENSG00000101040	ZMYND8	20	-	45905057	45905539	45915972	45916028	45878030	45878183	45918930	45919018	0	0	0.559
ENSG00000147457	CHMP7	8	+	23115842	23115962	23116244	23116343	23115545	23115594	23117656	23117836	0	0	0.557
ENSG00000119522	DENND1A	9	-	126214554	126214626	126219626	126219714	126202638	126202770	126220071	126220176	0	0	0.557
ENSG00000105793	GTPBP10	7	+	89983771	89983863	90001468	90001542	89982129	89982323	90003615	90003668	3.33067e-16	4.09812e-15	0.557
ENSG00000241058	NSUN6	10	-	18905112	18905222	18931404	18931484	18840751	18840900	18937418	18937574	0	0	0.556
ENSG00000118007	STAG1	3	-	136221469	136221621	136240054	136240259	136196130	136196254	136260960	136261037	0	0	0.556
ENSG00000119541	VPS4B	18	-	61077522	61077679	61078699	61078811	61070939	61071059	61089465	61089716	0	0	0.555
ENSG00000021776	AQR	15	-	35230937	35231014	35233099	35233200	35224518	35224635	35234212	35234281	0	0	0.555
ENSG00000143033	MTF2	1	+	93594834	93595005	93599259	93599365	93592788	93592856	93599647	93599752	0	0	0.555
ENSG00000152683	SLC30A6	2	+	32429658	32429761	32431954	32432002	32422775	32422895	32434561	32434630	2.63234e-13	2.78986e-12	0.555
ENSG00000134644	PUM1	1	-	31454158	31454252	31479840	31479949	31447497	31447649	31501642	31501711	0	0	0.554
ENSG00000146247	PHIP	6	-	79752559	79752720	79770384	79770535	79728805	79728876	79787164	79787224	0	0	0.554
ENSG00000135049	AGTPBP1	9	-	88307603	88307728	88327416	88327481	88292350	88292497	88356689	88356944	0	0	0.553
ENSG00000007202	KIAA0100	17	-	26966332	26966478	26971075	26971205	26964853	26965112	26972006	26972149	0	0	0.553
ENSG00000143363	PRUNE	1	+	150990287	150990380	150999708	150999803	150980957	150981147	151006281	151006589	0	0	0.553
ENSG00000139323	POC1B	12	-	89865944	89866052	89885712	89885892	89860546	89860699	89918896	89918981	1.84588e-11	1.75813e-10	0.553
ENSG00000115464	USP34	2	-	61546307	61546462	61552509	61552592	61541719	61541879	61558410	61558506	0	0	0.552
ENSG00000115207	GTF3C2	2	-	27558464	27558573	27558783	27558895	27556521	27556651	27559064	27559292	0	0	0.552
ENSG00000198625	MDM4	1	+	204499811	204499945	204511911	204512072	204495487	204495562	204515924	204516005	0	0	0.551
ENSG00000104375	STK3	8	-	99608259	99608397	99719374	99719539	99560196	99560389	99761503	99761618	0	0	0.551
ENSG00000055917	PUM2	2	-	20454976	20455102	20455793	20455931	20453582	20453775	20458003	20458132	0	0	0.551
ENSG00000131051	RBM39	20	-	34319862	34320057	34326889	34326939	34312959	34313077	34328745	34328809	0	0	0.55
ENSG00000127804	METTL16	17	-	2367501	2367644	2371054	2371170	2324024	2324198	2376817	2376958	0	0	0.55
ENSG00000152253	SPC25	2	-	169733747	169733894	169745735	169745801	169730094	169730193	169745896	169746043	0	0	0.549
ENSG00000128908	INO80	15	-	41377566	41377781	41379759	41379880	41373217	41373271	41384224	41384380	0	0	0.549
ENSG00000030419	IKZF2	2	-	213886716	213886854	214012431	214012536	213872083	213872808	214013319	214013353	0	0	0.549
ENSG00000163605	PPP4R2	3	+	73096336	73096507	73108187	73108281	73047227	73047309	73110173	73110211	0	0	0.548
ENSG00000140931	CMTM3	16	+	66642211	66642367	66643337	66643433	66638643	66638855	66643661	66643906	0	0	0.548
ENSG00000162711	NLRP3	1	+	247592886	247593057	247597404	247597575	247587148	247588901	247607273	247607444	2.8424e-10	2.50748e-09	0.548
ENSG00000169255	B3GALNT1	3	-	160807731	160807850	160818926	160819021	160801670	160804576	160821214	160821305	3.03842e-07	2.19361e-06	0.548
ENSG00000013561	RNF14	5	+	141354368	141354520	141357867	141358395	141353147	141353307	141362944	141363117	0	0	0.547
ENSG00000158006	PAFAH2	1	-	26300970	26301141	26308854	26308968	26287260	26288574	26310436	26310578	2.22045e-16	2.75744e-15	0.546
ENSG00000149547	EI24	11	+	125445200	125445304	125446150	125446211	125442353	125442465	125448028	125448153	3.59979e-12	3.58166e-11	0.546
ENSG00000007202	KIAA0100	17	-	26966332	26966478	26969886	26970005	26964853	26965112	26970181	26970329	0	0	0.545
ENSG00000112130	RNF8	6	+	37339287	37339350	37344701	37344809	37336259	37336994	37358517	37359007	0	0	0.545
ENSG00000171843	MLLT3	9	-	20363473	20363603	20413718	20414423	20341662	20346572	20448120	20448264	0	0	0.545
ENSG00000104043	ATP8B4	15	-	50303041	50303114	50339547	50339661	50273402	50273491	50366323	50366382	0	0	0.544
ENSG00000138231	DBR1	3	-	137888948	137889034	137890474	137890555	137882619	137882700	137892343	137892468	0	0	0.544
ENSG00000118007	STAG1	3	-	136323150	136323315	136349711	136349823	136260960	136261037	136471036	136471208	0	0	0.544
ENSG00000168522	FNTA	8	+	42919243	42919358	42924697	42924802	42914234	42914320	42932358	42932415	0	0	0.543
ENSG00000118454	ANKRD13C	1	-	70742447	70742527	70779427	70779473	70726919	70728530	70781163	70781249	0	0	0.543
ENSG00000159592	GPBP1L1	1	-	46120214	46120501	46125855	46126897	46105881	46106075	46152083	46152208	0	0	0.542
ENSG00000115464	USP34	2	-	61448636	61448741	61449753	61449798	61441194	61441829	61450194	61450299	0	0	0.542
ENSG00000023902	PLEKHO1	1	+	150128259	150128400	150129104	150129209	150123101	150123248	150131013	150131825	0	0	0.541
ENSG00000164074	C4orf29	4	+	128938517	128938656	128941234	128941324	128932827	128932855	128949629	128950008	1.00382e-11	9.7138e-11	0.541
ENSG00000111581	NUP107	12	+	69119506	69119576	69120278	69120397	69115883	69115932	69124889	69125040	0	0	0.54
ENSG00000138303	ASCC1	10	-	73892814	73892939	73912626	73912746	73856278	73857208	73921295	73921432	0	0	0.54
ENSG00000145907	G3BP1	5	+	151166163	151166276	151170449	151170623	151151514	151151597	151175039	151175136	0	0	0.54
ENSG00000003756	RBM5	3	+	50144199	50144297	50144914	50145002	50142981	50143142	50145502	50145580	0	0	0.54
ENSG00000162290	DCP1A	3	-	53346270	53346409	53376170	53376298	53326098	53326857	53378928	53378969	0	0	0.538
ENSG00000080345	RIF1	2	+	152273074	152273202	152276703	152276893	152271336	152271433	152285297	152285436	0	0	0.537
ENSG00000125630	POLR1B	2	+	113315486	113315658	113321942	113321981	113310221	113310393	113325543	113325714	0	0	0.537
ENSG00000107566	ERLIN1	10	-	101923760	101923852	101945270	101945394	101914616	101914696	101945718	101945790	4.82447e-08	3.70124e-07	0.537
ENSG00000134215	VAV3	1	-	108293738	108293824	108319852	108319918	108247581	108247683	108322055	108322114	0	0	0.536
ENSG00000154803	FLCN	17	-	17129489	17129636	17136101	17136215	17122332	17122523	17140225	17140453	0	0	0.536
ENSG00000089123	TASP1	20	-	13567896	13568017	13604092	13604161	13550153	13550233	13605831	13605899	1.96387e-12	1.98522e-11	0.536
ENSG00000124571	XPO5	6	-	43519034	43519190	43521109	43521240	43515997	43516197	43523572	43523701	0	0	0.535
ENSG00000133731	IMPA1	8	-	82592884	82593014	82593732	82593819	82572807	82572902	82598486	82598550	0	0	0.535
ENSG00000115761	NOL10	2	-	10747310	10747437	10784445	10784498	10742901	10743000	10794606	10794673	1.11022e-16	1.39014e-15	0.535
ENSG00000104043	ATP8B4	15	-	50226213	50226379	50366323	50366382	50215575	50215691	50399135	50399205	0	0	0.534
ENSG00000147649	MTDH	8	+	98718853	98718978	98725889	98725997	98711981	98712080	98735106	98735263	0	0	0.533
ENSG00000221823	PPP3R1	2	-	68415645	68415822	68444223	68444263	68413599	68413784	68479256	68479663	0	0	0.533
ENSG00000196628	TCF4	18	-	52937061	52937194	53017589	53017639	52921727	52921931	53018104	53018234	0	0	0.532
ENSG00000132356	PRKAA1	5	-	40771820	40771965	40775511	40775605	40767608	40767792	40777546	40777688	0	0	0.532
ENSG00000151835	SACS	13	-	23928657	23930146	23932473	23932620	23927923	23928015	23939304	23939416	0	0	0.532
ENSG00000138750	NUP54	4	-	77053675	77053872	77057338	77057565	77051808	77051902	77065542	77065626	2.51478e-07	1.82656e-06	0.532
ENSG00000117174	ZNHIT6	1	-	86171931	86172038	86172124	86172190	86167839	86167943	86173311	86173619	0	0	0.531
ENSG00000134283	PPHLN1	12	+	42748962	42749024	42768664	42768876	42745686	42745851	42781257	42781337	0	0	0.53
ENSG00000103978	TMEM87A	15	-	42529629	42529813	42536247	42536365	42523389	42523458	42553155	42553200	0	0	0.53
ENSG00000107290	SETX	9	-	135163936	135164038	135171258	135171415	135161809	135161881	135172273	135172441	0	0	0.53
ENSG00000115904	SOS1	2	-	39262352	39262451	39278284	39278428	39249710	39250366	39281754	39281964	0	0	0.53
ENSG00000110075	PPP6R3	11	+	68312305	68312492	68315534	68315672	68286968	68287119	68334481	68334634	0	0	0.529
ENSG00000106443	PHF14	7	+	11021998	11022786	11030329	11030474	11014461	11014572	11075266	11075413	0	0	0.529
ENSG00000108389	MTMR4	17	-	56584103	56584232	56584483	56584680	56581663	56581849	56585521	56585635	0	0	0.529
ENSG00000134644	PUM1	1	-	31454158	31454252	31467900	31468067	31426560	31426828	31501642	31501711	0	0	0.529
ENSG00000100479	POLE2	14	-	50140840	50140934	50141067	50141145	50131824	50131881	50146442	50146518	0	0	0.529
ENSG00000079387	SENP1	12	-	48491776	48491907	48495251	48495299	48482583	48482743	48499184	48499619	5.55112e-16	6.75612e-15	0.529
ENSG00000108264	TADA2A	17	+	35783608	35783715	35797838	35798023	35771355	35771477	35800605	35800763	0	0	0.528
ENSG00000147548	WHSC1L1	8	-	38172933	38173062	38173429	38173560	38162765	38162963	38176412	38176458	0	0	0.528
ENSG00000147548	WHSC1L1	8	-	38147992	38148195	38172164	38172291	38146004	38146274	38172933	38173062	0	0	0.528
ENSG00000131051	RBM39	20	-	34312959	34313077	34317233	34317287	34309661	34309799	34319862	34320057	0	0	0.528
ENSG00000122033	MTIF3	13	-	28014125	28014586	28019224	28019293	28009775	28010030	28024645	28024739	0	0	0.525
ENSG00000120029	C10orf76	10	-	103792782	103792929	103799769	103799882	103766296	103766390	103815841	103815950	0	0	0.524
ENSG00000134644	PUM1	1	-	31447497	31447649	31454158	31454252	31426560	31426828	31465236	31465507	0	0	0.524
ENSG00000205268	PDE7A	8	-	66651736	66651832	66657641	66657705	66639144	66639201	66659886	66660038	0	0	0.524
ENSG00000123636	BAZ2B	2	-	160335085	160335232	160412333	160412376	160303346	160303486	160472752	160473016	0	0	0.524
ENSG00000168297	PXK	3	+	58383331	58383449	58385025	58385104	58382864	58382927	58389588	58389637	0	0	0.524
ENSG00000105810	CDK6	7	-	92354939	92355107	92462404	92463004	92247385	92247521	92465791	92465908	0	0	0.522
ENSG00000169180	XPO6	16	-	28187218	28187416	28192261	28192352	28167394	28167848	28222686	28223190	0	0	0.522
ENSG00000137478	FCHSD2	11	-	72598514	72598619	72600873	72600990	72560799	72560934	72613587	72613683	0	0	0.522
ENSG00000163462	TRIM46	1	+	155149670	155149766	155150477	155150731	155149407	155149551	155150967	155151089	0.000236358	0.00132754	0.522
ENSG00000123607	TTC21B	2	-	166799728	166799851	166806104	166806234	166789482	166789567	166810194	166810255	0	0	0.521
ENSG00000140455	USP3	15	+	63829223	63829355	63848865	63848947	63824845	63824906	63855093	63855207	0	0	0.521
ENSG00000159592	GPBP1L1	1	-	46105881	46106075	46108098	46108171	46095247	46095350	46120214	46120501	0	0	0.52
ENSG00000128908	INO80	15	-	41313097	41313323	41319793	41319934	41297790	41297885	41337101	41337273	0	0	0.52
ENSG00000198408	MGEA5	10	-	103567486	103567658	103572786	103572884	103563503	103563776	103573311	103573363	0	0	0.519
ENSG00000079335	CDC14A	1	+	100889777	100889857	100908489	100908552	100856287	100856380	100928206	100928437	0	0	0.519
ENSG00000074054	CLASP1	2	-	122283420	122283496	122287822	122287901	122260742	122260810	122363276	122363756	0	0	0.519
ENSG00000114861	FOXP1	3	-	71408300	71408395	71542576	71542706	71247352	71247543	71630699	71630848	0	0	0.518
ENSG00000051382	PIK3CB	3	-	138409841	138409985	138413627	138413749	138403466	138403645	138417748	138417937	0	0	0.518
ENSG00000146247	PHIP	6	-	79735659	79735881	79770384	79770535	79728805	79728876	79787164	79787224	0	0	0.518
ENSG00000043143	PHF15	5	+	133900183	133900300	133909334	133909452	133897889	133898057	133914183	133915504	0	0	0.517
ENSG00000103274	NUBP1	16	+	10840999	10841133	10846466	10846535	10837817	10837922	10850546	10850637	0	0	0.517
ENSG00000092020	PPP2R3C	14	-	35579730	35579835	35585815	35585943	35567924	35568590	35591107	35591196	0	0	0.516
ENSG00000126775	ATG14	14	-	55857628	55857710	55862657	55862700	55848679	55848909	55864089	55864152	0	0	0.516
ENSG00000108651	UTP6	17	-	30212998	30213080	30216303	30216422	30207591	30207773	30219278	30219342	0	0	0.515
ENSG00000175216	CKAP5	11	-	46774859	46775047	46776437	46776617	46772895	46773084	46780472	46780593	0	0	0.514
ENSG00000109046	WSB1	17	+	25637086	25637200	25638534	25638642	25636125	25636298	25639235	25640657	0	0	0.514
ENSG00000092871	RFFL	17	-	33343388	33343599	33353392	33353580	33336130	33339168	33416123	33416314	6.19157e-11	5.69605e-10	0.514
ENSG00000116793	PHTF1	1	-	114269039	114269196	114280731	114280890	114252875	114253097	114281351	114281421	0	0	0.513
ENSG00000256667	KLRAP1	12	-	10748289	10748526	10749490	10749580	10746379	10746604	10750641	10750808	2.25636e-05	0.000139877	0.513
ENSG00000135597	REPS1	6	-	139262471	139262626	139265634	139265759	139242173	139242261	139266355	139266509	0	0	0.512
ENSG00000198771	RCSD1	1	+	167654657	167654747	167659285	167659357	167653136	167653238	167666335	167667079	0	0	0.512
ENSG00000126254	RBM42	19	+	36122232	36122307	36123999	36124154	36122041	36122126	36125157	36125275	0	0	0.512
ENSG00000118007	STAG1	3	-	136196130	136196254	136219064	136219138	136170874	136170989	136221469	136221621	0	0	0.512
ENSG00000115808	STRN	2	-	37143220	37143294	37152247	37152351	37129726	37129894	37193372	37193489	1.11022e-16	1.39014e-15	0.512
ENSG00000106771	TMEM245	9	-	111853201	111853435	111855754	111855871	111835635	111835718	111868787	111868889	0	0	0.511
ENSG00000065559	MAP2K4	17	+	11958205	11958308	11998891	11999011	11924186	11924318	12044463	12044599	0	0	0.511
ENSG00000106070	GRB10	7	-	50742132	50742355	50771517	50771605	50694518	50694675	50823583	50823753	8.86846e-13	9.09972e-12	0.511
ENSG00000100084	HIRA	22	-	19340878	19341042	19341518	19341641	19318580	19319079	19343282	19343388	2.36397e-09	1.9719e-08	0.511
ENSG00000150867	PIP4K2A	10	-	22862239	22862386	22880557	22880710	22839587	22839701	22896855	22896952	0	0	0.51
ENSG00000078140	UBE2K	4	+	39757276	39757359	39776453	39776553	39747371	39747430	39779979	39781603	0	0	0.51
ENSG00000111731	C2CD5	12	-	22624900	22624999	22625677	22625741	22623757	22623845	22627684	22627825	0	0	0.51
ENSG00000103194	USP10	16	+	84773914	84773975	84778238	84779279	84767040	84767109	84793496	84793552	0	0	0.51
ENSG00000101040	ZMYND8	20	-	45849964	45850125	45852969	45853209	45838891	45839542	45855945	45856024	0	0	0.51
ENSG00000101040	ZMYND8	20	-	45849964	45850125	45855945	45856024	45838891	45839542	45858471	45858552	0	0	0.51
ENSG00000119723	COQ6	14	+	74422153	74422212	74422507	74422631	74420137	74420272	74425673	74425781	0	0	0.51
ENSG00000143442	POGZ	1	-	151397430	151397537	151400298	151400517	151395872	151396027	151400598	151400889	0	0	0.509
ENSG00000162852	CNST	1	+	246754813	246755243	246784730	246784936	246729745	246729965	246795195	246795226	0	0	0.509
ENSG00000104043	ATP8B4	15	-	50168474	50168720	50190264	50190448	50151835	50152672	50209130	50209236	0	0	0.508
ENSG00000163939	PBRM1	3	-	52598065	52598249	52610556	52610714	52595782	52595984	52613069	52613215	0	0	0.507
ENSG00000171843	MLLT3	9	-	20363473	20363603	20413718	20414423	20354805	20354877	20448120	20448264	0	0	0.507
ENSG00000138081	FBXO11	2	-	48037454	48037565	48040929	48041006	48036296	48036405	48045917	48046003	4.83724e-13	5.03618e-12	0.507
ENSG00000174485	DENND4A	15	-	66044716	66044966	66048477	66048810	66031043	66031213	66053697	66053776	0	0	0.506
ENSG00000080345	RIF1	2	+	152271336	152271433	152276703	152276893	152267773	152267852	152285297	152285436	0	0	0.505
ENSG00000106070	GRB10	7	-	50742132	50742355	50771517	50771605	50694518	50694675	50860920	50861133	4.76637e-08	3.65909e-07	0.505
ENSG00000105967	TFEC	7	-	115596732	115596847	115614223	115614310	115581946	115582094	115624315	115624567	0	0	0.503
ENSG00000150347	ARID5B	10	+	63759849	63760080	63810646	63810759	63699941	63700167	63816875	63817077	0	0	0.503
ENSG00000065559	MAP2K4	17	+	11958205	11958308	11998891	11999011	11924186	11924318	12043155	12043201	0	0	0.503
ENSG00000198833	UBE2J1	6	-	90048177	90048262	90052042	90052174	90045020	90045150	90053401	90053475	0	0	0.502
ENSG00000108599	AKAP10	17	-	19839598	19839743	19850719	19850818	19823348	19823431	19861326	19861884	0	0	0.502
ENSG00000134294	SLC38A2	12	-	46756276	46756421	46756803	46756928	46756066	46756164	46757508	46757609	0	0	0.502
ENSG00000012983	MAP4K5	14	-	50933300	50933363	50935368	50935500	50929382	50929499	50941794	50941867	0	0	0.501
ENSG00000121892	PDS5A	4	-	39902045	39902127	39903966	39904080	39900396	39900445	39905659	39905811	0	0	0.501
ENSG00000137478	FCHSD2	11	-	72600873	72600990	72613587	72613683	72578909	72579071	72632872	72632995	0	0	0.501
ENSG00000122299	ZC3H7A	16	-	11857333	11857515	11859344	11859541	11855765	11855899	11861272	11861434	0	0	0.5
ENSG00000082269	FAM135A	6	+	71136141	71136235	71162194	71162274	71124993	71125079	71185112	71185252	0	0	0.5
ENSG00000176105	YES1	18	-	745947	746051	751704	751804	743259	743415	756556	756835	0	0	0.5
ENSG00000092439	TRPM7	15	-	50916362	50916497	50920345	50920446	50906319	50906460	50923613	50923686	0	0	0.499
ENSG00000071537	SEL1L	14	-	81972417	81972585	81993076	81993308	81969064	81969227	81994044	81994082	0	0	0.499
ENSG00000138442	WDR12	2	-	203760787	203760942	203762022	203762138	203757339	203757425	203764253	203764360	0	0	0.499
ENSG00000163219	ARHGAP25	2	+	69002352	69002552	69009364	69009452	68962013	68962392	69034407	69034612	3.30846e-14	3.67556e-13	0.499
ENSG00000104408	EIF3E	8	-	109229562	109229689	109241298	109241424	109226835	109226945	109260841	109260948	0	0	0.498
ENSG00000051825	MPHOSPH9	12	-	123649848	123650024	123661234	123661336	123645682	123645930	123664472	123664537	0	0	0.497
ENSG00000147548	WHSC1L1	8	-	38172933	38173062	38173429	38173560	38153313	38153470	38176412	38176458	3.33067e-16	4.09812e-15	0.497
ENSG00000111880	RNGTT	6	-	89479492	89479593	89511282	89511351	89388071	89388138	89554075	89554240	0	0	0.496
ENSG00000115966	ATF2	2	-	175962171	175962321	175979545	175979596	175957788	175957995	175982717	175982846	0	0	0.496
ENSG00000213782	DDX47	12	+	12976803	12976950	12977473	12977611	12976136	12976253	12978933	12979004	0	0	0.495
ENSG00000108506	INTS2	17	-	59974829	59974944	59975028	59975100	59971125	59971260	59981820	59981946	0	0	0.495
ENSG00000133997	MED6	14	-	71057982	71058098	71063327	71063419	71051533	71051660	71064334	71064494	0	0	0.495
ENSG00000119314	PTBP3	9	-	114989690	114989907	115030328	115030475	114984940	114986263	115060111	115060196	0	0	0.495
ENSG00000115904	SOS1	2	-	39262352	39262451	39294768	39294894	39249710	39250366	39347476	39347601	0	0	0.494
ENSG00000115355	CCDC88A	2	-	55582714	55582887	55599587	55599646	55573310	55573469	55601949	55602019	7.09399e-12	6.93919e-11	0.494
ENSG00000132155	RAF1	3	-	12645634	12645788	12660013	12660246	12641189	12641307	12705311	12705616	0	0	0.493
ENSG00000198586	TLK1	2	-	171867882	171867964	171871360	171871458	171862983	171863153	171884848	171884915	0	0	0.493
ENSG00000075568	TMEM131	2	-	98475766	98475890	98543888	98543950	98458277	98458400	98611938	98612007	0	0	0.492
ENSG00000000460	C1orf112	1	+	169792548	169792613	169796191	169796340	169790819	169790900	169798403	169798955	0	0	0.492
ENSG00000101040	ZMYND8	20	-	45915972	45916028	45920539	45920632	45905057	45905539	45923409	45923523	0	0	0.491
ENSG00000185811	IKZF1	7	+	50358643	50358697	50367233	50367353	50344377	50344518	50467615	50472799	0	0	0.491
ENSG00000138658	C4orf21	4	-	113508435	113509085	113524679	113524853	113506696	113506881	113527163	113527247	0.00235543	0.011738	0.491
ENSG00000131381	ZFYVE20	3	-	15122238	15122309	15123873	15124115	15119581	15119668	15126241	15126403	0	0	0.488
ENSG00000021776	AQR	15	-	35224518	35224635	35226771	35226836	35212532	35212635	35230937	35231014	0	0	0.488
ENSG00000114127	XRN1	3	-	142142401	142142484	142145585	142145683	142141423	142141592	142151502	142151735	0	0	0.488
ENSG00000079950	STX7	6	-	132796731	132796801	132824584	132824727	132792601	132792739	132834145	132834337	0	0	0.487
ENSG00000156650	KAT6B	10	+	76729777	76729859	76735156	76735212	76729417	76729533	76737073	76737195	4.46002e-09	3.65631e-08	0.486
ENSG00000213782	DDX47	12	+	12976136	12976950	12977473	12977611	12975594	12975666	12978933	12979004	0	0	0.484
ENSG00000137955	RABGGTB	1	+	76255636	76255742	76255836	76255959	76254843	76255041	76256969	76257022	9.21485e-15	1.05472e-13	0.484
ENSG00000122008	POLK	5	+	74882850	74882883	74886168	74886265	74880584	74880751	74892046	74893003	3.16495e-08	2.45681e-07	0.484
ENSG00000110880	CORO1C	12	-	109052513	109052695	109055804	109055934	109048081	109048186	109094899	109095099	0.00296473	0.0146132	0.484
ENSG00000133657	ATP13A3	3	-	194134487	194134568	194140607	194140696	194123400	194126845	194146070	194146258	0	0	0.483
ENSG00000082701	GSK3B	3	-	119624601	119624699	119720892	119721086	119582265	119582452	119812193	119813264	0	0	0.483
ENSG00000065600	TMEM206	1	-	212553236	212553379	212558615	212558767	212537272	212538718	212560232	212560442	0	0	0.482
ENSG00000163378	EOGT	3	-	69053528	69053633	69056863	69056972	69038075	69038168	69057578	69057679	0	0	0.482
ENSG00000078369	GNB1	1	-	1756835	1756938	1770628	1770677	1747194	1747301	1822258	1822495	0	0	0.482
ENSG00000150995	ITPR1	3	+	4695525	4695570	4699807	4699962	4693806	4693902	4703765	4703926	4.60082e-08	3.53512e-07	0.482
ENSG00000145901	TNIP1	5	-	150422456	150422522	150425421	150425511	150418657	150418786	150429384	150429508	0	0	0.481
ENSG00000101040	ZMYND8	20	-	45915972	45916028	45920539	45920632	45891031	45891172	45923409	45923523	0	0	0.481
ENSG00000106771	TMEM245	9	-	111868787	111868889	111870732	111870850	111853201	111853435	111881614	111882225	0	0	0.481
ENSG00000153066	TXNDC11	16	-	11791980	11792181	11829872	11830089	11781712	11781822	11836332	11836734	0	0	0.48
ENSG00000128908	INO80	15	-	41377566	41377781	41384224	41384380	41371898	41372102	41387798	41387866	0	0	0.479
ENSG00000115840	SLC25A12	2	-	172644298	172644457	172683307	172683392	172641284	172641985	172690472	172690566	0	0	0.479
ENSG00000164930	FZD6	8	+	104330817	104331014	104336708	104337726	104312183	104312512	104341882	104342293	0	0	0.479
ENSG00000058804	NDC1	1	-	54273328	54273464	54284643	54284752	54238001	54238162	54291470	54291609	0	0	0.479
ENSG00000131381	ZFYVE20	3	-	15131905	15132046	15137479	15137795	15119663	15119668	15138041	15138217	0	0	0.478
ENSG00000188739	RBM34	1	-	235318195	235318427	235323825	235323962	235301405	235301489	235324207	235324382	0	0	0.478
ENSG00000137478	FCHSD2	11	-	72600873	72600990	72613587	72613683	72560799	72560934	72632872	72632995	0	0	0.478
ENSG00000135048	TMEM2	9	-	74354978	74355148	74359933	74360495	74347266	74347436	74361116	74361257	1.33227e-15	1.59031e-14	0.478
ENSG00000138640	FAM13A	4	-	89660180	89660276	89668082	89668166	89653152	89653349	89668781	89669002	1.27054e-08	1.01271e-07	0.478
ENSG00000131115	ZNF227	19	+	44721943	44722005	44732639	44732725	44717242	44717397	44733885	44733969	0	0	0.477
ENSG00000100109	TFIP11	22	-	26892686	26892855	26894834	26894941	26890762	26890905	26895069	26895597	0	0	0.477
ENSG00000185658	BRWD1	21	-	40622721	40622815	40627570	40627754	40610404	40610499	40630412	40630598	0	0	0.476
ENSG00000048828	FAM120A	9	+	96278264	96278551	96320108	96320292	96277948	96278049	96323390	96323532	0	0	0.476
ENSG00000179051	RCC2	1	-	17755601	17755695	17764725	17765018	17742975	17743142	17766040	17766220	0	0	0.476
ENSG00000128513	POT1	7	-	124538314	124538428	124555627	124555700	124510964	124511095	124568868	124569053	0	0	0.476
ENSG00000128513	POT1	7	-	124538314	124538428	124555627	124555700	124503403	124503694	124568868	124569053	0	0	0.476
ENSG00000115355	CCDC88A	2	-	55582714	55582887	55591085	55591169	55573310	55573469	55599587	55599646	1.03251e-14	1.17985e-13	0.476
ENSG00000003756	RBM5	3	+	50142981	50143142	50144914	50145002	50142509	50142575	50145502	50145580	0	0	0.475
ENSG00000103978	TMEM87A	15	-	42525410	42525504	42528517	42528617	42512259	42512333	42529629	42529813	0	0	0.474
ENSG00000057663	ATG5	6	-	106740902	106740981	106756238	106756366	106727535	106727698	106763975	106764141	0	0	0.474
ENSG00000134644	PUM1	1	-	31447497	31447649	31478699	31478878	31426560	31426828	31479840	31479949	0	0	0.474
ENSG00000140598	EFTUD1	15	-	82533610	82533744	82551428	82551496	82523188	82523312	82554028	82554138	0	0	0.474
ENSG00000137478	FCHSD2	11	-	72551921	72552004	72552498	72552628	72547789	72549919	72553665	72553886	0	0	0.474
ENSG00000172766	NAA16	13	+	41905409	41905505	41932439	41932609	41902859	41902979	41932945	41933098	0	0	0.473
ENSG00000141380	SS18	18	-	23614968	23615091	23618518	23618623	23597306	23598344	23619252	23619420	0	0	0.473
ENSG00000104043	ATP8B4	15	-	50273402	50273491	50294349	50294420	50254173	50254217	50303041	50303114	0	0	0.473
ENSG00000116874	WARS2	1	-	119588204	119588285	119618972	119619230	119576717	119576836	119683177	119683294	0	0	0.473
ENSG00000165480	SKA3	13	-	21732060	21732264	21734040	21734126	21727733	21729289	21735928	21736014	0	0	0.473
ENSG00000171466	ZNF562	19	-	9768684	9768811	9770054	9770143	9763388	9764554	9771395	9771550	1.9984e-15	2.35955e-14	0.473
ENSG00000129534	MIS18BP1	14	-	45705016	45705147	45715945	45716580	45700343	45700501	45722237	45722401	5.13922e-13	5.34258e-12	0.473
ENSG00000111880	RNGTT	6	-	89554075	89554240	89563347	89563483	89479492	89479593	89600213	89600315	0	0	0.472
ENSG00000134644	PUM1	1	-	31467900	31468067	31479840	31479949	31447497	31447649	31501642	31501711	0	0	0.472
ENSG00000164327	RICTOR	5	-	38962586	38962688	38962977	38963143	38960499	38960635	38964893	38964994	0	0	0.472
ENSG00000108599	AKAP10	17	-	19839598	19839743	19850719	19850818	19827720	19827830	19861326	19861884	0	0	0.471
ENSG00000114648	KLHL18	3	+	47382061	47382166	47384208	47384320	47378024	47378247	47385044	47386067	1.22125e-15	1.46129e-14	0.471
ENSG00000153066	TXNDC11	16	-	11791980	11792181	11815432	11815526	11785145	11785938	11824500	11824630	3.28071e-13	3.4497e-12	0.471
ENSG00000151612	ZNF827	4	-	146770473	146770713	146791396	146791630	146744573	146744677	146806829	146807310	4.07333e-11	3.78639e-10	0.471
ENSG00000139323	POC1B	12	-	89865944	89866052	89885712	89885892	89864137	89864271	89918896	89919392	7.6909e-09	6.21417e-08	0.471
ENSG00000143612	C1orf43	1	-	154184933	154185100	154186368	154186422	154179181	154180124	154186932	154187050	0	0	0.47
ENSG00000135597	REPS1	6	-	139251113	139251235	139265634	139265759	139242173	139242261	139266355	139266509	0	0	0.47
ENSG00000067182	TNFRSF1A	12	-	6442532	6442617	6442902	6443031	6439763	6439877	6443256	6443410	0	0	0.47
ENSG00000163785	RYK	3	-	133894773	133894883	133901845	133901915	133878080	133878217	133907680	133907767	0	0	0.47
ENSG00000114127	XRN1	3	-	142137345	142137451	142145585	142145683	142132976	142133133	142151502	142151735	0	0	0.47
ENSG00000104375	STK3	8	-	99608259	99608397	99719374	99719539	99538969	99539145	99761503	99761618	0	0	0.47
ENSG00000104299	INTS9	8	-	28671008	28671129	28695153	28695293	28654060	28654172	28704263	28704326	0	0	0.47
ENSG00000135945	REV1	2	-	100065797	100065966	100078957	100079084	100055062	100055772	100081383	100081447	8.28128e-11	7.57444e-10	0.47
ENSG00000091009	RBM27	5	+	145631273	145631438	145634505	145634655	145616860	145616995	145640307	145640461	0	0	0.469
ENSG00000104043	ATP8B4	15	-	50273402	50273491	50366323	50366382	50264778	50264987	50399135	50399205	0	0	0.469
ENSG00000158769	F11R	1	-	160970809	160970917	160971074	160971143	160969935	160970138	160990799	160991138	0	0	0.469
ENSG00000168038	ULK4	3	-	41831152	41831335	41841623	41841785	41705097	41705190	41860914	41860998	0	0	0.469
ENSG00000134318	ROCK2	2	-	11358440	11358592	11359091	11359152	11357215	11357295	11361323	11361483	1.9984e-15	2.35955e-14	0.469
ENSG00000138658	C4orf21	4	-	113533679	113533744	113541157	113541346	113526715	113527247	113544972	113545032	7.91096e-05	0.000465694	0.469
ENSG00000138600	SPPL2A	15	-	51014320	51014398	51017417	51017520	50999505	51000071	51018517	51018574	0.000121979	0.000704802	0.469
ENSG00000108395	TRIM37	17	-	57165651	57165768	57181653	57181755	57158457	57158580	57183801	57184282	0	0	0.468
ENSG00000139613	SMARCC2	12	-	56578627	56578720	56578813	56578895	56575787	56575863	56579938	56580024	0	0	0.468
ENSG00000051382	PIK3CB	3	-	138417748	138417937	138426000	138426131	138409841	138409985	138431049	138431146	0	0	0.468
ENSG00000135541	AHI1	6	-	135769427	135769613	135774478	135774574	135763719	135763852	135776871	135777064	0	0	0.468
ENSG00000106070	GRB10	7	-	50742132	50742355	50771517	50771605	50694518	50694675	50799968	50800050	5.08458e-08	3.89307e-07	0.468
ENSG00000080839	RBL1	20	-	35695126	35695287	35696388	35696589	35690486	35690673	35717391	35717525	0	0	0.467
ENSG00000060982	BCAT1	12	-	24985656	24985797	25047208	25047409	24967754	24970983	25101860	25102020	0	0	0.467
ENSG00000138381	ASNSD1	2	+	190528626	190528680	190530766	190530879	190526110	190526336	190532489	190532671	0	0	0.466
ENSG00000143363	PRUNE	1	+	150997990	150998149	150999708	150999803	150997217	150997271	151006281	151008187	2.10942e-15	2.48726e-14	0.466
ENSG00000104043	ATP8B4	15	-	50273402	50273491	50279587	50279746	50264778	50264987	50288873	50288956	0	0	0.465
ENSG00000146263	MMS22L	6	-	97694503	97694566	97702432	97702609	97679301	97679528	97711210	97711324	0	0	0.465
ENSG00000241058	NSUN6	10	-	18905112	18905222	18937418	18937574	18885136	18885256	18940057	18940551	0	0	0.464
ENSG00000181555	SETD2	3	-	47127684	47127804	47129602	47129737	47125209	47125872	47139444	47139571	0	0	0.464
ENSG00000101040	ZMYND8	20	-	45915972	45916028	45920539	45920632	45910845	45910961	45923409	45923523	0	0	0.464
ENSG00000022567	SLC45A4	8	-	142229748	142229928	142231675	142231864	142228109	142229128	142264087	142264328	0.00231004	0.0115383	0.464
ENSG00000139496	NUPL1	13	+	25893463	25893488	25894667	25894733	25889494	25889605	25895056	25895231	0	0	0.463
ENSG00000100227	POLDIP3	22	-	42987960	42988090	42991542	42991620	42981442	42981974	42992191	42992371	0	0	0.463
ENSG00000137486	ARRB1	11	-	74998358	74998419	75001052	75001083	74995278	74995323	75062631	75062873	1.47105e-13	1.58075e-12	0.463
ENSG00000168310	IRF2	4	-	185320068	185320233	185329311	185329429	185310175	185310220	185339320	185339367	0	0	0.462
ENSG00000141298	SSH2	17	-	28011580	28011702	28022476	28022541	27998952	27999147	28029976	28030080	0	0	0.462
ENSG00000140332	TLE3	15	-	70345565	70345713	70348636	70348713	70343729	70343806	70349797	70349997	2.19824e-14	2.46498e-13	0.462
ENSG00000131051	RBM39	20	-	34327314	34327469	34328446	34328519	34326889	34326939	34328745	34328809	0	0	0.461
ENSG00000078687	TNRC6C	17	+	76073265	76073415	76079127	76079247	76071216	76071359	76082583	76082667	9.16845e-09	7.38401e-08	0.461
ENSG00000155849	ELMO1	7	-	36917614	36917722	36927164	36927277	36901263	36901341	36934458	36934622	0	0	0.46
ENSG00000128908	INO80	15	-	41308285	41308413	41319793	41319934	41289726	41289799	41337101	41337273	0	0	0.46
ENSG00000089234	BRAP	12	-	112096539	112096649	112103442	112103591	112087742	112087846	112110464	112110578	0	0	0.46
ENSG00000092020	PPP2R3C	14	-	35565763	35565839	35565914	35565970	35560275	35560413	35568457	35568590	0	0	0.459
ENSG00000135945	REV1	2	-	100024490	100024593	100027156	100027329	100022371	100022568	100029192	100029413	0	0	0.459
ENSG00000135945	REV1	2	-	100055062	100055772	100058778	100058931	100050793	100050910	100065797	100065966	0	0	0.459
ENSG00000013441	CLK1	2	-	201721404	201721534	201721613	201722607	201719338	201719418	201722695	201722812	0	0	0.458
ENSG00000007202	KIAA0100	17	-	26969886	26970005	26970181	26970677	26966333	26966478	26971075	26971205	0	0	0.457
ENSG00000198408	MGEA5	10	-	103572786	103572884	103573311	103573363	103567486	103567658	103577580	103577623	0	0	0.457
ENSG00000163743	RCHY1	4	-	76434029	76434145	76434386	76434506	76417098	76417143	76439406	76439496	0	0	0.457
ENSG00000136280	CCM2	7	+	45077851	45078025	45109424	45109560	45039847	45039962	45113058	45113170	0	0	0.457
ENSG00000177302	TOP3A	17	-	18198016	18198099	18208425	18208534	18186011	18186155	18210204	18210280	0	0	0.456
ENSG00000137075	RNF38	9	-	36344828	36344950	36351111	36351196	36339577	36339811	36352738	36352845	0	0	0.456
ENSG00000134644	PUM1	1	-	31467900	31468067	31479840	31479949	31426560	31426828	31501642	31501711	0	0	0.456
ENSG00000108599	AKAP10	17	-	19823348	19823431	19850719	19850818	19812493	19812589	19861326	19861884	0	0	0.456
ENSG00000137074	APTX	9	-	32987541	32987844	32988080	32988127	32985968	32986028	32989756	32989893	0	0	0.456
ENSG00000181555	SETD2	3	-	47139444	47139571	47147486	47147610	47125209	47125872	47155365	47155494	0	0	0.455
ENSG00000119487	MAPKAP1	9	-	128305337	128305447	128432096	128432186	128230250	128230388	128469249	128469491	5.14007e-07	3.64288e-06	0.455
ENSG00000020922	MRE11A	11	-	94204739	94204925	94209454	94209569	94194101	94194202	94211900	94212042	0	0	0.454
ENSG00000107566	ERLIN1	10	-	101923760	101923852	101943512	101943594	101914616	101914696	101945270	101945394	0	0	0.454
ENSG00000198952	SMG5	1	-	156237260	156237469	156237905	156237974	156235571	156236171	156238080	156238206	0	0	0.454
ENSG00000092140	G2E3	14	+	31050281	31050322	31077093	31077275	31028328	31028478	31081412	31081585	3.73146e-12	3.70737e-11	0.454
ENSG00000140199	SLC12A6	15	-	34553126	34553221	34567545	34567590	34547462	34547593	34628610	34629045	0	0	0.453
ENSG00000159216	RUNX1	21	-	36171597	36171759	36206706	36206898	36160097	36164907	36231770	36231875	0	0	0.453
ENSG00000164631	ZNF12	7	-	6737315	6737442	6744789	6744854	6732232	6732334	6746062	6746554	0	0	0.453
ENSG00000007392	LUC7L	16	-	258076	258187	270647	270746	249060	249237	277240	277335	0	0	0.453
ENSG00000149308	NPAT	11	-	108056129	108056221	108057208	108057296	108047720	108047817	108058824	108058906	0	0	0.453
ENSG00000180776	ZDHHC20	13	-	21965860	21965993	21995199	21995303	21957058	21957148	21999790	21999817	9.9432e-10	8.48955e-09	0.453
ENSG00000112531	QKI	6	+	163899811	163899928	163984451	163984751	163876310	163876453	163986977	163987827	0	0	0.452
ENSG00000111880	RNGTT	6	-	89554075	89554240	89559473	89559545	89479492	89479593	89563347	89563483	0	0	0.452
ENSG00000083097	DOPEY1	6	+	83843905	83844006	83845337	83845597	83841894	83842047	83846891	83848881	0	0	0.452
ENSG00000137513	NARS2	11	-	78204108	78204241	78239887	78239982	78180292	78180359	78270584	78270665	0	0	0.452
ENSG00000056097	ZFR	5	-	32419925	32420208	32444334	32444434	32400111	32400308	32444727	32444867	0	0	0.452
ENSG00000140332	TLE3	15	-	70345565	70345713	70348636	70348713	70343729	70343806	70349812	70349997	0	0	0.452
ENSG00000101928	MOSPD1	X	-	134030846	134031064	134033119	134033195	134023044	134023222	134033309	134033564	1.04106e-12	1.06538e-11	0.452
ENSG00000120690	ELF1	13	-	41517087	41517280	41517977	41518061	41515056	41515506	41523941	41524109	0	0	0.451
ENSG00000105983	LMBR1	7	-	156516805	156516872	156526870	156526951	156474214	156476857	156549086	156549159	7.21645e-15	8.28986e-14	0.451
ENSG00000164327	RICTOR	5	-	38981968	38982138	39021140	39021238	38975638	38975706	39074212	39074260	4.25171e-12	4.21343e-11	0.451
ENSG00000153827	TRIP12	2	-	230668714	230668943	230670445	230670518	230666967	230667175	230672423	230672580	0	0	0.45
ENSG00000143033	MTF2	1	+	93592788	93592856	93599484	93599537	93586105	93586229	93599647	93599752	0	0	0.45
ENSG00000128731	HERC2	15	-	28508063	28508315	28510763	28510877	28501234	28501463	28510962	28511120	0	0	0.449
ENSG00000125944	HNRNPR	1	-	23650048	23650225	23660010	23660124	23640045	23640195	23664246	23664354	0	0	0.449
ENSG00000105967	TFEC	7	-	115614223	115614310	115624315	115624567	115581946	115582094	115670686	115670795	0	0	0.448
ENSG00000106070	GRB10	7	-	50680437	50680536	50694518	50694675	50660276	50660795	50737418	50737560	0	0	0.448
ENSG00000214706	IFRD2	3	-	50327142	50327193	50327818	50327903	50326230	50326368	50327990	50328110	0	0	0.448
ENSG00000116679	IVNS1ABP	1	-	185276145	185276271	185276620	185276794	185275616	185275757	185277931	185278007	0	0	0.447
ENSG00000113391	FAM172A	5	-	93159853	93159973	93410350	93410474	92953774	92956835	93447215	93447340	0	0	0.446
ENSG00000217128	FNIP1	5	-	131055009	131055110	131066596	131066731	131044893	131044965	131080256	131080383	0	0	0.446
ENSG00000104043	ATP8B4	15	-	50273402	50273491	50339547	50339661	50264778	50264987	50366323	50366382	0	0	0.446
ENSG00000116604	MEF2D	1	-	156449377	156449588	156450625	156450763	156449081	156449138	156452228	156452432	1.45854e-08	1.15857e-07	0.446
ENSG00000156650	KAT6B	10	+	76729777	76729859	76735156	76735539	76729417	76729533	76737073	76737195	1.05667e-06	7.32324e-06	0.446
ENSG00000146263	MMS22L	6	-	97720850	97720938	97729112	97729238	97717777	97717868	97730189	97730429	0	0	0.445
ENSG00000056097	ZFR	5	-	32419925	32420208	32444334	32444434	32415073	32415292	32444727	32444844	0	0	0.445
ENSG00000114098	ARMC8	3	+	137947759	137947852	137953875	137953956	137942477	137942575	137960624	137960825	0	0	0.445
ENSG00000084652	TXLNA	1	+	32650125	32650217	32653554	32653725	32646842	32647178	32655655	32655850	0	0	0.444
ENSG00000136715	SAP130	2	-	128753923	128754065	128757314	128757419	128747137	128747440	128757629	128757720	0	0	0.444
ENSG00000104043	ATP8B4	15	-	50226213	50226379	50264778	50264987	50215575	50215691	50271813	50272010	0	0	0.444
ENSG00000111596	CNOT2	12	+	70713077	70713144	70739959	70740104	70704674	70704797	70747608	70748773	0	0	0.443
ENSG00000185480	PARPBP	12	+	102547646	102547754	102559506	102559661	102542007	102542241	102589728	102591298	0	0	0.442
ENSG00000103657	HERC1	15	-	64015380	64015554	64017490	64017712	64008500	64008672	64019845	64020037	0	0	0.442
ENSG00000102786	INTS6	13	-	52004429	52004519	52026113	52026191	51957464	51957597	52026550	52027134	0	0	0.442
ENSG00000174032	SLC25A30	13	-	45983061	45983209	45985496	45985615	45973074	45973213	45992434	45992515	0	0	0.442
ENSG00000143033	MTF2	1	+	93592788	93592856	93594834	93595005	93586105	93586229	93599259	93599365	0	0	0.442
ENSG00000185658	BRWD1	21	-	40649176	40649277	40650668	40650739	40642208	40642359	40652073	40652174	4.44089e-16	5.4315e-15	0.442
ENSG00000228794	RP11-206L10.11	1	+	764382	764484	783033	783186	763052	763155	787306	787490	3.9521e-07	2.82221e-06	0.442
ENSG00000088930	XRN2	20	+	21337223	21337303	21338373	21338430	21336717	21336815	21346058	21346127	0	0	0.441
ENSG00000131051	RBM39	20	-	34319862	34320057	34326889	34328809	34312959	34313077	34329862	34330158	0	0	0.441
ENSG00000106948	AKNA	9	-	117138745	117139812	117143339	117143726	117130718	117130875	117150139	117150361	0	0	0.441
ENSG00000122223	CD244	1	-	160808728	160808839	160810999	160811275	160799949	160801217	160811373	160811691	1.1191e-13	1.21117e-12	0.441
ENSG00000102606	ARHGEF7	13	+	111862218	111862349	111870025	111870227	111857635	111857720	111919894	111920017	1.85728e-07	1.36496e-06	0.441
ENSG00000146263	MMS22L	6	-	97694503	97694566	97711210	97711324	97679301	97679528	97715747	97715878	0	0	0.44
ENSG00000107290	SETX	9	-	135161809	135161881	135163622	135163738	135158650	135158800	135163936	135164038	0	0	0.439
ENSG00000075151	EIF4G3	1	-	21377358	21377487	21415630	21415706	21299494	21299592	21437815	21437876	7.31025e-09	5.91624e-08	0.439
ENSG00000163785	RYK	3	-	133930351	133930451	133941261	133941383	133907680	133907767	133969266	133969499	0	0	0.438
ENSG00000113712	CSNK1A1	5	-	148889441	148889516	148929637	148929744	148885009	148885158	148930404	148930527	0	0	0.438
ENSG00000183943	PRKX	X	-	3544459	3544555	3559892	3560012	3539299	3539357	3573189	3573453	0	0	0.438
ENSG00000123066	MED13L	12	-	116549232	116549317	116675272	116675510	116460260	116460406	116714864	116715143	0	0	0.438
ENSG00000104133	SPG11	15	-	44913956	44914132	44914417	44914545	44907560	44907764	44914925	44914997	6.26934e-08	4.77079e-07	0.438
ENSG00000011454	RABGAP1	9	+	125835830	125835956	125836563	125836707	125832628	125832703	125838523	125838565	0	0	0.437
ENSG00000092020	PPP2R3C	14	-	35568457	35568590	35585815	35585943	35565763	35565839	35591107	35591519	0	0	0.437
ENSG00000272968	RBAK-RBAKDN	7	+	5024540	5024706	5087663	5087722	5023348	5023404	5096925	5097052	0	0	0.437
ENSG00000140598	EFTUD1	15	-	82533610	82533744	82554028	82554138	82523188	82523312	82554954	82555104	0	0	0.437
ENSG00000137478	FCHSD2	11	-	72598514	72598619	72613587	72613683	72560799	72560934	72632872	72632995	0	0	0.437
ENSG00000138035	PNPT1	2	-	55894125	55894228	55894996	55895093	55887291	55887328	55898453	55898511	0	0	0.436
ENSG00000255717	SNHG1	11	-	62620546	62620587	62621023	62621062	62620220	62620465	62621272	62621305	0	0	0.436
ENSG00000104365	IKBKB	8	+	42146151	42146246	42147673	42147791	42129600	42129723	42162704	42162793	7.39493e-06	4.79987e-05	0.436
ENSG00000156802	ATAD2	8	-	124359331	124359646	124360426	124360513	124358857	124358990	124361524	124361661	0	0	0.435
ENSG00000134014	ELP3	8	+	27957344	27957483	27964229	27964300	27954735	27954835	27995214	27995408	0	0	0.435
ENSG00000145391	SETD7	4	-	140454318	140454520	140468073	140468203	140444507	140444589	140477251	140477928	0	0	0.435
ENSG00000166199	ALKBH3	11	+	43904634	43904738	43908155	43908203	43904132	43904281	43911274	43911378	0	0	0.435
ENSG00000119321	FKBP15	9	-	115950668	115950771	115961134	115961203	115945045	115945148	115962093	115962243	0	0	0.434
ENSG00000107290	SETX	9	-	135163936	135164038	135171258	135171415	135158650	135158800	135172273	135172441	0	0	0.434
ENSG00000108021	FAM208B	10	+	5766392	5766496	5768847	5768920	5765639	5765740	5769023	5769086	0	0	0.434
ENSG00000132155	RAF1	3	-	12650264	12650422	12653448	12653561	12645634	12645788	12660013	12660246	0	0	0.434
ENSG00000106615	RHEB	7	-	151168634	151168691	151174418	151174501	151167656	151167738	151181822	151181890	1.11022e-16	1.39014e-15	0.434
ENSG00000261740	RP11-345J4.5	16	-	29458122	29458347	29465336	29465434	29455718	29455820	29465511	29465972	4.69558e-12	4.6414e-11	0.434
ENSG00000073921	PICALM	11	-	85692914	85693046	85701292	85701421	85668730	85670103	85707868	85707972	3.00641e-05	0.000184598	0.434
ENSG00000165650	PDZD8	10	-	119078382	119078485	119100490	119100613	119039999	119044982	119133866	119134978	0	0	0.433
ENSG00000213047	DENND1B	1	-	197621364	197621445	197741997	197742062	197611840	197611951	197744268	197744455	1.11022e-15	1.33074e-14	0.433
ENSG00000143222	UFC1	1	+	161127043	161127107	161127406	161127483	161126739	161126807	161128201	161128472	0	0	0.432
ENSG00000008083	JARID2	6	+	15452236	15452406	15487537	15487773	15410454	15410596	15496362	15497401	0	0	0.432
ENSG00000135597	REPS1	6	-	139247537	139251235	139265634	139265759	139242173	139242261	139266355	139266509	0	0	0.431
ENSG00000184047	DIABLO	12	-	122701305	122701416	122709058	122709191	122692209	122693124	122710511	122711200	0	0	0.431
ENSG00000115761	NOL10	2	-	10822096	10822195	10824692	10824738	10813645	10813683	10829921	10830101	0	0	0.431
ENSG00000112855	HARS2	5	+	140076105	140076199	140076527	140076655	140075687	140075786	140076748	140076991	0	0	0.431
ENSG00000163785	RYK	3	-	133907680	133907767	133928538	133928673	133894773	133894883	133930351	133930451	0	0	0.431
ENSG00000101452	DHX35	20	+	37601201	37601294	37612341	37612419	37597723	37597857	37617455	37617560	3.38406e-07	2.43105e-06	0.431
ENSG00000139218	SCAF11	12	-	46342219	46342320	46357889	46357971	46327958	46328068	46384135	46384348	0	0	0.43
ENSG00000110756	HPS5	11	-	18326968	18327040	18327681	18327894	18319105	18319264	18330492	18330626	0	0	0.43
ENSG00000104043	ATP8B4	15	-	50226213	50226379	50271813	50272010	50215575	50215691	50273402	50273491	0	0	0.43
ENSG00000183814	LIN9	1	-	226453913	226454033	226455657	226455791	226438539	226438620	226465475	226465633	0	0	0.43
ENSG00000143702	CEP170	1	-	243335998	243336148	243349080	243349374	243305617	243305765	243349560	243349724	0	0	0.43
ENSG00000101040	ZMYND8	20	-	45905057	45905539	45976599	45976670	45878030	45878183	45985400	45985443	3.33067e-16	4.09812e-15	0.43
ENSG00000188739	RBM34	1	-	235318195	235318427	235323825	235323962	235311718	235311762	235324207	235324382	4.44089e-16	5.4315e-15	0.43
ENSG00000090989	EXOC1	4	+	56758800	56758877	56759717	56759946	56757480	56757588	56762882	56763066	2.12053e-14	2.38244e-13	0.43
ENSG00000160124	CCDC58	3	-	122087022	122087169	122090521	122090647	122078634	122078766	122101994	122102074	1.54571e-07	1.1442e-06	0.43
ENSG00000140199	SLC12A6	15	-	34551013	34551145	34567545	34567590	34547462	34547593	34628610	34628953	0	0	0.429
ENSG00000156802	ATAD2	8	-	124359331	124359646	124360422	124360513	124358857	124358990	124361524	124361684	0	0	0.429
ENSG00000145687	SSBP2	5	-	80911291	80911376	80932375	80932437	80770314	80770381	80946085	80946158	0	0	0.429
ENSG00000181555	SETD2	3	-	47125209	47125872	47127684	47127804	47108559	47108608	47129602	47129737	0	0	0.429
ENSG00000036549	ZZZ3	1	-	78041752	78041905	78044458	78044554	78034016	78034151	78045211	78045313	0	0	0.429
ENSG00000126870	WDR60	7	+	158726819	158726919	158727108	158727240	158723145	158723206	158734615	158734839	1.56943e-05	9.84867e-05	0.429
ENSG00000115839	RAB3GAP1	2	+	135872785	135872951	135881734	135881816	135870720	135870840	135883750	135883819	0	0	0.428
ENSG00000087206	UIMC1	5	-	176385093	176385155	176395555	176396292	176382959	176383036	176396601	176396707	0	0	0.428
ENSG00000007202	KIAA0100	17	-	26964853	26965112	26971075	26971205	26961534	26962627	26972006	26972149	0	0	0.427
ENSG00000138442	WDR12	2	-	203760787	203760942	203765747	203765842	203757339	203757425	203772587	203772682	0	0	0.427
ENSG00000163539	CLASP2	3	-	33725850	33725948	33728551	33728627	33686248	33686395	33729768	33729860	0	0	0.426
ENSG00000102753	KPNA3	13	-	50283707	50283836	50285026	50285158	50279756	50279919	50293910	50293955	0	0	0.426
ENSG00000162419	GMEB1	1	+	29016615	29016698	29018096	29018221	29010097	29010252	29019453	29019557	0	0	0.426
ENSG00000143702	CEP170	1	-	243335998	243336148	243349080	243349374	243319522	243319757	243349560	243349724	0	0	0.426
ENSG00000165525	NEMF	14	-	50301080	50301167	50307435	50307584	50298016	50298079	50312857	50312983	0	0	0.426
ENSG00000137074	APTX	9	-	32987541	32987844	32988080	32988122	32985968	32986028	32989756	32989893	0	0	0.426
ENSG00000115761	NOL10	2	-	10799297	10799376	10803084	10803170	10747310	10747437	10807343	10807404	0	0	0.425
ENSG00000110934	BIN2	12	-	51685374	51686128	51689579	51689662	51678499	51678571	51690872	51690948	0	0	0.424
ENSG00000075539	FRYL	4	-	48636307	48636507	48712535	48712715	48625142	48625196	48782094	48782265	0	0	0.424
ENSG00000140157	NIPA2	15	-	23014437	23014528	23019799	23019856	23012278	23012439	23021197	23021429	0	0	0.424
ENSG00000100038	TOP3B	22	-	22321974	22322088	22326248	22326323	22319656	22319747	22326983	22327090	2.40886e-06	1.62226e-05	0.424
ENSG00000162408	NOL9	1	-	6593339	6593501	6609630	6609758	6589053	6589231	6610455	6610675	0	0	0.423
ENSG00000166783	KIAA0430	16	-	15727473	15727700	15728613	15728788	15718872	15719030	15729512	15730199	0	0	0.423
ENSG00000171469	ZNF561	19	-	9727720	9727847	9728766	9728855	9720431	9722012	9730107	9730258	0	0	0.422
ENSG00000188739	RBM34	1	-	235318195	235318427	235323825	235323962	235316020	235316080	235324207	235324382	0	0	0.422
ENSG00000109381	ELF2	4	-	139981477	139981828	139988837	139988924	139978870	139980761	139993019	139993157	0	0	0.422
ENSG00000166012	TAF1D	11	-	93466515	93466563	93467790	93467826	93465409	93465457	93469306	93469470	0	0	0.422
ENSG00000128513	POT1	7	-	124532319	124532434	124537218	124537266	124482860	124483017	124538314	124538428	0	0	0.422
ENSG00000151779	NBAS	2	-	15691616	15691660	15693549	15693597	15674666	15674765	15694184	15694262	2.98924e-05	0.000183576	0.422
ENSG00000110958	PTGES3	12	-	57059987	57060050	57066735	57066849	57057396	57058282	57081781	57082071	0	0	0.421
ENSG00000163785	RYK	3	-	133907680	133907767	133913925	133914026	133894773	133894883	133921573	133921718	0	0	0.421
ENSG00000108389	MTMR4	17	-	56584103	56584232	56585521	56585635	56581663	56581849	56585828	56585925	0	0	0.421
ENSG00000118900	UBN1	16	+	4921155	4921302	4923031	4923074	4920844	4920973	4924211	4925435	3.33067e-16	4.09812e-15	0.421
ENSG00000145901	TNIP1	5	-	150422456	150422522	150436326	150436518	150418657	150418786	150439878	150439956	0	0	0.42
ENSG00000217128	FNIP1	5	-	131013395	131013565	131034609	131034695	131006155	131006324	131039757	131039959	0	0	0.42
ENSG00000133997	MED6	14	-	71059596	71059705	71060012	71060095	71051533	71051660	71063327	71063419	0	0	0.42
ENSG00000118965	WDR35	2	-	20166484	20166670	20173323	20173469	20153594	20153739	20174228	20174394	0	0	0.42
ENSG00000089154	GCN1L1	12	-	120569729	120569826	120572094	120572209	120568449	120568557	120572336	120572530	0	0	0.42
ENSG00000130818	ZNF426	19	-	9643520	9643601	9644515	9644642	9639972	9640312	9645863	9645955	0	0	0.42
ENSG00000204842	ATXN2	12	-	111951160	111951343	111956052	111956231	111947722	111947802	111957682	111957880	7.23421e-13	7.4647e-12	0.42
ENSG00000106829	TLE4	9	+	82320803	82320857	82321661	82321814	82319697	82319817	82323032	82323165	0.0103746	0.0474204	0.42
ENSG00000153066	TXNDC11	16	-	11791980	11792181	11827837	11827935	11785145	11785938	11829872	11830089	0	0	0.419
ENSG00000083535	PIBF1	13	+	73395986	73396120	73401147	73401256	73372046	73372164	73409380	73409414	0	0	0.419
ENSG00000103591	AAGAB	15	-	67496381	67496486	67500899	67500996	67494010	67495236	67501799	67501882	0	0	0.419
ENSG00000079332	SAR1A	10	-	71921374	71921494	71921613	71921687	71917519	71917623	71930168	71930279	0	0	0.419
ENSG00000141446	ESCO1	18	-	19144163	19144278	19153274	19155391	19116002	19116146	19155632	19155738	0	0	0.419
ENSG00000104320	NBN	8	-	90976637	90976735	90993602	90993751	90967510	90967783	90994949	90995083	0	0	0.419
ENSG00000108395	TRIM37	17	-	57165651	57165768	57168660	57168701	57158457	57158580	57181653	57181755	8.33512e-05	0.000489745	0.419
ENSG00000092148	HECTD1	14	-	31638559	31638674	31641066	31641165	31626370	31626509	31641251	31641328	0	0	0.418
ENSG00000172845	SP3	2	-	174828488	174828611	174829132	174829281	174783320	174783513	174829892	174830430	0	0	0.418
ENSG00000082701	GSK3B	3	-	119624601	119624699	119642219	119642330	119582265	119582452	119666114	119666198	0	0	0.417
ENSG00000177058	SLC38A9	5	-	54998566	54998722	55000149	55000262	54993673	54993820	55007279	55007327	4.31477e-10	3.75682e-09	0.417
ENSG00000158402	CDC25C	5	-	137625189	137625252	137626327	137626429	137622857	137622956	137627658	137627805	2.33318e-06	1.57343e-05	0.417
ENSG00000165416	SUGT1	13	+	53227180	53227238	53231666	53231757	53227000	53227093	53232533	53232603	0	0	0.416
ENSG00000188739	RBM34	1	-	235318195	235318427	235323825	235323962	235294981	235295312	235324207	235324382	2.19824e-14	2.46498e-13	0.416
ENSG00000153066	TXNDC11	16	-	11791980	11792181	11824500	11824630	11785145	11785938	11827837	11827935	7.99583e-10	6.86903e-09	0.416
ENSG00000120533	ENY2	8	+	110348356	110348433	110351548	110351619	110346552	110346631	110352672	110352792	2.60635e-09	2.16992e-08	0.416
ENSG00000113360	DROSHA	5	-	31421378	31421484	31435871	31435971	31406959	31407052	31437345	31437405	0	0	0.415
ENSG00000141564	RPTOR	17	+	78617527	78617610	78681640	78681799	78599490	78599593	78727809	78727985	0	0	0.415
ENSG00000180182	MED14	X	-	40560416	40560495	40562695	40562821	40551959	40552154	40568599	40568711	0	0	0.415
ENSG00000176095	IP6K1	3	-	49775644	49775855	49785250	49785601	49765535	49765711	49823786	49823973	0	0	0.415
ENSG00000005810	MYCBP2	13	-	77667299	77667467	77669492	77669737	77662966	77663166	77670446	77670616	0	0	0.415
ENSG00000159216	RUNX1	21	-	36259139	36259393	36265221	36265260	36231770	36231875	36421138	36421255	3.27558e-09	2.707e-08	0.415
ENSG00000140992	PDPK1	16	+	2607703	2607964	2636676	2636894	2587997	2588137	2647651	2647921	0	0	0.414
ENSG00000168214	RBPJ	4	+	26430341	26430482	26431519	26431675	26426252	26426365	26432313	26432778	0	0	0.414
ENSG00000166012	TAF1D	11	-	93466252	93466287	93470229	93470405	93465409	93465457	93471274	93471665	0	0	0.414
ENSG00000115966	ATF2	2	-	175994865	175994935	176015787	176015886	175962171	175962321	176032777	176032931	0	0	0.414
ENSG00000105939	ZC3HAV1	7	-	138763297	138763399	138763849	138764989	138758601	138758776	138768525	138768778	0	0	0.414
ENSG00000174197	MGA	15	+	42034743	42035370	42040834	42041125	42032250	42032401	42046634	42046765	0	0	0.413
ENSG00000143702	CEP170	1	-	243349080	243349724	243354319	243354796	243319522	243319757	243362361	243362496	0	0	0.413
ENSG00000169762	TAPT1	4	-	16175826	16175895	16176292	16176352	16168255	16168416	16177741	16177851	0	0	0.413
ENSG00000171988	JMJD1C	10	-	64976966	64977091	65024410	65024524	64975022	64975215	65140077	65140242	1.44329e-15	1.71636e-14	0.413
ENSG00000132950	ZMYM5	13	-	20409616	20409829	20425494	20425588	20397623	20399375	20425828	20426330	0	0	0.412
ENSG00000011405	PIK3C2A	11	-	17124208	17124378	17126715	17126852	17121406	17121516	17131978	17132108	0	0	0.412
ENSG00000139725	RHOF	12	-	122218988	122219098	122231057	122231145	122215663	122217568	122231401	122232168	0	0	0.412
ENSG00000120992	LYPLA1	8	-	54967619	54967693	54974813	54974884	54963571	54963748	54975887	54975935	1.3932e-06	9.5716e-06	0.412
ENSG00000214046	SMIM7	19	-	16757930	16758072	16770769	16770811	16741934	16742535	16770895	16770941	0.000273547	0.00152607	0.412
ENSG00000104043	ATP8B4	15	-	50303041	50303114	50330964	50331026	50273402	50273491	50336790	50336889	1.93179e-14	2.17531e-13	0.411
ENSG00000180229	HERC2P3	15	-	20671447	20671623	20688655	20688770	20668083	20668254	20710643	20710746	1.68853e-08	1.33395e-07	0.411
ENSG00000186020	ZNF529	19	-	37045571	37045698	37063234	37063294	37035287	37039224	37064041	37064154	7.92834e-08	5.9887e-07	0.411
ENSG00000141141	DDX52	17	-	35984389	35984480	35985940	35986144	35972412	35974398	35986833	35986906	0	0	0.41
ENSG00000141030	COPS3	17	-	17174209	17174322	17179348	17179478	17171198	17171291	17184445	17184587	0	0	0.41
ENSG00000007202	KIAA0100	17	-	26948005	26948188	26948416	26948516	26946877	26947033	26950777	26950984	0	0	0.409
ENSG00000181555	SETD2	3	-	47139444	47139571	47147486	47147610	47087976	47088111	47155365	47155494	0	0	0.409
ENSG00000115966	ATF2	2	-	175982717	175982846	175982978	175983097	175962171	175962321	175994865	175994935	0	0	0.409
ENSG00000105939	ZC3HAV1	7	-	138763297	138763399	138764215	138764989	138758601	138758776	138768525	138768778	0	0	0.409
ENSG00000108651	UTP6	17	-	30195064	30195131	30205720	30205800	30190192	30190535	30207591	30207773	0	0	0.409
ENSG00000060982	BCAT1	12	-	25031463	25031583	25047208	25047409	24985656	24985797	25101860	25102020	1.22458e-13	1.32408e-12	0.409
ENSG00000134759	ELP2	18	+	33718757	33718835	33722788	33722929	33718232	33718389	33734812	33734962	6.6791e-13	6.90419e-12	0.409
ENSG00000164494	PDSS2	6	-	107595232	107595431	107655401	107655536	107585389	107585716	107780193	107780768	3.80356e-11	3.54605e-10	0.409
ENSG00000113761	ZNF346	5	+	176468778	176468871	176489058	176489152	176468126	176468230	176491512	176492966	0	0	0.408
ENSG00000167881	SRP68	17	-	74057190	74057300	74057572	74057655	74056388	74056471	74060056	74060252	0	0	0.408
ENSG00000127804	METTL16	17	-	2367501	2367644	2376817	2376958	2344783	2344853	2380979	2381179	0	0	0.408
ENSG00000231607	DLEU2	13	-	50603413	50603628	50623719	50623798	50601268	50601542	50642232	50642299	1.39741e-05	8.80887e-05	0.408
ENSG00000005339	CREBBP	16	-	3799627	3799684	3801726	3801807	3795277	3795355	3807288	3807377	0.00572768	0.0271655	0.408
ENSG00000105810	CDK6	7	-	92404009	92404145	92462404	92463004	92300739	92300849	92465791	92465908	0	0	0.407
ENSG00000103657	HERC1	15	-	63926046	63926169	63929703	63929842	63922664	63922834	63930609	63930735	0	0	0.407
ENSG00000198625	MDM4	1	+	204501318	204501374	204511911	204512072	204499811	204499945	204515924	204516005	0	0	0.407
ENSG00000104043	ATP8B4	15	-	50273402	50273491	50330964	50331026	50264778	50264987	50336790	50336889	0	0	0.407
ENSG00000115966	ATF2	2	-	175962171	175962321	175976295	175976382	175957788	175957995	175978721	175978836	0	0	0.407
ENSG00000115966	ATF2	2	-	175962171	175962321	175978721	175978836	175957788	175957995	175979417	175979596	0	0	0.406
ENSG00000139613	SMARCC2	12	-	56578627	56578720	56578813	56578895	56575531	56575619	56579938	56580024	0	0	0.405
ENSG00000160563	MED27	9	-	134814767	134814861	134952828	134952973	134738449	134738527	134955028	134955253	0	0	0.405
ENSG00000150347	ARID5B	10	+	63759849	63760080	63829458	63829556	63699941	63700167	63845460	63845659	0	0	0.405
ENSG00000112200	ZNF451	6	+	56955608	56955692	56963858	56963939	56954807	56955072	56989531	56989657	3.11973e-13	3.28539e-12	0.405
ENSG00000206560	ANKRD28	3	-	15736694	15736721	15737640	15737752	15736245	15736320	15749430	15749571	2.74951e-09	2.28473e-08	0.405
ENSG00000130164	LDLR	19	+	11230767	11230909	11240188	11240346	11227534	11227674	11241956	11242160	0	0	0.404
ENSG00000145734	BDP1	5	+	70840183	70840334	70844508	70844572	70837931	70838092	70848942	70849147	0	0	0.404
ENSG00000088451	TGDS	13	-	95244494	95244563	95246094	95246161	95233344	95233443	95248304	95248511	0	0	0.404
ENSG00000170802	FOXN2	2	+	48589781	48589846	48600430	48600499	48586185	48586286	48602058	48606433	0	0	0.404
ENSG00000130723	PRRC2B	9	+	134323048	134323191	134330462	134330553	134322471	134322593	134334550	134334743	0	0	0.404
ENSG00000134215	VAV3	1	-	108303405	108303501	108315356	108315465	108293738	108293824	108319852	108319918	0	0	0.403
ENSG00000073792	IGF2BP2	3	-	185414399	185414451	185540940	185541001	185407142	185407415	185542570	185542812	0	0	0.403
ENSG00000107290	SETX	9	-	135158650	135158800	135163622	135163738	135156853	135156961	135163936	135164038	0	0	0.403
ENSG00000173575	CHD2	15	+	93444396	93444529	93467550	93467782	93443418	93444054	93470473	93470560	0	0	0.403
ENSG00000137776	SLTM	15	-	59189313	59189432	59209133	59209198	59186288	59186392	59224554	59224642	0	0	0.403
ENSG00000174032	SLC25A30	13	-	45983061	45983209	45985496	45985615	45976409	45976505	45992434	45992515	0	0	0.403
ENSG00000115904	SOS1	2	-	39262352	39262451	39281754	39281964	39249710	39250366	39283842	39284007	0	0	0.403
ENSG00000065413	ANKRD44	2	-	198001315	198001386	198011750	198011829	197986055	197986268	198051746	198051830	0	0	0.403
ENSG00000106948	AKNA	9	-	117105987	117106083	117108948	117109064	117098444	117099586	117110003	117110180	6.66134e-16	8.06502e-15	0.403
ENSG00000153207	AHCTF1	1	-	247061509	247061638	247062752	247062814	247055080	247055221	247063366	247063548	0	0	0.401
ENSG00000163938	GNL3	3	+	52721517	52721631	52722124	52722222	52721261	52721399	52723089	52723222	0	0	0.401
ENSG00000165480	SKA3	13	-	21732060	21732264	21742126	21742538	21727733	21729289	21746477	21746643	0	0	0.401
ENSG00000139218	SCAF11	12	-	46342219	46342320	46357889	46357971	46328229	46328288	46384135	46384348	0	0	0.4
ENSG00000143207	RFWD2	1	-	176050287	176050423	176153768	176153828	175996707	175996824	176175707	176176114	0	0	0.4
ENSG00000171988	JMJD1C	10	-	64968822	64968995	65024410	65024524	64960235	64960437	65140077	65140242	0	0	0.4
ENSG00000114127	XRN1	3	-	142037433	142037536	142048275	142048457	142030102	142030655	142051216	142051376	0	0	0.4
ENSG00000147162	OGT	X	+	70764416	70767873	70774362	70774442	70757678	70757922	70775803	70775944	0	0	0.4
ENSG00000143363	PRUNE	1	+	150990942	150991145	150999708	150999803	150990287	150990380	151006281	151008189	1.67752e-08	1.32582e-07	0.4
ENSG00000143702	CEP170	1	-	243305587	243305765	243319522	243319649	243303238	243303409	243327585	243329418	6.25264e-08	4.75912e-07	0.4
ENSG00000011426	ANLN	7	+	36450667	36450775	36456688	36456799	36450122	36450313	36458852	36459088	0	0	0.399
ENSG00000109381	ELF2	4	-	139983018	139983211	139988837	139988924	139981477	139981828	139993019	139993193	0	0	0.399
ENSG00000008952	SEC62	3	+	169693395	169693504	169694733	169694839	169684588	169684646	169700424	169700699	0	0	0.399
ENSG00000135766	EGLN1	1	-	231506307	231506444	231509725	231509845	231499496	231502221	231556743	231560790	0	0	0.399
ENSG00000134215	VAV3	1	-	108293738	108293824	108319852	108319918	108185240	108185377	108322055	108322114	1.05915e-13	1.14807e-12	0.399
ENSG00000184281	TSSC4	11	+	2423523	2423680	2423840	2423882	2421717	2422028	2424074	2425106	2.27461e-06	1.53482e-05	0.399
ENSG00000138095	LRPPRC	2	-	44145394	44145537	44152205	44152296	44139570	44139697	44153031	44153100	0	0	0.398
ENSG00000196449	YRDC	1	-	38272528	38272648	38272772	38272887	38268615	38269669	38273463	38273857	0	0	0.398
ENSG00000125089	SH3TC1	4	+	8235089	8235240	8237159	8237282	8233702	8233883	8239200	8239397	0	0	0.398
ENSG00000123130	ACOT9	X	-	23739997	23740101	23748643	23748681	23725947	23726061	23748932	23749103	0	0	0.398
ENSG00000184575	XPOT	12	+	64828573	64828689	64829406	64829454	64828286	64828403	64833023	64833095	0	0	0.398
ENSG00000104320	NBN	8	-	90992961	90993121	90993602	90993751	90982591	90982785	90994949	90995083	0	0	0.398
ENSG00000171466	ZNF562	19	-	9768684	9768811	9770054	9770143	9764383	9764557	9771395	9771550	9.61818e-10	8.21406e-09	0.398
ENSG00000151725	MLF1IP	4	-	185631225	185631334	185650071	185650189	185618800	185618957	185652073	185652122	0	0	0.397
ENSG00000143207	RFWD2	1	-	176085759	176085817	176153768	176153828	176054911	176055026	176175707	176176629	3.88578e-15	4.51446e-14	0.397
ENSG00000134759	ELP2	18	+	33740894	33740967	33747063	33747185	33739920	33739978	33751009	33751123	3.07784e-05	0.000188784	0.397
ENSG00000119707	RBM25	14	+	73566087	73566141	73566374	73566458	73563622	73563808	73569899	73570186	0	0	0.396
ENSG00000011258	MBTD1	17	-	49280061	49280296	49280500	49280589	49278952	49279057	49281151	49281286	0	0	0.396
ENSG00000082701	GSK3B	3	-	119642219	119642330	119720892	119721086	119582265	119582452	119812193	119813264	0	0	0.396
ENSG00000085433	WDR47	1	-	109538201	109538459	109544845	109545024	109525903	109526073	109547213	109547337	0	0	0.396
ENSG00000225190	PLEKHM1	17	-	43535534	43535805	43545574	43545959	43530720	43531638	43552465	43553092	1.1791e-11	1.13517e-10	0.396
ENSG00000107566	ERLIN1	10	-	101914616	101914696	101915901	101915991	101909850	101912109	101923760	101923852	0	0	0.395
ENSG00000104375	STK3	8	-	99560196	99560389	99591891	99592017	99466922	99468228	99608259	99608397	0	0	0.395
ENSG00000157212	PAXIP1	7	-	154767405	154768041	154774928	154775042	154747238	154747341	154782715	154782779	0	0	0.395
ENSG00000115464	USP34	2	-	61605497	61605559	61607303	61607496	61577702	61577828	61610403	61610471	0	0	0.394
ENSG00000132953	XPO4	13	-	21374294	21374464	21381595	21381773	21370902	21371196	21382574	21382720	0	0	0.394
ENSG00000107929	LARP4B	10	-	860885	861010	871703	871810	855483	859153	875324	875534	0	0	0.394
ENSG00000106070	GRB10	7	-	50694518	50694675	50737418	50737560	50680437	50680536	50742132	50742355	0	0	0.394
ENSG00000171843	MLLT3	9	-	20363473	20363603	20448120	20448264	20341662	20346572	20456701	20456784	0	0	0.394
ENSG00000119314	PTBP3	9	-	115030328	115030475	115038123	115038293	114990659	114990752	115060120	115060196	0	0	0.394
ENSG00000077235	GTF3C1	16	-	27549500	27549677	27556634	27556844	27544611	27544708	27560990	27561227	0	0	0.394
ENSG00000121989	ACVR2A	2	+	148677798	148677913	148680541	148680680	148676015	148676161	148683599	148683730	0.000523634	0.00283179	0.394
ENSG00000157212	PAXIP1	7	-	154767405	154768041	154774928	154775042	154755380	154755476	154782715	154782779	0	0	0.393
ENSG00000157212	PAXIP1	7	-	154767405	154768041	154774928	154775042	154753236	154753358	154782715	154782779	0	0	0.393
ENSG00000187109	NAP1L1	12	-	76453917	76454059	76467982	76468019	76449812	76449941	76477612	76477874	1.22958e-09	1.04291e-08	0.393
ENSG00000135763	URB2	1	+	229781605	229781716	229783256	229783499	229779279	229779440	229786981	229787069	0	0	0.392
ENSG00000121579	NAA50	3	-	113442268	113442388	113442805	113442942	113435306	113440784	113464788	113465121	0	0	0.392
ENSG00000163291	PAQR3	4	-	79841687	79841835	79845010	79845101	79838914	79839034	79847674	79847872	0	0	0.392
ENSG00000241058	NSUN6	10	-	18905112	18905222	18937418	18937574	18898773	18898855	18940057	18940551	6.66134e-15	7.66484e-14	0.392
ENSG00000101040	ZMYND8	20	-	45905057	45905539	45976599	45976670	45839405	45839542	45985400	45985414	4.9738e-14	5.4819e-13	0.392
ENSG00000164961	KIAA0196	8	-	126090979	126091172	126093902	126094003	126075763	126075893	126094624	126094709	0	0	0.391
ENSG00000077147	TM9SF3	10	-	98287169	98287253	98292807	98292947	98277865	98282087	98303832	98303963	0	0	0.391
ENSG00000111731	C2CD5	12	-	22680654	22680826	22688191	22688278	22677405	22677561	22696994	22697113	0	0	0.391
ENSG00000069275	NUCKS1	1	-	205696827	205696933	205698699	205698749	205689628	205689781	205719084	205719404	0	0	0.391
ENSG00000135679	MDM2	12	+	69210591	69210725	69214104	69214154	69207333	69207408	69229608	69229764	4.44089e-16	5.4315e-15	0.391
ENSG00000092871	RFFL	17	-	33343388	33343599	33348389	33348800	33336130	33339168	33353392	33353580	4.19262e-11	3.89416e-10	0.391
ENSG00000172661	FAM21C	10	+	46280268	46280349	46280956	46281079	46280012	46280141	46282482	46282695	1.17326e-06	8.10217e-06	0.391
ENSG00000244754	N4BP2L2	13	-	33096318	33096407	33101544	33101669	33095509	33095586	33109905	33111164	0	0	0.39
ENSG00000153207	AHCTF1	1	-	247059136	247059227	247062752	247062814	247055080	247055221	247063366	247063548	0	0	0.39
ENSG00000188419	CHM	X	-	85149192	85149289	85166265	85166343	85119334	85119826	85211157	85211383	1.18794e-14	1.35524e-13	0.39
ENSG00000026103	FAS	10	+	90767456	90767594	90768645	90768754	90762785	90762951	90770295	90770357	3.80332e-10	3.32566e-09	0.39
ENSG00000112130	RNF8	6	+	37342395	37342485	37348925	37349130	37339287	37339350	37358517	37358944	9.46677e-08	7.11214e-07	0.39
ENSG00000156599	ZDHHC5	11	+	57464232	57464345	57466030	57466890	57463391	57463515	57467337	57468659	0	0	0.389
ENSG00000177565	TBL1XR1	3	-	176756100	176756222	176763916	176763977	176751985	176752113	176765087	176765185	0	0	0.389
ENSG00000103365	GGA2	16	-	23481316	23481486	23486224	23486382	23474862	23479021	23489688	23489822	0	0	0.389
ENSG00000156875	HIAT1	1	+	100534028	100534142	100535169	100535241	100533532	100533751	100542720	100542833	0	0	0.389
ENSG00000137145	DENND4C	9	+	19361843	19361961	19369834	19369985	19360241	19360487	19372034	19372878	1.82077e-14	2.05762e-13	0.389
ENSG00000137075	RNF38	9	-	36352738	36352845	36356299	36356470	36344828	36344950	36357771	36357939	1.27972e-10	1.1544e-09	0.389
ENSG00000009844	VTA1	6	+	142491482	142491558	142519575	142519752	142490686	142490814	142539634	142540388	0	0	0.388
ENSG00000142687	KIAA0319L	1	-	35944566	35944813	35972212	35972736	35919157	35919290	36019950	36020120	0	0	0.388
ENSG00000165525	NEMF	14	-	50312857	50312983	50318280	50318383	50301080	50301167	50318524	50318593	0	0	0.388
ENSG00000241058	NSUN6	10	-	18885136	18885256	18898773	18898855	18840751	18840900	18903388	18903542	1.88738e-15	2.23377e-14	0.388
ENSG00000067182	TNFRSF1A	12	-	6442532	6442682	6442902	6443031	6439763	6439877	6443256	6443410	0	0	0.387
ENSG00000139793	MBNL2	13	+	97999057	97999321	98009735	98009889	97995269	97995470	98043575	98046374	0	0	0.387
ENSG00000124789	NUP153	6	-	17669523	17669568	17669660	17669777	17665469	17665616	17675135	17675264	0	0	0.387
ENSG00000143702	CEP170	1	-	243335998	243336148	243349080	243349374	243327585	243329418	243349560	243349724	7.77156e-16	9.3733e-15	0.387
ENSG00000165525	NEMF	14	-	50272738	50272851	50280705	50280768	50269954	50270012	50281471	50281575	9.99201e-16	1.19973e-14	0.387
ENSG00000142687	KIAA0319L	1	-	35944566	35944813	35972212	35972736	35919962	35920086	36019950	36020120	2.44249e-15	2.86832e-14	0.387
ENSG00000140022	STON2	14	-	81837331	81837529	81862237	81862522	81743244	81745083	81864638	81864927	0	0	0.386
ENSG00000116584	ARHGEF2	1	-	155931451	155931700	155931895	155932013	155928110	155928187	155932383	155932509	0	0	0.386
ENSG00000055917	PUM2	2	-	20511996	20512184	20518297	20518406	20508174	20508345	20527070	20527139	0	0	0.386
ENSG00000215421	ZNF407	18	+	72493383	72493458	72632469	72632648	72352963	72353078	72775105	72777625	1.5258e-11	1.46329e-10	0.386
ENSG00000127507	EMR2	19	-	14862247	14862483	14867049	14867157	14857707	14857774	14875244	14875422	3.51228e-08	2.72096e-07	0.386
ENSG00000119487	MAPKAP1	9	-	128305337	128305447	128419929	128420078	128230250	128230388	128469249	128469513	4.77767e-05	0.000288118	0.386
ENSG00000117859	OSBPL9	1	+	52212381	52212429	52215816	52215867	52211207	52211303	52231493	52231653	0	0	0.385
ENSG00000137513	NARS2	11	-	78204108	78204241	78270584	78270665	78180292	78180359	78277177	78277318	0	0	0.385
ENSG00000119314	PTBP3	9	-	115014957	115015068	115038123	115038293	114990659	114990752	115060120	115060196	0	0	0.385
ENSG00000030419	IKZF2	2	-	213921556	213921823	214012431	214012536	213914436	213914604	214013319	214013353	2.12597e-11	2.01552e-10	0.385
ENSG00000023608	SNAPC1	14	+	62242812	62242971	62244789	62244858	62235353	62235458	62245565	62245628	1.36824e-05	8.63754e-05	0.385
ENSG00000104043	ATP8B4	15	-	50264778	50264987	50303041	50303114	50254173	50254217	50330964	50331026	0.000568782	0.00306499	0.385
ENSG00000087586	AURKA	20	-	54948463	54948612	54961312	54961589	54944445	54945396	54963211	54963258	0	0	0.384
ENSG00000163539	CLASP2	3	-	33725850	33725948	33738346	33738425	33686248	33686395	33759299	33759848	0	0	0.384
ENSG00000051341	POLQ	3	-	121206148	121209255	121212324	121212568	121203887	121204031	121215654	121215779	0	0	0.384
ENSG00000118308	LRMP	12	+	25219298	25219446	25222283	25222365	25216653	25216750	25232331	25232396	0	0	0.384
ENSG00000115839	RAB3GAP1	2	+	135878388	135878488	135881734	135881816	135872785	135872951	135883750	135883819	0	0	0.384
ENSG00000155324	GRAMD3	5	+	125805368	125805480	125808956	125809060	125801117	125801237	125813383	125813479	8.2936e-11	7.58372e-10	0.384
ENSG00000012817	KDM5D	Y	-	21903203	21903374	21903620	21903743	21897506	21897636	21905047	21905125	1.04157e-09	8.87993e-09	0.384
ENSG00000169180	XPO6	16	-	28132990	28133083	28137009	28137169	28124224	28124371	28143654	28143724	0	0	0.383
ENSG00000030419	IKZF2	2	-	213921556	213921823	214012431	214012536	213886716	213886854	214013319	214013353	0	0	0.383
ENSG00000119487	MAPKAP1	9	-	128347833	128348006	128432096	128432186	128305337	128305447	128469249	128469491	7.96723e-06	5.15307e-05	0.383
ENSG00000011114	BTBD7	14	-	93719992	93720136	93723540	93723701	93717808	93717998	93727947	93728023	0	0	0.382
ENSG00000198408	MGEA5	10	-	103567486	103567658	103572786	103572884	103565799	103565900	103573311	103573363	4.04121e-14	4.47816e-13	0.382
ENSG00000133019	CHRM3	1	+	239656008	239656107	239708940	239709049	239549864	239550527	239795523	239795586	5.11713e-11	4.72509e-10	0.382
ENSG00000107186	MPDZ	9	-	13123151	13123297	13125214	13125389	13121737	13121931	13126514	13126589	0.000418713	0.0022893	0.382
ENSG00000115942	ORC2	2	-	201785715	201785862	201796061	201796171	201778017	201778136	201798598	201798697	0	0	0.381
ENSG00000010810	FYN	6	-	112017479	112017659	112020717	112020873	112015830	112015907	112024087	112024237	0	0	0.381
ENSG00000138442	WDR12	2	-	203760787	203760942	203764253	203764360	203757339	203757425	203765747	203765842	0	0	0.381
ENSG00000137478	FCHSD2	11	-	72632872	72632995	72695132	72695261	72600873	72600990	72696106	72696161	0	0	0.381
ENSG00000198964	SGMS1	10	-	52071021	52071175	52103251	52104105	52065359	52067081	52193235	52193316	1.22125e-15	1.46129e-14	0.381
ENSG00000058804	NDC1	1	-	54273328	54273464	54298162	54298264	54238001	54238162	54303877	54303969	3.44169e-15	4.01058e-14	0.381
ENSG00000093167	LRRFIP2	3	-	37136282	37136399	37138106	37138151	37125126	37125297	37170553	37170640	0.0001539	0.000880905	0.381
ENSG00000007202	KIAA0100	17	-	26964853	26965112	26970627	26970677	26961534	26962627	26971075	26971205	0	0	0.38
ENSG00000140199	SLC12A6	15	-	34553126	34553221	34567545	34567590	34547462	34547593	34610761	34610980	0	0	0.38
ENSG00000162923	WDR26	1	-	224586216	224586295	224586590	224586736	224581529	224581715	224588651	224588771	0	0	0.38
ENSG00000078403	MLLT10	10	+	22024067	22024164	22028958	22029165	22022696	22023058	22030867	22032559	0	0	0.38
ENSG00000105810	CDK6	7	-	92404009	92404145	92462404	92463004	92252349	92252400	92465791	92465908	0	0	0.379
ENSG00000133657	ATP13A3	3	-	194146070	194146258	194147803	194147981	194134487	194134568	194149573	194149646	0	0	0.379
ENSG00000137814	HAUS2	15	+	42850395	42850488	42851536	42851606	42841035	42841163	42852979	42853068	0	0	0.379
ENSG00000102974	CTCF	16	+	67645853	67646024	67650647	67650781	67644726	67645516	67654599	67654720	0	0	0.379
ENSG00000150712	MTMR12	5	-	32270922	32271053	32276787	32276848	32263218	32263348	32312863	32313075	4.44089e-16	5.4315e-15	0.379
ENSG00000142687	KIAA0319L	1	-	35944566	35944813	35972212	35972736	35921613	35921842	36019950	36020120	9.99201e-16	1.19973e-14	0.379
ENSG00000090857	PDPR	16	+	70180036	70180131	70182366	70182456	70178323	70178436	70190377	70190762	6.8857e-05	0.000407958	0.379
ENSG00000104043	ATP8B4	15	-	50303041	50303114	50366323	50366382	50273402	50273491	50399135	50399205	0	0	0.378
ENSG00000196756	SNHG17	20	-	37059683	37059755	37063146	37063269	37049652	37049745	37063839	37063976	0	0	0.378
ENSG00000146247	PHIP	6	-	79679551	79679634	79688308	79688428	79675419	79675481	79692602	79692660	0	0	0.378
ENSG00000182957	SPATA13	13	+	24858272	24858409	24860351	24860531	24844856	24845050	24863136	24863316	4.0103e-06	2.65299e-05	0.378
ENSG00000104756	KCTD9	8	-	25296794	25296923	25297121	25297180	25293933	25294001	25298092	25298189	0.000256362	0.00143596	0.378
ENSG00000105810	CDK6	7	-	92404009	92404145	92462404	92463004	92247385	92247521	92465791	92465908	0	0	0.377
ENSG00000140265	ZSCAN29	15	-	43656112	43656580	43658307	43659006	43650369	43654139	43661120	43661325	0	0	0.377
ENSG00000051825	MPHOSPH9	12	-	123687170	123687631	123699290	123699381	123682793	123682881	123702922	123703046	1.11022e-16	1.39014e-15	0.377
ENSG00000134352	IL6ST	5	-	55247291	55247432	55247756	55247903	55243388	55243417	55248077	55248179	5.88418e-15	6.78182e-14	0.377
ENSG00000119522	DENND1A	9	-	126214554	126214626	126319848	126319974	126202638	126202770	126345447	126345496	2.31037e-13	2.45312e-12	0.377
ENSG00000198176	TFDP1	13	+	114277494	114277601	114285937	114286220	114240088	114240164	114287434	114287600	4.29101e-13	4.48359e-12	0.377
ENSG00000003400	CASP10	2	+	202068452	202068489	202072797	202072906	202060564	202060671	202073792	202074285	1.0218e-05	6.53351e-05	0.377
ENSG00000203875	SNHG5	6	-	86387141	86387210	86387671	86387750	86375721	86375865	86387853	86387906	0	0	0.376
ENSG00000187109	NAP1L1	12	-	76453917	76454059	76462688	76462774	76449812	76449941	76467982	76468019	1.24345e-14	1.41625e-13	0.376
ENSG00000076685	NT5C2	10	-	104866345	104866463	104899162	104899236	104865462	104865558	104934614	104934739	0	0	0.375
ENSG00000068097	HEATR6	17	-	58126940	58127063	58128203	58128338	58125624	58125749	58132875	58132962	9.24816e-14	1.00622e-12	0.375
ENSG00000143442	POGZ	1	-	151395872	151396027	151414556	151414681	151381169	151381304	151431627	151431691	2.16416e-12	2.18451e-11	0.375
ENSG00000101040	ZMYND8	20	-	45865069	45865260	45915972	45916028	45858471	45858552	45918930	45919018	9.17149e-06	5.89361e-05	0.375
ENSG00000135913	USP37	2	-	219410943	219411021	219411641	219411814	219394678	219394763	219414531	219414547	0	0	0.374
ENSG00000198625	MDM4	1	+	204495487	204495562	204511911	204512072	204494611	204494724	204515924	204516005	0	0	0.374
ENSG00000214046	SMIM7	19	-	16757906	16758072	16770769	16770811	16741561	16742535	16770895	16770941	0.000451931	0.00246279	0.374
ENSG00000137842	TMEM62	15	+	43441226	43441349	43443987	43444143	43440952	43441077	43446869	43447029	3.49684e-09	2.88437e-08	0.373
ENSG00000104375	STK3	8	-	99608259	99608397	99786966	99787047	99560318	99560389	99837742	99837899	0	0	0.372
ENSG00000005810	MYCBP2	13	-	77862295	77862511	77870733	77870809	77847606	77847803	77900608	77900814	0	0	0.372
ENSG00000116809	ZBTB17	1	-	16272209	16272335	16272648	16272789	16271431	16271697	16273429	16273618	0	0	0.371
ENSG00000121892	PDS5A	4	-	39905659	39905811	39915230	39915346	39902045	39902127	39918667	39918808	0	0	0.371
ENSG00000215421	ZNF407	18	+	72601873	72601994	72632469	72632648	72592991	72593075	72775105	72777625	3.9766e-12	3.94529e-11	0.371
ENSG00000186716	BCR	22	+	23610594	23610702	23613718	23613779	23603541	23603727	23615267	23615320	0	0	0.37
ENSG00000035928	RFC1	4	-	39322002	39322289	39328182	39328260	39318534	39318642	39329143	39329376	0	0	0.37
ENSG00000152601	MBNL1	3	+	152173330	152173366	152177059	152177134	152165408	152165562	152180173	152183552	0	0	0.37
ENSG00000134644	PUM1	1	-	31447497	31447649	31467900	31468067	31426560	31426828	31478699	31478878	0	0	0.37
ENSG00000136636	KCTD3	1	+	215753251	215753342	215768697	215768813	215752342	215752480	215775208	215775296	1.11022e-16	1.39014e-15	0.37
ENSG00000103978	TMEM87A	15	-	42536247	42536365	42553155	42553200	42529629	42529813	42553393	42553447	1.24345e-14	1.41625e-13	0.37
ENSG00000129696	TTI2	8	-	33367263	33367450	33369484	33370230	33361265	33361453	33370599	33371119	6.70985e-08	5.09041e-07	0.37
ENSG00000055917	PUM2	2	-	20483103	20483247	20494136	20494279	20462953	20463221	20497313	20497439	0	0	0.369
ENSG00000143851	PTPN7	1	-	202126866	202126951	202127245	202127429	202124660	202124737	202128408	202128582	0	0	0.369
ENSG00000131051	RBM39	20	-	34297145	34297178	34300940	34301018	34295041	34295123	34302106	34302311	1.77636e-15	2.10524e-14	0.369
ENSG00000103657	HERC1	15	-	63951934	63952135	63953171	63953224	63950742	63950917	63953951	63954220	1.10023e-13	1.19111e-12	0.369
ENSG00000166579	NDEL1	17	+	8358113	8358205	8363326	8363478	8354097	8354271	8370247	8371478	2.77678e-12	2.78671e-11	0.369
ENSG00000121989	ACVR2A	2	+	148676015	148676161	148680541	148680680	148674851	148674995	148683599	148683730	0.000692234	0.00368909	0.369
ENSG00000134057	CCNB1	5	+	68463999	68464170	68467096	68467279	68463734	68463905	68470703	68470890	0	0	0.368
ENSG00000171681	ATF7IP	12	+	14599921	14599987	14609494	14609568	14591063	14591201	14613428	14613955	0	0	0.368
ENSG00000141446	ESCO1	18	-	19116002	19116146	19140819	19140951	19112433	19112621	19144163	19144278	0	0	0.368
ENSG00000135597	REPS1	6	-	139247537	139247618	139265634	139265759	139242173	139242261	139266355	139266509	1.11022e-16	1.39014e-15	0.368
ENSG00000051825	MPHOSPH9	12	-	123707584	123707674	123712009	123712163	123706239	123706270	123714807	123715069	0	0	0.367
ENSG00000101040	ZMYND8	20	-	45905057	45905539	45910845	45910961	45878030	45878183	45912314	45912392	0	0	0.367
ENSG00000258677	RP11-463D19.2	8	-	74722708	74722864	74737381	74737484	74717885	74717961	74742615	74742707	0	0	0.367
ENSG00000152127	MGAT5	2	+	135185935	135186010	135199328	135199486	135180373	135180490	135206219	135212192	0	0	0.367
ENSG00000115904	SOS1	2	-	39262352	39262451	39262530	39262641	39251150	39251278	39278284	39278428	0	0	0.367
ENSG00000095485	CWF19L1	10	-	102006551	102006692	102010004	102010089	101997778	101997988	102013177	102013296	2.93099e-14	3.26558e-13	0.367
ENSG00000185480	PARPBP	12	+	102542007	102542241	102559506	102559661	102517663	102517819	102589728	102591298	6.90858e-12	6.76543e-11	0.367
ENSG00000080802	CNOT4	7	-	135095264	135095398	135098236	135098362	135082920	135082978	135099079	135099181	6.87352e-09	5.57186e-08	0.367
ENSG00000163946	FAM208A	3	-	56697568	56697600	56700287	56700412	56696412	56696518	56702424	56702586	3.64085e-07	2.60744e-06	0.367
ENSG00000051825	MPHOSPH9	12	-	123687170	123687631	123694602	123694709	123682793	123682881	123699290	123699381	0	0	0.366
ENSG00000003756	RBM5	3	+	50145502	50145580	50147035	50147121	50144914	50145002	50148111	50148190	0	0	0.366
ENSG00000177200	CHD9	16	+	53265330	53265417	53265558	53265696	53262894	53263012	53269096	53269218	0	0	0.366
ENSG00000065559	MAP2K4	17	+	11984672	11984847	11998891	11999011	11958205	11958308	12016549	12016677	0	0	0.366
ENSG00000137393	RNF144B	6	+	18427811	18427916	18459837	18459982	18399729	18399930	18463521	18463611	3.79706e-07	2.71708e-06	0.366
ENSG00000178104	PDE4DIP	1	-	144909868	144909960	144911881	144911963	144906058	144906196	144912129	144912294	0	0	0.365
ENSG00000085978	ATG16L1	2	+	234173537	234173789	234178647	234178713	234172637	234172711	234181611	234181698	0	0	0.365
ENSG00000108510	MED13	17	-	60072512	60072726	60087910	60088594	60069900	60069982	60106901	60107012	0	0	0.365
ENSG00000101040	ZMYND8	20	-	45874751	45875261	45878030	45878183	45858471	45858552	45905057	45905539	0.000388024	0.00212954	0.365
ENSG00000164815	ORC5	7	-	103828698	103828829	103835590	103835702	103808920	103808973	103838172	103838247	0	0	0.364
ENSG00000101199	ARFGAP1	20	+	61906928	61906992	61907831	61908003	61904167	61904272	61909468	61909555	0	0	0.364
ENSG00000198815	FOXJ3	1	-	42730785	42730860	42744018	42744343	42671432	42671534	42776720	42776781	3.475e-14	3.8581e-13	0.364
ENSG00000118961	C2orf43	2	-	20974569	20974739	20990014	20990158	20901329	20901412	21001069	21001225	3.65116e-11	3.40945e-10	0.364
ENSG00000108510	MED13	17	-	60087910	60088594	60106901	60107012	60072512	60072726	60107211	60107374	0	0	0.363
ENSG00000101040	ZMYND8	20	-	45905057	45905539	45920539	45920632	45891031	45891172	45923409	45923523	0	0	0.363
ENSG00000173273	TNKS	8	+	9437668	9437893	9537460	9537497	9413423	9414122	9538234	9538310	5.11099e-05	0.000306995	0.363
ENSG00000112078	KCTD20	6	+	36449338	36449536	36452490	36452601	36447367	36447488	36454659	36455183	0	0	0.362
ENSG00000153207	AHCTF1	1	-	247055080	247055221	247061509	247061638	247051695	247051819	247062752	247062814	0	0	0.362
ENSG00000060339	CCAR1	10	+	70482211	70482334	70496632	70496805	70480998	70481039	70506917	70507032	0	0	0.362
ENSG00000154803	FLCN	17	-	17131202	17131475	17135107	17135196	17129489	17129636	17136101	17136215	8.00471e-14	8.7421e-13	0.362
ENSG00000170776	AKAP13	15	+	86253809	86253876	86259018	86259154	86251249	86251317	86260520	86260579	4.57581e-09	3.74947e-08	0.362
ENSG00000137177	KIF13A	6	-	17831331	17831466	17834191	17834302	17828470	17828601	17837108	17837321	1.72385e-07	1.27012e-06	0.362
ENSG00000051825	MPHOSPH9	12	-	123648496	123648637	123651201	123651336	123645682	123645930	123661234	123661336	0	0	0.361
ENSG00000138592	USP8	15	+	50733545	50733690	50751196	50751359	50731205	50731374	50763829	50763992	0	0	0.361
ENSG00000168675	LDLRAD4	18	+	13438242	13438383	13621115	13621270	13387339	13387761	13645125	13652754	0	0	0.361
ENSG00000123505	AMD1	6	+	111210059	111210186	111213501	111213646	111208707	111208794	111213937	111214030	0	0	0.361
ENSG00000102781	KATNAL1	13	-	30815095	30815223	30829583	30829752	30805450	30805609	30854199	30854360	0	0	0.361
ENSG00000198795	ZNF521	18	-	22775123	22775208	22804308	22807661	22642388	22642705	22901971	22902151	0	0	0.361
ENSG00000074603	DPP8	15	-	65744297	65744440	65746600	65746753	65739077	65739344	65748562	65748709	9.64451e-13	9.88143e-12	0.361
ENSG00000196700	ZNF512B	20	-	62594447	62594618	62594694	62594793	62593939	62594134	62594970	62595063	8.21874e-05	0.000483069	0.361
ENSG00000119899	SLC17A5	6	-	74346343	74346430	74348134	74348222	74344955	74345223	74351413	74351647	0.0108711	0.0495079	0.361
ENSG00000166855	CLPX	15	-	65456366	65456526	65458968	65459123	65450912	65451089	65471271	65471389	0	0	0.36
ENSG00000130164	LDLR	19	+	11231045	11231198	11233849	11234020	11230767	11230909	11238683	11238761	0	0	0.36
ENSG00000156697	UTP14A	X	+	129045741	129045897	129053150	129053270	129044983	129045126	129054432	129054556	0	0	0.36
ENSG00000143322	ABL2	1	-	179087721	179087899	179089324	179089409	179084012	179084165	179090729	179091002	0	0	0.36
ENSG00000118412	CASP8AP2	6	+	90566802	90566918	90581007	90581107	90565188	90565263	90583524	90584155	0	0	0.36
ENSG00000131051	RBM39	20	-	34317233	34317287	34317383	34317449	34312959	34313077	34319862	34320057	0	0	0.36
ENSG00000066084	DIP2B	12	+	51125151	51125320	51126148	51126319	51122330	51122461	51127917	51127979	0	0	0.36
ENSG00000065600	TMEM206	1	-	212548534	212548642	212550903	212551048	212537823	212538718	212553236	212553379	0	0	0.359
ENSG00000170832	USP32	17	-	58372043	58372162	58378959	58379065	58348710	58348842	58422841	58422969	0	0	0.359
ENSG00000001084	GCLC	6	-	53385575	53385758	53387212	53387325	53379236	53379295	53409293	53409927	0	0	0.359
ENSG00000005100	DHX33	17	-	5353522	5353726	5356899	5356988	5352128	5352215	5357140	5357300	0	0	0.359
ENSG00000106070	GRB10	7	-	50742132	50742355	50771517	50771605	50694518	50694675	50778571	50778687	9.17141e-09	7.38468e-08	0.359
ENSG00000007202	KIAA0100	17	-	26945808	26945989	26946671	26946793	26943635	26943771	26946877	26947033	0	0	0.358
ENSG00000151779	NBAS	2	-	15330387	15330527	15358896	15359092	15307039	15307447	15372545	15372635	0	0	0.358
ENSG00000205268	PDE7A	8	-	66639109	66639201	66639404	66639536	66637011	66637156	66647028	66647129	0	0	0.358
ENSG00000138190	EXOC6	10	+	94675514	94675670	94688095	94688179	94669183	94669388	94700483	94700581	0	0	0.358
ENSG00000165525	NEMF	14	-	50301080	50301167	50304856	50304924	50300140	50300214	50307435	50307584	0	0	0.358
ENSG00000104320	NBN	8	-	90976637	90976735	90994949	90995083	90967510	90967783	90996752	90996961	0	0	0.358
ENSG00000101019	UQCC1	20	-	33969720	33969828	33971840	33971936	33961986	33962059	33981894	33981999	1.89304e-12	1.91584e-11	0.358
ENSG00000162971	TYW5	2	-	200803655	200803793	200813040	200813195	200800653	200800770	200820115	200820459	8.14493e-12	7.93594e-11	0.358
ENSG00000153827	TRIP12	2	-	230633946	230634041	230636234	230636348	230628553	230632466	230638812	230638977	0	0	0.357
ENSG00000115020	PIKFYVE	2	+	209168894	209169042	209184975	209185083	209166965	209167077	209188865	209189006	0	0	0.357
ENSG00000151576	QTRTD1	3	+	113785074	113785130	113789472	113789685	113784083	113784304	113795589	113795789	0	0	0.357
ENSG00000051382	PIK3CB	3	-	138431049	138431146	138433309	138433561	138417748	138417937	138452202	138452280	0	0	0.357
ENSG00000140265	ZSCAN29	15	-	43658307	43659006	43661120	43661325	43656323	43656580	43661793	43662108	1.22125e-15	1.46129e-14	0.357
ENSG00000142687	KIAA0319L	1	-	35944566	35944813	35972212	35972736	35936463	35936561	36019950	36020120	2.27829e-12	2.29638e-11	0.357
ENSG00000137074	APTX	9	-	32987541	32987840	32988080	32988127	32985968	32986028	32989756	32989893	1.08001e-11	1.04295e-10	0.357
ENSG00000137074	APTX	9	-	32987541	32987840	32988080	32988122	32985968	32986028	32989756	32989893	1.20115e-08	9.59373e-08	0.357
ENSG00000080986	NDC80	18	+	2572975	2573085	2574987	2575065	2571509	2571682	2577744	2577868	0	0	0.356
ENSG00000104043	ATP8B4	15	-	50264778	50264987	50273402	50273491	50254173	50254217	50279587	50279746	0	0	0.356
ENSG00000114127	XRN1	3	-	142031439	142031600	142048275	142048457	142025448	142030655	142051216	142051373	0	0	0.356
ENSG00000139620	KANSL2	12	-	49073437	49073616	49075164	49075424	49065581	49065745	49075969	49076008	0	0	0.356
ENSG00000108651	UTP6	17	-	30202252	30202432	30205268	30205346	30200691	30200772	30205720	30205800	0	0	0.356
ENSG00000102531	FNDC3A	13	+	49742748	49742887	49752703	49752790	49741379	49741439	49760099	49760238	1.11022e-16	1.39014e-15	0.356
ENSG00000128513	POT1	7	-	124538314	124538428	124568868	124569053	124532319	124532434	124569847	124569881	5.46769e-11	5.04344e-10	0.356
ENSG00000115970	THADA	2	-	43805651	43805746	43808879	43809067	43801474	43802166	43813539	43813588	0.000121137	0.000700054	0.356
ENSG00000198920	KIAA0753	17	-	6526201	6526417	6528074	6528181	6524107	6524318	6531436	6532061	0.00578949	0.0274213	0.356
ENSG00000057663	ATG5	6	-	106727535	106727698	106756238	106756366	106696024	106696119	106763975	106764141	0	0	0.355
ENSG00000066084	DIP2B	12	+	51122330	51122461	51126148	51126319	51121485	51121595	51127917	51127979	0	0	0.355
ENSG00000134644	PUM1	1	-	31447497	31447649	31452908	31453025	31426560	31426828	31454158	31454252	1.93601e-12	1.95762e-11	0.355
ENSG00000198498	TMA16	4	+	164435225	164435310	164436464	164436613	164433973	164434011	164438585	164438628	0.00740824	0.0346588	0.355
ENSG00000137806	NDUFAF1	15	-	41687056	41687242	41688684	41689338	41679691	41679791	41694341	41694657	0	0	0.354
ENSG00000104375	STK3	8	-	99761503	99761618	99779470	99779599	99608259	99608397	99786966	99787047	0	0	0.354
ENSG00000152223	EPG5	18	-	43529449	43529557	43531067	43531204	43523970	43524085	43532365	43532609	0	0	0.354
ENSG00000171988	JMJD1C	10	-	64975022	64975215	65024410	65024524	64968822	64968995	65140077	65140242	1.11022e-16	1.39014e-15	0.354
ENSG00000147905	ZCCHC7	9	+	37126308	37126939	37305540	37305711	37120535	37120620	37327795	37327831	4.62963e-13	4.8258e-12	0.354
ENSG00000163681	SLMAP	3	+	57850533	57850584	57875767	57875827	57850274	57850443	57882237	57882318	3.46649e-10	3.03877e-09	0.354
ENSG00000206560	ANKRD28	3	-	15776916	15777004	15836729	15836813	15762421	15762634	15900883	15901278	2.69006e-07	1.9494e-06	0.354
ENSG00000183018	SPNS2	17	+	4433926	4434078	4434347	4434414	4428351	4428488	4435836	4435979	6.3306e-07	4.4657e-06	0.354
ENSG00000188647	PTAR1	9	-	72333565	72333600	72338241	72338546	72333053	72333484	72347054	72347268	5.00775e-05	0.000301209	0.354
ENSG00000114861	FOXP1	3	-	71064699	71064804	71101687	71101777	71037144	71037228	71102786	71102924	0	0	0.353
ENSG00000021776	AQR	15	-	35219235	35219339	35222458	35222572	35202335	35202514	35224518	35224635	0	0	0.353
ENSG00000058804	NDC1	1	-	54273328	54273464	54284643	54284752	54254805	54254869	54291470	54291609	0	0	0.353
ENSG00000104320	NBN	8	-	90955480	90955594	90976637	90976735	90945711	90947840	90982591	90982785	0	0	0.353
ENSG00000100266	PACSIN2	22	-	43289462	43289619	43308026	43308163	43284648	43284804	43411026	43411151	3.33067e-15	3.88772e-14	0.353
ENSG00000133103	COG6	13	+	40239232	40239291	40251604	40251716	40234946	40235018	40254111	40254182	6.50591e-14	7.14335e-13	0.353
ENSG00000124198	ARFGEF2	20	+	47639587	47639718	47641849	47642018	47635420	47635535	47645066	47645205	1.28786e-13	1.38991e-12	0.353
ENSG00000004534	RBM6	3	+	50098388	50098431	50098572	50098654	50097081	50097179	50098894	50098980	7.97173e-12	7.77373e-11	0.353
ENSG00000135913	USP37	2	-	219346792	219346957	219350386	219350466	219341562	219341704	219353026	219353144	0	0	0.352
ENSG00000143622	RIT1	1	-	155874521	155874595	155880446	155880595	155874101	155874293	155881033	155881135	0	0	0.352
ENSG00000082996	RNF13	3	+	149589815	149589941	149613259	149613357	149570302	149570383	149629764	149629870	0	0	0.352
ENSG00000101452	DHX35	20	+	37657060	37657142	37659346	37659418	37653872	37654002	37662848	37662960	9.99389e-07	6.94006e-06	0.352
ENSG00000136169	SETDB2	13	+	50025688	50026045	50035232	50035298	50018894	50018993	50041999	50042096	0	0	0.351
ENSG00000130695	CEP85	1	+	26570656	26570809	26581661	26582356	26566252	26566329	26594973	26595126	0	0	0.351
ENSG00000172766	NAA16	13	+	41910785	41910892	41932439	41932609	41905409	41905505	41932945	41933098	0	0	0.351
ENSG00000144048	DUSP11	2	-	73996391	73996452	74000926	74001050	73993994	73994030	74002039	74002171	0	0	0.351
ENSG00000036549	ZZZ3	1	-	78105133	78105287	78107068	78107131	78097534	78099090	78107206	78107340	0	0	0.351
ENSG00000170802	FOXN2	2	+	48586185	48586286	48600430	48600499	48573339	48573890	48602058	48606433	0	0	0.351
ENSG00000120685	PROSER1	13	-	39597188	39597267	39598609	39598693	39591636	39591681	39600413	39600524	0	0	0.351
ENSG00000090989	EXOC1	4	+	56757480	56757588	56758800	56758877	56756388	56756552	56759717	56759946	2.44249e-15	2.86832e-14	0.351
ENSG00000118308	LRMP	12	+	25219298	25219446	25222283	25222365	25216653	25216750	25232177	25232224	2.86438e-14	3.19239e-13	0.351
ENSG00000135913	USP37	2	-	219346792	219346957	219360482	219360673	219341562	219341704	219362456	219362580	2.22045e-16	2.75744e-15	0.35
ENSG00000131725	WDR44	X	+	117570664	117570787	117575330	117575522	117566743	117566857	117576206	117576308	3.92489e-08	3.0352e-07	0.35
ENSG00000111215	PRR4	12	-	11000970	11001006	11199618	11199787	10999643	10999966	11324020	11324197	0.000114616	0.000663911	0.35
ENSG00000003400	CASP10	2	+	202068452	202068489	202073792	202074285	202060564	202060671	202082310	202086383	0.000550829	0.00297378	0.35
ENSG00000168397	ATG4B	2	+	242590424	242590526	242593960	242594062	242577124	242577139	242606059	242606253	0	0	0.349
ENSG00000112159	MDN1	6	-	90392850	90393049	90395545	90395692	90390307	90390470	90396620	90396742	0	0	0.349
ENSG00000159216	RUNX1	21	-	36259139	36259393	36265221	36265260	36252853	36253010	36421138	36421255	8.38906e-09	6.77199e-08	0.349
ENSG00000134014	ELP3	8	+	28016084	28016150	28017745	28017973	28013458	28013549	28019513	28019595	1.75687e-08	1.38636e-07	0.349
ENSG00000075856	SART3	12	-	108932709	108932865	108936803	108936928	108931840	108931979	108938202	108938308	0	0	0.348
ENSG00000138035	PNPT1	2	-	55870453	55870560	55872483	55872567	55867761	55867840	55873393	55873457	0	0	0.348
ENSG00000171843	MLLT3	9	-	20363473	20363603	20448120	20448264	20354805	20354877	20456701	20456784	0	0	0.348
ENSG00000118263	KLF7	2	-	207953181	207953305	207988497	207989128	207938860	207945988	208030190	208030669	4.81713e-10	4.18338e-09	0.348
ENSG00000149084	HSD17B12	11	+	43775595	43775671	43819869	43819977	43772460	43772507	43836986	43837051	1.33036e-06	9.15073e-06	0.348
ENSG00000133997	MED6	14	-	71057982	71058098	71059596	71059726	71050802	71051660	71060012	71060095	4.07967e-05	0.00024744	0.348
ENSG00000011566	MAP4K3	2	-	39478970	39479026	39481590	39481661	39476406	39477846	39485488	39485581	0.000103358	0.00060211	0.348
ENSG00000073331	ALPK1	4	+	113350304	113350409	113351603	113353737	113348725	113348821	113356303	113356457	0.00326042	0.0159688	0.348
ENSG00000007202	KIAA0100	17	-	26943113	26943215	26943396	26943527	26941899	26942264	26943635	26943771	0	0	0.347
ENSG00000198826	ARHGAP11A	15	+	32921795	32921963	32925179	32925309	32920928	32921003	32926133	32926242	0	0	0.347
ENSG00000112701	SENP6	6	+	76412360	76412788	76419242	76419346	76407140	76407233	76423390	76423541	0	0	0.347
ENSG00000198901	PRC1	15	-	91523471	91523619	91524113	91524263	91522387	91522524	91524728	91524899	0	0	0.347
ENSG00000124164	VAPB	20	+	57009657	57009761	57014000	57014081	56993266	56993419	57015962	57016139	5.05151e-14	5.56579e-13	0.347
ENSG00000135945	REV1	2	-	100019106	100019263	100019351	100019569	100018706	100018809	100020157	100020278	1.62517e-10	1.45433e-09	0.347
ENSG00000174799	CEP135	4	+	56835228	56835294	56837435	56837574	56831031	56832025	56840911	56841135	1.25326e-07	9.32481e-07	0.347
ENSG00000108510	MED13	17	-	60072512	60072726	60106901	60107012	60069900	60069982	60107211	60107374	0	0	0.346
ENSG00000144893	MED12L	3	+	150877618	150877888	150881679	150881829	150876475	150876586	150883206	150883306	8.88178e-16	1.06864e-14	0.346
ENSG00000146263	MMS22L	6	-	97726724	97726774	97729112	97729238	97717777	97717868	97730189	97730429	1.60982e-14	1.82457e-13	0.346
ENSG00000115504	EHBP1	2	+	63170936	63170985	63175394	63175451	63169852	63170031	63182651	63183252	4.71226e-06	3.10144e-05	0.346
ENSG00000057663	ATG5	6	-	106696024	106696119	106740902	106740981	106649846	106649964	106756238	106756366	0	0	0.345
ENSG00000110958	PTGES3	12	-	57065532	57065631	57066523	57066593	57059987	57060050	57066735	57066849	0	0	0.345
ENSG00000234545	FAM133B	7	-	92199136	92199229	92205084	92205135	92190529	92191682	92206416	92206509	0	0	0.345
ENSG00000139218	SCAF11	12	-	46342219	46342320	46357889	46357971	46326913	46327015	46384135	46384348	0	0	0.344
ENSG00000155189	AGPAT5	8	+	6590081	6590171	6612571	6612695	6588231	6588347	6614683	6616406	0	0	0.344
ENSG00000169180	XPO6	16	-	28124224	28124371	28128638	28128783	28118842	28118998	28132990	28133083	0	0	0.344
ENSG00000047249	ATP6V1H	8	-	54714358	54714456	54723723	54723777	54628459	54628584	54727221	54727326	0	0	0.344
ENSG00000030066	NUP160	11	-	47819919	47820015	47823362	47823482	47814337	47814498	47824989	47825088	0	0	0.344
ENSG00000138138	ATAD1	10	-	89536077	89536184	89544226	89544427	89527429	89527480	89550066	89550187	0	0	0.344
ENSG00000102531	FNDC3A	13	+	49741379	49741439	49749502	49749677	49719913	49720071	49752703	49752790	1.14332e-10	1.03431e-09	0.344
ENSG00000182511	FES	15	+	91428641	91428815	91430190	91430287	91428266	91428488	91433069	91433192	4.69621e-07	3.33578e-06	0.344
ENSG00000148606	POLR3A	10	-	79750811	79750925	79752954	79753125	79745830	79745917	79759738	79759876	1.9543e-06	1.32641e-05	0.344
ENSG00000111880	RNGTT	6	-	89479492	89479593	89563347	89563483	89323990	89324114	89600213	89600315	0	0	0.343
ENSG00000111880	RNGTT	6	-	89479492	89479593	89554075	89554240	89323990	89324114	89559473	89559545	0	0	0.343
ENSG00000135720	DYNC1LI2	16	-	66759730	66759847	66764014	66764126	66754795	66757725	66766241	66766377	0	0	0.343
ENSG00000182923	CEP63	3	+	134251619	134251742	134255996	134256053	134250690	134250782	134264427	134264619	1.75415e-14	1.98298e-13	0.343
ENSG00000106415	GLCCI1	7	+	8099725	8099878	8110550	8110761	8095065	8095179	8125822	8126569	6.95e-14	7.61413e-13	0.343
ENSG00000137074	APTX	9	-	32987541	32987729	32988080	32988127	32985968	32986028	32989756	32989893	5.43178e-11	5.01297e-10	0.343
ENSG00000118900	UBN1	16	+	4922884	4922935	4923031	4923074	4921155	4921302	4924211	4925435	2.22762e-07	1.62307e-06	0.343
ENSG00000083896	YTHDC1	4	-	69185840	69185923	69195919	69196028	69184543	69184580	69197820	69197915	1.33066e-05	8.41254e-05	0.343
ENSG00000113391	FAM172A	5	-	93159853	93159973	93294481	93294673	92953774	92956835	93300162	93300228	0	0	0.342
ENSG00000108510	MED13	17	-	60087910	60088594	60107211	60107374	60069900	60069982	60108804	60108999	0	0	0.342
ENSG00000257103	LSM14A	19	+	34706028	34706205	34706500	34706566	34699833	34699956	34710610	34710782	0	0	0.342
ENSG00000114127	XRN1	3	-	142037433	142037536	142048275	142048457	142031439	142031600	142051216	142051376	1.26343e-13	1.3644e-12	0.342
ENSG00000138092	CENPO	2	+	25016720	25016834	25022543	25022713	25016013	25016370	25040538	25040710	8.14932e-06	5.26399e-05	0.342
ENSG00000197808	ZNF461	19	-	37147349	37147445	37149200	37149327	37129048	37130945	37155599	37155688	7.49106e-05	0.000441942	0.342
ENSG00000119414	PPP6C	9	-	127916184	127916264	127933363	127933459	127908851	127912200	127951922	127952097	0	0	0.341
ENSG00000089234	BRAP	12	-	112097010	112097149	112103442	112103591	112096539	112096649	112110464	112110578	0	0	0.341
ENSG00000075151	EIF4G3	1	-	21267983	21268823	21276495	21276604	21226189	21226436	21295966	21296089	0	0	0.341
ENSG00000198961	PJA2	5	-	108680405	108680520	108691615	108691727	108670409	108673057	108698540	108698723	0	0	0.341
ENSG00000090989	EXOC1	4	+	56757480	56757588	56759717	56759946	56756388	56756552	56762882	56763066	1.14156e-11	1.10056e-10	0.341
ENSG00000163946	FAM208A	3	-	56667071	56667994	56672733	56672793	56662519	56662642	56674013	56674158	1.21571e-09	1.0319e-08	0.341
ENSG00000231607	DLEU2	13	-	50618786	50618904	50623719	50623798	50603413	50603628	50642232	50642299	3.74085e-05	0.000227645	0.341
ENSG00000103657	HERC1	15	-	63929703	63929842	63930609	63930735	63926046	63926169	63930909	63930975	0	0	0.34
ENSG00000144228	SPOPL	2	+	139308472	139308624	139310123	139310251	139308052	139308174	139316591	139316769	1.11022e-16	1.39014e-15	0.34
ENSG00000166451	CENPN	16	+	81056201	81056303	81058319	81058383	81053704	81053881	81060130	81060243	6.66134e-16	8.06502e-15	0.34
ENSG00000166004	KIAA1731	11	+	93456206	93456455	93458816	93458997	93455119	93455216	93460141	93460803	2.9976e-15	3.50718e-14	0.34
ENSG00000114127	XRN1	3	-	142142401	142142484	142145585	142145683	142141676	142141764	142151502	142151735	3.03535e-13	3.19944e-12	0.34
ENSG00000132466	ANKRD17	4	-	73981537	73981633	73984404	73984567	73968191	73968264	73985878	73986054	0	0	0.339
ENSG00000110958	PTGES3	12	-	57059987	57060050	57064058	57064148	57057126	57058282	57065532	57065631	0	0	0.339
ENSG00000005810	MYCBP2	13	-	77662966	77663166	77664240	77664398	77661618	77661768	77667299	77667467	0	0	0.339
ENSG00000184661	CDCA2	8	+	25317899	25318070	25319569	25319724	25317755	25317816	25323690	25323841	0	0	0.339
ENSG00000241058	NSUN6	10	-	18905112	18905222	18937418	18937574	18840751	18840900	18940057	18940551	4.44089e-16	5.4315e-15	0.339
ENSG00000085978	ATG16L1	2	+	234178647	234178713	234181611	234181698	234173537	234173789	234183321	234183424	7.77156e-16	9.3733e-15	0.339
ENSG00000165006	UBAP1	9	+	34220905	34220946	34234213	34234338	34179002	34179238	34249776	34249959	3.13083e-14	3.48266e-13	0.339
ENSG00000115183	TANC1	2	+	160019793	160020057	160025760	160025883	160006880	160007067	160027034	160027316	8.93499e-08	6.72279e-07	0.339
ENSG00000134215	VAV3	1	-	108247581	108247683	108292083	108292216	108231002	108231028	108293738	108293824	0	0	0.338
ENSG00000101361	NOP56	20	+	2636240	2636392	2636579	2636860	2635970	2636158	2637046	2637195	0	0	0.338
ENSG00000164347	GFM2	5	-	74047192	74047318	74054673	74054771	74041502	74041682	74055193	74055251	0	0	0.338
ENSG00000089057	SLC23A2	20	-	4893525	4893624	4913100	4913362	4865398	4865469	4951438	4951565	0	0	0.338
ENSG00000048649	RSF1	11	-	77409531	77409738	77436589	77436744	77402203	77402283	77451775	77451981	0	0	0.338
ENSG00000137656	BUD13	11	-	116627861	116627943	116628481	116628666	116618885	116619291	116628984	116629123	9.33698e-14	1.01556e-12	0.338
ENSG00000162086	ZNF75A	16	+	3362676	3362768	3366911	3367022	3361752	3361948	3367189	3367252	6.35959e-06	4.1441e-05	0.338
ENSG00000188580	NKAIN2	6	+	124979331	124979532	125112484	125112545	124676412	124676493	125139532	125139618	8.00837e-06	5.17775e-05	0.338
ENSG00000148498	PARD3	10	-	34759012	34759191	34805906	34806087	34690753	34690845	34985245	34985347	0.000420532	0.00229852	0.338
ENSG00000101596	SMCHD1	18	+	2706361	2706468	2707560	2707643	2705691	2705805	2707804	2707918	0	0	0.337
ENSG00000116667	C1orf21	1	+	184476721	184476816	184559872	184559949	184446519	184446737	184567534	184567595	0	0	0.337
ENSG00000170836	PPM1D	17	+	58700881	58701110	58725252	58725443	58677543	58678247	58733959	58734202	0	0	0.337
ENSG00000169554	ZEB2	2	-	145162402	145162591	145274844	145274986	145161482	145161697	145277505	145277686	0	0	0.337
ENSG00000087157	PGS1	17	+	76396757	76396936	76399648	76400170	76395428	76395618	76411032	76411108	7.15395e-07	5.02814e-06	0.337
ENSG00000119314	PTBP3	9	-	115030328	115030475	115060120	115060196	115014957	115015068	115095063	115095123	0.00350297	0.0170678	0.337
ENSG00000007923	DNAJC11	1	-	6727768	6727870	6738453	6738527	6714167	6714347	6740967	6741097	0	0	0.336
ENSG00000132485	ZRANB2	1	-	71542477	71542560	71544338	71544391	71537803	71537938	71546622	71546694	0	0	0.336
ENSG00000134294	SLC38A2	12	-	46756066	46756164	46756276	46756421	46753167	46754992	46756803	46756928	0	0	0.336
ENSG00000109452	INPP4B	4	-	143094784	143094962	143114239	143114348	143066992	143067149	143129577	143129682	0	0	0.336
ENSG00000110871	COQ5	12	-	120947819	120947926	120954369	120954591	120941772	120941884	120960016	120960166	1.04361e-14	1.19215e-13	0.336
ENSG00000075539	FRYL	4	-	48503639	48503750	48507563	48507632	48502046	48502237	48512075	48512174	1.55098e-13	1.66408e-12	0.336
ENSG00000055917	PUM2	2	-	20482707	20482992	20490412	20490551	20462953	20463221	20494136	20494279	1.48727e-11	1.42712e-10	0.336
ENSG00000078618	NRD1	1	-	52299688	52299842	52301802	52301884	52290968	52291054	52302040	52302110	1.99224e-11	1.89236e-10	0.336
ENSG00000225190	PLEKHM1	17	-	43552465	43553092	43555265	43555513	43535534	43535805	43559802	43559891	3.01012e-06	2.01315e-05	0.336
ENSG00000121964	GTDC1	2	-	144764748	144765102	144903138	144903306	144709548	144709640	144966169	144966371	0	0	0.335
ENSG00000120690	ELF1	13	-	41515056	41515506	41517977	41518061	41506055	41508164	41523941	41524037	0	0	0.335
ENSG00000095485	CWF19L1	10	-	102013177	102013296	102016018	102016233	102006551	102006692	102019974	102020076	0	0	0.335
ENSG00000103274	NUBP1	16	+	10855613	10855716	10861805	10861889	10855220	10855331	10862903	10863208	0	0	0.335
ENSG00000214706	IFRD2	3	-	50327359	50327517	50327818	50327903	50326230	50326368	50327990	50328110	0	0	0.335
ENSG00000214078	CPNE1	20	-	34220716	34220845	34246851	34246936	34220232	34220307	34252681	34252848	1.24507e-10	1.12432e-09	0.335
ENSG00000113456	RAD1	5	-	34911658	34911917	34913574	34913683	34905368	34909053	34914799	34915066	6.629e-10	5.71741e-09	0.335
ENSG00000137074	APTX	9	-	32987541	32987729	32988080	32988122	32985968	32986028	32989756	32989893	6.27847e-08	4.77669e-07	0.335
ENSG00000119541	VPS4B	18	-	61070939	61071059	61074664	61074732	61067779	61067936	61077522	61077679	0	0	0.334
ENSG00000011258	MBTD1	17	-	49294694	49294777	49296290	49296405	49281151	49281286	49297690	49297824	0	0	0.334
ENSG00000011405	PIK3C2A	11	-	17143734	17143880	17144248	17144360	17141332	17141521	17150846	17151014	9.24816e-14	1.00622e-12	0.334
ENSG00000171988	JMJD1C	10	-	64976966	64977091	65024410	65024524	64960235	64960437	65140077	65140242	1.69532e-11	1.61917e-10	0.334
ENSG00000147548	WHSC1L1	8	-	38162765	38162963	38172164	38172291	38153313	38153470	38172933	38173062	6.91842e-10	5.96112e-09	0.334
ENSG00000092020	PPP2R3C	14	-	35565763	35565839	35579730	35579835	35560275	35560413	35591107	35591307	3.17845e-06	2.12206e-05	0.334
ENSG00000141030	COPS3	17	-	17168115	17168295	17171198	17171359	17163614	17163788	17174071	17174121	1.44035e-05	9.06318e-05	0.334
ENSG00000155307	SAMSN1	21	-	15884764	15884894	15889212	15889362	15872849	15873056	15893470	15893542	0	0	0.333
ENSG00000122779	TRIM24	7	+	138258251	138258387	138266441	138266516	138255574	138255748	138268594	138268744	0	0	0.333
ENSG00000132305	IMMT	2	-	86386658	86386794	86397871	86397964	86378419	86378643	86398330	86398435	0	0	0.333
ENSG00000173889	PHC3	3	-	169846471	169847340	169866873	169867032	169840378	169840532	169889160	169889238	0	0	0.333
ENSG00000166747	AP1G1	16	-	71803525	71803602	71807123	71807265	71798548	71798629	71808370	71808495	0	0	0.333
ENSG00000108312	UBTF	17	-	42290186	42290307	42290585	42290650	42289240	42289374	42293021	42293177	0	0	0.333
ENSG00000104299	INTS9	8	-	28671008	28671129	28692808	28692895	28654060	28654172	28695153	28695293	3.33067e-16	4.09812e-15	0.333
ENSG00000137807	KIF23	15	+	69732646	69732826	69733106	69733418	69732242	69732416	69737128	69737380	2.44249e-14	2.73358e-13	0.333
ENSG00000198625	MDM4	1	+	204494611	204494724	204511911	204512072	204485613	204485637	204515924	204516005	1.91865e-11	1.82495e-10	0.333
ENSG00000137760	ALKBH8	11	-	107381612	107381762	107393024	107393281	107375383	107375941	107396166	107396318	4.28762e-06	2.83053e-05	0.333
ENSG00000078687	TNRC6C	17	+	76073265	76073415	76075475	76075622	76071216	76071359	76079127	76079247	7.11643e-05	0.000420768	0.333
ENSG00000163539	CLASP2	3	-	33686248	33686395	33704936	33705007	33673783	33673866	33725850	33725948	0	0	0.332
ENSG00000198408	MGEA5	10	-	103567486	103567658	103569940	103570071	103565801	103565900	103572786	103572884	0	0	0.332
ENSG00000112851	ERBB2IP	5	+	65370851	65371058	65372143	65372236	65349233	65350779	65372702	65372777	0	0	0.332
ENSG00000171681	ATF7IP	12	+	14576842	14578407	14609494	14609568	14518609	14518761	14613428	14613501	0	0	0.332
ENSG00000113575	PPP2CA	5	-	133536025	133536187	133536675	133536765	133530024	133533535	133537538	133537712	0	0	0.332
ENSG00000115904	SOS1	2	-	39278284	39278428	39281754	39281964	39262352	39262451	39283842	39284007	0	0	0.332
ENSG00000151500	THYN1	11	-	134119060	134119156	134119721	134119814	134118181	134118378	134120168	134120237	0	0	0.332
ENSG00000147548	WHSC1L1	8	-	38162765	38162963	38172164	38172291	38156961	38157108	38172933	38173062	2.22045e-15	2.6164e-14	0.332
ENSG00000111596	CNOT2	12	+	70713077	70713144	70731168	70731293	70704674	70704797	70732222	70732343	3.34111e-12	3.33382e-11	0.332
ENSG00000169410	PTPN9	15	-	75772188	75772255	75782548	75782642	75766029	75766108	75798015	75798344	5.88161e-09	4.79236e-08	0.332
ENSG00000159256	MORC3	21	+	37732481	37732556	37734480	37734526	37732252	37732375	37736390	37736557	0	0	0.331
ENSG00000140650	PMM2	16	+	8904935	8905035	8906847	8906963	8900172	8900264	8941580	8941908	0	0	0.331
ENSG00000083642	PDS5B	13	+	33344791	33344899	33347326	33347462	33344258	33344698	33349154	33352157	0	0	0.331
ENSG00000103657	HERC1	15	-	63958117	63958349	63958554	63958671	63956668	63956793	63961736	63961897	0	0	0.331
ENSG00000113569	NUP155	5	-	37326002	37326069	37329291	37329380	37318089	37318187	37330139	37330234	0	0	0.331
ENSG00000166747	AP1G1	16	-	71803525	71803602	71805058	71805155	71798548	71798629	71807123	71807265	0	0	0.331
ENSG00000159216	RUNX1	21	-	36231770	36231875	36252853	36253010	36171597	36171759	36259139	36259393	1.9984e-15	2.35955e-14	0.331
ENSG00000138658	C4orf21	4	-	113533679	113533744	113538595	113540846	113505133	113505330	113541157	113541346	5.63582e-08	4.30187e-07	0.331
ENSG00000152601	MBNL1	3	+	152017193	152018156	152165408	152165562	151986256	151986881	152174055	152174150	0	0	0.33
ENSG00000156958	GALK2	15	+	49509386	49509510	49531417	49531564	49493358	49493447	49575762	49575915	0	0	0.33
ENSG00000134602	MST4	X	+	131188658	131188889	131197460	131197517	131157535	131157687	131202439	131202597	0	0	0.33
ENSG00000177565	TBL1XR1	3	-	176756100	176756222	176765087	176765185	176751985	176752113	176765273	176765337	0	0	0.33
ENSG00000166783	KIAA0430	16	-	15709686	15709862	15718625	15718784	15706413	15706634	15718872	15719030	0	0	0.33
ENSG00000162959	MEMO1	2	-	32142994	32143106	32145866	32145979	32092891	32093561	32157135	32157204	0	0	0.33
ENSG00000119314	PTBP3	9	-	115030328	115030475	115038123	115038293	115014957	115015068	115060120	115060196	0	0	0.33
ENSG00000134215	VAV3	1	-	108231002	108231028	108247171	108247272	108226109	108226155	108247581	108247683	5.60595e-07	3.96659e-06	0.33
ENSG00000083896	YTHDC1	4	-	69184236	69184299	69189856	69189941	69182031	69182166	69195719	69195837	0	0	0.329
ENSG00000129484	PARP2	14	+	20822967	20823106	20824055	20824190	20822243	20822406	20824465	20824593	0	0	0.329
ENSG00000205268	PDE7A	8	-	66639404	66639536	66647028	66647129	66637011	66637156	66651736	66651832	0	0	0.329
ENSG00000101040	ZMYND8	20	-	45849964	45850125	45891031	45891172	45838891	45839542	45905057	45905539	0	0	0.329
ENSG00000124459	ZNF45	19	-	44429476	44429610	44436755	44436842	44428553	44428713	44438577	44438846	0	0	0.329
ENSG00000121210	KIAA0922	4	+	154479409	154479520	154501977	154502055	154478117	154478234	154502558	154502712	3.4972e-14	3.88152e-13	0.329
ENSG00000174953	DHX36	3	-	153998367	153998458	154002371	154002458	153995423	153995507	154002602	154002776	1.3717e-05	8.65623e-05	0.329
ENSG00000179912	R3HDM2	12	-	57690193	57690334	57691110	57691170	57689181	57689290	57691872	57691951	9.9383e-05	0.000580608	0.329
ENSG00000161526	SAP30BP	17	+	73699390	73699451	73699887	73699939	73698559	73698651	73700835	73700894	0.00120241	0.00622485	0.329
ENSG00000134215	VAV3	1	-	108303405	108303501	108313257	108313350	108293738	108293824	108315356	108315465	0	0	0.328
ENSG00000031003	FAM13B	5	-	137284643	137284873	137289024	137289154	137281590	137281686	137289854	137290065	0	0	0.328
ENSG00000133997	MED6	14	-	71063327	71063419	71064334	71064494	71059596	71059705	71067332	71067372	0	0	0.328
ENSG00000149657	LSM14B	20	+	60701359	60701495	60704840	60705008	60699672	60699836	60705585	60705661	0	0	0.328
ENSG00000156976	EIF4A2	3	+	186503671	186503840	186503952	186504062	186502750	186502890	186504290	186504434	0	0	0.328
ENSG00000258555	SPECC1L-ADORA2A	22	+	24807555	24807672	24808615	24808675	24765185	24765288	24810501	24810712	2.22045e-16	2.75744e-15	0.328
ENSG00000099381	SETD1A	16	+	30978204	30978381	30978821	30978909	30976921	30977707	30980625	30980783	1.71529e-13	1.83471e-12	0.328
ENSG00000139323	POC1B	12	-	89860546	89860699	89865390	89865506	89814672	89815034	89865944	89866052	4.35991e-07	3.10387e-06	0.328
ENSG00000120992	LYPLA1	8	-	54967619	54967693	54978307	54978373	54963571	54963748	55013467	55013499	0.000355984	0.00195988	0.328
ENSG00000148187	MRRF	9	+	125042721	125042877	125054027	125054119	125033142	125033354	125084818	125085740	0	0	0.327
ENSG00000122591	FAM126A	7	-	23015828	23015924	23030679	23030758	22984127	22985782	23053543	23053703	0	0	0.327
ENSG00000164327	RICTOR	5	-	39002636	39002768	39003659	39003724	38991050	38991177	39021140	39021238	1.11022e-16	1.39014e-15	0.327
ENSG00000065060	UHRF1BP1	6	+	34803070	34803241	34823393	34823480	34802497	34802638	34824015	34824186	1.02437e-11	9.90319e-11	0.327
ENSG00000134215	VAV3	1	-	108315356	108315465	108319852	108319918	108185240	108185377	108322055	108322114	8.75465e-09	7.06055e-08	0.327
ENSG00000121058	COIL	17	-	55023802	55023872	55026747	55026795	55019395	55019484	55027041	55027128	1.31842e-08	1.04919e-07	0.327
ENSG00000168818	STX18	4	-	4440120	4440236	4458917	4458984	4436496	4436585	4459149	4459227	6.84069e-08	5.18741e-07	0.327
ENSG00000271723	MROH7-TTC4	1	+	55197158	55197222	55203254	55203337	55194018	55194105	55207083	55207406	4.42739e-07	3.15127e-06	0.327
ENSG00000134278	SPIRE1	18	-	12452253	12452390	12454344	12454482	12446510	12449895	12463349	12463492	2.51816e-06	1.69259e-05	0.327
ENSG00000155903	RASA2	3	+	141299941	141300019	141305487	141305594	141299209	141299293	141326519	141326602	8.8525e-06	5.70021e-05	0.327
ENSG00000150712	MTMR12	5	-	32270922	32271053	32276787	32276848	32255798	32255874	32312863	32313075	0	0	0.326
ENSG00000134283	PPHLN1	12	+	42729684	42729776	42768664	42768876	42719969	42720031	42781257	42781337	0	0	0.326
ENSG00000082258	CCNT2	2	+	135696571	135696632	135703670	135704035	135694410	135694539	135705305	135705469	0	0	0.326
ENSG00000120705	ETF1	5	-	137846733	137846889	137847163	137847293	137844357	137844505	137848452	137848643	0	0	0.326
ENSG00000198604	BAZ1A	14	-	35331249	35331528	35343697	35343868	35280140	35280242	35344343	35344853	0	0	0.326
ENSG00000089234	BRAP	12	-	112098403	112098479	112103442	112103591	112097010	112097149	112110464	112110578	4.44089e-16	5.4315e-15	0.326
ENSG00000152990	GPR125	4	-	22463359	22463431	22475394	22475466	22449062	22449134	22517150	22517620	5.22248e-08	3.99513e-07	0.326
ENSG00000082898	XPO1	2	-	61722589	61722748	61724013	61724142	61720049	61720188	61725807	61725927	0	0	0.325
ENSG00000073614	KDM5A	12	-	430160	430275	432247	432372	427271	427627	432765	432947	0	0	0.325
ENSG00000092148	HECTD1	14	-	31614012	31614147	31617926	31618003	31613316	31613463	31618102	31618366	0	0	0.325
ENSG00000132405	TBC1D14	4	+	7006570	7006651	7012379	7012508	7002871	7002978	7016174	7016284	7.77156e-16	9.3733e-15	0.325
ENSG00000043143	PHF15	5	+	133900183	133900300	133901805	133902270	133897889	133898057	133909334	133909452	9.83658e-14	1.06857e-12	0.325
ENSG00000171109	MFN1	3	+	179094829	179094956	179096372	179096602	179093007	179093129	179103356	179103509	3.05574e-09	2.53013e-08	0.325
ENSG00000117625	RCOR3	1	+	211469017	211469095	211477424	211477482	211462673	211462738	211485696	211485829	1.40904e-06	9.66704e-06	0.325
ENSG00000119541	VPS4B	18	-	61067779	61067936	61070939	61071059	61067280	61067429	61074664	61074732	0	0	0.324
ENSG00000114904	NEK4	3	-	52778254	52778321	52780076	52780226	52773444	52773650	52780749	52780920	0	0	0.324
ENSG00000100227	POLDIP3	22	-	42995703	42995799	42997975	42998062	42979726	42981974	42998775	42999166	0	0	0.324
ENSG00000008083	JARID2	6	+	15504730	15504823	15517391	15517499	15501137	15501640	15520299	15520597	1.44329e-15	1.71636e-14	0.324
ENSG00000082701	GSK3B	3	-	119642219	119642330	119720892	119721086	119634890	119635021	119812193	119813264	3.84093e-12	3.81395e-11	0.324
ENSG00000064933	PMS1	2	+	190656515	190656667	190660494	190660677	190649214	190649319	190682742	190682906	0	0	0.323
ENSG00000130695	CEP85	1	+	26570656	26570809	26581661	26582356	26566252	26566329	26595950	26596105	0	0	0.323
ENSG00000005339	CREBBP	16	-	3860603	3860780	3900297	3901010	3832684	3832927	3929832	3930727	0	0	0.323
ENSG00000148110	HIATL1	9	+	97203266	97203381	97209104	97209218	97200682	97200810	97213737	97213809	0	0	0.323
ENSG00000104320	NBN	8	-	90958367	90958523	90960051	90960120	90945563	90947840	90965471	90965919	0	0	0.323
ENSG00000196588	MKL1	22	-	40831502	40831558	40859224	40859290	40825609	40825771	40948109	40948371	3.40104e-09	2.80802e-08	0.323
ENSG00000104866	PPP1R37	19	+	45641771	45641869	45643493	45643539	45596219	45596785	45643763	45643864	0.000455132	0.00247907	0.323
ENSG00000111785	RIC8B	12	+	107219503	107219598	107236366	107236595	107208473	107209082	107237629	107237725	0.00107492	0.00560317	0.323
ENSG00000120705	ETF1	5	-	137854380	137854556	137878521	137878625	137849256	137849395	137878785	137878989	0	0	0.322
ENSG00000055044	NOP58	2	+	203142672	203142725	203147073	203147195	203139835	203139912	203149049	203149157	0	0	0.322
ENSG00000164236	ANKRD33B	5	+	10618444	10618574	10638139	10638280	10564579	10564945	10649377	10650308	4.7562e-12	4.69865e-11	0.322
ENSG00000138592	USP8	15	+	50754476	50754519	50757243	50757388	50751196	50751359	50763829	50763992	1.00189e-11	9.69932e-11	0.322
ENSG00000105186	ANKRD27	19	-	33134336	33134390	33134477	33134537	33134192	33134258	33135230	33135385	3.85499e-05	0.000234468	0.322
ENSG00000135913	USP37	2	-	219346792	219346957	219353026	219353144	219341562	219341704	219360482	219360673	0	0	0.321
ENSG00000134644	PUM1	1	-	31465236	31465507	31479840	31479949	31426560	31426828	31501642	31501711	0	0	0.321
ENSG00000128908	INO80	15	-	41289726	41289799	41308285	41308413	41280013	41280172	41313097	41313323	0	0	0.321
ENSG00000136715	SAP130	2	-	128753923	128754065	128757629	128757720	128747137	128747440	128757880	128758028	1.31417e-11	1.26277e-10	0.321
ENSG00000089234	BRAP	12	-	112097010	112097149	112098403	112098479	112096539	112096649	112103442	112103591	4.04285e-11	3.75907e-10	0.321
ENSG00000168675	LDLRAD4	18	+	13387339	13387761	13621115	13621270	13278103	13278187	13645125	13652754	2.95449e-10	2.60373e-09	0.321
ENSG00000179818	PCBP1-AS1	2	-	70278334	70278437	70310638	70310819	70223949	70224020	70312678	70312756	0.000651959	0.00348674	0.321
ENSG00000155846	PPARGC1B	5	+	149199995	149200169	149206235	149206448	149109860	149109983	149212218	149213341	0.00637508	0.030072	0.321
ENSG00000143612	C1orf43	1	-	154186368	154186422	154186932	154187050	154179181	154180124	154192311	154192413	0	0	0.32
ENSG00000185104	FAF1	1	-	51204534	51204626	51253671	51253877	51121113	51121200	51267302	51267349	0	0	0.32
ENSG00000143207	RFWD2	1	-	176054911	176055026	176118141	176118210	176050287	176050423	176132004	176132124	0	0	0.32
ENSG00000070950	RAD18	3	-	8990192	8990254	9000603	9000685	8940577	8940731	9005018	9005186	0	0	0.32
ENSG00000066422	ZBTB11	3	-	101374947	101375092	101378626	101378872	101371623	101371782	101383381	101383558	0	0	0.32
ENSG00000134644	PUM1	1	-	31422979	31423108	31426560	31426828	31418192	31418330	31437520	31437757	1.11022e-16	1.39014e-15	0.32
ENSG00000139496	NUPL1	13	+	25881943	25882086	25895056	25895231	25875768	25876018	25899126	25899206	1.73195e-14	1.95979e-13	0.32
ENSG00000146733	PSPH	7	-	56088765	56088924	56099621	56099747	56084926	56085072	56101653	56101847	4.11893e-13	4.30766e-12	0.32
ENSG00000155926	SLA	8	-	134062146	134062233	134072344	134072445	134060074	134060178	134087097	134087375	9.50572e-11	8.64662e-10	0.32
ENSG00000155903	RASA2	3	+	141299941	141300019	141305487	141305597	141299209	141299293	141326519	141326602	1.41659e-06	9.71504e-06	0.32
ENSG00000165233	C9orf89	9	+	95872849	95873003	95874160	95874220	95869955	95870109	95874499	95874571	1.72215e-06	1.17342e-05	0.32
ENSG00000114982	KANSL3	2	-	97268489	97268599	97269986	97270117	97267379	97267513	97270515	97270594	1.40678e-05	8.86633e-05	0.32
ENSG00000100354	TNRC6B	22	+	40552118	40552186	40642018	40642106	40521775	40521866	40647182	40647204	0.00465829	0.0223433	0.32
ENSG00000134215	VAV3	1	-	108247581	108247683	108292083	108292216	108185240	108185377	108293738	108293824	0	0	0.319
ENSG00000164168	TMEM184C	4	+	148554053	148554153	148554915	148555087	148552543	148552656	148555319	148557872	0	0	0.319
ENSG00000103591	AAGAB	15	-	67496381	67496486	67501799	67501882	67495077	67495236	67524151	67524235	0	0	0.319
ENSG00000113569	NUP155	5	-	37309230	37309369	37314299	37314430	37305158	37305312	37318089	37318187	0	0	0.319
ENSG00000196305	IARS	9	-	95050072	95050192	95050407	95050564	95048003	95048121	95051582	95051708	0	0	0.319
ENSG00000137574	TGS1	8	+	56705256	56705343	56708536	56708711	56702655	56702858	56711472	56711557	0	0	0.319
ENSG00000204592	HLA-E	6	+	30459313	30459430	30460180	30460213	30458913	30459189	30460317	30460360	4.17444e-14	4.62138e-13	0.319
ENSG00000104043	ATP8B4	15	-	50264778	50264987	50294349	50294420	50254173	50254217	50303041	50303114	9.9224e-12	9.60859e-11	0.319
ENSG00000111731	C2CD5	12	-	22643056	22643152	22670919	22671071	22637630	22637822	22676359	22676558	2.99691e-08	2.33209e-07	0.319
ENSG00000163785	RYK	3	-	133894773	133894883	133896784	133896917	133878080	133878217	133901845	133901915	0	0	0.318
ENSG00000121892	PDS5A	4	-	39905659	39905811	39910014	39910160	39902045	39902127	39911863	39911958	0	0	0.318
ENSG00000100519	PSMC6	14	+	53178127	53178242	53180598	53180686	53177818	53177886	53184798	53184860	1.1816e-11	1.13726e-10	0.318
ENSG00000143748	NVL	1	-	224488263	224488365	224491424	224491559	224481968	224482113	224492437	224492514	7.5678e-09	6.11898e-08	0.318
ENSG00000162852	CNST	1	+	246805050	246805072	246805242	246805339	246797774	246797889	246810440	246811339	2.36646e-07	1.72243e-06	0.318
ENSG00000082269	FAM135A	6	+	71124993	71125079	71162194	71162274	71123123	71123405	71185112	71185252	6.62043e-06	4.31165e-05	0.318
ENSG00000156650	KAT6B	10	+	76729777	76729859	76735156	76736088	76729417	76729533	76737073	76737195	0.00156425	0.00798046	0.318
ENSG00000082898	XPO1	2	-	61722589	61722748	61724013	61724142	61717776	61717911	61725807	61725927	0	0	0.317
ENSG00000198399	ITSN2	2	-	24531485	24531625	24533152	24533249	24526667	24526731	24533357	24533561	0	0	0.317
ENSG00000184014	DENND5A	11	-	9165643	9165825	9173904	9173989	9163486	9163655	9182259	9182412	0	0	0.317
ENSG00000119314	PTBP3	9	-	115030328	115030475	115038123	115038293	114990659	114990752	115060111	115060196	0	0	0.317
ENSG00000070950	RAD18	3	-	8990192	8990254	9000603	9000685	8983150	8983488	9005018	9005186	0	0	0.317
ENSG00000111596	CNOT2	12	+	70713077	70713144	70729217	70729343	70704674	70704797	70731168	70731293	3.33067e-16	4.09812e-15	0.317
ENSG00000047932	GOPC	6	-	117890734	117890899	117892022	117892118	117888016	117888197	117894629	117894795	5.32907e-15	6.1604e-14	0.317
ENSG00000147548	WHSC1L1	8	-	38153313	38153470	38162104	38162275	38147992	38148195	38162765	38162963	1.41107e-10	1.27059e-09	0.317
ENSG00000065243	PKN2	1	+	89273366	89273458	89279239	89279416	89273211	89273287	89287623	89287686	3.86977e-09	3.18143e-08	0.317
ENSG00000156502	SUPV3L1	10	+	70956747	70956839	70958127	70958308	70954943	70955021	70958859	70958953	1.14862e-07	8.57191e-07	0.317
ENSG00000141564	RPTOR	17	+	78765249	78765309	78811721	78811797	78727809	78727985	78820272	78820374	4.14648e-06	2.73943e-05	0.317
ENSG00000137275	RIPK1	6	+	3083318	3083547	3085492	3085642	3081212	3081350	3089814	3089891	7.83364e-06	5.07138e-05	0.317
ENSG00000196756	SNHG17	20	-	37055061	37055146	37063146	37063269	37049652	37049745	37063839	37063976	9.2468e-06	5.93981e-05	0.317
ENSG00000163946	FAM208A	3	-	56697568	56697600	56702424	56702586	56696412	56696518	56703727	56703819	1.1965e-05	7.60163e-05	0.317
ENSG00000075413	MARK3	14	+	103871412	103871604	103923478	103923549	103852321	103852417	103928741	103928798	0	0	0.316
ENSG00000173120	KDM2A	11	+	66982810	66982917	66983326	66983420	66974980	66975159	66985201	66985355	0	0	0.316
ENSG00000130818	ZNF426	19	-	9644515	9644642	9645863	9645955	9643520	9643601	9646883	9647032	0	0	0.316
ENSG00000124198	ARFGEF2	20	+	47635420	47635535	47639587	47639718	47634032	47634087	47641849	47642018	1.11022e-16	1.39014e-15	0.316
ENSG00000011114	BTBD7	14	-	93719992	93720136	93727947	93728023	93717808	93717998	93730130	93730339	9.75664e-13	9.99337e-12	0.316
ENSG00000163785	RYK	3	-	133901845	133901915	133913925	133914026	133894773	133894883	133921573	133921718	2.09244e-12	2.11395e-11	0.316
ENSG00000214046	SMIM7	19	-	16757906	16758072	16764845	16764936	16741807	16742535	16770205	16770258	1.05632e-05	6.7443e-05	0.316
ENSG00000241058	NSUN6	10	-	18885136	18885256	18937418	18937574	18840751	18840900	18940057	18940551	0	0	0.315
ENSG00000164815	ORC5	7	-	103828698	103828829	103838172	103838247	103808920	103808973	103841205	103841406	0	0	0.315
ENSG00000128731	HERC2	15	-	28508063	28508315	28513610	28513762	28501234	28501463	28514393	28514582	0	0	0.315
ENSG00000104375	STK3	8	-	99608259	99608397	99718694	99718862	99560196	99560389	99719374	99719539	0	0	0.315
ENSG00000147421	HMBOX1	8	+	28837587	28837673	28866588	28866699	28827559	28828036	28876276	28876430	0	0	0.315
ENSG00000270181	BIVM-ERCC5	13	+	103508401	103508462	103510624	103510768	103506637	103506724	103513856	103514064	0	0	0.315
ENSG00000147416	ATP6V1B2	8	+	20072328	20072479	20073923	20074006	20070292	20070416	20074730	20074835	2.35746e-11	2.23013e-10	0.315
ENSG00000124177	CHD6	20	-	40122177	40122312	40127934	40127997	40120337	40120459	40141484	40141634	1.74603e-08	1.37875e-07	0.315
ENSG00000176225	RTTN	18	-	67776733	67776953	67781680	67781835	67759345	67759456	67788791	67788936	4.11367e-06	2.71828e-05	0.315
ENSG00000105793	GTPBP10	7	+	89983771	89983863	89984399	89984544	89982129	89982323	90001468	90001542	0.00201679	0.0101567	0.315
ENSG00000060069	CTDP1	18	+	77488906	77489069	77496354	77496521	77477809	77478016	77513651	77514503	0	0	0.314
ENSG00000025800	KPNA6	1	+	32625000	32625132	32626215	32626304	32623867	32623962	32627961	32628125	0	0	0.314
ENSG00000136319	TTC5	14	-	20764548	20764605	20766955	20767047	20763470	20763685	20767456	20767563	0	0	0.314
ENSG00000121892	PDS5A	4	-	39905659	39905811	39911863	39911958	39902045	39902127	39915230	39915346	0	0	0.314
ENSG00000066557	LRRC40	1	-	70650467	70650597	70654774	70654956	70644533	70644676	70671072	70671303	0	0	0.314
ENSG00000115464	USP34	2	-	61546307	61546462	61552509	61552592	61542009	61542109	61558410	61558506	5.55112e-16	6.75612e-15	0.314
ENSG00000143363	PRUNE	1	+	150997086	150997271	150999708	150999803	150990287	150990380	151006281	151008189	1.32407e-05	8.37392e-05	0.314
ENSG00000004534	RBM6	3	+	50009491	50009581	50012755	50012825	50000008	50000118	50085677	50085752	0.00401007	0.0193974	0.314
ENSG00000160193	WDR4	21	-	44283549	44283706	44296811	44296877	44279771	44279832	44299516	44299625	0	0	0.313
ENSG00000131051	RBM39	20	-	34319862	34320057	34328745	34328809	34312959	34313077	34329862	34330180	0	0	0.313
ENSG00000157349	DDX19B	16	+	70351398	70351491	70358487	70358590	70349871	70350007	70363194	70363372	9.19043e-13	9.42174e-12	0.313
ENSG00000004534	RBM6	3	+	50097081	50097179	50098572	50098654	50095834	50095995	50098894	50099541	2.30371e-12	2.32066e-11	0.313
ENSG00000110367	DDX6	11	-	118630630	118630753	118633920	118634015	118627879	118627996	118635916	118636063	0	0	0.312
ENSG00000125686	MED1	17	-	37579579	37579698	37580879	37580991	37571496	37571592	37583953	37584043	0	0	0.312
ENSG00000004897	CDC27	17	-	45232037	45232152	45234595	45234750	45229171	45229284	45235571	45235669	0	0	0.312
ENSG00000005339	CREBBP	16	-	3843386	3843627	3900297	3901010	3832684	3832927	3929832	3930727	0	0	0.312
ENSG00000163798	SLC4A1AP	2	+	27905114	27905226	27907903	27908144	27900604	27900791	27910800	27910887	0	0	0.312
ENSG00000086827	ZW10	11	-	113618252	113618435	113628383	113628575	113612415	113612487	113629275	113629428	0	0	0.312
ENSG00000082701	GSK3B	3	-	119582265	119582452	119595259	119595355	119562101	119562200	119624601	119624699	0	0	0.312
ENSG00000136925	TSTD2	9	-	100368424	100368543	100373855	100373981	100367764	100367923	100380038	100380159	0	0	0.312
ENSG00000123200	ZC3H13	13	-	46616298	46616410	46619089	46619199	46585549	46585689	46619525	46619651	0	0	0.312
ENSG00000048707	VPS13D	1	+	12418514	12418657	12422775	12422906	12416454	12416581	12423127	12423303	3.89855e-10	3.40636e-09	0.312
ENSG00000144674	GOLGA4	3	+	37327504	37327552	37330725	37330782	37323448	37323763	37336469	37336568	1.59222e-07	1.17713e-06	0.312
ENSG00000072609	CHFR	12	-	133448870	133448980	133463781	133463926	133438052	133438220	133464132	133464184	0.00353901	0.0172338	0.312
ENSG00000110172	CHORDC1	11	-	89939369	89939440	89951302	89951352	89936475	89936595	89956058	89956227	0	0	0.311
ENSG00000147649	MTDH	8	+	98673299	98673401	98699656	98699833	98657020	98657115	98703179	98703392	0	0	0.311
ENSG00000110958	PTGES3	12	-	57059987	57060050	57065532	57065631	57057396	57058282	57066523	57066593	0	0	0.311
ENSG00000171466	ZNF562	19	-	9768684	9768811	9770054	9770143	9767222	9767329	9771395	9771550	0	0	0.311
ENSG00000077254	USP33	1	-	78180298	78180468	78181426	78181553	78178884	78178966	78183551	78183732	0	0	0.311
ENSG00000196756	SNHG17	20	-	37055061	37055146	37059683	37059755	37049652	37049745	37063146	37063269	0	0	0.311
ENSG00000081087	OSTM1	6	-	108372234	108372402	108375693	108375791	108362612	108366044	108385388	108385503	0	0	0.311
ENSG00000101040	ZMYND8	20	-	45923409	45923523	45976599	45976670	45891031	45891172	45985400	45985441	1.19205e-12	1.21596e-11	0.311
ENSG00000166004	KIAA1731	11	+	93455119	93455216	93457419	93457541	93454477	93454578	93458816	93458997	1.59356e-08	1.26207e-07	0.311
ENSG00000167470	MIDN	19	+	1251560	1251648	1251837	1251900	1249888	1250528	1254165	1254477	2.68377e-05	0.000165489	0.311
ENSG00000136152	COG3	13	+	46066293	46066385	46070286	46070447	46065603	46065673	46077378	46077484	2.8557e-05	0.000175654	0.311
ENSG00000112339	HBS1L	6	-	135299816	135299925	135300315	135300406	135287466	135287611	135303595	135303700	0	0	0.31
ENSG00000197111	PCBP2	12	+	53858543	53858636	53861004	53861077	53856264	53856351	53862563	53862616	0	0	0.31
ENSG00000134644	PUM1	1	-	31438828	31439125	31440013	31440157	31426560	31426828	31441200	31441339	0	0	0.31
ENSG00000135775	COG2	1	+	230823816	230823889	230824165	230824308	230822680	230822878	230825759	230825899	0	0	0.31
ENSG00000204120	GIGYF2	2	+	233684536	233684695	233697566	233697803	233681580	233681742	233704558	233704681	9.40048e-12	9.11333e-11	0.31
ENSG00000171988	JMJD1C	10	-	64976966	64977091	65024410	65024524	64968822	64968995	65140077	65140242	1.59911e-11	1.53022e-10	0.31
ENSG00000229729	RP11-159G9.5	3	+	88175283	88175419	88177958	88178161	88162264	88162346	88178836	88178976	4.06376e-08	3.13702e-07	0.31
ENSG00000164535	DAGLB	7	-	6465618	6465745	6470110	6470238	6456471	6456552	6472467	6472590	5.83415e-08	4.44741e-07	0.31
ENSG00000013561	RNF14	5	+	141354368	141354520	141362944	141363117	141353147	141353307	141364367	141364498	0	0	0.309
ENSG00000166747	AP1G1	16	-	71808370	71808495	71823181	71823385	71803525	71803602	71842665	71842735	0	0	0.309
ENSG00000141446	ESCO1	18	-	19144163	19144278	19146106	19146167	19116002	19116146	19147940	19148055	0	0	0.309
ENSG00000085224	ATRX	X	-	76937011	76940085	76940430	76940498	76931720	76931793	76944310	76944420	2.86706e-10	2.52796e-09	0.309
ENSG00000171466	ZNF562	19	-	9767222	9767329	9770054	9770143	9763496	9764554	9771395	9771550	7.37257e-07	5.17135e-06	0.309
ENSG00000071051	NCK2	2	+	106432886	106433070	106471503	106471745	106361519	106361595	106509437	106510730	1.51361e-06	1.03539e-05	0.309
ENSG00000134852	CLOCK	4	-	56342129	56342221	56344981	56345130	56336883	56336973	56345806	56345866	3.19539e-06	2.13296e-05	0.309
ENSG00000154814	OXNAD1	3	+	16313165	16313229	16327848	16327955	16312451	16312578	16336362	16336504	1.43437e-05	9.02718e-05	0.309
ENSG00000138095	LRPPRC	2	-	44145394	44145537	44153031	44153100	44139570	44139697	44161328	44161435	0	0	0.308
ENSG00000084092	NOA1	4	-	57830571	57830692	57832785	57832902	57829535	57829827	57834549	57834681	0	0	0.308
ENSG00000141030	COPS3	17	-	17168115	17168295	17171198	17171291	17163614	17163788	17174071	17174121	0	0	0.308
ENSG00000123066	MED13L	12	-	116549232	116549317	116675272	116675510	116434814	116435035	116714864	116715143	0	0	0.308
ENSG00000083535	PIBF1	13	+	73547728	73547813	73572959	73573133	73539411	73539542	73590006	73590591	2.99446e-07	2.16323e-06	0.308
ENSG00000143322	ABL2	1	-	179087721	179087899	179095511	179095807	179084012	179084165	179100445	179100616	9.5867e-06	6.14453e-05	0.308
ENSG00000048392	RRM2B	8	-	103226281	103226386	103244458	103244532	103225003	103225117	103251054	103251102	2.29956e-05	0.00014248	0.308
ENSG00000114982	KANSL3	2	-	97270515	97270600	97271056	97271248	97267379	97267513	97274244	97274401	0	0	0.307
ENSG00000135679	MDM2	12	+	69207333	69207408	69218142	69218210	69202991	69203072	69229608	69229764	0	0	0.307
ENSG00000035928	RFC1	4	-	39303897	39303996	39304119	39304215	39301879	39302034	39304356	39304494	0	0	0.307
ENSG00000111300	NAA25	12	-	112516437	112516545	112518863	112518938	112513481	112513593	112525486	112525605	0	0	0.307
ENSG00000152404	CWF19L2	11	-	107288919	107289013	107299524	107300177	107263504	107263621	107304359	107304475	0	0	0.307
ENSG00000126814	TRMT5	14	-	61442192	61442844	61444231	61444356	61438168	61441912	61445948	61446604	0	0	0.307
ENSG00000130066	SAT1	X	+	23801916	23802000	23803444	23803546	23801774	23801826	23803636	23803677	1.86517e-14	2.10439e-13	0.307
ENSG00000161526	SAP30BP	17	+	73664595	73664705	73689519	73689562	73663435	73663558	73695862	73695951	1.40332e-13	1.51031e-12	0.307
ENSG00000136161	RCBTB2	13	-	49070326	49070457	49073756	49073896	49064235	49064387	49075877	49076004	3.47031e-07	2.49043e-06	0.307
ENSG00000125485	DDX31	9	-	135493716	135493828	135501050	135501132	135487473	135487642	135505650	135505790	2.31092e-05	0.000143158	0.307
ENSG00000162623	TYW3	1	+	75204373	75204472	75214434	75214506	75202225	75202306	75229577	75232358	0.000243813	0.00136787	0.307
ENSG00000008294	SPAG9	17	-	49064472	49064598	49067037	49067233	49059884	49060033	49067810	49068029	0	0	0.306
ENSG00000138399	FASTKD1	2	-	170419734	170419860	170425693	170425762	170417039	170417295	170428162	170428681	0	0	0.306
ENSG00000104133	SPG11	15	-	44900641	44900803	44903037	44903183	44892664	44892830	44905627	44905734	0	0	0.306
ENSG00000168214	RBPJ	4	+	26387974	26388013	26407796	26407892	26364067	26364250	26417096	26417262	9.93255e-11	9.02309e-10	0.306
ENSG00000024048	UBR2	6	+	42647461	42647570	42650792	42650849	42646276	42646407	42652531	42652609	1.9928e-09	1.67232e-08	0.306
ENSG00000187764	SEMA4D	9	-	91995969	91996013	91996088	91996261	91992149	91994544	92001281	92001397	0	0	0.305
ENSG00000104852	SNRNP70	19	+	49589661	49589818	49593722	49593777	49588679	49588893	49601683	49601748	0	0	0.305
ENSG00000138303	ASCC1	10	-	73921295	73921432	73970489	73970589	73892814	73892939	73972944	73973089	0	0	0.305
ENSG00000131051	RBM39	20	-	34297145	34297196	34300940	34301018	34295041	34295123	34302106	34302311	0	0	0.305
ENSG00000166747	AP1G1	16	-	71808370	71808495	71823181	71823385	71805058	71805155	71842665	71842735	0	0	0.305
ENSG00000149480	MTA2	11	-	62364108	62364297	62364787	62364887	62363750	62363809	62365081	62365184	0	0	0.305
ENSG00000103222	ABCC1	16	+	16180680	16180848	16184261	16184445	16177222	16177399	16196483	16196574	3.77476e-15	4.38988e-14	0.305
ENSG00000145495	2016-03-06	5	+	10387105	10387178	10391653	10391843	10381911	10382055	10394193	10394255	8.06643e-10	6.92454e-09	0.305
ENSG00000111596	CNOT2	12	+	70713077	70713144	70737907	70738008	70704674	70704797	70739959	70740104	9.34322e-09	7.51606e-08	0.305
ENSG00000010818	HIVEP2	6	-	143097283	143097328	143104657	143104752	143090688	143096262	143158071	143158184	4.10918e-08	3.17034e-07	0.305
ENSG00000111300	NAA25	12	-	112516437	112516545	112518863	112518938	112513481	112513593	112528529	112528668	9.57518e-08	7.19048e-07	0.305
ENSG00000167130	DOLPP1	9	+	131847485	131847585	131847796	131847895	131847301	131847386	131848417	131848546	0.000113764	0.000659745	0.305
ENSG00000149269	PAK1	11	-	77051690	77051808	77103375	77103586	77047130	77047327	77122818	77123109	0	0	0.304
ENSG00000100644	HIF1A	14	+	62207222	62207345	62207472	62207906	62204804	62205091	62211422	62211531	0	0	0.304
ENSG00000141564	RPTOR	17	+	78617527	78617610	78681640	78681799	78599490	78599593	78765249	78765309	2.44249e-15	2.86832e-14	0.304
ENSG00000082996	RNF13	3	+	149619858	149619949	149629764	149629870	149613259	149613347	149638920	149639014	5.82867e-14	6.40988e-13	0.304
ENSG00000137656	BUD13	11	-	116628984	116629123	116629789	116629895	116627861	116627943	116631450	116631668	2.54974e-12	2.56256e-11	0.304
ENSG00000088298	EDEM2	20	-	33730175	33730281	33734627	33734738	33714053	33714178	33734954	33735141	2.179e-10	1.93699e-09	0.304
ENSG00000021574	SPAST	2	+	32312560	32312647	32314590	32314674	32288679	32289315	32339706	32339894	3.26535e-08	2.53248e-07	0.304
ENSG00000056277	ZNF280C	X	-	129354322	129354454	129360732	129360879	129349764	129350075	129361655	129361756	0.0002024	0.00114625	0.304
ENSG00000100888	CHD8	14	-	21859105	21859222	21859621	21859801	21853352	21854335	21859991	21860105	0	0	0.303
ENSG00000101040	ZMYND8	20	-	45923409	45923523	45927472	45927691	45905057	45905539	45938799	45938948	0	0	0.303
ENSG00000118454	ANKRD13C	1	-	70758070	70758232	70781163	70781249	70742447	70742527	70790535	70790640	2.5131e-11	2.37478e-10	0.303
ENSG00000147133	TAF1	X	+	70608086	70608228	70608587	70608718	70607110	70607311	70609434	70609515	1.04785e-10	9.50413e-10	0.303
ENSG00000157500	APPL1	3	+	57269593	57269692	57271519	57271579	57261816	57261965	57272072	57272144	2.57657e-07	1.87066e-06	0.303
ENSG00000159459	UBR1	15	-	43328375	43328477	43328725	43328791	43324765	43324829	43329970	43330081	0.000679549	0.00362526	0.303
ENSG00000148187	MRRF	9	+	125047447	125047566	125054027	125054119	125042721	125042877	125084818	125085371	0	0	0.302
ENSG00000169756	LIMS1	2	+	109293061	109293154	109294434	109294483	109292333	109292484	109297150	109297226	0	0	0.302
ENSG00000139697	SBNO1	12	-	123789128	123789266	123793856	123793949	123782524	123782718	123794035	123794130	0	0	0.302
ENSG00000115816	CEBPZ	2	-	37441006	37441104	37442028	37442095	37438985	37439182	37443282	37443351	0	0	0.302
ENSG00000108094	CUL2	10	-	35318415	35318568	35320227	35320314	35317737	35317815	35320418	35320547	0	0	0.302
ENSG00000128908	INO80	15	-	41289726	41289799	41313097	41313323	41280013	41280172	41319793	41319934	1.11022e-16	1.39014e-15	0.302
ENSG00000117054	ACADM	1	+	76194085	76194173	76198537	76198607	76190451	76190502	76205664	76205795	6.57918e-13	6.80494e-12	0.302
ENSG00000054267	ARID4B	1	-	235377083	235377341	235403627	235403766	235359345	235359430	235409734	235409826	2.92607e-11	2.75231e-10	0.302
ENSG00000163281	GNPDA2	4	-	44719129	44719312	44724100	44724259	44712969	44713154	44728490	44728562	6.30894e-09	5.12614e-08	0.302
ENSG00000127191	TRAF2	9	+	139815489	139815667	139818303	139818452	139814685	139814967	139820134	139821059	8.55331e-09	6.90138e-08	0.302
ENSG00000124571	XPO5	6	-	43527914	43528040	43528660	43528744	43523572	43523701	43529983	43530070	0	0	0.301
ENSG00000135679	MDM2	12	+	69207333	69207408	69210591	69210725	69202991	69203072	69229608	69229764	0	0	0.301
ENSG00000029725	RABEP1	17	+	5266206	5266311	5268416	5268533	5264502	5264970	5271664	5271763	0	0	0.301
ENSG00000141030	COPS3	17	-	17174209	17174322	17179348	17179478	17168115	17168295	17184445	17184587	0	0	0.301
ENSG00000165219	GAPVD1	9	+	128121698	128121771	128122806	128123004	128117922	128118136	128124884	128125304	0	0	0.301
ENSG00000072274	TFRC	3	-	195796325	195796439	195798266	195798369	195794902	195795001	195798873	195799023	5.25135e-14	5.78231e-13	0.301
ENSG00000145495	2016-03-06	5	+	10423846	10423936	10426501	10426634	10417381	10417516	10430004	10430140	7.80487e-14	8.53188e-13	0.301
ENSG00000221829	FANCG	9	-	35078601	35078733	35079147	35079238	35077260	35077396	35079437	35080013	2.64199e-09	2.19907e-08	0.301
ENSG00000013573	DDX11	12	+	31237516	31237603	31237902	31238060	31236746	31236995	31240871	31240917	4.41109e-06	2.90817e-05	0.301
ENSG00000010244	ZNF207	17	+	30687910	30687986	30689932	30690003	30687769	30687784	30692348	30692506	0	0	0.3
ENSG00000152601	MBNL1	3	+	152150505	152150709	152163070	152163328	152132729	152132900	152177059	152177134	0	0	0.3
ENSG00000119314	PTBP3	9	-	114989690	114989907	115030328	115030475	114980714	114986263	115038123	115038293	0	0	0.3
ENSG00000121892	PDS5A	4	-	39843567	39843676	39846275	39846421	39824482	39827108	39847437	39847500	0	0	0.3
ENSG00000075856	SART3	12	-	108932720	108932865	108936803	108936928	108931840	108931979	108938202	108938254	1.20777e-08	9.64444e-08	0.3
ENSG00000107949	BCCIP	10	+	127515159	127515234	127516126	127516207	127512178	127512291	127519988	127520219	0	0	0.299
ENSG00000197299	BLM	15	+	91312362	91312461	91326051	91326158	91310139	91310253	91328150	91328311	0	0	0.299
ENSG00000079616	KIF22	16	+	29814769	29814929	29815318	29815428	29814089	29814258	29816134	29816347	0	0	0.299
ENSG00000257103	LSM14A	19	+	34706028	34706205	34706500	34706566	34699833	34699956	34710295	34710478	0	0	0.299
ENSG00000147050	KDM6A	X	+	44949967	44950109	44966654	44966781	44948987	44949175	44969323	44969494	0	0	0.299
ENSG00000076685	NT5C2	10	-	104865462	104865558	104899162	104899236	104860991	104861083	104934614	104934739	7.88462e-11	7.21923e-10	0.299
ENSG00000164654	MIOS	7	+	7634610	7634763	7635887	7636092	7629035	7629194	7645572	7645702	7.8091e-10	6.71027e-09	0.299
ENSG00000137337	MDC1	6	-	30675342	30676134	30679188	30679281	30675160	30675231	30679443	30679503	0.00423279	0.0204207	0.299
ENSG00000123485	HJURP	2	-	234754373	234754466	234756042	234756107	234752850	234752929	234758408	234758505	0.00662099	0.0311601	0.299
ENSG00000137692	DCUN1D5	11	-	102953984	102954055	102959955	102960047	102937187	102937296	102962412	102962590	0.0095033	0.0436675	0.299
ENSG00000110851	PRDM4	12	-	108133159	108133328	108134722	108135037	108126642	108128299	108135997	108136125	0	0	0.298
ENSG00000082701	GSK3B	3	-	119666114	119666198	119720892	119721086	119582265	119582452	119812193	119813264	0	0	0.298
ENSG00000198055	GRK6	5	+	176859706	176859807	176860147	176860240	176859233	176859311	176860536	176860677	2.22045e-16	2.75744e-15	0.298
ENSG00000134644	PUM1	1	-	31422973	31423108	31426560	31426828	31418192	31418330	31437520	31437757	5.9952e-15	6.9052e-14	0.298
ENSG00000008869	HEATR5B	2	-	37227728	37227956	37230684	37230829	37215788	37216002	37232774	37232902	2.43483e-12	2.44849e-11	0.298
ENSG00000153339	TRAPPC8	18	-	29470697	29470829	29477748	29477854	29453392	29453501	29480887	29480988	4.09039e-12	4.05472e-11	0.298
ENSG00000198677	TTC37	5	-	94878887	94879031	94886284	94886354	94877008	94877084	94890639	94890711	1.72663e-11	1.64726e-10	0.298
ENSG00000138073	PREB	2	-	27354877	27354950	27355097	27355271	27354539	27354699	27355470	27355595	1.64577e-06	1.12292e-05	0.298
ENSG00000198625	MDM4	1	+	204507336	204507436	204511911	204512072	204501318	204501374	204515924	204516005	0.00231147	0.0115438	0.298
ENSG00000114982	KANSL3	2	-	97270515	97270594	97271056	97271248	97267379	97267513	97274244	97274401	0	0	0.297
ENSG00000113391	FAM172A	5	-	93159853	93159973	93388830	93388932	92956396	92956835	93447215	93447353	0	0	0.297
ENSG00000092148	HECTD1	14	-	31642361	31642632	31644116	31644344	31638559	31638674	31647225	31647460	0	0	0.297
ENSG00000158089	GALNT14	2	-	31189069	31189168	31215703	31215873	31168648	31168736	31360823	31361592	0	0	0.297
ENSG00000166783	KIAA0430	16	-	15709686	15709862	15710908	15711028	15706413	15706634	15711155	15711392	0	0	0.297
ENSG00000112159	MDN1	6	-	90491117	90491311	90494730	90494845	90484339	90484452	90497572	90497676	0	0	0.297
ENSG00000189308	LIN54	4	-	83861041	83861115	83891479	83891622	83860691	83860889	83900035	83900159	1.22125e-15	1.46129e-14	0.297
ENSG00000131375	CAPN7	3	+	15269345	15269472	15271948	15272042	15264981	15265068	15274025	15274172	4.9738e-14	5.4819e-13	0.297
ENSG00000182919	C11orf54	11	+	93486847	93486921	93487101	93487203	93483511	93483610	93490481	93490631	2.22711e-13	2.36687e-12	0.297
ENSG00000163219	ARHGAP25	2	+	69002352	69002552	69009364	69009452	68961996	68962392	69034404	69034612	3.37508e-13	3.54465e-12	0.297
ENSG00000141644	MBD1	18	-	47799933	47800233	47800555	47800723	47799193	47799325	47801346	47801415	3.02236e-12	3.03055e-11	0.297
ENSG00000075151	EIF4G3	1	-	21267983	21268823	21276495	21276601	21226189	21226436	21295966	21296089	2.55114e-11	2.40941e-10	0.297
ENSG00000112855	HARS2	5	+	140076527	140076655	140076748	140076991	140076105	140076199	140077153	140077270	1.08014e-10	9.78423e-10	0.297
ENSG00000006831	ADIPOR2	12	+	1890054	1890242	1893045	1893239	1889616	1889803	1895109	1897844	1.92143e-10	1.71327e-09	0.297
ENSG00000146263	MMS22L	6	-	97717777	97717868	97729112	97729238	97715747	97715878	97730189	97730387	5.20302e-09	4.2494e-08	0.297
ENSG00000111731	C2CD5	12	-	22643056	22643152	22646156	22646271	22637630	22637822	22659644	22659753	1.83674e-08	1.44808e-07	0.297
ENSG00000107937	GTPBP4	10	+	1046887	1046953	1055468	1055520	1046616	1046808	1056359	1056460	5.04761e-08	3.86561e-07	0.297
ENSG00000171608	PIK3CD	1	+	9777016	9777166	9777594	9777684	9776497	9776677	9778751	9778973	3.12037e-05	0.000191292	0.297
ENSG00000104177	MYEF2	15	-	48444070	48444139	48444430	48444481	48443669	48443768	48445988	48446090	0.00881435	0.0407494	0.297
ENSG00000150990	DHX37	12	-	125461887	125462036	125467056	125467169	125457048	125457145	125470641	125470811	0	0	0.296
ENSG00000163714	U2SURP	3	+	142756020	142756177	142756949	142757045	142754823	142754946	142757735	142757802	0	0	0.296
ENSG00000171988	JMJD1C	10	-	64968822	64968995	64973232	64974911	64960235	64960437	64975022	64975215	0	0	0.296
ENSG00000157106	SMG1	16	-	18856750	18856973	18858774	18858929	18853529	18853776	18859137	18859355	0	0	0.296
ENSG00000186283	TOR3A	1	+	179052074	179052188	179057045	179057224	179050511	179051522	179063227	179063352	1.11022e-15	1.33074e-14	0.296
ENSG00000143702	CEP170	1	-	243335998	243336148	243354319	243354796	243319522	243319757	243362361	243362496	2.77556e-15	3.25067e-14	0.296
ENSG00000186716	BCR	22	+	23610594	23610702	23613718	23613779	23603541	23603727	23615820	23615961	1.92069e-14	2.16351e-13	0.296
ENSG00000007376	RPUSD1	16	-	836826	836928	837076	837179	834973	836377	837353	837477	7.55285e-13	7.78655e-12	0.296
ENSG00000139990	DCAF5	14	-	69529100	69529228	69558390	69558604	69518571	69522328	69583082	69583212	2.16594e-09	1.81149e-08	0.296
ENSG00000170734	POLH	6	+	43572990	43573056	43578290	43578460	43572351	43572475	43581396	43583397	0.000533223	0.00288141	0.296
ENSG00000134283	PPHLN1	12	+	42748962	42749024	42768664	42768876	42729684	42729776	42781257	42781337	0	0	0.295
ENSG00000214078	CPNE1	20	-	34220232	34220307	34220438	34220618	34219866	34219947	34220716	34220845	0	0	0.295
ENSG00000128731	HERC2	15	-	28508063	28508315	28514393	28514582	28501234	28501463	28515840	28516014	0	0	0.295
ENSG00000101191	DIDO1	20	-	61527584	61527744	61527882	61528348	61526161	61526266	61537238	61537452	0	0	0.295
ENSG00000126216	TUBGCP3	13	-	113170753	113170889	113202421	113202490	113153358	113153499	113208370	113208496	0	0	0.295
ENSG00000064995	TAF11	6	-	34848065	34848153	34850708	34850857	34845749	34846497	34855563	34855819	0	0	0.295
ENSG00000066322	ELOVL1	1	-	43829994	43830131	43830598	43830679	43829720	43829808	43830856	43831047	0	0	0.295
ENSG00000087502	ERGIC2	12	-	29519809	29519880	29521173	29521220	29510555	29510657	29523046	29523155	8.99281e-15	1.02998e-13	0.295
ENSG00000140157	NIPA2	15	-	23021197	23021429	23027800	23027922	23014437	23014528	23033277	23033413	1.6076e-13	1.7227e-12	0.295
ENSG00000088298	EDEM2	20	-	33711692	33711837	33725682	33725808	33703166	33703736	33730175	33730281	1.545e-11	1.48047e-10	0.295
ENSG00000140262	TCF12	15	+	57458599	57458664	57484355	57484491	57383986	57384089	57489970	57490023	3.05508e-11	2.86823e-10	0.295
ENSG00000121210	KIAA0922	4	+	154512204	154512346	154514950	154515023	154510041	154510159	154517409	154517537	3.08661e-11	2.89549e-10	0.295
ENSG00000163714	U2SURP	3	+	142761958	142762118	142772517	142772636	142757735	142757802	142775153	142775688	1.01118e-08	8.1231e-08	0.295
ENSG00000164300	SERINC5	5	-	79462205	79462301	79473136	79473219	79454658	79454785	79473707	79473886	1.99992e-07	1.46392e-06	0.295
ENSG00000080345	RIF1	2	+	152296540	152296641	152298418	152298505	152295197	152295260	152299772	152299843	2.10095e-06	1.42233e-05	0.295
ENSG00000100479	POLE2	14	-	50133047	50133131	50141067	50141145	50131824	50131881	50146442	50146518	0.000123025	0.000710612	0.295
ENSG00000006114	SYNRG	17	-	35930735	35930984	35931889	35932086	35928892	35929026	35936438	35936516	0.000240464	0.00134995	0.295
ENSG00000105851	PIK3CG	7	+	106512981	106513047	106519963	106520110	106507994	106510001	106522561	106522652	0.000358808	0.00197449	0.295
ENSG00000134852	CLOCK	4	-	56325058	56325177	56325314	56325428	56322384	56322467	56329851	56329972	0.00579933	0.0274604	0.295
ENSG00000101596	SMCHD1	18	+	2707560	2707643	2718155	2718233	2706361	2706468	2718312	2718432	0	0	0.294
ENSG00000131323	TRAF3	14	+	103352525	103352606	103363597	103363738	103342694	103342862	103369591	103369766	0	0	0.294
ENSG00000135837	CEP350	1	+	179981063	179981210	179989083	179990144	179975588	179975702	179991832	179991983	0	0	0.294
ENSG00000089057	SLC23A2	20	-	4893525	4893624	4913100	4913362	4855221	4855342	4951438	4951565	0	0	0.294
ENSG00000067048	DDX3Y	Y	+	15019447	15019505	15021270	15021318	15016768	15016892	15023750	15023880	2.66009e-13	2.81842e-12	0.294
ENSG00000100485	SOS2	14	-	50647289	50647400	50649180	50649324	50628199	50628327	50655214	50655418	1.15497e-12	1.17917e-11	0.294
ENSG00000140455	USP3	15	+	63824845	63824906	63829223	63829355	63796809	63797029	63845913	63845997	8.89133e-12	8.63417e-11	0.294
ENSG00000056097	ZFR	5	-	32419925	32420208	32444334	32444434	32417752	32417897	32444727	32444844	1.44472e-10	1.2992e-09	0.294
ENSG00000165792	METTL17	14	+	21460250	21460364	21461276	21461350	21458622	21458757	21462127	21462222	6.75443e-08	5.12311e-07	0.294
ENSG00000116793	PHTF1	1	-	114255900	114256060	114267380	114267515	114254367	114254457	114269039	114269196	0	0	0.293
ENSG00000105810	CDK6	7	-	92354939	92355107	92404009	92404145	92247385	92247521	92462404	92463004	0	0	0.293
ENSG00000135655	USP15	12	+	62708570	62708697	62715244	62715390	62696570	62696701	62749111	62749167	0	0	0.293
ENSG00000198604	BAZ1A	14	-	35261980	35262127	35263954	35264093	35254982	35255207	35264875	35264971	0	0	0.293
ENSG00000078403	MLLT10	10	+	21940601	21940697	21959377	21959633	21906040	21906136	21962278	21962848	0	0	0.293
ENSG00000176105	YES1	18	-	736807	736961	739734	739811	721587	724632	742917	743097	2.66454e-15	3.12275e-14	0.293
ENSG00000130695	CEP85	1	+	26598511	26598562	26601454	26601562	26597504	26597598	26603025	26603251	1.9984e-14	2.24668e-13	0.293
ENSG00000108559	NUP88	17	-	5302871	5302970	5307418	5307566	5294880	5294982	5308376	5308563	5.28733e-12	5.20267e-11	0.293
ENSG00000092140	G2E3	14	+	31061528	31061653	31066625	31066732	31058588	31058690	31070975	31071100	4.86777e-11	4.50081e-10	0.293
ENSG00000114126	TFDP2	3	-	141697361	141697524	141712379	141712427	141692889	141693033	141713861	141713983	1.17974e-06	8.14528e-06	0.293
ENSG00000119487	MAPKAP1	9	-	128347833	128348006	128419929	128420078	128305337	128305447	128469249	128469513	0.00222519	0.0111432	0.293
ENSG00000110367	DDX6	11	-	118630630	118630753	118635916	118636063	118627879	118627996	118638930	118639060	0	0	0.292
ENSG00000144895	EIF2A	3	+	150280328	150280447	150281301	150281401	150276174	150276249	150285479	150285553	0	0	0.292
ENSG00000171843	MLLT3	9	-	20363473	20363603	20456701	20456784	20341662	20346572	20620652	20620833	0	0	0.292
ENSG00000211460	TSN	2	+	122514815	122514909	122518984	122519100	122513256	122513421	122522709	122523325	0	0	0.292
ENSG00000112159	MDN1	6	-	90503818	90503926	90513046	90513273	90499877	90500120	90529224	90529437	0	0	0.292
ENSG00000153066	TXNDC11	16	-	11785145	11785938	11829872	11830089	11781712	11781822	11836332	11836694	7.77156e-16	9.3733e-15	0.292
ENSG00000242588	RP11-274B21.1	7	+	128248171	128248267	128249540	128249633	128231903	128232071	128255913	128256024	8.88178e-16	1.06864e-14	0.292
ENSG00000051341	POLQ	3	-	121212324	121212568	121215654	121215779	121206148	121209255	121217323	121217517	8.10463e-15	9.28868e-14	0.292
ENSG00000003756	RBM5	3	+	50151612	50151684	50153338	50153413	50151461	50151532	50154506	50154812	2.94209e-14	3.27585e-13	0.292
ENSG00000112996	MRPS30	5	+	44812016	44812122	44813207	44813384	44811110	44811256	44815014	44815624	7.75424e-12	7.57012e-11	0.292
ENSG00000263917	RP11-53I6.2	18	+	29617078	29617232	29622141	29622236	29598791	29598990	29625604	29625695	8.78096e-11	8.00412e-10	0.292
ENSG00000137145	DENND4C	9	+	19328027	19328160	19331975	19332182	19326061	19326192	19334974	19335103	4.83655e-08	3.70969e-07	0.292
ENSG00000151923	TIAL1	10	-	121341433	121341521	121341970	121342069	121339446	121339522	121347663	121347760	9.95627e-06	6.37553e-05	0.292
ENSG00000119397	CNTRL	9	+	123910949	123911139	123914762	123914971	123908385	123908534	123916998	123917191	1.43194e-05	9.01511e-05	0.292
ENSG00000035928	RFC1	4	-	39306433	39306548	39310255	39310652	39304356	39304494	39313064	39313169	0	0	0.291
ENSG00000141580	WDR45B	17	-	80579484	80579675	80588796	80588898	80575171	80575273	80601824	80601899	0	0	0.291
ENSG00000115239	GPR75-ASB3	2	-	53956594	53956707	53977919	53978078	53943702	53943880	53992513	53992722	0	0	0.291
ENSG00000164430	MB21D1	6	-	74149931	74150168	74155250	74155470	74133431	74135301	74161247	74161999	0	0	0.291
ENSG00000137513	NARS2	11	-	78204108	78204241	78270584	78270665	78154706	78154804	78277177	78277318	3.33067e-16	4.09812e-15	0.291
ENSG00000103257	SLC7A5	16	-	87874655	87874761	87885329	87885455	87873307	87873431	87902490	87903094	3.33067e-16	4.09812e-15	0.291
ENSG00000198707	CEP290	12	-	88484504	88484616	88486457	88486609	88482808	88483264	88487546	88487752	3.189e-12	3.19121e-11	0.291
ENSG00000103222	ABCC1	16	+	16110352	16110478	16126965	16127027	16108347	16108485	16130328	16130460	3.53473e-12	3.51895e-11	0.291
ENSG00000118007	STAG1	3	-	136240054	136240259	136260960	136261037	136196130	136196254	136287606	136287703	1.78857e-11	1.70495e-10	0.291
ENSG00000143622	RIT1	1	-	155874101	155874293	155880240	155880297	155870064	155870409	155880446	155880595	3.99835e-11	3.71868e-10	0.291
ENSG00000068784	SRBD1	2	-	45780761	45780869	45789791	45789895	45774660	45774751	45800345	45800481	8.78995e-11	8.0102e-10	0.291
ENSG00000115762	PLEKHB2	2	+	131888293	131888333	131897739	131897848	131884256	131884359	131904209	131907424	1.54682e-09	1.30593e-08	0.291
ENSG00000182504	CEP97	3	+	101447679	101447781	101450683	101450797	101446226	101446385	101451331	101451498	3.89547e-09	3.2018e-08	0.291
ENSG00000180776	ZDHHC20	13	-	21987790	21987911	21995199	21995303	21965860	21965993	21999790	21999817	6.55632e-08	4.9772e-07	0.291
ENSG00000126249	PDCD2L	19	+	34895834	34895895	34900065	34900415	34895553	34895720	34904641	34904752	3.63647e-06	2.41579e-05	0.291
ENSG00000104093	DMXL2	15	-	51756871	51757073	51757762	51757848	51755575	51755693	51758380	51758508	0.000415959	0.00227567	0.291
ENSG00000164535	DAGLB	7	-	6461357	6461435	6464382	6464466	6456471	6456552	6465618	6465745	0.00112023	0.00582712	0.291
ENSG00000177565	TBL1XR1	3	-	176751985	176752113	176755885	176755960	176750758	176750924	176756100	176756222	0	0	0.29
ENSG00000163785	RYK	3	-	133907680	133907767	133928538	133928673	133878080	133878217	133930351	133930451	1.26565e-14	1.44012e-13	0.29
ENSG00000166012	TAF1D	11	-	93466515	93466563	93467790	93467826	93466252	93466287	93469306	93469470	1.84634e-08	1.45532e-07	0.29
ENSG00000171723	GPHN	14	+	67578577	67578636	67579734	67579888	67576856	67576976	67588972	67589094	1.15856e-07	8.64421e-07	0.29
ENSG00000136636	KCTD3	1	+	215759837	215760028	215768697	215768813	215753251	215753342	215775208	215775296	6.01303e-05	0.000358391	0.29
ENSG00000180776	ZDHHC20	13	-	21987790	21987911	21999790	21999817	21965860	21965993	22033192	22033414	0.00068594	0.0036561	0.29
ENSG00000138095	LRPPRC	2	-	44170825	44171033	44172470	44172556	44139570	44139697	44173251	44173382	0	0	0.289
ENSG00000215301	DDX3X	X	+	41201989	41202089	41202468	41202604	41201747	41201906	41203282	41203381	0	0	0.289
ENSG00000101596	SMCHD1	18	+	2726449	2726522	2728454	2728594	2724896	2724993	2729272	2729407	0	0	0.289
ENSG00000143514	TP53BP2	1	-	223998132	223998215	224001941	224002055	223991875	223992050	224008921	224009069	0	0	0.289
ENSG00000147649	MTDH	8	+	98711981	98712080	98718853	98718978	98703179	98703416	98725889	98725997	0	0	0.289
ENSG00000144659	SLC25A38	3	+	39432931	39433111	39433343	39433512	39431913	39431998	39435900	39436067	0	0	0.289
ENSG00000187239	FNBP1	9	-	132720769	132720832	132740743	132740891	132691845	132691974	132741596	132741653	0	0	0.289
ENSG00000062650	WAPAL	10	-	88220155	88220253	88220932	88221044	88213412	88213588	88227035	88227263	0	0	0.289
ENSG00000036549	ZZZ3	1	-	78097534	78099090	78107068	78107131	78050201	78050340	78107206	78107340	0	0	0.289
ENSG00000137478	FCHSD2	11	-	72726853	72726930	72794739	72794785	72700008	72700142	72851075	72851173	1.14897e-12	1.17339e-11	0.289
ENSG00000101040	ZMYND8	20	-	45858471	45858552	45874751	45875261	45855945	45856024	45878030	45878183	3.28793e-12	3.28453e-11	0.289
ENSG00000106771	TMEM245	9	-	111853201	111853435	111855754	111855871	111849452	111849622	111868787	111868889	1.954e-10	1.74187e-09	0.289
ENSG00000107077	KDM4C	9	+	7103684	7103870	7165237	7165357	7049091	7049200	7169797	7169890	1.96187e-07	1.43667e-06	0.289
ENSG00000171570	RAB4B-EGLN2	19	+	41312459	41312579	41313042	41313179	41306243	41307320	41313388	41313456	0.000115268	0.000667468	0.289
ENSG00000163138	PACRGL	4	+	20709425	20709493	20714410	20714545	20706282	20706437	20715054	20715162	0.000562028	0.00303141	0.289
ENSG00000103995	CEP152	15	-	49089497	49089776	49089857	49089927	49088206	49088357	49090144	49090248	1.41958e-10	1.27725e-09	0.288
ENSG00000151553	FAM160B1	10	+	116595295	116595400	116595882	116596005	116592991	116593161	116602691	116602985	2.12702e-10	1.89223e-09	0.288
ENSG00000143398	PIP5K1A	1	+	151210657	151210741	151211605	151211654	151209033	151209239	151212430	151212515	3.58826e-07	2.57136e-06	0.288
ENSG00000151376	ME3	11	-	86161342	86161440	86168407	86168801	86161006	86161044	86176132	86176242	0.000137663	0.000791093	0.288
ENSG00000100815	TRIP11	14	-	92441515	92441630	92442451	92442533	92440970	92441087	92454627	92454727	0.000628853	0.00337198	0.288
ENSG00000198604	BAZ1A	14	-	35261980	35262127	35264875	35264971	35254982	35255207	35269429	35269596	0	0	0.287
ENSG00000196776	CD47	3	-	107776323	107776416	107789939	107790029	107765927	107766139	107798837	107799191	0	0	0.287
ENSG00000101040	ZMYND8	20	-	45923409	45923523	45927472	45927616	45891031	45891172	45938799	45938948	7.77156e-16	9.3733e-15	0.287
ENSG00000107937	GTPBP4	10	+	1046887	1046953	1051757	1051847	1046616	1046808	1052957	1053068	1.26565e-14	1.44012e-13	0.287
ENSG00000143183	TMCO1	1	-	165723464	165723511	165728761	165728821	165712403	165712548	165737428	165737506	1.85296e-13	1.9771e-12	0.287
ENSG00000115020	PIKFYVE	2	+	209182590	209182665	209184975	209185083	209179916	209180097	209188865	209189006	3.70459e-12	3.68173e-11	0.287
ENSG00000109323	MANBA	4	-	103645018	103645124	103647745	103647840	103611752	103611928	103681874	103682098	3.13144e-10	2.75339e-09	0.287
ENSG00000134352	IL6ST	5	-	55247291	55247432	55248077	55248179	55243388	55243417	55250637	55250820	3.05775e-07	2.20711e-06	0.287
ENSG00000163104	SMARCAD1	4	+	95194767	95194867	95195888	95195948	95191878	95191969	95196040	95196116	1.70793e-05	0.000106869	0.287
ENSG00000164548	TRA2A	7	-	23555981	23556147	23561325	23562051	23546775	23547154	23571407	23571600	0.000110103	0.000639905	0.287
ENSG00000092020	PPP2R3C	14	-	35568457	35568590	35579730	35579835	35565763	35565839	35585815	35585943	0	0	0.286
ENSG00000217128	FNIP1	5	-	131055009	131055110	131080256	131080383	131052257	131052349	131132522	131132709	0	0	0.286
ENSG00000135775	COG2	1	+	230823816	230823889	230824168	230824308	230822680	230822878	230825759	230825899	0	0	0.286
ENSG00000136152	COG3	13	+	46090277	46090398	46099110	46099186	46085899	46085989	46103925	46104053	0	0	0.286
ENSG00000188419	CHM	X	-	85156088	85156193	85166265	85166343	85149192	85149289	85211157	85211383	1.11022e-16	1.39014e-15	0.286
ENSG00000272779	LL22NC03-80A10.6	22	+	22661197	22661386	22661470	22661650	22658307	22658479	22661897	22661956	1.54017e-09	1.30096e-08	0.286
ENSG00000132780	NASP	1	+	46067926	46068037	46078840	46078920	46056894	46056942	46079964	46080038	1.21713e-08	9.71696e-08	0.286
ENSG00000031003	FAM13B	5	-	137323149	137323305	137323962	137324004	137320945	137321078	137342678	137342836	8.4213e-08	6.34727e-07	0.286
ENSG00000077238	IL4R	16	+	27353441	27353580	27356189	27356341	27351506	27351594	27363860	27364017	2.76263e-07	2.00074e-06	0.286
ENSG00000214331	RP11-252A24.2	16	-	74376027	74376152	74378676	74378869	74372636	74372792	74382764	74382913	1.91363e-06	1.30058e-05	0.286
ENSG00000134278	SPIRE1	18	-	12452253	12452442	12454344	12454482	12449504	12449895	12463349	12463492	0.000358414	0.00197264	0.286
ENSG00000033178	UBA6	4	-	68547280	68547309	68562362	68562425	68544156	68544251	68566766	68566897	0.000779035	0.00413015	0.286
ENSG00000115758	ODC1	2	-	10585056	10585175	10585280	10585390	10584220	10584393	10588246	10588630	0	0	0.285
ENSG00000033030	ZCCHC8	12	-	122962387	122962505	122962752	122962839	122957416	122958822	122964736	122964858	0	0	0.285
ENSG00000119778	ATAD2B	2	-	24021007	24021193	24033185	24033372	24008896	24009093	24042616	24042752	0	0	0.285
ENSG00000127603	MACF1	1	+	39898719	39898827	39900085	39900304	39898206	39898326	39901229	39901433	0	0	0.285
ENSG00000119285	HEATR1	1	-	236746035	236746172	236746312	236746496	236740079	236740249	236748324	236748516	0	0	0.285
ENSG00000089048	ESF1	20	-	13751976	13752129	13753160	13753261	13747423	13747571	13755802	13755916	3.33067e-16	4.09812e-15	0.285
ENSG00000140598	EFTUD1	15	-	82456193	82456325	82507057	82507196	82443805	82444764	82511992	82512159	4.84024e-12	4.77625e-11	0.285
ENSG00000183814	LIN9	1	-	226453913	226454033	226455657	226455791	226426671	226426797	226465475	226465633	6.39389e-12	6.26669e-11	0.285
ENSG00000168411	RFWD3	16	-	74670243	74670475	74671753	74671868	74666420	74666571	74678259	74678351	1.9143e-11	1.82131e-10	0.285
ENSG00000107938	C10orf137	10	+	127422640	127422752	127424212	127424473	127422203	127422312	127426486	127426558	2.08258e-10	1.85364e-09	0.285
ENSG00000243335	KCTD7	7	+	66248661	66248828	66262360	66262493	66240213	66240380	66264309	66264401	2.81694e-09	2.33853e-08	0.285
ENSG00000140455	USP3	15	+	63824845	63824906	63845913	63845997	63796793	63797029	63848865	63848947	2.15575e-07	1.57268e-06	0.285
ENSG00000161638	ITGA5	12	-	54795963	54796114	54796766	54796834	54795784	54795877	54796970	54797563	1.04691e-06	7.25988e-06	0.285
ENSG00000109756	RAPGEF2	4	+	160164925	160164943	160225493	160225625	160162352	160162520	160235742	160235920	0.000109518	0.000636715	0.285
ENSG00000153207	AHCTF1	1	-	247030962	247031113	247039338	247039489	247027225	247027418	247040251	247040383	0	0	0.284
ENSG00000104043	ATP8B4	15	-	50226213	50226379	50254173	50254217	50215575	50215691	50264778	50264987	0	0	0.284
ENSG00000163162	RNF149	2	-	101905434	101905517	101910475	101910544	101898320	101898519	101911392	101911643	0	0	0.284
ENSG00000143398	PIP5K1A	1	+	151209033	151209239	151212430	151212515	151206672	151206972	151214913	151215043	0	0	0.284
ENSG00000092439	TRPM7	15	-	50911941	50911995	50923613	50923686	50905903	50906038	50925065	50925189	3.33067e-16	4.09812e-15	0.284
ENSG00000182973	CNOT10	3	+	32754718	32754861	32757716	32757803	32750161	32750312	32758645	32758729	7.77156e-16	9.3733e-15	0.284
ENSG00000155313	USP25	21	+	17214716	17214859	17236586	17236765	17205666	17205867	17238584	17238663	3.96794e-13	4.1535e-12	0.284
ENSG00000134644	PUM1	1	-	31447497	31447649	31478699	31478878	31441200	31441339	31479840	31479949	8.57869e-13	8.8128e-12	0.284
ENSG00000154310	TNIK	3	-	170828502	170828666	170841384	170841491	170819237	170819422	170843700	170843940	4.66179e-11	4.31725e-10	0.284
ENSG00000189319	FAM53B	10	-	126370175	126370948	126384726	126384781	126310239	126312173	126395204	126395456	5.90979e-05	0.000352521	0.284
ENSG00000176444	CLK2	1	-	155235650	155235745	155236519	155236686	155234435	155234565	155237800	155237917	0.0014693	0.00752476	0.284
ENSG00000121210	KIAA0922	4	+	154548756	154548839	154553869	154553990	154547298	154547377	154555343	154555432	0.00263784	0.0130761	0.284
ENSG00000075292	ZNF638	2	+	71651779	71651845	71658456	71658558	71649943	71651168	71660294	71660413	0	0	0.283
ENSG00000196365	LONP1	19	-	5700799	5700938	5705782	5706003	5696259	5696768	5707070	5707154	0	0	0.283
ENSG00000174371	EXO1	1	+	242015593	242015713	242016659	242016783	242013710	242013888	242020646	242020784	0	0	0.283
ENSG00000158985	CDC42SE2	5	+	130694901	130695251	130721235	130721337	130651668	130651837	130726685	130726801	0	0	0.283
ENSG00000159128	IFNGR2	21	+	34793786	34793992	34805020	34805178	34787194	34787327	34809134	34809828	0	0	0.283
ENSG00000111860	CEP85L	6	-	118832460	118832578	118844964	118845083	118804868	118805021	118886691	118887479	0	0	0.283
ENSG00000178177	LCORL	4	-	17963525	17963655	17974442	17974508	17847119	17847524	18023220	18023380	0	0	0.283
ENSG00000113163	COL4A3BP	5	-	74681726	74681859	74685416	74685512	74677773	74677902	74696029	74696046	1.84297e-14	2.08068e-13	0.283
ENSG00000162971	TYW5	2	-	200803655	200803793	200813059	200813195	200800653	200800770	200820115	200820459	2.18847e-10	1.94491e-09	0.283
ENSG00000088247	KHSRP	19	-	6421288	6421328	6421660	6421699	6420432	6420482	6422350	6422447	2.45358e-07	1.78286e-06	0.283
ENSG00000167766	ZNF83	19	-	53138318	53138406	53158813	53158940	53117941	53118050	53164014	53164096	3.15736e-07	2.27571e-06	0.283
ENSG00000153707	PTPRD	9	-	8341692	8341978	8375935	8376090	8340342	8340469	8376606	8376726	7.71606e-05	0.000454522	0.283
ENSG00000055483	USP36	17	-	76818018	76818086	76824978	76825089	76817072	76817143	76831361	76831583	0.000216525	0.00122306	0.283
ENSG00000138095	LRPPRC	2	-	44145394	44145537	44161328	44161435	44139570	44139697	44161892	44162017	0	0	0.282
ENSG00000187109	NAP1L1	12	-	76453917	76454059	76467982	76468019	76449812	76449941	76478346	76478465	0	0	0.282
ENSG00000175216	CKAP5	11	-	46783549	46783743	46784176	46784312	46782161	46782334	46784525	46784729	0	0	0.282
ENSG00000082701	GSK3B	3	-	119624601	119624699	119634890	119635021	119582265	119582452	119642219	119642330	0	0	0.282
ENSG00000080345	RIF1	2	+	152319397	152322634	152324513	152324660	152318925	152318980	152325154	152325270	1.11022e-16	1.39014e-15	0.282
ENSG00000109805	NCAPG	4	+	17816896	17816981	17818883	17819076	17816475	17816621	17824605	17824746	1.33227e-15	1.59031e-14	0.282
ENSG00000008869	HEATR5B	2	-	37230684	37230829	37232774	37232902	37227728	37227956	37234192	37234447	9.4813e-14	1.03062e-12	0.282
ENSG00000114331	ACAP2	3	-	195009849	195009960	195012434	195012544	194995464	195000157	195012993	195013181	3.07487e-12	3.07965e-11	0.282
ENSG00000163539	CLASP2	3	-	33686248	33686395	33704936	33705007	33673783	33673863	33725850	33725948	6.84816e-10	5.90204e-09	0.282
ENSG00000011638	TMEM159	16	+	21172298	21172599	21181757	21181926	21169999	21170067	21185330	21185469	7.97024e-06	5.15406e-05	0.282
ENSG00000101040	ZMYND8	20	-	45865069	45865260	45867639	45867882	45858471	45858552	45874751	45875261	7.04969e-05	0.000417035	0.282
ENSG00000137075	RNF38	9	-	36352738	36352845	36353166	36353328	36351111	36351196	36356299	36356470	0.00482965	0.0231175	0.282
ENSG00000136738	STAM	10	+	17702462	17702547	17730025	17730172	17686206	17686378	17737047	17737240	0	0	0.281
ENSG00000113407	TARS	5	+	33453393	33453517	33455086	33455171	33448646	33448837	33456106	33456171	0	0	0.281
ENSG00000138750	NUP54	4	-	77051808	77051902	77065542	77065626	77039227	77039347	77069460	77069550	3.88578e-15	4.51446e-14	0.281
ENSG00000105967	TFEC	7	-	115581946	115582094	115594639	115594696	115575201	115580985	115596732	115596847	6.9611e-14	7.62389e-13	0.281
ENSG00000122884	P4HA1	10	-	74813108	74813348	74828603	74828741	74806682	74806859	74831786	74831938	1.34115e-13	1.44518e-12	0.281
ENSG00000113360	DROSHA	5	-	31495392	31495479	31504661	31504742	31486597	31486669	31508727	31508882	4.37499e-11	4.05921e-10	0.281
ENSG00000173120	KDM2A	11	+	66982810	66982917	66983326	66983420	66975072	66975159	66985226	66985355	1.48396e-10	1.33277e-09	0.281
ENSG00000107897	ACBD5	10	-	27512266	27512381	27520676	27520749	27508651	27508786	27524020	27524141	7.37292e-09	5.96557e-08	0.281
ENSG00000055609	KMT2C	7	-	151927007	151927112	151927304	151927406	151904384	151904513	151932901	151933018	8.93837e-09	7.20705e-08	0.281
ENSG00000021574	SPAST	2	+	32323864	32323960	32339706	32339894	32314590	32314674	32341187	32341281	2.01055e-08	1.5808e-07	0.281
ENSG00000164074	C4orf29	4	+	128910875	128910976	128938517	128938656	128905493	128905578	128941234	128941324	0.00175162	0.00888397	0.281
ENSG00000166037	CEP57	11	+	95551990	95552068	95555034	95555142	95546631	95546753	95560949	95561191	0.00676335	0.0317742	0.281
ENSG00000101596	SMCHD1	18	+	2752485	2752550	2762102	2762234	2751275	2751391	2763634	2763787	0	0	0.28
ENSG00000111880	RNGTT	6	-	89554075	89554240	89650789	89650899	89479492	89479593	89673064	89673315	0	0	0.28
ENSG00000104043	ATP8B4	15	-	50168474	50168720	50171572	50171656	50151198	50152672	50189488	50189712	0	0	0.28
ENSG00000186566	GPATCH8	17	-	42512432	42512519	42552196	42552271	42483288	42483419	42580693	42580769	0	0	0.28
ENSG00000221829	FANCG	9	-	35077260	35077396	35078601	35078733	35076428	35076580	35079147	35079238	2.22045e-16	2.75744e-15	0.28
ENSG00000169251	NMD3	3	+	160952909	160953000	160958833	160958951	160952514	160952643	160960295	160960441	2.22045e-16	2.75744e-15	0.28
ENSG00000137478	FCHSD2	11	-	72726853	72726930	72851075	72851173	72700008	72700142	72852901	72853091	5.55112e-16	6.75612e-15	0.28
ENSG00000134900	TPP2	13	+	103301757	103301836	103309405	103309557	103301256	103301501	103315997	103316094	1.79301e-13	1.91548e-12	0.28
ENSG00000135297	MTO1	6	+	74192171	74192343	74201956	74202075	74191837	74191967	74210296	74210761	2.41251e-13	2.56078e-12	0.28
ENSG00000111731	C2CD5	12	-	22637630	22637822	22646156	22646271	22635490	22635677	22659644	22659753	4.18238e-09	3.43194e-08	0.28
ENSG00000108443	RPS6KB1	17	+	58011794	58011885	58012553	58012661	58011530	58011621	58013575	58013638	1.98093e-08	1.55858e-07	0.28
ENSG00000172239	PAIP1	5	-	43547829	43548015	43555931	43556101	43539025	43539137	43556920	43557179	6.95169e-05	0.000411728	0.28
ENSG00000101040	ZMYND8	20	-	45865069	45865260	45867501	45867882	45858471	45858552	45874751	45875261	0.000105348	0.000613293	0.28
ENSG00000237298	TTN-AS1	2	+	179400458	179400555	179404833	179404896	179388178	179388363	179406948	179407088	0.0068321	0.0320756	0.28
ENSG00000174197	MGA	15	+	42053936	42054048	42054326	42054560	42052520	42052727	42057083	42057260	0	0	0.279
ENSG00000115760	BIRC6	2	+	32690132	32690232	32692592	32692807	32689576	32689891	32692970	32693179	0	0	0.279
ENSG00000149554	CHEK1	11	+	125497501	125497725	125499126	125499191	125496643	125496728	125503057	125503246	0	0	0.279
ENSG00000146247	PHIP	6	-	79752559	79752720	79770194	79770293	79728805	79728876	79770384	79770535	0	0	0.279
ENSG00000121741	ZMYM2	13	+	20567965	20568059	20576989	20577275	20567202	20567704	20579213	20579379	4.37428e-14	4.83185e-13	0.279
ENSG00000134686	PHC2	1	-	33796948	33797063	33797875	33798005	33795671	33795813	33799690	33799893	3.40594e-12	3.39754e-11	0.279
ENSG00000089234	BRAP	12	-	112093369	112093459	112103442	112103591	112087742	112087846	112110464	112110578	2.70103e-08	2.10987e-07	0.279
ENSG00000134215	VAV3	1	-	108315356	108315465	108319852	108319918	108303405	108303501	108322055	108322114	2.179e-07	1.58865e-06	0.279
ENSG00000127191	TRAF2	9	+	139794873	139794972	139802521	139802683	139794045	139794124	139804371	139804446	1.45804e-06	9.98159e-06	0.279
ENSG00000082269	FAM135A	6	+	71162194	71162274	71185161	71185252	71138006	71138122	71185365	71185436	3.33785e-05	0.000204157	0.279
ENSG00000092098	RNF31	14	+	24617466	24617622	24617850	24617910	24617184	24617331	24618009	24618085	0.000102341	0.000596484	0.279
ENSG00000154174	TOMM70A	3	-	100092381	100092489	100093861	100093996	100091449	100091566	100096548	100096756	0	0	0.278
ENSG00000163938	GNL3	3	+	52721261	52721399	52722124	52722222	52720784	52720843	52723089	52723222	0	0	0.278
ENSG00000139990	DCAF5	14	-	69542061	69542128	69558390	69558604	69529100	69529228	69583082	69583212	7.04015e-12	6.88845e-11	0.278
ENSG00000072756	TRNT1	3	+	3186267	3186394	3188113	3188307	3182193	3182332	3189133	3189387	1.22194e-08	9.75085e-08	0.278
ENSG00000144744	UBA3	3	-	69120685	69120768	69124580	69124661	69112589	69112654	69126948	69127069	2.76372e-05	0.000170268	0.278
ENSG00000138688	KIAA1109	4	+	123094190	123094307	123095728	123095807	123091769	123091899	123097004	123097069	9.98606e-05	0.000583104	0.278
ENSG00000163743	RCHY1	4	-	76419310	76419389	76434029	76434145	76416933	76416992	76434386	76434506	0	0	0.277
ENSG00000123609	NMI	2	-	152131997	152132184	152135341	152135504	152126978	152127389	152138461	152138557	0	0	0.277
ENSG00000198707	CEP290	12	-	88487546	88487752	88490664	88490776	88484504	88484616	88496614	88497965	0	0	0.277
ENSG00000051341	POLQ	3	-	121251836	121252056	121255946	121256055	121240849	121240996	121258279	121258436	5.55112e-16	6.75612e-15	0.277
ENSG00000198265	HELZ	17	-	65185704	65185812	65186272	65186471	65184434	65184732	65190082	65190158	1.52767e-13	1.64058e-12	0.277
ENSG00000074054	CLASP1	2	-	122206528	122206696	122208488	122208566	122204912	122205083	122209365	122209425	8.54983e-13	8.78833e-12	0.277
ENSG00000112159	MDN1	6	-	90460072	90460251	90461149	90461301	90459261	90459470	90463230	90463341	5.84288e-12	5.73959e-11	0.277
ENSG00000088451	TGDS	13	-	95235347	95235490	95243106	95243197	95233344	95233443	95244494	95244563	1.12275e-10	1.01596e-09	0.277
ENSG00000055917	PUM2	2	-	20482707	20482992	20483103	20483247	20462953	20463221	20490412	20490551	2.36094e-09	1.96984e-08	0.277
ENSG00000127804	METTL16	17	-	2371054	2371170	2376817	2376958	2324024	2324198	2380979	2381179	2.72852e-09	2.26783e-08	0.277
ENSG00000129472	RAB2B	14	-	21936515	21936608	21943025	21943093	21931814	21931926	21944686	21944758	9.07724e-08	6.82687e-07	0.277
ENSG00000163512	AZI2	3	-	28373859	28373918	28379427	28379527	28368322	28368441	28379983	28380106	8.19084e-06	5.28787e-05	0.277
ENSG00000261915	RP11-542C16.2	17	-	7221587	7221675	7221813	7221993	7221383	7221491	7222368	7222394	1.33522e-05	8.43828e-05	0.277
ENSG00000151725	MLF1IP	4	-	185637550	185637787	185652073	185652122	185618800	185618957	185655169	185655287	1.66158e-05	0.000104063	0.277
ENSG00000138182	KIF20B	10	+	91468923	91469010	91469101	91469218	91465050	91465198	91469683	91469822	0	0	0.276
ENSG00000127314	RAP1B	12	+	69047891	69048032	69050085	69050229	69045774	69045831	69050880	69050997	0	0	0.276
ENSG00000078403	MLLT10	10	+	21903759	21903853	21940601	21940697	21901276	21901380	21959377	21959633	0	0	0.276
ENSG00000100353	EIF3D	22	-	36919941	36920027	36920642	36920779	36916622	36916735	36921710	36921756	0	0	0.276
ENSG00000104320	NBN	8	-	90982591	90982785	90990447	90990551	90976637	90976735	90992961	90993121	6.66134e-16	8.06502e-15	0.276
ENSG00000005339	CREBBP	16	-	3843386	3843627	3860603	3860780	3832684	3832927	3900297	3901010	3.64153e-13	3.81642e-12	0.276
ENSG00000103978	TMEM87A	15	-	42525410	42525504	42528517	42528617	42523389	42523458	42529629	42529813	1.21268e-06	8.36441e-06	0.276
ENSG00000133961	NUMB	14	-	73822333	73822474	73833604	73833689	73789837	73789912	73876644	73876776	2.64439e-05	0.000163234	0.276
ENSG00000082269	FAM135A	6	+	71136141	71136235	71138006	71138122	71124993	71125079	71162194	71162274	0.000410164	0.00224609	0.276
ENSG00000054611	TBC1D22A	22	+	47193340	47193517	47287161	47287290	47189397	47189738	47290679	47290742	0.000741386	0.00393776	0.276
ENSG00000174953	DHX36	3	-	154000976	154001060	154002371	154002458	153998551	153998651	154002602	154002776	0.00300713	0.0148054	0.276
ENSG00000015475	BID	22	-	18222114	18222254	18226568	18226779	18218264	18218357	18232870	18232940	0	0	0.275
ENSG00000078140	UBE2K	4	+	39747371	39747430	39776453	39776553	39739039	39739133	39779979	39781603	0	0	0.275
ENSG00000113712	CSNK1A1	5	-	148889441	148889516	148892632	148892772	148885009	148885158	148899852	148899951	0	0	0.275
ENSG00000102786	INTS6	13	-	51957724	51957877	52026113	52026191	51957464	51957597	52026550	52027172	0	0	0.275
ENSG00000104517	UBR5	8	-	103287748	103287847	103291053	103291167	103284756	103285000	103291263	103291436	0	0	0.275
ENSG00000162851	TFB2M	1	-	246714514	246714604	246720682	246720836	246707822	246707983	246727647	246727736	1.24123e-13	1.34084e-12	0.275
ENSG00000150681	RGS18	1	+	192129507	192129569	192150421	192150588	192128349	192128451	192153426	192154945	1.10992e-09	9.45101e-09	0.275
ENSG00000139842	CUL4A	13	+	113909006	113909112	113909266	113909439	113907395	113907509	113914920	113915073	5.71597e-09	4.66067e-08	0.275
ENSG00000172845	SP3	2	-	174819600	174820960	174828488	174828611	174771186	174774985	174829132	174829281	4.68231e-07	3.32658e-06	0.275
ENSG00000164815	ORC5	7	-	103801519	103801630	103805682	103805730	103777227	103777340	103807219	103807332	1.09457e-06	7.57683e-06	0.275
ENSG00000157450	RNF111	15	+	59376327	59376453	59377857	59377984	59373134	59373483	59381865	59381958	0.000154434	0.000883813	0.275
ENSG00000066933	MYO9A	15	-	72195281	72195404	72196269	72196380	72193531	72193681	72197266	72197347	0.000188009	0.00106771	0.275
ENSG00000165525	NEMF	14	-	50298768	50298844	50298924	50298995	50298016	50298079	50300140	50300214	0.00493652	0.023603	0.275
ENSG00000120798	NR2C1	12	-	95418925	95419031	95434251	95434373	95414004	95416179	95442843	95443009	0.00503868	0.0240617	0.275
ENSG00000118513	MYB	6	+	135516885	135517140	135520045	135520188	135515493	135515598	135521222	135521337	0	0	0.274
ENSG00000183255	PTTG1IP	21	-	46276107	46276279	46281077	46281186	46269499	46271542	46285309	46285362	0	0	0.274
ENSG00000101266	CSNK2A1	20	-	480476	480578	489094	489304	476362	476446	524315	524465	0	0	0.274
ENSG00000155313	USP25	21	+	17196357	17196485	17197284	17197380	17191016	17191165	17198522	17198684	0	0	0.274
ENSG00000104320	NBN	8	-	90982591	90982785	90994949	90995083	90967510	90967783	90996752	90996944	0	0	0.274
ENSG00000243725	TTC4	1	+	55199301	55199383	55203254	55203337	55197158	55197373	55207083	55208330	2.9976e-15	3.50718e-14	0.274
ENSG00000083635	NUFIP1	13	-	45517576	45517809	45523856	45523973	45513383	45515457	45533515	45533709	1.19329e-10	1.07867e-09	0.274
ENSG00000138600	SPPL2A	15	-	51014320	51014398	51024799	51024881	50999644	51000071	51028297	51028399	8.6559e-10	7.41228e-09	0.274
ENSG00000143322	ABL2	1	-	179084012	179084165	179086466	179086651	179081443	179081533	179087721	179087899	1.17292e-07	8.74757e-07	0.274
ENSG00000197442	MAP3K5	6	-	136943985	136944119	136972121	136972229	136935296	136935424	136977444	136977598	5.85457e-07	4.13745e-06	0.274
ENSG00000227372	TP73-AS1	1	-	3659367	3659475	3659624	3659754	3652547	3656951	3662170	3663886	4.78589e-06	3.14693e-05	0.274
ENSG00000100084	HIRA	22	-	19340878	19341042	19348759	19348864	19318580	19319079	19349249	19349454	8.28624e-06	5.34648e-05	0.274
ENSG00000128915	NARG2	15	-	60758792	60758912	60760259	60760361	60747524	60747641	60768261	60768366	1.89422e-05	0.000118059	0.274
ENSG00000198399	ITSN2	2	-	24428082	24428166	24431105	24431188	24427113	24427287	24431968	24432090	5.12949e-05	0.000307946	0.274
ENSG00000030419	IKZF2	2	-	213921634	213921823	214012431	214012536	213914436	213914604	214013319	214013368	0.000336085	0.00185474	0.274
ENSG00000134215	VAV3	1	-	108247171	108247272	108247581	108247683	108185240	108185377	108291589	108291699	0	0	0.273
ENSG00000021776	AQR	15	-	35230937	35231014	35236488	35236629	35224518	35224635	35240464	35240585	0	0	0.273
ENSG00000078674	PCM1	8	+	17817823	17817953	17819542	17819683	17817602	17817674	17822076	17822279	0	0	0.273
ENSG00000100485	SOS2	14	-	50626148	50626804	50628199	50628327	50622609	50623839	50641171	50641270	0	0	0.273
ENSG00000149100	EIF3M	11	+	32608557	32608690	32610139	32610278	32605343	32605475	32611092	32611187	0	0	0.273
ENSG00000048649	RSF1	11	-	77409531	77409738	77451775	77451981	77402203	77402283	77458080	77458173	0	0	0.273
ENSG00000119314	PTBP3	9	-	115030328	115030475	115038123	115038293	115014957	115015068	115060111	115060196	3.33067e-16	4.09812e-15	0.273
ENSG00000101596	SMCHD1	18	+	2706361	2706468	2707804	2707918	2705691	2705805	2718155	2718233	6.66134e-16	8.06502e-15	0.273
ENSG00000145901	TNIP1	5	-	150422456	150422522	150431725	150431820	150418657	150418786	150436326	150436518	6.07292e-14	6.67426e-13	0.273
ENSG00000198604	BAZ1A	14	-	35331249	35331528	35343697	35343868	35276656	35276744	35344343	35344853	1.81077e-13	1.93386e-12	0.273
ENSG00000079332	SAR1A	10	-	71920759	71920825	71921374	71921494	71917519	71917623	71921613	71921671	2.77966e-10	2.45276e-09	0.273
ENSG00000138750	NUP54	4	-	77053675	77053872	77057338	77057565	77051808	77051902	77065301	77065445	5.01569e-10	4.34968e-09	0.273
ENSG00000051382	PIK3CB	3	-	138426000	138426131	138433309	138433561	138417748	138417937	138452202	138452280	6.74887e-10	5.81791e-09	0.273
ENSG00000164654	MIOS	7	+	7629035	7629194	7635887	7636092	7628128	7628194	7645572	7645702	1.02779e-09	8.76672e-09	0.273
ENSG00000120071	KANSL1	17	-	44171925	44172067	44248220	44249598	44144914	44145033	44301036	44301174	2.10855e-09	1.76605e-08	0.273
ENSG00000177302	TOP3A	17	-	18180988	18181671	18183849	18183972	18178117	18178294	18186011	18186155	1.47035e-07	1.08934e-06	0.273
ENSG00000141580	WDR45B	17	-	80576918	80577004	80579484	80579675	80575171	80575273	80583264	80583359	2.02736e-06	1.37439e-05	0.273
ENSG00000137145	DENND4C	9	+	19357962	19358158	19360241	19360487	19356969	19357152	19361843	19361961	2.39012e-05	0.000147932	0.273
ENSG00000133961	NUMB	14	-	73789837	73789912	73822333	73822474	73763918	73763993	73833604	73833689	0.000101139	0.000589977	0.273
ENSG00000110075	PPP6R3	11	+	68350510	68350597	68355412	68355492	68343425	68343511	68358127	68358182	0.00128029	0.00660441	0.273
ENSG00000110713	NUP98	11	-	3774545	3774638	3781768	3781856	3756420	3756554	3784131	3784269	0	0	0.272
ENSG00000171681	ATF7IP	12	+	14591063	14591201	14609494	14609568	14589039	14589185	14613428	14613955	0	0	0.272
ENSG00000121892	PDS5A	4	-	39851139	39851272	39863838	39863953	39847437	39847500	39864488	39864693	0	0	0.272
ENSG00000135250	SRPK2	7	-	104782454	104782937	104786939	104787105	104757972	104758469	104800953	104801060	0	0	0.272
ENSG00000168297	PXK	3	+	58351600	58351651	58380724	58380829	58318713	58318817	58381384	58381486	3.4826e-07	2.4977e-06	0.272
ENSG00000076321	KLHL20	1	+	173744772	173744981	173751261	173751368	173743443	173743577	173754300	173755840	1.56724e-05	9.83666e-05	0.272
ENSG00000141446	ESCO1	18	-	19116002	19116146	19119880	19119970	19112433	19112621	19140819	19140951	1.80743e-05	0.000112892	0.272
ENSG00000085377	PREP	6	-	105736632	105736769	105771539	105771643	105730325	105730457	105776703	105776901	0	0	0.271
ENSG00000121892	PDS5A	4	-	39851139	39851272	39863838	39863953	39843567	39843676	39864488	39864693	0	0	0.271
ENSG00000121892	PDS5A	4	-	39851139	39851272	39863838	39863953	39824482	39827108	39864488	39864693	0	0	0.271
ENSG00000136861	CDK5RAP2	9	-	123292255	123292418	123301318	123301442	123290083	123290203	123307991	123308068	0	0	0.271
ENSG00000094975	SUCO	1	+	172520651	172520766	172526783	172526934	172502356	172502637	172538158	172538282	6.66134e-16	8.06502e-15	0.271
ENSG00000163918	RFC4	3	-	186509513	186509639	186510278	186510399	186507688	186507853	186510592	186510736	2.15383e-14	2.41908e-13	0.271
ENSG00000157014	TATDN2	3	+	10290878	10291298	10301820	10302354	10290595	10290751	10311814	10312699	4.90497e-13	5.10516e-12	0.271
ENSG00000152223	EPG5	18	-	43523970	43524085	43526628	43526734	43523126	43523277	43528468	43528542	5.71765e-13	5.93148e-12	0.271
ENSG00000182149	IST1	16	+	71954641	71954725	71955245	71955356	71950949	71951037	71956376	71956583	8.70193e-13	8.93148e-12	0.271
ENSG00000125944	HNRNPR	1	-	23650048	23650225	23660010	23660124	23648020	23648156	23664246	23664354	9.90275e-12	9.59223e-11	0.271
ENSG00000156599	ZDHHC5	11	+	57455979	57456137	57457502	57457909	57449893	57450015	57460082	57460174	3.18167e-11	2.98144e-10	0.271
ENSG00000141580	WDR45B	17	-	80575171	80575273	80576918	80577004	80574399	80574521	80579484	80579675	2.1198e-09	1.77461e-08	0.271
ENSG00000140650	PMM2	16	+	8898623	8898700	8900172	8900264	8895655	8895767	8906847	8906963	4.5806e-09	3.75251e-08	0.271
ENSG00000089195	TRMT6	20	-	5924807	5924899	5925450	5925560	5924593	5924677	5927051	5927179	1.86879e-08	1.47234e-07	0.271
ENSG00000165392	WRN	8	+	30921804	30921950	30938382	30938812	30916668	30916781	30941214	30941295	1.74968e-07	1.28822e-06	0.271
ENSG00000165661	QSOX2	9	-	139110875	139111010	139113641	139113787	139110524	139110654	139115608	139115699	8.89418e-06	5.72599e-05	0.271
ENSG00000173171	MTX1	1	+	155180136	155180206	155180338	155180418	155178587	155179123	155182175	155182358	2.06315e-05	0.000128243	0.271
ENSG00000014123	UFL1	6	+	96972257	96972286	96973172	96973270	96971021	96971167	96974196	96974311	0.000126517	0.000729743	0.271
ENSG00000148634	HERC4	10	-	69695909	69695992	69699344	69699411	69692353	69692537	69700695	69700862	0.000153615	0.000879563	0.271
ENSG00000160193	WDR4	21	-	44275791	44275890	44283549	44283706	44274671	44274736	44293712	44293801	0.000319518	0.00176723	0.271
ENSG00000092098	RNF31	14	+	24617466	24617686	24617850	24617910	24617184	24617331	24618009	24618085	0.000325906	0.00180142	0.271
ENSG00000111321	LTBR	12	+	6495231	6495328	6499277	6499506	6494392	6494545	6499825	6500390	0.00145221	0.0074427	0.271
ENSG00000149930	TAOK2	16	+	29990737	29990829	29992981	29993075	29990515	29990629	29993179	29993261	0.00499009	0.0238362	0.271
ENSG00000132466	ANKRD17	4	-	73987333	73987476	73990629	73990775	73984404	73984567	73990917	73991029	0	0	0.27
ENSG00000172262	ZNF131	5	+	43161810	43162033	43173419	43173550	43161350	43161708	43174548	43175821	0	0	0.27
ENSG00000092020	PPP2R3C	14	-	35560275	35560413	35579730	35579835	35557156	35557216	35585815	35585943	2.60622e-06	1.75009e-05	0.27
ENSG00000066084	DIP2B	12	+	51122330	51122461	51125151	51125320	51121485	51121595	51126148	51126319	1.11641e-05	7.11002e-05	0.27
ENSG00000089234	BRAP	12	-	112096539	112096649	112103442	112103591	112093369	112093459	112110464	112110578	1.59592e-05	0.000100041	0.27
ENSG00000122008	POLK	5	+	74886168	74886265	74892046	74893003	74882850	74882883	74893571	74893614	2.65708e-05	0.00016393	0.27
ENSG00000147905	ZCCHC7	9	+	37302184	37302228	37304184	37304310	37126308	37126939	37305540	37305711	5.73613e-05	0.00034271	0.27
ENSG00000139154	AEBP2	12	+	19667604	19667718	19671020	19671047	19665331	19665399	19671608	19673157	0.000227049	0.00127753	0.27
ENSG00000118308	LRMP	12	+	25219298	25219446	25232177	25232224	25216653	25216750	25232331	25232396	0.000802261	0.00424207	0.27
ENSG00000100209	HSCB	22	+	29141851	29141996	29147228	29147276	29140602	29140692	29153065	29153498	0.00409854	0.019806	0.27
ENSG00000132466	ANKRD17	4	-	73987333	73987476	73990629	73990775	73968191	73968264	73990917	73991029	0	0	0.269
ENSG00000138073	PREB	2	-	27355710	27355791	27355984	27356205	27355470	27355595	27356399	27356589	0	0	0.269
ENSG00000158985	CDC42SE2	5	+	130694901	130695240	130721235	130721337	130651668	130651837	130726685	130726801	0	0	0.269
ENSG00000160124	CCDC58	3	-	122081814	122081874	122087022	122087169	122078634	122078766	122090521	122090647	0	0	0.269
ENSG00000164169	PRMT10	4	-	148575002	148575717	148581996	148582189	148559535	148559898	148589689	148589796	0	0	0.269
ENSG00000123505	AMD1	6	+	111211456	111211559	111213501	111213646	111210059	111210186	111213937	111214030	0	0	0.269
ENSG00000149308	NPAT	11	-	108042925	108044578	108055958	108056046	108040470	108040579	108056129	108056221	0	0	0.269
ENSG00000090863	GLG1	16	-	74501653	74501746	74502843	74502961	74497253	74497377	74503882	74503971	3.33067e-16	4.09812e-15	0.269
ENSG00000166747	AP1G1	16	-	71808370	71808495	71823181	71823385	71784112	71784235	71842665	71842941	2.77556e-15	3.25067e-14	0.269
ENSG00000145495	2016-03-06	5	+	10417381	10417516	10426501	10426634	10415599	10415781	10430004	10430140	3.41265e-11	3.19101e-10	0.269
ENSG00000030419	IKZF2	2	-	213914436	213914604	213921556	213921823	213886716	213886854	214012431	214012536	2.41546e-09	2.01292e-08	0.269
ENSG00000009335	UBE3C	7	+	157046937	157047004	157049607	157049738	157046647	157046836	157060278	157061810	5.79674e-07	4.09825e-06	0.269
ENSG00000087206	UIMC1	5	-	176402396	176402481	176409469	176409624	176385093	176385155	176433650	176433716	0.000578459	0.00311376	0.269
ENSG00000106100	NOD1	7	-	30490831	30492656	30494752	30494927	30487913	30487997	30496336	30496658	0.00309497	0.0152099	0.269
ENSG00000132466	ANKRD17	4	-	73987333	73987476	73990629	73990775	73981537	73981633	73990917	73991029	0	0	0.268
ENSG00000101596	SMCHD1	18	+	2762102	2762234	2763634	2763787	2760649	2760737	2769691	2769818	0	0	0.268
ENSG00000120690	ELF1	13	-	41515056	41515506	41517087	41517280	41506055	41508164	41517977	41518061	0	0	0.268
ENSG00000138081	FBXO11	2	-	48040929	48041006	48045917	48046003	48037454	48037565	48046094	48046217	0	0	0.268
ENSG00000109452	INPP4B	4	-	143094784	143094962	143114239	143114348	143033694	143033835	143129577	143129682	0	0	0.268
ENSG00000104320	NBN	8	-	90992961	90993121	90994949	90995083	90982591	90982785	90996752	90996944	0	0	0.268
ENSG00000137478	FCHSD2	11	-	72560799	72560934	72578909	72579071	72554493	72554577	72598514	72598619	5.55112e-16	6.75612e-15	0.268
ENSG00000116711	PLA2G4A	1	+	186839566	186839648	186863229	186863343	186823417	186823519	186901894	186902031	1.33194e-10	1.20026e-09	0.268
ENSG00000171466	ZNF562	19	-	9767222	9767329	9770054	9770143	9762954	9764557	9771395	9771550	5.06581e-07	3.59171e-06	0.268
ENSG00000151718	WWC2	4	+	184187017	184187104	184190123	184190316	184186840	184186921	184192232	184192394	0.000356297	0.0019613	0.268
ENSG00000133884	DPF2	11	+	65113400	65113529	65113717	65113830	65113136	65113274	65116320	65116402	0.00283784	0.0140155	0.268
ENSG00000132466	ANKRD17	4	-	73987333	73987476	73990629	73990775	73985878	73986054	73990917	73991029	0	0	0.267
ENSG00000135679	MDM2	12	+	69207333	69207408	69210591	69210725	69202991	69203072	69233053	69233629	0	0	0.267
ENSG00000179335	CLK3	15	+	74918142	74918309	74919692	74919787	74915960	74917359	74919879	74920009	0	0	0.267
ENSG00000135837	CEP350	1	+	180023549	180023637	180031354	180031501	180022884	180023069	180034249	180034407	0	0	0.267
ENSG00000055917	PUM2	2	-	20462953	20463221	20497313	20497439	20453582	20453775	20507738	20507832	0	0	0.267
ENSG00000104375	STK3	8	-	99560196	99560389	99591891	99592017	99538969	99539145	99608259	99608397	3.62421e-12	3.6039e-11	0.267
ENSG00000107290	SETX	9	-	135161809	135161881	135163936	135164038	135158650	135158800	135171258	135171415	4.65334e-11	4.31057e-10	0.267
ENSG00000170365	SMAD1	4	+	146463733	146463850	146467854	146468076	146460955	146461213	146474935	146475192	2.97766e-08	2.31867e-07	0.267
ENSG00000134352	IL6ST	5	-	55243320	55243417	55248077	55248179	55238497	55238579	55250637	55250820	1.40642e-06	9.65097e-06	0.267
ENSG00000117174	ZNHIT6	1	-	86171760	86171846	86172124	86172190	86167839	86167943	86173311	86173619	5.19477e-06	3.40484e-05	0.267
ENSG00000114346	ECT2	3	+	172502496	172502593	172504282	172504364	172501588	172501699	172520405	172520484	0.00226361	0.0113226	0.267
ENSG00000139734	DIAPH3	13	-	60667761	60667866	60686143	60686320	60590204	60590279	60737720	60737900	0.00838086	0.0388797	0.267
ENSG00000135316	SYNCRIP	6	-	86346684	86346861	86346960	86347074	86323823	86325065	86349938	86350046	0	0	0.266
ENSG00000186480	INSIG1	7	+	155089968	155090076	155093275	155093400	155089485	155089669	155093960	155094127	8.32667e-15	9.54002e-14	0.266
ENSG00000100596	SPTLC2	14	-	78023383	78023489	78028738	78028832	78021642	78021862	78036726	78036851	6.99441e-13	7.21939e-12	0.266
ENSG00000116584	ARHGEF2	1	-	155928110	155928187	155931451	155931700	155922522	155922619	155931895	155932013	4.53111e-10	3.94124e-09	0.266
ENSG00000173039	RELA	11	-	65427594	65427686	65429157	65429306	65427136	65427268	65429407	65429559	2.37697e-07	1.72936e-06	0.266
ENSG00000163785	RYK	3	-	133901845	133901915	133928538	133928673	133894773	133894883	133930351	133930451	9.08843e-07	6.33277e-06	0.266
ENSG00000136715	SAP130	2	-	128744358	128744536	128747137	128747440	128712559	128712918	128750760	128750882	0.00027259	0.00152122	0.266
ENSG00000135679	MDM2	12	+	69207333	69207408	69210591	69210725	69202991	69203072	69222550	69222711	0	0	0.265
ENSG00000055044	NOP58	2	+	203147073	203147195	203149067	203149204	203142853	203143052	203155045	203155095	0	0	0.265
ENSG00000117748	RPA2	1	-	28223515	28223632	28233438	28233552	28220800	28220908	28233691	28233793	0	0	0.265
ENSG00000078403	MLLT10	10	+	21901276	21901380	21940601	21940697	21884259	21884369	21959377	21959633	2.22045e-16	2.75744e-15	0.265
ENSG00000075539	FRYL	4	-	48597913	48598017	48636307	48636507	48592675	48592847	48686689	48686812	2.05391e-14	2.30835e-13	0.265
ENSG00000037637	FBXO42	1	-	16621277	16621412	16632297	16632414	16583100	16583254	16641663	16641930	3.64375e-13	3.8176e-12	0.265
ENSG00000083896	YTHDC1	4	-	69199025	69199115	69204000	69204102	69197820	69197915	69215443	69215807	1.07347e-12	1.09726e-11	0.265
ENSG00000119844	AFTPH	2	+	64800079	64800202	64812555	64812679	64796756	64796813	64819021	64819169	7.99616e-12	7.79536e-11	0.265
ENSG00000159216	RUNX1	21	-	36252853	36253010	36265221	36265260	36231770	36231875	36421138	36421255	3.4041e-11	3.18387e-10	0.265
ENSG00000105643	ARRDC2	19	+	18121004	18121167	18121380	18121538	18120591	18120848	18123721	18124911	3.6703e-11	3.4264e-10	0.265
ENSG00000028203	VEZT	12	+	95656681	95656857	95660132	95660408	95650925	95651015	95663826	95663964	4.07058e-09	3.34257e-08	0.265
ENSG00000196628	TCF4	18	-	52921727	52921931	52928696	52928764	52901778	52901914	52937061	52937194	2.06254e-05	0.000128227	0.265
ENSG00000129347	KRI1	19	-	10673404	10673513	10675604	10675710	10672466	10672521	10676392	10676466	0.000758652	0.00402577	0.265
ENSG00000160218	TRAPPC10	21	+	45504002	45504144	45507579	45507809	45502668	45503183	45509713	45509814	0.000785747	0.0041632	0.265
ENSG00000110075	PPP6R3	11	+	68350510	68350597	68355265	68355492	68343425	68343511	68358127	68358182	0.00339408	0.0165744	0.265
ENSG00000145901	TNIP1	5	-	150422456	150422522	150429384	150429508	150418657	150418786	150431725	150431820	0	0	0.264
ENSG00000105483	CARD8	19	-	48744218	48744320	48753007	48753104	48737659	48737800	48759048	48759155	0	0	0.264
ENSG00000144635	DYNC1LI1	3	-	32571952	32572012	32574477	32574589	32571031	32571152	32576002	32576138	0	0	0.264
ENSG00000121892	PDS5A	4	-	39847437	39847500	39851139	39851272	39843567	39843676	39863838	39863953	0	0	0.264
ENSG00000112159	MDN1	6	-	90463230	90463341	90463801	90463949	90460072	90460251	90465995	90466109	0	0	0.264
ENSG00000100227	POLDIP3	22	-	42987960	42988090	42991542	42991620	42983511	42983578	42992191	42992371	2.70894e-14	3.024e-13	0.264
ENSG00000206560	ANKRD28	3	-	15776916	15777004	15793256	15793327	15762421	15762634	15807740	15807819	9.00224e-12	8.73456e-11	0.264
ENSG00000078304	PPP2R5C	14	+	102349593	102349686	102349768	102349899	102348497	102348608	102356573	102356633	7.40417e-09	5.98946e-08	0.264
ENSG00000107185	RGP1	9	+	35749733	35749868	35750239	35750376	35749283	35749405	35750654	35750738	3.02218e-07	2.18234e-06	0.264
ENSG00000143207	RFWD2	1	-	176085759	176085817	176118141	176118210	176054911	176055026	176132004	176132124	4.97225e-06	3.26453e-05	0.264
ENSG00000106948	AKNA	9	-	117138745	117139812	117143339	117143726	117124685	117124813	117150139	117150361	5.96848e-06	3.89801e-05	0.264
ENSG00000100722	ZC3H14	14	+	89042183	89042284	89044328	89044484	89041036	89041197	89073586	89073707	1.98855e-05	0.000123783	0.264
ENSG00000185305	ARL15	5	-	53409031	53409240	53450409	53450469	53180613	53182543	53467613	53467758	0.00862134	0.0399208	0.264
ENSG00000156958	GALK2	15	+	49528047	49528138	49531417	49531564	49509386	49509510	49575762	49575915	0	0	0.263
ENSG00000147874	HAUS6	9	-	19070216	19070298	19076599	19076702	19063005	19063191	19078173	19078300	0	0	0.263
ENSG00000185104	FAF1	1	-	51204534	51204626	51323600	51323669	51121113	51121200	51425438	51425935	9.99201e-16	1.19973e-14	0.263
ENSG00000015479	MATR3	5	+	138614739	138614818	138642927	138644016	138614015	138614097	138650363	138650425	2.18633e-11	2.07162e-10	0.263
ENSG00000174197	MGA	15	+	42054326	42054560	42057083	42057260	42053936	42054048	42058201	42062139	6.13147e-09	4.98777e-08	0.263
ENSG00000129472	RAB2B	14	-	21931814	21931926	21936515	21936608	21930508	21930577	21936828	21936911	9.01445e-08	6.78111e-07	0.263
ENSG00000132466	ANKRD17	4	-	73981537	73981633	73985878	73986054	73968191	73968264	73986597	73986811	0	0	0.262
ENSG00000169180	XPO6	16	-	28124224	28124371	28163979	28164106	28118842	28118998	28167394	28167848	0	0	0.262
ENSG00000205268	PDE7A	8	-	66651736	66651832	66659886	66660038	66637011	66637156	66691954	66692038	0	0	0.262
ENSG00000055917	PUM2	2	-	20453582	20453775	20454623	20454745	20448452	20451477	20454976	20455102	0	0	0.262
ENSG00000134644	PUM1	1	-	31465236	31465507	31479840	31479949	31447497	31447649	31501642	31501711	1.11022e-16	1.39014e-15	0.262
ENSG00000217128	FNIP1	5	-	131013395	131013565	131014721	131014868	131007197	131008617	131034609	131034695	4.44089e-16	5.4315e-15	0.262
ENSG00000138303	ASCC1	10	-	73921295	73921432	73963184	73963282	73892814	73892939	73970489	73970589	4.55191e-15	5.27252e-14	0.262
ENSG00000196911	KPNA5	6	+	117045459	117045538	117046913	117047039	117043288	117043452	117047657	117047785	1.11308e-07	8.32098e-07	0.262
ENSG00000037637	FBXO42	1	-	16583100	16583254	16621277	16621412	16582205	16582316	16632297	16632414	1.51731e-07	1.12342e-06	0.262
ENSG00000164329	PAPD4	5	+	78944884	78945013	78975401	78975493	78944439	78944516	78977804	78977884	3.61822e-06	2.40413e-05	0.262
ENSG00000106415	GLCCI1	7	+	8062112	8062199	8095065	8095179	8043537	8043689	8099725	8099878	0.000360564	0.00198385	0.262
ENSG00000213066	FGFR1OP	6	+	167424300	167424381	167435896	167436123	167417751	167417889	167438269	167438382	0.000363631	0.0020004	0.262
ENSG00000173653	RCE1	11	+	66611426	66611510	66611756	66611835	66611229	66611332	66612339	66612507	0.00945625	0.0434857	0.262
ENSG00000123473	STIL	1	-	47728574	47728785	47737747	47737913	47716293	47717594	47745912	47746881	0	0	0.261
ENSG00000123200	ZC3H13	13	-	46594583	46594692	46616298	46616410	46585549	46585689	46619089	46619199	5.55112e-16	6.75612e-15	0.261
ENSG00000103274	NUBP1	16	+	10855220	10855331	10861805	10861889	10851729	10851884	10862903	10863208	1.27262e-10	1.14859e-09	0.261
ENSG00000198826	ARHGAP11A	15	+	32920928	32921003	32925179	32925309	32917687	32917834	32926133	32926242	1.11732e-09	9.50704e-09	0.261
ENSG00000162923	WDR26	1	-	224581529	224581715	224585798	224585928	224577534	224577562	224586216	224586295	1.76331e-09	1.48475e-08	0.261
ENSG00000150867	PIP4K2A	10	-	22862239	22862386	22880557	22880710	22830732	22830976	22896855	22896952	7.85045e-08	5.93373e-07	0.261
ENSG00000214765	SEPT7P2	7	-	45776385	45776509	45786813	45786910	45767776	45767912	45788224	45788313	1.2998e-07	9.65246e-07	0.261
ENSG00000159110	IFNAR2	21	+	34621013	34621159	34624966	34625135	34619022	34619195	34635097	34636830	0.00202332	0.0101859	0.261
ENSG00000138593	SECISBP2L	15	-	49319561	49319677	49327530	49327855	49309744	49309825	49329787	49329966	0.00840421	0.0389724	0.261
ENSG00000137075	RNF38	9	-	36344828	36344950	36369715	36369929	36336392	36339811	36375930	36376124	0	0	0.26
ENSG00000143702	CEP170	1	-	243327585	243329418	243349080	243349374	243319522	243319757	243349560	243349724	0	0	0.26
ENSG00000272325	NUDT3	6	-	34263417	34263462	34309638	34309749	34247455	34256708	34360040	34360451	0	0	0.26
ENSG00000165525	NEMF	14	-	50307435	50307584	50312857	50312983	50301080	50301167	50318280	50318383	0	0	0.26
ENSG00000008083	JARID2	6	+	15452236	15452406	15468772	15468949	15410454	15410596	15487537	15487773	7.77156e-16	9.3733e-15	0.26
ENSG00000082701	GSK3B	3	-	119634890	119635021	119666114	119666198	119624601	119624699	119720892	119721086	3.44169e-15	4.01058e-14	0.26
ENSG00000123200	ZC3H13	13	-	46594583	46594692	46619089	46619199	46585549	46585689	46619525	46619648	1.95177e-13	2.0787e-12	0.26
ENSG00000083642	PDS5B	13	+	33306237	33306361	33320114	33320238	33284082	33284243	33327469	33327674	1.9936e-09	1.67259e-08	0.26
ENSG00000130164	LDLR	19	+	11238683	11238761	11240188	11240346	11233849	11234020	11241956	11242160	1.87175e-08	1.47434e-07	0.26
ENSG00000113649	TCERG1	5	+	145858055	145858216	145859417	145859474	145851050	145851139	145859590	145859657	9.44071e-08	7.0941e-07	0.26
ENSG00000126070	AGO3	1	+	36432555	36432676	36437624	36437833	36411292	36411464	36469941	36470076	1.21157e-07	9.02616e-07	0.26
ENSG00000055917	PUM2	2	-	20482707	20482992	20494136	20494279	20462953	20463221	20497313	20497439	2.23283e-07	1.62653e-06	0.26
ENSG00000178177	LCORL	4	-	17910716	17910968	17974442	17974508	17847119	17847524	18023220	18023380	4.91378e-05	0.000295865	0.26
ENSG00000131381	ZFYVE20	3	-	15117112	15117217	15118568	15118671	15115111	15116437	15119581	15119668	0.000305119	0.00169055	0.26
ENSG00000102081	FMR1	X	+	147022094	147022181	147024650	147024846	147018984	147019119	147026388	147026571	0.00294946	0.014542	0.26
ENSG00000164219	PGGT1B	5	-	114573554	114573706	114588833	114588952	114546526	114548280	114598408	114598569	0	0	0.259
ENSG00000155849	ELMO1	7	-	36917614	36917722	36927164	36927277	36909997	36910080	36934458	36934622	1.77636e-15	2.10524e-14	0.259
ENSG00000132405	TBC1D14	4	+	7006570	7006651	7016174	7016284	7002871	7002978	7026730	7026989	1.34515e-12	1.37092e-11	0.259
ENSG00000110075	PPP6R3	11	+	68315534	68315672	68337215	68337365	68312305	68312492	68338507	68338572	2.77913e-11	2.61764e-10	0.259
ENSG00000187790	FANCM	14	+	45606271	45606444	45618039	45618198	45605142	45605742	45620599	45620731	0.00768133	0.03584	0.259
ENSG00000108510	MED13	17	-	60108804	60108999	60112823	60112969	60087910	60088594	60129897	60130066	0	0	0.258
ENSG00000070476	ZXDC	3	-	126184997	126185168	126190995	126191148	126180112	126181063	126193801	126193830	4.44089e-16	5.4315e-15	0.258
ENSG00000123609	NMI	2	-	152131997	152132184	152138461	152138557	152126978	152127389	152139381	152139468	1.84404e-11	1.75686e-10	0.258
ENSG00000132305	IMMT	2	-	86393630	86393767	86397871	86397964	86378419	86378643	86398330	86398435	2.63333e-11	2.48367e-10	0.258
ENSG00000004897	CDC27	17	-	45232037	45232230	45234278	45234490	45229179	45229284	45234595	45234633	1.27658e-10	1.15187e-09	0.258
ENSG00000111300	NAA25	12	-	112498073	112498163	112498984	112499192	112492191	112492372	112506683	112506796	2.4404e-10	2.16272e-09	0.258
ENSG00000138035	PNPT1	2	-	55907989	55908053	55910919	55910969	55906816	55906930	55912077	55912183	1.18731e-09	1.00829e-08	0.258
ENSG00000180488	FAM73A	1	+	78272659	78272786	78279418	78279552	78269073	78269091	78280792	78280916	4.18094e-08	3.22246e-07	0.258
ENSG00000114127	XRN1	3	-	142141423	142141592	142141676	142141764	142140317	142140385	142142401	142142484	0.000123325	0.000712109	0.258
ENSG00000130396	MLLT4	6	+	168291541	168291709	168302996	168303066	168289894	168290006	168307850	168307969	0.00408038	0.019721	0.258
ENSG00000064999	ANKS1A	6	+	35051897	35052035	35053542	35053713	35051193	35051280	35054728	35054826	0.00640948	0.0302301	0.258
ENSG00000070961	ATP2B1	12	-	90024281	90024422	90035934	90036132	90020230	90020392	90049455	90049884	0	0	0.257
ENSG00000138750	NUP54	4	-	77053675	77053872	77065542	77065626	77051808	77051902	77069460	77069569	0	0	0.257
ENSG00000163938	GNL3	3	+	52721517	52721631	52722124	52722208	52721261	52721399	52723089	52723222	0	0	0.257
ENSG00000104517	UBR5	8	-	103323962	103324117	103324569	103324713	103317312	103317523	103326031	103326144	0	0	0.257
ENSG00000108510	MED13	17	-	60062011	60062226	60062360	60062451	60061531	60061728	60064367	60064489	1.11022e-16	1.39014e-15	0.257
ENSG00000110075	PPP6R3	11	+	68318588	68318654	68331770	68331900	68315534	68315672	68337215	68337365	3.33067e-16	4.09812e-15	0.257
ENSG00000111731	C2CD5	12	-	22677405	22677561	22688191	22688278	22646156	22646271	22696994	22697113	3.76033e-13	3.93855e-12	0.257
ENSG00000106459	NRF1	7	+	129350213	129350411	129351314	129351416	129348914	129349073	129357058	129357216	2.02032e-07	1.4776e-06	0.257
ENSG00000129472	RAB2B	14	-	21936515	21936608	21936828	21936911	21931814	21931926	21943025	21943093	4.01361e-07	2.86379e-06	0.257
ENSG00000101040	ZMYND8	20	-	45858471	45858552	45865069	45865260	45855945	45856024	45867639	45867882	6.43788e-07	4.53586e-06	0.257
ENSG00000122223	CD244	1	-	160808728	160808839	160810999	160811275	160808240	160808308	160811373	160811691	0.000330213	0.00182406	0.257
ENSG00000110921	MVK	12	+	110013802	110013950	110023826	110023930	110012611	110012705	110024558	110024604	0.000647239	0.00346523	0.257
ENSG00000100461	RBM23	14	-	23375403	23375577	23377541	23377589	23374544	23374662	23378691	23378804	0.00151095	0.00772442	0.257
ENSG00000101391	CDK5RAP1	20	-	31973455	31973576	31975128	31975339	31954664	31954814	31979947	31980048	0.00315516	0.0154816	0.257
ENSG00000164815	ORC5	7	-	103828698	103828829	103838172	103838247	103777227	103777340	103841205	103841406	0	0	0.256
ENSG00000108651	UTP6	17	-	30205268	30205346	30205720	30205800	30202252	30202432	30207591	30207773	0	0	0.256
ENSG00000164815	ORC5	7	-	103828698	103828829	103835590	103835702	103777227	103777340	103838172	103838247	3.33067e-16	4.09812e-15	0.256
ENSG00000166747	AP1G1	16	-	71784112	71784235	71787735	71787790	71782153	71782281	71789921	71790062	2.86104e-13	3.02213e-12	0.256
ENSG00000167522	ANKRD11	16	-	89371613	89371752	89383340	89383486	89352446	89352594	89484691	89484776	3.12528e-13	3.29024e-12	0.256
ENSG00000141551	CSNK1D	17	-	80213304	80213453	80223561	80223672	80210309	80210480	80231181	80231307	5.54778e-13	5.76042e-12	0.256
ENSG00000090686	USP48	1	-	22077999	22078108	22079019	22079144	22062938	22063118	22079484	22079612	1.17928e-12	1.20329e-11	0.256
ENSG00000115486	GGCX	2	-	85782606	85782713	85787937	85788108	85780354	85780620	85788508	85788632	1.71994e-11	1.64132e-10	0.256
ENSG00000107290	SETX	9	-	135158650	135158800	135161809	135161881	135156853	135156961	135163622	135163738	2.27627e-09	1.90057e-08	0.256
ENSG00000156958	GALK2	15	+	49575762	49575915	49584523	49584734	49574183	49574282	49611800	49612002	2.70783e-09	2.25171e-08	0.256
ENSG00000114331	ACAP2	3	-	195009849	195009960	195012434	195012544	195006524	195006586	195012993	195013181	2.40917e-07	1.75169e-06	0.256
ENSG00000135315	KIAA1009	6	-	84925493	84925640	84930774	84930889	84924999	84925183	84936054	84936170	4.613e-07	3.27801e-06	0.256
ENSG00000080608	KIAA0020	9	-	2823780	2823834	2824716	2824815	2820017	2820098	2827072	2827151	7.25601e-07	5.09371e-06	0.256
ENSG00000140157	NIPA2	15	-	23021197	23021429	23027800	23027922	23012278	23012439	23033277	23033413	8.36227e-07	5.83965e-06	0.256
ENSG00000152942	RAD17	5	+	68692223	68692373	68695875	68695996	68689180	68689327	68709857	68710082	1.81286e-06	1.23378e-05	0.256
ENSG00000108819	PPP1R9B	17	-	48216793	48216946	48217457	48217593	48216627	48216681	48218633	48218738	3.35508e-06	2.23441e-05	0.256
ENSG00000145348	TBCK	4	-	107216250	107216323	107229924	107230146	107173022	107173164	107237087	107237423	1.27539e-05	8.07776e-05	0.256
ENSG00000114982	KANSL3	2	-	97285095	97285281	97285408	97285499	97279224	97279356	97297048	97297219	3.3586e-05	0.000205317	0.256
ENSG00000171466	ZNF562	19	-	9767222	9767329	9768684	9768811	9763388	9764554	9770054	9770143	0.000126627	0.000730207	0.256
ENSG00000089234	BRAP	12	-	112096539	112096649	112098403	112098479	112093369	112093459	112103442	112103591	0.000620003	0.00332657	0.256
ENSG00000171100	MTM1	X	+	149767055	149767150	149783061	149783172	149764961	149765034	149787510	149787612	0.000678643	0.0036211	0.256
[truncated: 5,645 more rows]

## Sheet: Retained Intron
Supplementary Data 2d. Differentially spliced retained intron junctions (FDR<5%, |delta percent spliced in or PSI (∆Ψ)|>10%) in primary human CD34+ hematopoietic cells treated with Sudemycin D6
Ensembl Gene ID (mm9)	Gene Symbol	Chromosome	Strand	Retained Intron Exon Start (0 base)	Retained Intron Exon End	Upstream Exon Start	Upstream Exon End	Downstream Exon Start	Downstream Exon End	Nominal p-value	FDR	Percent Spliced In (PSI, Ψ)
ENSG00000063177	RPL18	19	-	49119335	49120680	49119335	49119459	49120572	49120680	0	0	0.803
ENSG00000007923	DNAJC11	1	-	6697506	6698424	6697506	6697564	6698142	6698424	1.34781e-13	6.82053e-13	0.746
ENSG00000147416	ATP6V1B2	8	+	20070292	20074835	20070292	20070416	20074730	20074835	0	0	0.721
ENSG00000125089	SH3TC1	4	+	8237159	8239397	8237159	8237282	8239200	8239397	6.24278e-13	3.05896e-12	0.716
ENSG00000117616	C1orf63	1	-	25570040	25571792	25570040	25570124	25571640	25571792	0	0	0.661
ENSG00000104365	IKBKB	8	+	42176787	42178362	42176787	42176939	42178252	42178362	0	0	0.629
ENSG00000090061	CCNK	14	+	99967102	99968713	99967102	99967208	99968543	99968713	4.01901e-14	2.09176e-13	0.611
ENSG00000103507	BCKDK	16	+	31121721	31122540	31121721	31121820	31122411	31122540	1.85309e-08	7.10469e-08	0.608
ENSG00000231500	RPS18	6	+	33243741	33244287	33243741	33243843	33244167	33244287	0	0	0.602
ENSG00000015479	MATR3	5	+	138650363	138651877	138650363	138650425	138651764	138651877	0	0	0.584
ENSG00000144635	DYNC1LI1	3	-	32571775	32574589	32571775	32571820	32574477	32574589	0.000147363	0.000410043	0.567
ENSG00000119760	SUPT7L	2	-	27883850	27885148	27883850	27884468	27885045	27885148	0	0	0.56
ENSG00000111011	RSRC2	12	-	123003385	123005975	123003385	123003598	123005931	123005975	0	0	0.534
ENSG00000129460	NGDN	14	+	23944379	23945361	23944379	23944517	23945237	23945361	0	0	0.524
ENSG00000108671	PSMD11	17	+	30806268	30807215	30806268	30806394	30807163	30807215	8.42848e-07	2.84585e-06	0.516
ENSG00000139372	TDG	12	+	104376576	104377167	104376576	104376712	104377072	104377167	0	0	0.504
ENSG00000026025	VIM	10	+	17277167	17278378	17277167	17277388	17278292	17278378	9.12741e-08	3.31591e-07	0.47
ENSG00000173575	CHD2	15	+	93486072	93489095	93486072	93486298	93489050	93489095	1.08922e-11	4.92846e-11	0.453
ENSG00000104880	ARHGEF18	19	+	7535011	7537363	7535011	7535201	7535422	7537363	0	0	0.45
ENSG00000100360	IFT27	22	-	37154254	37160080	37154254	37154453	37159962	37160080	1.56974e-05	4.77097e-05	0.432
ENSG00000128951	DUT	15	+	48633485	48634592	48633485	48633560	48634218	48634592	3.4861e-14	1.81911e-13	0.392
ENSG00000163743	RCHY1	4	-	76415790	76416992	76415790	76415911	76416933	76416992	0.00877921	0.0206769	0.384
ENSG00000108961	RANGRF	17	+	8192575	8193410	8192575	8192732	8193130	8193410	3.00204e-13	1.49285e-12	0.35
ENSG00000113240	CLK4	5	-	178043882	178045779	178043882	178043949	178045556	178045779	0.000107946	0.000303307	0.347
ENSG00000151967	SCHIP1	3	+	159603995	159606732	159603995	159604113	159606608	159606732	0.0110477	0.0257182	0.339
ENSG00000064607	SUGP2	19	-	19105174	19106089	19105174	19105295	19105952	19106089	0	0	0.32
ENSG00000185246	PRPF39	14	+	45565305	45566208	45565305	45565431	45566089	45566208	0	0	0.286
ENSG00000213782	DDX47	12	+	12976136	12977611	12976136	12976253	12977473	12977611	6.8278e-06	2.12998e-05	0.274
ENSG00000096746	HNRNPH3	10	+	70096955	70098444	70096955	70097090	70098259	70098444	7.89809e-05	0.000226029	0.238
ENSG00000115970	THADA	2	-	43518834	43519361	43518834	43518907	43519242	43519361	0.00520992	0.0125953	0.231
ENSG00000165819	METTL3	14	-	21967168	21967744	21967168	21967281	21967635	21967744	1.50691e-12	7.24252e-12	0.229
ENSG00000112531	QKI	6	+	163984451	163991177	163984451	163984751	163986977	163991177	1.86506e-12	8.90003e-12	0.213
ENSG00000100316	RPL3	22	-	39709195	39710213	39709195	39709315	39710111	39710213	0.00965752	0.0226394	0.189
ENSG00000182944	EWSR1	22	+	29694722	29695841	29694722	29694885	29695588	29695841	9.12661e-05	0.000258609	0.179
ENSG00000148288	GBGT1	9	-	136028339	136030699	136028339	136029648	136030564	136030699	0.00810473	0.0191333	0.177
ENSG00000072778	ACADVL	17	+	7125985	7126556	7125985	7126184	7126451	7126556	4.35213e-11	1.93439e-10	0.167
ENSG00000169045	HNRNPH1	5	-	179043126	179044111	179043126	179043219	179044021	179044111	0.00931629	0.0218906	0.167
ENSG00000119707	RBM25	14	+	73566374	73570186	73566374	73566458	73569899	73570186	0.00799876	0.0189499	0.162
ENSG00000114021	NIT2	3	+	100064428	100065099	100064428	100064522	100065024	100065099	0.0103486	0.0241466	0.135
ENSG00000173113	TRMT112	11	-	64084162	64084619	64084162	64084440	64084529	64084619	0.00997629	0.0233322	-0.114
ENSG00000110321	EIF4G2	11	-	10825026	10825597	10825026	10825137	10825445	10825597	0.000670516	0.00175628	-0.12
ENSG00000129084	PSMA1	11	-	14535362	14536037	14535362	14535433	14535948	14536037	0.00178621	0.00446885	-0.123
ENSG00000007202	KIAA0100	17	-	26966592	26967043	26966592	26966660	26966918	26967043	0.0168855	0.0385051	-0.124
ENSG00000104522	TSTA3	8	-	144694787	144695465	144694787	144695135	144695365	144695465	0.00032917	0.000886464	-0.126
ENSG00000108559	NUP88	17	-	5290705	5290990	5290705	5290786	5290924	5290990	0.011746	0.0272178	-0.127
ENSG00000177054	ZDHHC13	11	+	19187848	19192115	19187848	19187932	19191957	19192115	0.0102489	0.0239418	-0.128
ENSG00000172500	FIBP	11	-	65652040	65652469	65652040	65652127	65652405	65652469	0.0132024	0.0303821	-0.128
ENSG00000130726	TRIM28	19	+	59061103	59061402	59061103	59061227	59061315	59061402	1.33967e-05	4.09026e-05	-0.13
ENSG00000109332	UBE2D3	4	-	103722610	103723795	103722610	103722716	103723717	103723795	0.000234414	0.000639862	-0.13
ENSG00000105698	USF2	19	+	35769600	35769977	35769600	35769695	35769848	35769977	0.00527515	0.0127377	-0.132
ENSG00000167552	TUBA1A	12	-	49580092	49580616	49580092	49580241	49580393	49580616	1.18528e-05	3.64102e-05	-0.133
ENSG00000152291	TGOLN2	2	-	85553630	85554808	85553630	85553927	85554101	85554808	0.00130638	0.0033096	-0.134
ENSG00000173020	ADRBK1	11	+	67048202	67048655	67048202	67048254	67048563	67048655	0.00909146	0.0213873	-0.135
ENSG00000123136	DDX39A	19	-	14523362	14524036	14523362	14523490	14523824	14524036	5.37132e-08	1.99095e-07	-0.138
ENSG00000109111	SUPT6H	17	+	27027363	27028146	27027363	27027530	27027958	27028146	0.0045095	0.0109415	-0.138
ENSG00000011304	PTBP1	19	+	808359	808762	808359	808452	808545	808762	8.45716e-06	2.62198e-05	-0.139
ENSG00000143418	CERS2	1	-	150939231	150939678	150939231	150939338	150939549	150939678	2.0082e-07	7.05328e-07	-0.14
ENSG00000077380	DYNC1I2	2	+	172582428	172582803	172582428	172582591	172582703	172582803	0.000391163	0.00104501	-0.14
ENSG00000198056	PRIM1	12	-	57140564	57140816	57140564	57140638	57140709	57140816	0.0116328	0.0269865	-0.14
ENSG00000175061	C17orf76-AS1	17	+	16342640	16343567	16342640	16342728	16342894	16343567	0.00695072	0.0166436	-0.141
ENSG00000187325	TAF9B	X	-	77393245	77393595	77393245	77393380	77393458	77393595	0.00385165	0.00941359	-0.143
ENSG00000181789	COPG1	3	+	128971465	128971798	128971465	128971537	128971718	128971798	0.0192367	0.0435208	-0.143
ENSG00000112739	PRPF4B	6	+	4060646	4061381	4060646	4060920	4061248	4061381	1.50585e-05	4.59067e-05	-0.145
ENSG00000106263	EIF3B	7	+	2405951	2406226	2405951	2406083	2406159	2406226	1.09362e-06	3.65572e-06	-0.146
ENSG00000141030	COPS3	17	-	17174071	17174322	17174071	17174121	17174209	17174322	0.0009268	0.00237802	-0.146
ENSG00000104522	TSTA3	8	-	144695693	144695987	144695693	144695773	144695920	144695987	0.00265756	0.00659141	-0.147
ENSG00000084774	CAD	2	+	27456179	27456676	27456179	27456404	27456493	27456676	0.00432007	0.0105073	-0.147
ENSG00000132522	GPS2	17	-	7216347	7216610	7216347	7216443	7216530	7216610	0.0155792	0.0356476	-0.147
ENSG00000169718	DUS1L	17	-	80019084	80019597	80019084	80019229	80019493	80019597	5.13249e-05	0.000148576	-0.148
ENSG00000187778	MCRS1	12	-	49959859	49960624	49959859	49959998	49960504	49960624	0.000669394	0.00175563	-0.148
ENSG00000140400	MAN2C1	15	-	75653626	75654061	75653626	75653722	75653944	75654061	0.00162956	0.00410248	-0.148
ENSG00000038274	MAT2B	5	+	162939007	162940675	162939007	162939202	162940560	162940675	1.15778e-06	3.85735e-06	-0.149
ENSG00000105698	USF2	19	+	35760705	35761500	35760705	35760906	35761349	35761500	0.00074784	0.0019452	-0.149
ENSG00000084774	CAD	2	+	27465487	27465841	27465487	27465643	27465739	27465841	0.00652468	0.0156608	-0.151
ENSG00000157456	CCNB2	15	+	59399520	59399869	59399520	59399649	59399755	59399869	1.02722e-07	3.705e-07	-0.152
ENSG00000115307	AUP1	2	-	74754067	74754490	74754067	74754186	74754374	74754490	2.71107e-07	9.4394e-07	-0.152
ENSG00000168701	TMEM208	16	+	67262699	67263181	67262699	67262784	67262878	67263181	0.0032117	0.00791693	-0.153
ENSG00000087088	BAX	19	+	49464066	49465055	49464066	49464171	49464788	49465055	0.00612242	0.0147129	-0.153
ENSG00000108039	XPNPEP1	10	-	111635285	111637625	111635285	111635357	111637547	111637625	0.0151611	0.0348497	-0.153
ENSG00000160948	VPS28	8	-	145648999	145649515	145648999	145649305	145649423	145649515	0.00136161	0.00344085	-0.155
ENSG00000168701	TMEM208	16	+	67262397	67262784	67262397	67262534	67262699	67262784	0.00423711	0.0103239	-0.155
ENSG00000111642	CHD4	12	-	6692192	6692544	6692192	6692279	6692363	6692544	2.85014e-07	9.88933e-07	-0.157
ENSG00000124784	RIOK1	6	+	7402835	7403130	7402835	7402948	7403049	7403130	3.42329e-08	1.2879e-07	-0.159
ENSG00000104907	TRMT1	19	-	13226810	13227245	13226810	13226866	13226959	13227245	2.21673e-06	7.17136e-06	-0.159
ENSG00000152332	UHMK1	1	+	162469744	162470894	162469744	162470037	162470702	162470894	2.06498e-09	8.38088e-09	-0.16
ENSG00000100938	GMPR2	14	+	24707451	24708448	24707451	24707611	24707794	24708448	0.000343216	0.000920588	-0.16
ENSG00000121073	SLC35B1	17	-	47782485	47783671	47782485	47782643	47783227	47783671	0.000406654	0.00108495	-0.16
ENSG00000157873	TNFRSF14	1	+	2489781	2491417	2489781	2489907	2491261	2491417	0.0153685	0.0352459	-0.163
ENSG00000141279	NPEPPS	17	+	45656755	45660215	45656755	45656877	45660107	45660215	0.0030387	0.00749969	-0.165
ENSG00000092330	TINF2	14	-	24708848	24709361	24708848	24709137	24709269	24709361	4.71751e-06	1.49487e-05	-0.166
ENSG00000156515	HK1	10	+	71144088	71144671	71144088	71144237	71144551	71144671	0.0075434	0.0179771	-0.166
ENSG00000204356	NELFE	6	-	31922331	31922873	31922331	31922669	31922835	31922873	5.14805e-07	1.75892e-06	-0.167
ENSG00000160072	ATAD3B	1	+	1421161	1421615	1421161	1421218	1421489	1421615	0.000845243	0.00218826	-0.168
ENSG00000105726	ATP13A1	19	-	19760549	19762606	19760549	19760749	19762497	19762606	0.00135144	0.00341944	-0.168
ENSG00000156650	KAT6B	10	+	76741544	76744999	76741544	76741686	76744837	76744999	0.0213511	0.0480878	-0.168
ENSG00000169045	HNRNPH1	5	-	179044799	179045061	179044799	179044933	179044989	179045061	0	0	-0.17
ENSG00000165802	NSMF	9	-	140347187	140347632	140347187	140347271	140347507	140347632	0.00802163	0.0189817	-0.17
ENSG00000112651	MRPL2	6	-	43023634	43023934	43023634	43023745	43023818	43023934	0.012645	0.0291663	-0.17
ENSG00000064545	TMEM161A	19	-	19243160	19243563	19243160	19243317	19243465	19243563	0.0151922	0.0348812	-0.17
ENSG00000198755	RPL10A	6	+	35436723	35437306	35436723	35437062	35437157	35437306	5.58997e-12	2.6079e-11	-0.171
ENSG00000114388	NPRL2	3	-	50387095	50387453	50387095	50387264	50387361	50387453	0.0212019	0.0478054	-0.171
ENSG00000100823	APEX1	14	+	20923384	20923862	20923384	20923548	20923736	20923862	0.00148414	0.00374107	-0.172
ENSG00000136490	LIMD2	17	-	61776158	61776429	61776158	61776298	61776387	61776429	6.51743e-07	2.21548e-06	-0.174
ENSG00000100101	NOL12	22	+	38087180	38089483	38087180	38087431	38089338	38089483	5.4453e-06	1.70931e-05	-0.174
ENSG00000114388	NPRL2	3	-	50385189	50385672	50385189	50385332	50385554	50385672	0.00282152	0.00698084	-0.175
ENSG00000161013	MGAT4B	5	-	179226505	179227068	179226505	179226636	179226953	179227068	0.018564	0.0420938	-0.175
ENSG00000103510	KAT8	16	+	31141776	31142221	31141776	31141927	31142066	31142221	0.00211278	0.00526623	-0.176
ENSG00000104231	ZFAND1	8	-	82626152	82627130	82626152	82626274	82627038	82627130	1.26629e-08	4.91117e-08	-0.177
ENSG00000100395	L3MBTL2	22	+	41613126	41615540	41613126	41613206	41615422	41615540	0.00535689	0.0129196	-0.177
ENSG00000108654	DDX5	17	-	62498279	62498667	62498279	62498341	62498556	62498667	0	0	-0.178
ENSG00000107937	GTPBP4	10	+	1042045	1043248	1042045	1042182	1043147	1043248	1.11022e-16	6.30067e-16	-0.18
ENSG00000174775	HRAS	11	-	532241	532755	532241	532522	532630	532755	9.93755e-09	3.87661e-08	-0.181
ENSG00000087088	BAX	19	+	49458804	49459090	49458804	49458856	49458943	49459090	4.91327e-06	1.552e-05	-0.181
ENSG00000127054	CPSF3L	1	-	1247972	1248504	1247972	1248329	1248414	1248504	9.35188e-06	2.88601e-05	-0.181
ENSG00000214087	ARL16	17	-	79649063	79650156	79649063	79649179	79650042	79650156	0.000154526	0.000429383	-0.181
ENSG00000145191	EIF2B5	3	+	183855407	183855863	183855407	183855593	183855685	183855863	0.0181546	0.0412119	-0.181
ENSG00000163565	IFI16	1	+	159021468	159023514	159021468	159021888	159023322	159023514	1.2682e-05	3.88386e-05	-0.182
ENSG00000105698	USF2	19	+	35760348	35760602	35760348	35760395	35760483	35760602	0.00209809	0.00523611	-0.182
ENSG00000115548	KDM3A	2	+	86718263	86719839	86718263	86718398	86719161	86719839	1.29538e-07	4.63066e-07	-0.184
ENSG00000126456	IRF3	19	-	50166444	50166771	50166444	50166515	50166599	50166771	0.000769408	0.0019945	-0.184
ENSG00000048740	CELF2	10	+	11370888	11374591	11370888	11371060	11372418	11374591	0.000892489	0.00229873	-0.184
ENSG00000115548	KDM3A	2	+	86704999	86705388	86704999	86705152	86705292	86705388	8.51879e-11	3.72049e-10	-0.185
ENSG00000127054	CPSF3L	1	-	1248414	1248972	1248414	1248504	1248888	1248972	1.66141e-09	6.77033e-09	-0.188
ENSG00000115548	KDM3A	2	+	86705730	86707485	86705730	86705858	86707289	86707485	7.7997e-08	2.84385e-07	-0.188
ENSG00000170638	TRABD	22	+	50636251	50636615	50636251	50636424	50636503	50636615	0.0181203	0.0411805	-0.188
ENSG00000162191	UBXN1	11	-	62444989	62445304	62444989	62445106	62445252	62445304	6.66134e-16	3.62673e-15	-0.189
ENSG00000135297	MTO1	6	+	74189454	74189849	74189454	74189567	74189658	74189849	6.72823e-08	2.47112e-07	-0.19
ENSG00000213523	SRA1	5	-	139930645	139931769	139930645	139930754	139931566	139931769	0.00270147	0.00669206	-0.19
ENSG00000110321	EIF4G2	11	-	10821098	10821895	10821098	10821303	10821636	10821895	0	0	-0.191
ENSG00000141504	SAT2	17	-	7530460	7530732	7530460	7530544	7530680	7530732	0.000285009	0.000770638	-0.193
ENSG00000101158	NELFCD	20	+	57568678	57569294	57568678	57568730	57569164	57569294	0.0209744	0.0473457	-0.193
ENSG00000158850	B4GALT3	1	-	161143394	161143839	161143394	161143517	161143648	161143839	2.50519e-05	7.47835e-05	-0.194
ENSG00000137504	CREBZF	11	-	85374567	85376146	85374567	85374645	85374858	85376146	0	0	-0.195
ENSG00000143418	CERS2	1	-	150939867	150940190	150939867	150939960	150940139	150940190	9.7985e-12	4.45366e-11	-0.195
ENSG00000168958	MFF	2	+	228193393	228195562	228193393	228193505	228195341	228195562	6.00124e-09	2.36866e-08	-0.195
ENSG00000124357	NAGK	2	+	71295779	71297716	71295779	71295842	71297631	71297716	0.00403405	0.00984741	-0.195
ENSG00000060138	YBX3	12	-	10854558	10856747	10854558	10854733	10856658	10856747	0.0071715	0.0171518	-0.196
ENSG00000162191	UBXN1	11	-	62443969	62444477	62443969	62444111	62444284	62444477	0	0	-0.197
ENSG00000115159	GPD2	2	+	157435400	157435676	157435400	157435513	157435597	157435676	0.0010499	0.00268695	-0.197
ENSG00000102103	PQBP1	X	+	48759509	48760361	48759509	48760072	48760204	48760361	3.74034e-13	1.85082e-12	-0.198
ENSG00000143322	ABL2	1	-	179076852	179078576	179076852	179078033	179078342	179078576	3.1876e-05	9.40365e-05	-0.198
ENSG00000241945	PWP2	21	+	45544460	45546000	45544460	45544608	45545891	45546000	3.2982e-05	9.71565e-05	-0.198
ENSG00000100823	APEX1	14	+	20923736	20924260	20923736	20923932	20924072	20924260	0.000142099	0.000395947	-0.198
ENSG00000162300	ZFPL1	11	+	64851713	64852272	64851713	64851850	64852162	64852272	0.00120717	0.00307768	-0.198
ENSG00000126749	EMG1	12	+	7083713	7084310	7083713	7083855	7084251	7084310	0	0	-0.199
ENSG00000163818	LZTFL1	3	-	45875729	45877276	45875729	45875790	45877081	45877276	6.63057e-10	2.78097e-09	-0.199
ENSG00000132603	NIP7	16	+	69373908	69374235	69373908	69373995	69374096	69374235	1.20603e-06	4.0048e-06	-0.199
ENSG00000137207	YIPF3	6	-	43480806	43481189	43480806	43480938	43481096	43481189	8.56531e-05	0.000243859	-0.199
ENSG00000143207	RFWD2	1	-	175957423	175958615	175957423	175957548	175958497	175958615	3.16408e-08	1.19486e-07	-0.2
ENSG00000108528	SLC25A11	17	-	4841448	4841724	4841448	4841548	4841633	4841724	2.4479e-07	8.55274e-07	-0.201
ENSG00000103266	STUB1	16	+	731792	732076	731792	731880	732019	732076	0.00808998	0.0191209	-0.201
ENSG00000214078	CPNE1	20	-	34220084	34220307	34220084	34220156	34220232	34220307	7.50503e-09	2.95061e-08	-0.202
ENSG00000136463	TACO1	17	+	61683672	61684824	61683672	61683800	61684646	61684824	3.97284e-07	1.36668e-06	-0.202
ENSG00000136718	IMP4	2	+	131102948	131103272	131102948	131103058	131103139	131103272	4.70401e-13	2.31627e-12	-0.203
ENSG00000124126	PREX1	20	-	47248814	47249177	47248814	47248929	47249033	47249177	0.000264694	0.000720555	-0.204
ENSG00000188313	PLSCR1	3	-	146239330	146239840	146239330	146239492	146239619	146239840	0.0163997	0.0374398	-0.204
ENSG00000175061	C17orf76-AS1	17	+	16342640	16343017	16342640	16342728	16342973	16343017	0.0202169	0.045687	-0.204
ENSG00000142546	NOSIP	19	-	50059573	50060250	50059573	50059682	50059805	50060250	1.36796e-08	5.29523e-08	-0.205
ENSG00000114388	NPRL2	3	-	50386115	50386441	50386115	50386213	50386304	50386441	2.77601e-07	9.64878e-07	-0.205
ENSG00000065029	ZNF76	6	+	35258417	35259180	35258417	35258493	35259054	35259180	2.7592e-05	8.21219e-05	-0.205
ENSG00000137713	PPP2R1B	11	-	111612776	111613389	111612776	111612868	111613246	111613389	0.00363271	0.00890013	-0.205
ENSG00000103507	BCKDK	16	+	31123189	31123888	31123189	31123348	31123441	31123888	0.0171913	0.0391579	-0.205
ENSG00000106624	AEBP1	7	+	44150323	44150656	44150323	44150408	44150511	44150656	0.0190119	0.0430608	-0.206
ENSG00000135974	C2orf49	2	+	105959304	105959680	105959304	105959431	105959557	105959680	0	0	-0.207
ENSG00000119509	INVS	9	+	103054607	103055325	103054607	103054718	103055228	103055325	0.00981218	0.0229751	-0.208
ENSG00000122952	ZWINT	10	-	58119447	58120144	58119447	58119614	58119778	58120144	2.76488e-06	8.88743e-06	-0.209
ENSG00000172262	ZNF131	5	+	43161350	43162033	43161350	43161715	43161810	43162033	3.41486e-07	1.17877e-06	-0.21
ENSG00000102901	CENPT	16	-	67865914	67866448	67865914	67866011	67866130	67866448	1.11305e-06	3.71448e-06	-0.21
ENSG00000214087	ARL16	17	-	79649063	79650624	79649063	79650156	79650565	79650624	0.00685737	0.0164397	-0.21
ENSG00000169714	CNBP	3	-	128889921	128890381	128889921	128890123	128890288	128890381	0	0	-0.211
ENSG00000165280	VCP	9	-	35060309	35060920	35060309	35060522	35060797	35060920	0	0	-0.211
ENSG00000054967	RELT	11	+	73105521	73106330	73105521	73105779	73106131	73106330	0.00126786	0.00322421	-0.211
ENSG00000122952	ZWINT	10	-	58119778	58120144	58119778	58119902	58120053	58120144	3.88443e-10	1.64637e-09	-0.212
ENSG00000158941	CCAR2	8	+	22476662	22477981	22476662	22476868	22477150	22477981	6.70477e-08	2.47112e-07	-0.212
ENSG00000125457	MIF4GD	17	-	73263826	73264273	73263826	73263982	73264163	73264273	5.51307e-05	0.000159363	-0.212
ENSG00000011295	TTC19	17	+	15929853	15932100	15929853	15930016	15930687	15932100	3.48822e-06	1.1159e-05	-0.213
ENSG00000119723	COQ6	14	+	74426117	74428078	74426117	74426225	74427875	74428078	2.96679e-05	8.77804e-05	-0.213
ENSG00000241370	RPP21	6	+	30312935	30313175	30312935	30313005	30313074	30313175	0.000161507	0.000446926	-0.213
ENSG00000100949	RABGGTA	14	-	24740042	24740375	24740042	24740153	24740318	24740375	0.00289849	0.00716244	-0.214
ENSG00000105221	AKT2	19	-	40742163	40743998	40742163	40742292	40743875	40743998	2.48378e-10	1.05943e-09	-0.216
ENSG00000132522	GPS2	17	-	7217806	7218438	7217806	7217916	7218277	7218438	1.26915e-06	4.20052e-06	-0.216
ENSG00000133112	TPT1	13	-	45914846	45915293	45914846	45914955	45915176	45915293	2.14656e-05	6.47146e-05	-0.216
ENSG00000147471	PROSC	8	+	37623043	37623264	37623043	37623151	37623228	37623264	0.00170595	0.00427871	-0.216
ENSG00000241370	RPP21	6	+	30313074	30314334	30313074	30313350	30314208	30314334	4.08407e-09	1.63444e-08	-0.217
ENSG00000163161	ERCC3	2	-	128046912	128047400	128046912	128047095	128047264	128047400	1.28916e-06	4.25975e-06	-0.217
ENSG00000166333	ILK	11	+	6629923	6630387	6629923	6630198	6630301	6630387	2.65014e-05	7.8993e-05	-0.218
ENSG00000198837	DENND4B	1	-	153903014	153903540	153903014	153903079	153903167	153903540	0.00200462	0.00500906	-0.218
ENSG00000135018	UBQLN1	9	-	86281264	86284242	86281264	86281348	86284099	86284242	3.51961e-08	1.31782e-07	-0.22
ENSG00000065328	MCM10	10	+	13251090	13253104	13251090	13251133	13251226	13253104	5.08794e-06	1.60214e-05	-0.22
ENSG00000161265	U2AF1L4	19	-	36234970	36235322	36234970	36235046	36235223	36235322	0.0121393	0.0280321	-0.22
ENSG00000147454	SLC25A37	8	+	23423620	23425891	23423620	23423849	23425834	23425891	2.31671e-06	7.47073e-06	-0.221
ENSG00000158552	ZFAND2B	2	+	220072977	220073208	220072977	220073070	220073147	220073208	0.000891702	0.00229873	-0.221
ENSG00000130177	CDC16	13	+	115037658	115038150	115037658	115037956	115038038	115038150	4.45156e-09	1.77444e-08	-0.222
ENSG00000213619	NDUFS3	11	+	47602076	47602536	47602076	47602174	47602386	47602536	0	0	-0.223
ENSG00000251022	THAP9-AS1	4	-	83821229	83821719	83821229	83821376	83821486	83821719	0	0	-0.223
ENSG00000095906	NUBP2	16	+	1836537	1837832	1836537	1836956	1837677	1837832	4.41292e-08	1.64482e-07	-0.224
ENSG00000261884	CTC-479C5.12	16	-	67968699	67969381	67968699	67968851	67969198	67969381	0.000271217	0.000736316	-0.224
ENSG00000204351	SKIV2L	6	+	31930490	31930868	31930490	31930575	31930761	31930868	2.50168e-05	7.47835e-05	-0.225
ENSG00000103507	BCKDK	16	+	31120993	31121445	31120993	31121104	31121397	31121445	0.000240073	0.000654419	-0.225
ENSG00000138442	WDR12	2	-	203748920	203749258	203748920	203749026	203749117	203749258	0	0	-0.226
ENSG00000075711	DLG1	3	-	196792146	196792680	196792146	196792319	196792578	196792680	4.98523e-12	2.33458e-11	-0.226
ENSG00000184863	RBM33	7	+	155530753	155532720	155530753	155531097	155532408	155532720	0.000112408	0.000315401	-0.226
ENSG00000130299	GTPBP3	19	+	17449762	17450075	17449762	17449835	17449931	17450075	0.000186769	0.000513999	-0.226
ENSG00000196365	LONP1	19	-	5696259	5696768	5696259	5696382	5696680	5696768	1.11022e-16	6.30067e-16	-0.227
ENSG00000160294	MCM3AP	21	-	47666220	47666800	47666220	47666318	47666541	47666800	0.000342213	0.000919126	-0.227
ENSG00000099875	MKNK2	19	-	2042605	2042869	2042605	2042661	2042764	2042869	0.000865798	0.0022386	-0.227
ENSG00000164088	PPM1M	3	+	52283189	52284611	52283189	52283338	52283685	52284611	0.000926825	0.00237802	-0.227
ENSG00000142684	ZNF593	1	+	26496908	26498551	26496908	26496971	26497065	26498551	0	0	-0.228
ENSG00000141499	WRAP53	17	+	7591794	7592397	7591794	7591879	7591965	7592397	4.79517e-06	1.51709e-05	-0.228
ENSG00000124177	CHD6	20	-	40125448	40126866	40125448	40126141	40126807	40126866	0.000720486	0.00187981	-0.228
ENSG00000139579	NABP2	12	+	56619962	56620203	56619962	56620044	56620139	56620203	0	0	-0.23
ENSG00000007392	LUC7L	16	-	238967	240134	238967	239338	239966	240134	1.8854e-11	8.47377e-11	-0.23
ENSG00000138434	SSFA2	2	+	182779942	182783402	182779942	182781154	182783324	182783402	6.05955e-05	0.000174909	-0.23
ENSG00000223501	VPS52	6	-	33232150	33232677	33232150	33232274	33232558	33232677	0.00127451	0.00323704	-0.23
ENSG00000114388	NPRL2	3	-	50385957	50386213	50385957	50385994	50386115	50386213	0.0113052	0.0262871	-0.23
ENSG00000011304	PTBP1	19	+	804291	804702	804291	804438	804531	804702	0	0	-0.231
ENSG00000095906	NUBP2	16	+	1836537	1836956	1836537	1836656	1836757	1836956	2.74476e-08	1.04436e-07	-0.231
ENSG00000160285	LSS	21	-	47648347	47648738	47648347	47648513	47648645	47648738	0.000273354	0.000740118	-0.231
ENSG00000167770	OTUB1	11	+	63764001	63764413	63764001	63764120	63764328	63764413	9.22489e-10	3.8212e-09	-0.232
ENSG00000235106	LINC00094	9	+	136890966	136893224	136890966	136891212	136891329	136893224	6.25989e-07	2.13155e-06	-0.232
ENSG00000256269	HMBS	11	+	118960392	118960777	118960392	118960470	118960699	118960777	9.0854e-05	0.000257805	-0.232
ENSG00000198805	PNP	14	+	20942630	20943107	20942630	20942734	20942931	20943107	0	0	-0.233
ENSG00000099949	LZTR1	22	+	21350251	21351090	21350251	21350401	21350984	21351090	7.31609e-06	2.27876e-05	-0.233
ENSG00000171793	CTPS1	1	+	41474330	41474562	41474330	41474386	41474465	41474562	1.22098e-07	4.38026e-07	-0.234
ENSG00000150990	DHX37	12	-	125434958	125435350	125434958	125435096	125435235	125435350	1.33114e-09	5.48004e-09	-0.236
ENSG00000129968	ABHD17A	19	-	1877506	1880114	1877506	1877686	1879919	1880114	1.99947e-05	6.04052e-05	-0.236
ENSG00000111665	CDCA3	12	-	6958486	6959022	6958486	6958593	6958728	6959022	0.00110359	0.00281717	-0.236
ENSG00000149480	MTA2	11	-	62364787	62365184	62364787	62364887	62365081	62365184	0	0	-0.237
ENSG00000155229	MMS19	10	-	99221252	99221653	99221252	99221379	99221584	99221653	8.27186e-05	0.000236053	-0.237
ENSG00000076382	SPAG5	17	-	26905027	26905310	26905027	26905108	26905235	26905310	1.18057e-06	3.92675e-06	-0.239
ENSG00000179115	FARSA	19	-	13041242	13041563	13041242	13041341	13041425	13041563	0	0	-0.242
ENSG00000162191	UBXN1	11	-	62444284	62445304	62444284	62444477	62444989	62445304	0	0	-0.242
ENSG00000125450	NUP85	17	+	73230731	73231296	73230731	73230883	73231194	73231296	1.37691e-07	4.89594e-07	-0.243
ENSG00000114857	NKTR	3	+	42660511	42661200	42660511	42660619	42661155	42661200	0.000158808	0.00044067	-0.244
ENSG00000166783	KIAA0430	16	-	15728613	15730199	15728613	15728788	15729512	15730199	3.33067e-16	1.83827e-15	-0.245
ENSG00000055118	KCNH2	7	-	150648008	150648923	150648008	150648208	150648535	150648923	4.12798e-07	1.41763e-06	-0.248
ENSG00000156858	PRR14	16	+	30664041	30664424	30664041	30664163	30664234	30664424	2.94693e-06	9.45747e-06	-0.248
ENSG00000241945	PWP2	21	+	45540832	45542238	45540832	45540983	45542057	45542238	5.59486e-12	2.6079e-11	-0.249
ENSG00000165802	NSMF	9	-	140347187	140348272	140347187	140347632	140348182	140348272	7.62014e-07	2.5816e-06	-0.249
ENSG00000077454	LRCH4	7	-	100174316	100174628	100174316	100174400	100174524	100174628	0.00144847	0.00365574	-0.25
ENSG00000204348	DXO	6	-	31938119	31938602	31938119	31938255	31938382	31938602	0.0076265	0.0181536	-0.25
ENSG00000132522	GPS2	17	-	7216886	7217478	7216886	7217307	7217398	7217478	5.95157e-12	2.76136e-11	-0.251
ENSG00000130305	NSUN5	7	-	72717226	72717737	72717226	72717526	72717596	72717737	4.78776e-05	0.000139199	-0.251
ENSG00000173020	ADRBK1	11	+	67049292	67050013	67049292	67049423	67049741	67050013	0	0	-0.252
ENSG00000182208	MOB2	11	-	1501622	1502115	1501622	1501716	1501954	1502115	2.28152e-09	9.22248e-09	-0.252
ENSG00000145495	2016-03-06	5	+	10400895	10402251	10400895	10400954	10402170	10402251	3.30887e-07	1.14415e-06	-0.252
ENSG00000136003	ISCU	12	+	108957835	108958168	108957835	108957931	108958054	108958168	2.33542e-05	7.02374e-05	-0.252
ENSG00000125447	GGA3	17	-	73235869	73237138	73235869	73236189	73236422	73237138	0.000688628	0.00179903	-0.252
ENSG00000117385	LEPRE1	1	-	43212045	43213083	43212045	43212523	43212942	43213083	1.44326e-07	5.11378e-07	-0.253
ENSG00000105221	AKT2	19	-	40741796	40742292	40741796	40742011	40742163	40742292	1.51621e-09	6.19118e-09	-0.254
ENSG00000204469	PRRC2A	6	+	31604509	31604913	31604509	31604722	31604818	31604913	5.96165e-08	2.2057e-07	-0.254
ENSG00000090863	GLG1	16	-	74496385	74497377	74496385	74496528	74497253	74497377	0	0	-0.255
ENSG00000048707	VPS13D	1	+	12408879	12409431	12408879	12409030	12409220	12409431	2.91028e-09	1.17405e-08	-0.255
ENSG00000115649	CNPPD1	2	-	220039499	220039830	220039499	220039628	220039709	220039830	2.96494e-05	8.77804e-05	-0.256
ENSG00000234741	GAS5	1	-	173834366	173834685	173834366	173834420	173834608	173834685	0	0	-0.257
ENSG00000108963	DPH1	17	+	1945061	1946718	1945061	1945169	1945898	1946718	8.56965e-05	0.000243859	-0.257
ENSG00000104907	TRMT1	19	-	13216080	13216420	13216080	13216210	13216300	13216420	0.00173836	0.00435457	-0.257
ENSG00000128272	ATF4	22	+	39916568	39917676	39916568	39916756	39917358	39917676	5.90794e-12	2.74747e-11	-0.258
ENSG00000161179	YDJC	22	-	21983298	21984050	21983298	21983696	21983890	21984050	5.0357e-08	1.87001e-07	-0.258
ENSG00000186141	POLR3C	1	-	145608403	145608659	145608403	145608507	145608620	145608659	6.734e-05	0.000193542	-0.258
ENSG00000131871	VIMP	15	-	101814796	101815566	101814796	101814886	101815459	101815566	0	0	-0.259
ENSG00000137221	TJAP1	6	+	43471360	43474291	43471360	43471444	43472498	43474291	0.000171008	0.000472566	-0.259
ENSG00000182087	TMEM259	19	-	1011094	1011498	1011094	1011194	1011365	1011498	0	0	-0.26
ENSG00000128159	TUBGCP6	22	-	50657716	50658220	50657716	50657885	50658072	50658220	0.000629821	0.00165617	-0.26
ENSG00000147162	OGT	X	+	70764416	70767873	70764416	70764485	70767756	70767873	1.35387e-06	4.46622e-06	-0.262
ENSG00000173801	JUP	17	-	39910855	39912147	39910855	39911684	39911981	39912147	0.0119486	0.0276234	-0.263
ENSG00000188603	CLN3	16	-	28493425	28493703	28493425	28493519	28493647	28493703	0.00105499	0.00269652	-0.264
ENSG00000161999	JMJD8	16	-	733321	733598	733321	733441	733529	733598	1.12104e-09	4.62459e-09	-0.265
ENSG00000140983	RHOT2	16	+	722253	722566	722253	722384	722488	722566	7.02054e-11	3.09984e-10	-0.266
ENSG00000159840	ZYX	7	+	143079340	143079778	143079340	143079540	143079685	143079778	0.000577266	0.00151996	-0.266
ENSG00000177082	WDR73	15	-	85189203	85189579	85189203	85189316	85189414	85189579	0.00958842	0.0225037	-0.266
ENSG00000067064	IDI1	10	-	1089240	1090111	1089240	1089333	1089938	1090111	2.22045e-15	1.1864e-14	-0.268
ENSG00000146263	MMS22L	6	-	97717777	97720757	97717777	97717868	97720579	97720757	1.55714e-11	7.01413e-11	-0.268
ENSG00000144567	FAM134A	2	+	220045783	220046185	220045783	220045927	220046090	220046185	2.97041e-09	1.1959e-08	-0.268
ENSG00000154222	CC2D1B	1	-	52823452	52824133	52823452	52823570	52824002	52824133	1.24566e-05	3.82065e-05	-0.268
ENSG00000158805	ZNF276	16	+	89789544	89790117	89789544	89789591	89789667	89790117	0.000558864	0.00147537	-0.268
ENSG00000196547	MAN2A2	15	+	91455272	91455894	91455272	91455509	91455746	91455894	0.00787774	0.0187073	-0.268
ENSG00000174652	ZNF266	19	-	9529437	9529975	9529437	9529571	9529726	9529975	2.54529e-07	8.8776e-07	-0.269
ENSG00000076604	TRAF4	17	+	27074860	27075196	27074860	27074965	27075034	27075196	3.74492e-06	1.19421e-05	-0.269
ENSG00000137312	FLOT1	6	-	30698458	30698877	30698458	30698504	30698695	30698877	3.77405e-05	0.000110687	-0.269
ENSG00000237765	FAM200B	4	+	15687858	15688771	15687858	15688085	15688623	15688771	0.000914584	0.00235262	-0.269
ENSG00000204469	PRRC2A	6	+	31605010	31605548	31605010	31605101	31605222	31605548	0	0	-0.27
ENSG00000108788	MLX	17	+	40721221	40721624	40721221	40721321	40721524	40721624	5.03989e-05	0.000146106	-0.27
ENSG00000171163	ZNF692	1	-	249149756	249150145	249149756	249149834	249149923	249150145	0.000117321	0.000327812	-0.27
ENSG00000021776	AQR	15	-	35166028	35167065	35166028	35166200	35166877	35167065	0	0	-0.271
ENSG00000147274	RBMX	X	-	135954426	135957327	135954426	135954504	135957244	135957327	4.44089e-16	2.44432e-15	-0.271
ENSG00000204356	NELFE	6	-	31922331	31922873	31922331	31922654	31922835	31922873	1.03373e-05	3.18523e-05	-0.271
ENSG00000197070	ARRDC1	9	+	140508066	140508666	140508066	140508221	140508483	140508666	4.25203e-05	0.000124343	-0.271
ENSG00000140983	RHOT2	16	+	718352	718569	718352	718411	718487	718569	0.000215122	0.000588801	-0.272
ENSG00000122515	ZMIZ2	7	+	44801047	44801504	44801047	44801192	44801293	44801504	0.000304694	0.000822756	-0.272
ENSG00000162191	UBXN1	11	-	62446161	62446537	62446161	62446215	62446336	62446537	1.58051e-12	7.57817e-12	-0.273
ENSG00000196756	SNHG17	20	-	37049652	37050888	37049652	37049745	37050738	37050888	9.12941e-06	2.82169e-05	-0.273
ENSG00000184584	TMEM173	5	-	138860743	138861289	138860743	138860927	138861062	138861289	0.000321568	0.000867154	-0.273
ENSG00000111321	LTBR	12	+	6494187	6494545	6494187	6494313	6494392	6494545	1.07302e-06	3.59283e-06	-0.275
ENSG00000156671	SAMD8	10	+	76935823	76941881	76935823	76935974	76936145	76941881	9.69914e-07	3.25846e-06	-0.276
ENSG00000120314	WDR55	5	+	140047818	140048087	140047818	140047919	140047999	140048087	0.00566546	0.013631	-0.276
ENSG00000149743	TRPT1	11	-	63991756	63992189	63991756	63991813	63992014	63992189	2.45572e-08	9.37937e-08	-0.277
ENSG00000161202	DVL3	3	+	183882583	183882994	183882583	183882719	183882900	183882994	0.0119106	0.0275673	-0.277
ENSG00000204469	PRRC2A	6	+	31603358	31603826	31603358	31603526	31603743	31603826	0	0	-0.278
ENSG00000197343	ZNF655	7	+	99159510	99160117	99159510	99159596	99159990	99160117	8.19896e-05	0.000234306	-0.278
ENSG00000161960	EIF4A1	17	+	7480886	7481562	7480886	7481024	7481144	7481562	0	0	-0.28
ENSG00000076382	SPAG5	17	-	26906768	26907138	26906768	26906855	26907026	26907138	7.44391e-11	3.27957e-10	-0.28
ENSG00000106009	BRAT1	7	-	2579419	2580686	2579419	2579522	2580612	2580686	0.00088263	0.00227918	-0.28
ENSG00000105726	ATP13A1	19	-	19767468	19767725	19767468	19767575	19767655	19767725	0.0131018	0.0301853	-0.28
ENSG00000160201	U2AF1	21	-	44513065	44514673	44513065	44513359	44514580	44514673	0	0	-0.281
ENSG00000103496	STX4	16	+	31050861	31051139	31050861	31050972	31051043	31051139	1.44716e-07	5.11856e-07	-0.281
ENSG00000184575	XPOT	12	+	64818817	64819237	64818817	64818962	64819117	64819237	9.88098e-14	5.064e-13	-0.282
ENSG00000168906	MAT2A	2	+	85769277	85769870	85769277	85769496	85769687	85769870	0	0	-0.284
ENSG00000144591	GMPPA	2	+	220364842	220366759	220364842	220364940	220366197	220366759	9.03262e-10	3.74929e-09	-0.284
ENSG00000173020	ADRBK1	11	+	67052317	67052659	67052317	67052454	67052545	67052659	7.72715e-14	3.97029e-13	-0.285
ENSG00000148688	RPP30	10	+	92654531	92655240	92654531	92654648	92655210	92655240	0.00722209	0.0172318	-0.285
ENSG00000139620	KANSL2	12	-	49075164	49076008	49075164	49075424	49075969	49076008	0	0	-0.286
ENSG00000221926	TRIM16	17	-	15586349	15587613	15586349	15586471	15587509	15587613	9.00744e-05	0.000255954	-0.286
ENSG00000131408	NR1H2	19	+	50879729	50880083	50879729	50879833	50879975	50880083	0	0	-0.287
ENSG00000159314	ARHGAP27	17	-	43481966	43482472	43481966	43482047	43482289	43482472	7.34598e-06	2.28453e-05	-0.287
ENSG00000108788	MLX	17	+	40721524	40722201	40721524	40721624	40721999	40722201	3.17514e-09	1.27577e-08	-0.288
ENSG00000105726	ATP13A1	19	-	19766124	19766463	19766124	19766262	19766336	19766463	1.11463e-07	4.01308e-07	-0.288
ENSG00000183258	DDX41	5	-	176939496	176939877	176939496	176939646	176939780	176939877	0	0	-0.289
ENSG00000174744	BRMS1	11	-	66108244	66108804	66108244	66108517	66108676	66108804	0	0	-0.289
ENSG00000162231	NXF1	11	-	62566010	62567958	62566010	62566047	62567848	62567958	0.011593	0.0269252	-0.289
ENSG00000068438	FTSJ1	X	+	48339813	48340103	48339813	48339916	48340019	48340103	1.29385e-12	6.2635e-12	-0.29
ENSG00000213024	NUP62	19	-	50430950	50432761	50430950	50431105	50432582	50432761	0.00546234	0.0131581	-0.29
ENSG00000133606	MKRN1	7	-	140154894	140155700	140154894	140155033	140155589	140155700	2.76912e-12	1.31207e-11	-0.291
ENSG00000140983	RHOT2	16	+	721859	722181	721859	722002	722083	722181	3.56062e-10	1.51552e-09	-0.291
ENSG00000072121	ZFYVE26	14	-	68228082	68229129	68228082	68228301	68228919	68229129	7.81618e-05	0.000224004	-0.291
ENSG00000135363	LMO2	11	-	33890891	33891533	33890891	33891132	33891255	33891533	0.000137279	0.000383046	-0.291
ENSG00000145191	EIF2B5	3	+	183860839	183862012	183860839	183861353	183861886	183862012	0	0	-0.292
ENSG00000089916	GPATCH2L	14	+	76639888	76643033	76639888	76639968	76642965	76643033	0	0	-0.294
ENSG00000227057	WDR46	6	-	33246884	33247387	33246884	33247151	33247273	33247387	0	0	-0.295
ENSG00000159069	FBXW5	9	-	139836497	139837147	139836497	139836918	139836998	139837147	0	0	-0.295
ENSG00000149532	CPSF7	11	-	61183137	61183991	61183137	61183256	61183576	61183991	2.04456e-07	7.16844e-07	-0.295
ENSG00000009790	TRAF3IP3	1	+	209948693	209949081	209948693	209948834	209948943	209949081	2.83744e-05	8.43257e-05	-0.295
ENSG00000163930	BAP1	3	-	52436794	52437314	52436794	52436887	52437153	52437314	0	0	-0.296
ENSG00000159433	STARD9	15	+	42954991	42956115	42954991	42955089	42955478	42956115	0.00457906	0.0110969	-0.296
ENSG00000160789	LMNA	1	+	156107444	156108548	156107444	156107534	156108278	156108548	0.0079876	0.0189458	-0.296
ENSG00000111300	NAA25	12	-	112477032	112478382	112477032	112477143	112478284	112478382	7.70495e-14	3.96904e-13	-0.297
ENSG00000065029	ZNF76	6	+	35253904	35254176	35253904	35253985	35254098	35254176	5.46134e-10	2.30501e-09	-0.297
ENSG00000213920	MDP1	14	-	24684757	24685003	24684757	24684868	24684942	24685003	0.000721568	0.0018802	-0.297
ENSG00000059804	SLC2A3	12	-	8082279	8083238	8082279	8082467	8083075	8083238	0	0	-0.298
ENSG00000125755	SYMPK	19	-	46331094	46332463	46331094	46331176	46332227	46332463	7.7327e-13	3.77063e-12	-0.299
ENSG00000171453	POLR1C	6	+	43487443	43488165	43487443	43487923	43488012	43488165	7.35586e-10	3.07874e-09	-0.299
ENSG00000137955	RABGGTB	1	+	76255636	76255959	76255636	76255742	76255836	76255959	0	0	-0.301
ENSG00000115464	USP34	2	-	61433894	61436112	61433894	61434021	61436033	61436112	3.70008e-11	1.64822e-10	-0.301
ENSG00000163728	TTC14	3	+	180326488	180327791	180326488	180326598	180327417	180327791	2.10679e-10	9.0439e-10	-0.301
ENSG00000128159	TUBGCP6	22	-	50656346	50656831	50656346	50656546	50656617	50656831	0.000332834	0.000895131	-0.301
ENSG00000164080	RAD54L2	3	+	51664287	51664947	51664287	51664404	51664720	51664947	0	0	-0.302
ENSG00000183258	DDX41	5	-	176940353	176940848	176940353	176940485	176940685	176940848	0	0	-0.304
ENSG00000101639	CEP192	18	+	13057583	13059311	13057583	13057732	13059080	13059311	2.71095e-08	1.03345e-07	-0.304
ENSG00000076108	BAZ2A	12	-	56998368	56999111	56998368	56998583	56998856	56999111	4.3506e-05	0.00012704	-0.304
ENSG00000197355	UAP1L1	9	+	139976449	139978990	139976449	139976516	139977088	139978990	0.0155275	0.0355699	-0.304
ENSG00000103502	CDIPT	16	-	29873906	29874190	29873906	29874041	29874135	29874190	5.53772e-09	2.19002e-08	-0.305
ENSG00000182511	FES	15	+	91428266	91428815	91428266	91428488	91428641	91428815	2.4806e-06	7.98643e-06	-0.306
ENSG00000099326	MZF1	19	-	59081710	59082796	59081710	59081894	59082360	59082796	6.72055e-05	0.000193432	-0.306
ENSG00000163516	ANKZF1	2	+	220100731	220101373	220100731	220100817	220101043	220101373	4.75938e-11	2.11073e-10	-0.307
ENSG00000141456	PELP1	17	-	4578568	4579179	4578568	4578657	4579091	4579179	2.07502e-10	8.92658e-10	-0.308
ENSG00000125149	C16orf70	16	+	67166348	67166814	67166348	67166428	67166719	67166814	7.67984e-07	2.59744e-06	-0.309
ENSG00000141522	ARHGDIA	17	-	79827205	79827501	79827205	79827282	79827417	79827501	0	0	-0.313
ENSG00000011304	PTBP1	19	+	804035	804438	804035	804208	804291	804438	0	0	-0.314
ENSG00000108963	DPH1	17	+	1943511	1943899	1943511	1943668	1943798	1943899	6.09817e-08	2.25206e-07	-0.316
ENSG00000141562	NARF	17	+	80441591	80442826	80441591	80441655	80442688	80442826	0.000171734	0.000473921	-0.316
ENSG00000227057	WDR46	6	-	33255924	33256247	33255924	33256012	33256134	33256247	0	0	-0.317
ENSG00000162413	KLHL21	1	-	6650783	6655617	6650783	6653718	6655544	6655617	4.2607e-09	1.70174e-08	-0.317
ENSG00000256269	HMBS	11	+	118962834	118963521	118962834	118963233	118963467	118963521	1.33682e-07	4.77027e-07	-0.318
ENSG00000011304	PTBP1	19	+	804291	804702	804291	804438	804540	804702	9.92532e-07	3.32888e-06	-0.318
ENSG00000123154	WDR83	19	+	12780568	12780894	12780568	12780707	12780790	12780894	0.000160673	0.000445231	-0.318
ENSG00000108963	DPH1	17	+	1939263	1939980	1939263	1939385	1939822	1939980	0.00434511	0.0105554	-0.318
ENSG00000269858	EGLN2	19	+	41313042	41313456	41313042	41313179	41313388	41313456	8.41832e-10	3.5088e-09	-0.319
ENSG00000095906	NUBP2	16	+	1836537	1837832	1836537	1836656	1837677	1837832	5.81246e-06	1.82172e-05	-0.319
ENSG00000165819	METTL3	14	-	21971315	21971972	21971315	21971720	21971806	21971972	1.11022e-16	6.30067e-16	-0.32
ENSG00000103852	TTC23	15	-	99758792	99759253	99758792	99758918	99759102	99759253	3.47941e-07	1.19899e-06	-0.32
ENSG00000154743	TSEN2	3	+	12571260	12573158	12571260	12571372	12573068	12573158	0.00123455	0.00314348	-0.32
ENSG00000163930	BAP1	3	-	52436794	52437314	52436794	52436956	52437153	52437314	0.00068539	0.0017929	-0.321
ENSG00000173846	PLK3	1	+	45270010	45270451	45270010	45270173	45270321	45270451	0.0023252	0.00577419	-0.322
ENSG00000047410	TPR	1	-	186310383	186312605	186310383	186310521	186312457	186312605	0	0	-0.323
ENSG00000160948	VPS28	8	-	145651065	145651591	145651065	145651155	145651408	145651591	3.11315e-06	9.975e-06	-0.323
ENSG00000164088	PPM1M	3	+	52282168	52282469	52282168	52282253	52282350	52282469	2.14856e-05	6.47146e-05	-0.323
ENSG00000198563	DDX39B	6	-	31500556	31503262	31500556	31500688	31503143	31503262	0	0	-0.324
ENSG00000163608	C3orf17	3	-	112731580	112732250	112731580	112731658	112732118	112732250	2.41993e-10	1.03439e-09	-0.324
ENSG00000005007	UPF1	19	+	18976097	18976587	18976097	18976259	18976369	18976587	0	0	-0.325
ENSG00000182004	SNRPE	1	+	203830730	203831350	203830730	203830871	203831309	203831350	6.91177e-05	0.000198368	-0.325
ENSG00000169733	RFNG	17	-	80007552	80008431	80007552	80007882	80008277	80008431	0.0176479	0.0401524	-0.325
ENSG00000161960	EIF4A1	17	+	7477577	7477996	7477577	7477626	7477865	7477996	2.22045e-16	1.24258e-15	-0.327
ENSG00000170037	CNTROB	17	+	7847440	7847956	7847440	7847566	7847793	7847956	0.000538621	0.00142568	-0.327
ENSG00000123329	ARHGAP9	12	-	57869853	57870237	57869853	57869949	57870146	57870237	3.52249e-08	1.31782e-07	-0.329
ENSG00000178950	GAK	4	-	844723	845762	844723	844872	845537	845762	1.56042e-08	6.00551e-08	-0.33
ENSG00000136271	DDX56	7	-	44613181	44613524	44613181	44613343	44613434	44613524	0	0	-0.331
ENSG00000186501	TMEM222	1	+	27660641	27662890	27660641	27660772	27661869	27662890	0.000530202	0.00140525	-0.331
ENSG00000204256	BRD2	6	+	32944338	32945347	32944338	32944713	32945218	32945347	0	0	-0.332
ENSG00000127948	POR	7	+	75615476	75616173	75615476	75615559	75615654	75616173	0.000107074	0.000301276	-0.332
ENSG00000106009	BRAT1	7	-	2582837	2583596	2582837	2582957	2583223	2583596	9.76996e-12	4.45076e-11	-0.333
ENSG00000182484	WASH6P	X	+	155251663	155252124	155251663	155251810	155251978	155252124	2.43894e-05	7.31318e-05	-0.333
ENSG00000079134	THOC1	18	-	224923	225403	224923	224994	225088	225403	9.39424e-05	0.000265817	-0.333
ENSG00000179632	MAF1	8	+	145161245	145161577	145161245	145161367	145161457	145161577	0	0	-0.334
ENSG00000154222	CC2D1B	1	-	52826095	52826804	52826095	52826221	52826645	52826804	2.43638e-12	1.15714e-11	-0.334
ENSG00000108592	FTSJ3	17	-	61903617	61904032	61903617	61903664	61903926	61904032	2.00003e-07	7.03688e-07	-0.334
ENSG00000010322	NISCH	3	+	52511589	52512298	52511589	52511658	52512112	52512298	0	0	-0.335
ENSG00000179115	FARSA	19	-	13035452	13035817	13035452	13035621	13035717	13035817	0	0	-0.335
ENSG00000196547	MAN2A2	15	+	91461423	91461985	91461423	91461618	91461874	91461985	0	0	-0.335
ENSG00000177409	SAMD9L	7	-	92774697	92775353	92774697	92774845	92775221	92775353	8.59556e-07	2.8974e-06	-0.335
ENSG00000142327	RNPEPL1	2	+	241514446	241515027	241514446	241514559	241514918	241515027	1.00314e-07	3.63118e-07	-0.336
ENSG00000068308	OTUD5	X	-	48791736	48792140	48791736	48791885	48791983	48792140	0	0	-0.337
ENSG00000149929	HIRIP3	16	-	30006423	30006784	30006423	30006538	30006663	30006784	1.44135e-09	5.92163e-09	-0.337
ENSG00000103168	TAF1C	16	-	84213775	84214792	84213775	84213950	84214648	84214792	0.00168017	0.00421932	-0.337
ENSG00000105483	CARD8	19	-	48735709	48737800	48735709	48735750	48737659	48737800	6.72864e-06	2.10231e-05	-0.338
ENSG00000136319	TTC5	14	-	20760141	20763685	20760141	20760286	20763470	20763685	0	0	-0.339
ENSG00000114388	NPRL2	3	-	50387095	50387453	50387095	50387259	50387361	50387453	0.00347408	0.00852188	-0.339
ENSG00000134905	CARS2	13	-	111294661	111296529	111294661	111294868	111296411	111296529	0.0103624	0.0241508	-0.339
ENSG00000100650	SRSF5	14	+	70235514	70235968	70235514	70235613	70235898	70235968	0	0	-0.34
ENSG00000127603	MACF1	1	+	39950272	39952659	39950272	39950402	39951209	39952659	0	0	-0.342
ENSG00000184584	TMEM173	5	-	138860374	138861289	138860374	138860483	138860743	138861289	0	0	-0.343
ENSG00000159352	PSMD4	1	+	151238479	151238915	151238479	151238597	151238783	151238915	0	0	-0.343
ENSG00000108788	MLX	17	+	40720487	40720961	40720487	40720577	40720854	40720961	7.90867e-12	3.62752e-11	-0.343
ENSG00000182944	EWSR1	22	+	29694722	29695841	29694722	29695270	29695588	29695841	9.75693e-09	3.81356e-08	-0.343
ENSG00000102901	CENPT	16	-	67863667	67864451	67863667	67863991	67864292	67864451	5.40741e-07	1.84439e-06	-0.343
ENSG00000105698	USF2	19	+	35769600	35769977	35769600	35769695	35769872	35769977	6.2478e-05	0.000180084	-0.343
ENSG00000166526	ZNF3	7	-	99672757	99673253	99672757	99672884	99673164	99673253	0	0	-0.344
ENSG00000128191	DGCR8	22	+	20077191	20077781	20077191	20077334	20077498	20077781	8.69516e-12	3.97917e-11	-0.344
ENSG00000225697	SLC26A6	3	-	48667074	48667411	48667074	48667144	48667304	48667411	0.00818694	0.0193047	-0.345
ENSG00000106263	EIF3B	7	+	2419028	2420375	2419028	2419146	2419913	2420375	0	0	-0.346
ENSG00000073584	SMARCE1	17	-	38787843	38788619	38787843	38787945	38788446	38788619	0	0	-0.347
ENSG00000100722	ZC3H14	14	+	89075610	89076147	89075610	89075747	89076055	89076147	3.86458e-10	1.64143e-09	-0.347
ENSG00000148719	DNAJB12	10	-	74092587	74095689	74092587	74094375	74095537	74095689	2.3147e-06	7.47073e-06	-0.347
ENSG00000088986	DYNLL1	12	+	120933915	120934356	120933915	120934019	120934218	120934356	0	0	-0.349
ENSG00000106009	BRAT1	7	-	2581753	2583596	2581753	2581845	2582837	2583596	7.76742e-11	3.41461e-10	-0.349
ENSG00000167962	ZNF598	16	-	2049496	2050482	2049496	2050257	2050391	2050482	2.35632e-05	7.07599e-05	-0.349
ENSG00000135473	PAN2	12	-	56712871	56713271	56712871	56712965	56713091	56713271	0.000565011	0.00148964	-0.349
ENSG00000013573	DDX11	12	+	31242336	31243028	31242336	31242424	31242819	31243028	1.04613e-08	4.07301e-08	-0.351
ENSG00000103502	CDIPT	16	-	29871901	29872580	29871901	29871983	29872426	29872580	0	0	-0.352
ENSG00000135597	REPS1	6	-	139247537	139251235	139247537	139247618	139251113	139251235	5.44009e-15	2.87609e-14	-0.352
ENSG00000198837	DENND4B	1	-	153903167	153903540	153903167	153903333	153903422	153903540	0.000761681	0.00197702	-0.352
ENSG00000100982	PCIF1	20	+	44575901	44576662	44575901	44576077	44576162	44576662	6.72616e-08	2.47112e-07	-0.353
ENSG00000130508	PXDN	2	-	1667376	1668846	1667376	1667535	1668729	1668846	6.75163e-08	2.47519e-07	-0.353
ENSG00000125247	TMTC4	13	-	101287058	101287449	101287058	101287190	101287277	101287449	1.89757e-07	6.68811e-07	-0.353
ENSG00000144224	UBXN4	2	+	136511108	136511847	136511108	136511137	136511728	136511847	3.45057e-13	1.71165e-12	-0.354
ENSG00000169592	INO80E	16	+	30007564	30007938	30007564	30007712	30007867	30007938	0	0	-0.355
ENSG00000066322	ELOVL1	1	-	43830598	43831047	43830598	43830679	43830856	43831047	2.9086e-05	8.63128e-05	-0.355
ENSG00000214087	ARL16	17	-	79649063	79650156	79649063	79649705	79650042	79650156	8.61283e-06	2.66613e-05	-0.357
ENSG00000124782	RREB1	6	+	7181356	7182315	7181356	7181479	7182102	7182315	0	0	-0.358
ENSG00000116580	GON4L	1	-	155785595	155786053	155785595	155785691	155786002	155786053	4.80041e-05	0.000139364	-0.358
ENSG00000182983	ZNF662	3	+	42949513	42950401	42949513	42949640	42950287	42950401	0.00365873	0.00895297	-0.358
ENSG00000111011	RSRC2	12	-	123003385	123005975	123003385	123003576	123005931	123005975	0	0	-0.359
ENSG00000196547	MAN2A2	15	+	91455272	91455894	91455272	91455509	91455771	91455894	1.69288e-06	5.5481e-06	-0.36
ENSG00000168002	POLR2G	11	+	62529266	62530338	62529266	62529376	62530013	62530338	1.50357e-10	6.51007e-10	-0.361
ENSG00000168872	DDX19A	16	+	70404125	70405466	70404125	70404288	70405274	70405466	0	0	-0.362
ENSG00000066777	ARFGEF1	8	-	68255398	68255912	68255398	68255571	68255744	68255912	2.26029e-11	1.0136e-10	-0.362
ENSG00000178971	CTC1	17	-	8133208	8133786	8133208	8133286	8133611	8133786	0.00213419	0.00531301	-0.362
ENSG00000165792	METTL17	14	+	21458388	21458757	21458388	21458542	21458622	21458757	2.22045e-16	1.24258e-15	-0.363
ENSG00000135469	COQ10A	12	+	56662842	56663345	56662842	56663035	56663243	56663345	0.000493341	0.00130928	-0.364
ENSG00000135945	REV1	2	-	100018706	100019263	100018706	100018809	100019106	100019263	1.4011e-13	7.05467e-13	-0.365
ENSG00000104783	KCNN4	19	-	44270684	44271859	44270684	44271241	44271691	44271859	0	0	-0.366
ENSG00000108443	RPS6KB1	17	+	58013575	58013902	58013575	58013638	58013824	58013902	4.61573e-05	0.000134391	-0.367
ENSG00000169714	CNBP	3	-	128889921	128890381	128889921	128890126	128890288	128890381	1.11022e-16	6.30067e-16	-0.368
ENSG00000167895	TMC8	17	+	76133315	76133895	76133315	76133439	76133797	76133895	1.01861e-11	4.61937e-11	-0.368
ENSG00000099949	LZTR1	22	+	21350984	21351255	21350984	21351090	21351174	21351255	1.59963e-10	6.89628e-10	-0.369
ENSG00000100099	HPS4	22	-	26861420	26862228	26861420	26861517	26862191	26862228	0.000273034	0.000740118	-0.369
ENSG00000160714	UBE2Q1	1	-	154524879	154525296	154524879	154524940	154525211	154525296	9.43743e-11	4.10385e-10	-0.37
ENSG00000183735	TBK1	12	+	64879234	64879797	64879234	64879293	64879705	64879797	1.84245e-08	7.0774e-08	-0.37
ENSG00000184205	TSPYL2	X	+	53113713	53114048	53113713	53113804	53113936	53114048	6.19491e-10	2.60368e-09	-0.371
ENSG00000161999	JMJD8	16	-	733684	734155	733684	733781	733909	734155	2.81355e-08	1.06851e-07	-0.371
ENSG00000065357	DGKA	12	+	56332698	56333089	56332698	56332773	56332969	56333089	0.000375654	0.00100491	-0.371
ENSG00000119760	SUPT7L	2	-	27883850	27885148	27883850	27884255	27885045	27885148	0	0	-0.372
ENSG00000160326	SLC2A6	9	-	136343375	136344218	136343375	136343538	136344089	136344218	9.01801e-12	4.11754e-11	-0.372
ENSG00000106077	ABHD11	7	-	73151550	73152065	73151550	73151721	73151891	73152065	0.0076991	0.0183047	-0.372
ENSG00000107863	ARHGAP21	10	-	24884816	24885811	24884816	24884972	24885668	24885811	0	0	-0.374
ENSG00000231074	HCG18	6	-	30258782	30262741	30258782	30260376	30262247	30262741	7.77156e-16	4.20837e-15	-0.374
ENSG00000170581	STAT2	12	-	56748561	56749135	56748561	56748647	56749059	56749135	0.000222664	0.000608615	-0.374
ENSG00000175224	ATG13	11	+	46690048	46690460	46690048	46690126	46690343	46690460	0	0	-0.375
ENSG00000132549	VPS13B	8	+	100883012	100883925	100883012	100883115	100883675	100883925	0.00335748	0.00824594	-0.375
ENSG00000136878	USP20	9	+	132642391	132644107	132642391	132642568	132642745	132644107	1.46348e-08	5.65408e-08	-0.376
ENSG00000162650	ATXN7L2	1	+	110031468	110032750	110031468	110031722	110032551	110032750	0.00323391	0.00796193	-0.376
ENSG00000122557	HERPUD2	7	-	35733793	35734745	35733793	35734237	35734410	35734745	1.22349e-08	4.75432e-08	-0.377
ENSG00000131795	RBM8A	1	+	145508015	145508284	145508015	145508075	145508209	145508284	4.22551e-06	1.34108e-05	-0.377
ENSG00000136718	IMP4	2	+	131103590	131103822	131103590	131103685	131103773	131103822	0	0	-0.378
ENSG00000116691	MIIP	1	+	12089279	12090181	12089279	12089951	12090084	12090181	1.97631e-12	9.40854e-12	-0.378
ENSG00000106346	USP42	7	+	6178722	6179826	6178722	6178825	6179758	6179826	7.89493e-10	3.29749e-09	-0.378
ENSG00000204344	STK19	6	+	31947190	31948325	31947190	31947330	31948227	31948325	0.00129567	0.00328663	-0.378
ENSG00000165516	KLHDC2	14	+	50246312	50246524	50246312	50246393	50246465	50246524	0.00423955	0.0103239	-0.379
ENSG00000115307	AUP1	2	-	74756258	74756626	74756258	74756409	74756488	74756626	0	0	-0.382
ENSG00000158793	NIT1	1	+	161088923	161089402	161088923	161089178	161089298	161089402	1.38887e-07	4.92974e-07	-0.383
ENSG00000123329	ARHGAP9	12	-	57870938	57871463	57870938	57871052	57871241	57871463	1.61482e-12	7.72422e-12	-0.384
ENSG00000115942	ORC2	2	-	201778017	201778715	201778017	201778136	201778653	201778715	0	0	-0.385
ENSG00000187531	SIRT7	17	-	79869814	79871756	79869814	79870490	79871649	79871756	4.91969e-09	1.95329e-08	-0.385
ENSG00000177082	WDR73	15	-	85188701	85189579	85188701	85189067	85189414	85189579	2.03295e-06	6.59804e-06	-0.385
ENSG00000126012	KDM5C	X	-	53227671	53228070	53227671	53227819	53227945	53228070	9.60221e-10	3.96931e-09	-0.386
ENSG00000135341	MAP3K7	6	-	91260186	91261898	91260186	91260268	91261767	91261898	2.22045e-16	1.24258e-15	-0.387
ENSG00000174021	GNG5	1	-	84971693	84972248	84971693	84971984	84972118	84972248	0.00167352	0.0042079	-0.387
ENSG00000145736	GTF2H2	5	-	70344588	70344985	70344588	70344676	70344894	70344985	0.000422003	0.00112441	-0.388
ENSG00000125447	GGA3	17	-	73237695	73238554	73237695	73237777	73238416	73238554	0	0	-0.389
ENSG00000139613	SMARCC2	12	-	56574760	56575381	56574760	56574885	56575265	56575381	0	0	-0.389
ENSG00000103653	CSK	15	+	75092752	75093087	75092752	75092846	75093021	75093087	3.33067e-16	1.83827e-15	-0.389
ENSG00000111665	CDCA3	12	-	6959630	6960173	6959630	6959760	6959996	6960173	1.37002e-13	6.91548e-13	-0.389
ENSG00000136718	IMP4	2	+	131100466	131100767	131100466	131100508	131100658	131100767	0	0	-0.391
ENSG00000156976	EIF4A2	3	+	186502352	186503840	186502352	186502485	186503671	186503840	0	0	-0.391
ENSG00000165233	C9orf89	9	+	95872849	95874571	95872849	95873003	95874499	95874571	1.88211e-05	5.69452e-05	-0.391
ENSG00000161999	JMJD8	16	-	733684	734155	733684	733781	733860	734155	1.24123e-13	6.31299e-13	-0.392
ENSG00000154832	CXXC1	18	-	47812118	47812627	47812118	47812298	47812391	47812627	0	0	-0.393
ENSG00000172932	ANKRD13D	11	+	67058946	67059217	67058946	67058992	67059073	67059217	1.78372e-06	5.81736e-06	-0.393
ENSG00000139625	MAP3K12	12	-	53878040	53878998	53878040	53878149	53878839	53878998	4.6838e-09	1.86332e-08	-0.394
ENSG00000132424	PNISR	6	-	99851704	99852578	99851704	99851758	99852478	99852578	0	0	-0.395
ENSG00000147180	ZNF711	X	+	84501935	84502657	84501935	84502189	84502552	84502657	7.77156e-16	4.20837e-15	-0.395
ENSG00000136059	VILL	3	+	38047671	38048191	38047671	38047743	38047939	38048191	1.71795e-06	5.62111e-06	-0.395
ENSG00000087111	PIGS	17	-	26897869	26898206	26897869	26897981	26898066	26898206	0	0	-0.396
ENSG00000159069	FBXW5	9	-	139836998	139837395	139836998	139837147	139837220	139837395	0	0	-0.397
ENSG00000204348	DXO	6	-	31938382	31938924	31938382	31938602	31938688	31938924	3.65749e-06	1.16819e-05	-0.397
ENSG00000100722	ZC3H14	14	+	89075610	89076147	89075610	89075747	89076058	89076147	1.25036e-06	4.14516e-06	-0.398
ENSG00000132300	PTCD3	2	+	86360300	86360559	86360300	86360379	86360468	86360559	0	0	-0.399
ENSG00000115207	GTF3C2	2	-	27558783	27559292	27558783	27558895	27559064	27559292	0	0	-0.399
ENSG00000112282	MED23	6	-	131913527	131914311	131913527	131913600	131914145	131914311	2.44249e-15	1.30158e-14	-0.399
ENSG00000137802	MAPKBP1	15	+	42107456	42107997	42107456	42107603	42107821	42107997	0.000437544	0.00116273	-0.399
ENSG00000104231	ZFAND1	8	-	82627038	82627349	82627038	82627130	82627221	82627349	0	0	-0.402
ENSG00000136908	DPM2	9	-	130698831	130699802	130698831	130698934	130699712	130699802	0	0	-0.404
ENSG00000182400	TRAPPC6B	14	-	39627488	39628754	39627488	39627606	39628653	39628754	0.000114987	0.000321739	-0.405
ENSG00000105821	DNAJC2	7	-	102962957	102963241	102962957	102963079	102963149	102963241	0	0	-0.406
ENSG00000156531	PHF6	X	+	133559230	133562819	133559230	133559360	133559690	133562819	1.27688e-11	5.7646e-11	-0.406
ENSG00000118515	SGK1	6	-	134495648	134495999	134495648	134495724	134495869	134495999	2.10621e-06	6.82479e-06	-0.406
ENSG00000139613	SMARCC2	12	-	56572187	56572631	56572187	56572318	56572593	56572631	5.9952e-15	3.16125e-14	-0.407
ENSG00000068438	FTSJ1	X	+	48340984	48341415	48340984	48341182	48341373	48341415	2.11329e-10	9.05243e-10	-0.408
ENSG00000100242	SUN2	22	-	39136271	39137055	39136271	39136437	39137011	39137055	0.00226082	0.00562126	-0.408
ENSG00000118308	LRMP	12	+	25232331	25232697	25232331	25232396	25232589	25232697	0	0	-0.409
ENSG00000065000	AP3D1	19	-	2109084	2109957	2109084	2109206	2109871	2109957	0	0	-0.409
ENSG00000256223	ZNF10	12	+	133707196	133707600	133707196	133707340	133707422	133707600	0.000113928	0.000319221	-0.409
ENSG00000136718	IMP4	2	+	131103351	131103685	131103351	131103506	131103590	131103685	0	0	-0.411
ENSG00000178761	FAM219B	15	-	75197004	75198706	75197004	75197572	75198618	75198706	8.72523e-09	3.41696e-08	-0.411
ENSG00000143578	CREB3L4	1	+	153941405	153941931	153941405	153941652	153941809	153941931	4.29973e-07	1.47409e-06	-0.411
ENSG00000197070	ARRDC1	9	+	140507347	140507962	140507347	140507458	140507911	140507962	4.10991e-06	1.30853e-05	-0.412
ENSG00000003756	RBM5	3	+	50137964	50140599	50137964	50138038	50140515	50140599	2.11885e-09	8.58221e-09	-0.413
ENSG00000185163	DDX51	12	-	132625375	132625965	132625375	132625565	132625819	132625965	1.54864e-08	5.97163e-08	-0.413
ENSG00000119688	ABCD4	14	-	74759450	74759951	74759450	74759572	74759856	74759951	1.00678e-07	3.63781e-07	-0.413
ENSG00000166140	ZFYVE19	15	+	41102049	41102414	41102049	41102168	41102268	41102414	3.14363e-07	1.08889e-06	-0.413
ENSG00000160818	GPATCH4	1	-	156565872	156566270	156565872	156565923	156566178	156566270	0	0	-0.416
ENSG00000164896	FASTK	7	-	150773999	150774323	150773999	150774114	150774187	150774323	8.58056e-09	3.36686e-08	-0.416
ENSG00000116691	MIIP	1	+	12089279	12089951	12089279	12089338	12089821	12089951	3.81611e-05	0.000111758	-0.416
ENSG00000172432	GTPBP2	6	-	43588226	43589904	43588226	43589527	43589739	43589904	6.06687e-10	2.55521e-09	-0.417
ENSG00000104886	PLEKHJ1	19	-	2233152	2234060	2233152	2233904	2233996	2234060	2.21169e-08	8.46341e-08	-0.417
ENSG00000167962	ZNF598	16	-	2049496	2050482	2049496	2050257	2050409	2050482	6.12245e-06	1.91589e-05	-0.417
ENSG00000185753	CXorf38	X	-	40488284	40490025	40488284	40489414	40489865	40490025	0	0	-0.418
ENSG00000169733	RFNG	17	-	80007552	80007882	80007552	80007718	80007793	80007882	0.000184632	0.000508814	-0.418
ENSG00000182944	EWSR1	22	+	29694722	29695270	29694722	29694885	29695184	29695270	0	0	-0.419
ENSG00000176986	SEC24C	10	+	75529104	75529491	75529104	75529243	75529372	75529491	0	0	-0.421
ENSG00000145191	EIF2B5	3	+	183860839	183861353	183860839	183860930	183861229	183861353	0	0	-0.421
ENSG00000167604	NFKBID	19	-	36387627	36387960	36387627	36387733	36387814	36387960	2.4681e-05	7.38959e-05	-0.422
ENSG00000081307	UBA5	3	+	132390620	132391021	132390620	132390725	132390893	132391021	0	0	-0.423
ENSG00000100325	ASCC2	22	-	30189348	30189665	30189348	30189479	30189565	30189665	0	0	-0.423
ENSG00000196352	CD55	1	+	207510037	207510754	207510037	207510163	207510673	207510754	0	0	-0.423
ENSG00000065000	AP3D1	19	-	2112858	2113412	2112858	2112966	2113334	2113412	0.000653656	0.0017166	-0.423
ENSG00000120889	TNFRSF10B	8	-	22885843	22886115	22885843	22885954	22886041	22886115	3.33067e-16	1.83827e-15	-0.424
ENSG00000100242	SUN2	22	-	39146902	39147378	39146902	39147040	39147214	39147378	5.19709e-06	1.63395e-05	-0.425
ENSG00000188603	CLN3	16	-	28503034	28503363	28503034	28503156	28503340	28503363	7.22177e-08	2.63792e-07	-0.427
ENSG00000183018	SPNS2	17	+	4439370	4439721	4439370	4439469	4439557	4439721	0.000426579	0.0011351	-0.427
ENSG00000172732	MUS81	11	+	65633281	65633910	65633281	65633365	65633456	65633910	0.000363627	0.000974034	-0.428
ENSG00000183258	DDX41	5	-	176942929	176943194	176942929	176942990	176943119	176943194	0	0	-0.429
ENSG00000111653	ING4	12	-	6761827	6762216	6761827	6761933	6762101	6762216	3.8405e-08	1.43412e-07	-0.431
ENSG00000159459	UBR1	15	-	43317571	43318861	43317571	43317627	43318758	43318861	3.36164e-05	9.88804e-05	-0.433
ENSG00000177082	WDR73	15	-	85191120	85191856	85191120	85191185	85191767	85191856	3.39435e-05	9.96965e-05	-0.433
ENSG00000103549	RNF40	16	+	30780506	30780921	30780506	30780719	30780795	30780921	0	0	-0.434
ENSG00000121741	ZMYM2	13	+	20567202	20568059	20567202	20567704	20567965	20568059	0	0	-0.434
ENSG00000118894	FAM86A	16	-	5140084	5140566	5140084	5140350	5140432	5140566	8.34132e-08	3.03582e-07	-0.434
ENSG00000115282	TTC31	2	+	74719265	74719572	74719265	74719356	74719430	74719572	0.000208895	0.000572538	-0.434
ENSG00000140474	ULK3	15	-	75134415	75134761	75134415	75134536	75134620	75134761	0	0	-0.437
ENSG00000186166	CCDC84	11	+	118882648	118882964	118882648	118882713	118882858	118882964	0	0	-0.438
ENSG00000135476	ESPL1	12	+	53682321	53683087	53682321	53682483	53682873	53683087	1.3042e-05	3.98803e-05	-0.438
ENSG00000104973	MED25	19	+	50339482	50340236	50339482	50339663	50340103	50340236	0.0157163	0.0359204	-0.438
ENSG00000006712	PAF1	19	-	39880119	39880401	39880119	39880186	39880279	39880401	0	0	-0.439
ENSG00000133895	MEN1	11	-	64573106	64573840	64573106	64573242	64573703	64573840	2.97651e-12	1.40701e-11	-0.439
ENSG00000070814	TCOF1	5	+	149771106	149771739	149771106	149771220	149771519	149771739	6.32394e-12	2.92737e-11	-0.44
ENSG00000070413	DGCR2	22	-	19028570	19029472	19028570	19028807	19029319	19029472	1.04464e-05	3.2139e-05	-0.44
ENSG00000090857	PDPR	16	+	70162686	70163025	70162686	70162768	70162861	70163025	5.24199e-09	2.07715e-08	-0.441
ENSG00000180979	LRRC57	15	-	42839458	42840442	42839458	42839727	42840303	42840442	7.26641e-13	3.55188e-12	-0.443
ENSG00000122678	POLM	7	-	44113729	44114129	44113729	44113832	44113996	44114129	7.47058e-12	3.43442e-11	-0.446
ENSG00000140983	RHOT2	16	+	722253	722825	722253	722566	722702	722825	4.5674e-10	1.93177e-09	-0.446
ENSG00000198960	ARMCX6	X	-	100870109	100871756	100870109	100870750	100871661	100871756	0	0	-0.449
ENSG00000130787	HIP1R	12	+	123344969	123345331	123344969	123345070	123345225	123345331	0.000208274	0.000571614	-0.451
ENSG00000160326	SLC2A6	9	-	136338536	136339210	136338536	136338722	136339101	136339210	0.00326645	0.00803218	-0.451
ENSG00000168397	ATG4B	2	+	242590424	242590750	242590424	242590526	242590678	242590750	0	0	-0.452
ENSG00000011243	AKAP8L	19	-	15509440	15510221	15509440	15509577	15510112	15510221	0	0	-0.452
ENSG00000012817	KDM5D	Y	-	21868326	21868749	21868326	21868526	21868679	21868749	0	0	-0.452
ENSG00000077152	UBE2T	1	-	202302137	202302463	202302137	202302221	202302364	202302463	0	0	-0.452
ENSG00000143379	SETDB1	1	+	150935449	150936217	150935449	150935615	150936005	150936217	0	0	-0.453
ENSG00000255717	SNHG1	11	-	62622359	62622688	62622359	62622410	62622604	62622688	0	0	-0.453
ENSG00000169045	HNRNPH1	5	-	179050037	179051670	179050037	179050165	179050636	179051670	0	0	-0.453
ENSG00000137802	MAPKBP1	15	+	42104713	42105299	42104713	42104851	42105116	42105299	0.000948503	0.00243054	-0.453
ENSG00000076382	SPAG5	17	-	26906158	26906503	26906158	26906270	26906382	26906503	0	0	-0.454
ENSG00000125875	TBC1D20	20	-	422231	422687	422231	422333	422500	422687	0	0	-0.454
ENSG00000001631	KRIT1	7	-	91864716	91865856	91864716	91864960	91865726	91865856	0	0	-0.454
ENSG00000132424	PNISR	6	-	99862447	99864304	99862447	99862566	99864224	99864304	5.55112e-16	3.03874e-15	-0.454
ENSG00000159433	STARD9	15	+	42955478	42956115	42955478	42955688	42956017	42956115	6.96687e-12	3.21019e-11	-0.456
ENSG00000160055	TMEM234	1	-	32681797	32682952	32681797	32682548	32682859	32682952	0.000268539	0.000730034	-0.456
ENSG00000213024	NUP62	19	-	50430950	50432761	50430950	50431072	50432582	50432761	1.4827e-12	7.14329e-12	-0.457
ENSG00000198720	ANKRD13B	17	+	27934759	27935128	27934759	27934895	27935003	27935128	3.87209e-09	1.5527e-08	-0.457
ENSG00000101782	RIOK3	18	+	21056969	21057232	21056969	21057050	21057142	21057232	0	0	-0.458
ENSG00000131470	PSMC3IP	17	-	40725495	40726228	40725495	40725641	40726116	40726228	4.24105e-14	2.19595e-13	-0.458
ENSG00000117226	GBP3	1	-	89478867	89479962	89478867	89479110	89479765	89479962	0	0	-0.459
ENSG00000161179	YDJC	22	-	21983596	21984050	21983596	21983696	21983831	21984050	0	0	-0.459
ENSG00000122435	TRMT13	1	+	100605963	100606575	100605963	100606070	100606407	100606575	1.05149e-12	5.10253e-12	-0.459
ENSG00000214655	ZSWIM8	10	+	75560397	75560953	75560397	75560517	75560774	75560953	8.96537e-07	3.01699e-06	-0.459
ENSG00000035681	NSMAF	8	-	59498210	59498559	59498210	59498320	59498456	59498559	0	0	-0.46
ENSG00000111653	ING4	12	-	6761436	6761936	6761436	6761584	6761827	6761936	0	0	-0.461
ENSG00000221914	PPP2R2A	8	+	26220199	26221406	26220199	26220364	26221236	26221406	0	0	-0.461
ENSG00000182173	TSEN54	17	+	73512826	73513153	73512826	73512991	73513089	73513153	0	0	-0.461
ENSG00000168488	ATXN2L	16	+	28846598	28847079	28846598	28846720	28846869	28847079	9.56503e-11	4.15035e-10	-0.461
ENSG00000105341	ATP5SL	19	-	41937223	41939339	41937223	41938313	41939176	41939339	0	0	-0.463
ENSG00000125459	MSTO1	1	+	155580031	155580351	155580031	155580123	155580215	155580351	0	0	-0.465
ENSG00000129460	NGDN	14	+	23944379	23944851	23944379	23944517	23944766	23944851	0	0	-0.465
ENSG00000142186	SCYL1	11	+	65305740	65306175	65305740	65305795	65305912	65306175	1.12053e-07	4.02711e-07	-0.466
ENSG00000130305	NSUN5	7	-	72721579	72722550	72721579	72721754	72722427	72722550	1.52641e-05	4.6463e-05	-0.466
ENSG00000090316	MAEA	4	+	1330648	1332405	1330648	1330782	1332209	1332405	0	0	-0.47
ENSG00000161904	LEMD2	6	-	33746018	33747956	33746018	33746164	33747876	33747956	0	0	-0.47
ENSG00000137145	DENND4C	9	+	19336267	19336830	19336267	19336412	19336683	19336830	0	0	-0.47
ENSG00000167840	ZNF232	17	-	5012220	5013163	5012220	5012347	5012688	5013163	0	0	-0.472
ENSG00000198089	SFI1	22	+	32014100	32014533	32014100	32014212	32014299	32014533	2.03063e-06	6.59804e-06	-0.473
ENSG00000103168	TAF1C	16	-	84215351	84215664	84215351	84215469	84215547	84215664	8.23316e-11	3.61144e-10	-0.475
ENSG00000184014	DENND5A	11	-	9164268	9165032	9164268	9164392	9164949	9165032	0	0	-0.476
ENSG00000104957	CCDC130	19	+	13869681	13870086	13869681	13869824	13869913	13870086	4.16334e-14	2.16128e-13	-0.476
ENSG00000205250	E2F4	16	+	67226663	67227073	67226663	67226773	67226911	67227073	0	0	-0.477
ENSG00000140983	RHOT2	16	+	720122	720357	720122	720175	720248	720357	8.67195e-13	4.21839e-12	-0.478
ENSG00000111364	DDX55	12	+	124091978	124093376	124091978	124092209	124093226	124093376	0	0	-0.479
ENSG00000102901	CENPT	16	-	67863667	67865261	67863667	67864451	67865118	67865261	0	0	-0.48
ENSG00000009830	POMT2	14	-	77745071	77746271	77745071	77745212	77746165	77746271	4.98335e-06	1.57167e-05	-0.481
ENSG00000070423	RNF126	19	-	648881	649748	648881	648975	649678	649748	0	0	-0.482
ENSG00000172262	ZNF131	5	+	43161350	43162033	43161350	43161708	43161810	43162033	0	0	-0.483
ENSG00000197622	CDC42SE1	1	-	151027491	151028469	151027491	151027602	151028152	151028469	0	0	-0.484
ENSG00000143793	C1orf35	1	-	228289780	228290083	228289780	228289866	228290010	228290083	1.37294e-07	4.89051e-07	-0.484
ENSG00000234741	GAS5	1	-	173833394	173834420	173833394	173833842	173834366	173834420	0	0	-0.485
ENSG00000008513	ST3GAL1	8	-	134487961	134488843	134487961	134488317	134488520	134488843	0	0	-0.488
ENSG00000171109	MFN1	3	+	179096128	179096602	179096128	179096231	179096372	179096602	0	0	-0.489
ENSG00000182400	TRAPPC6B	14	-	39627488	39628754	39627488	39627606	39628686	39628754	4.81926e-12	2.26212e-11	-0.489
ENSG00000156256	USP16	21	+	30414792	30415920	30414792	30414849	30415743	30415920	3.33067e-16	1.83827e-15	-0.49
ENSG00000141458	NPC1	18	-	21113318	21114523	21113318	21113481	21114409	21114523	6.66134e-16	3.62673e-15	-0.49
ENSG00000070761	C16orf80	16	-	58148713	58149361	58148713	58148824	58149172	58149361	0	0	-0.491
ENSG00000124067	SLC12A4	16	-	67978989	67979456	67978989	67979123	67979271	67979456	0.000556275	0.00147047	-0.492
ENSG00000004975	DVL2	17	-	7133603	7134116	7133603	7133749	7134046	7134116	0	0	-0.493
ENSG00000168488	ATXN2L	16	+	28846598	28847079	28846598	28846720	28846866	28847079	4.21627e-06	1.34027e-05	-0.494
ENSG00000160679	CHTOP	1	+	153609047	153610924	153609047	153609129	153610770	153610924	0	0	-0.495
ENSG00000166012	TAF1D	11	-	93469859	93470405	93469859	93469917	93470229	93470405	0	0	-0.496
ENSG00000186470	BTN3A2	6	+	26368217	26368495	26368217	26368278	26368405	26368495	6.03917e-11	2.6724e-10	-0.496
ENSG00000100038	TOP3B	22	-	22313503	22314108	22313503	22313604	22313958	22314108	9.28956e-08	3.36872e-07	-0.497
ENSG00000076924	XAB2	19	-	7690765	7691156	7690765	7690930	7691021	7691156	0	0	-0.498
ENSG00000111679	PTPN6	12	+	7060771	7061340	7060771	7060894	7061145	7061340	0	0	-0.498
ENSG00000102901	CENPT	16	-	67866130	67866448	67866130	67866218	67866357	67866448	0	0	-0.499
ENSG00000172732	MUS81	11	+	65632190	65632794	65632190	65632616	65632690	65632794	8.34912e-11	3.65433e-10	-0.5
ENSG00000111325	OGFOD2	12	+	123460357	123461314	123460357	123460414	123461200	123461314	1.55498e-06	5.10451e-06	-0.504
ENSG00000136699	SMPD4	2	-	130911849	130912832	130911849	130912055	130912668	130912832	0	0	-0.507
ENSG00000165671	NSD1	5	+	176562087	176563031	176562087	176562201	176562941	176563031	0	0	-0.508
ENSG00000130717	UCK1	9	-	134404330	134404657	134404330	134404425	134404514	134404657	0	0	-0.509
ENSG00000075336	TIMM21	18	+	71822379	71822638	71822379	71822442	71822540	71822638	0	0	-0.509
ENSG00000213782	DDX47	12	+	12976136	12977611	12976136	12976950	12977473	12977611	0	0	-0.51
ENSG00000134107	BHLHE40	3	+	5021646	5022093	5021646	5021716	5021985	5022093	0	0	-0.511
ENSG00000085978	ATG16L1	2	+	234198499	234198999	234198499	234198620	234198893	234198999	0	0	-0.513
ENSG00000159618	GPR114	16	+	57598945	57600663	57598945	57599062	57600510	57600663	8.90434e-10	3.70369e-09	-0.513
ENSG00000149761	NUDT22	11	+	63993761	63994604	63993761	63993899	63994106	63994604	0	0	-0.514
ENSG00000055609	KMT2C	7	-	151832009	151835989	151832009	151834009	151835880	151835989	0	0	-0.514
ENSG00000115282	TTC31	2	+	74717151	74717600	74717151	74717254	74717370	74717600	1.76159e-06	5.75454e-06	-0.514
ENSG00000163930	BAP1	3	-	52440268	52440923	52440268	52440392	52440844	52440923	0	0	-0.516
ENSG00000161204	ABCF3	3	+	183907175	183907545	183907175	183907231	183907344	183907545	0	0	-0.516
ENSG00000115183	TANC1	2	+	160075748	160076378	160075748	160075872	160076202	160076378	7.2144e-08	2.63792e-07	-0.516
ENSG00000237441	RGL2	6	-	33261571	33261843	33261571	33261693	33261810	33261843	1.57747e-07	5.56967e-07	-0.516
ENSG00000138073	PREB	2	-	27355984	27356589	27355984	27356205	27356399	27356589	0	0	-0.517
ENSG00000103365	GGA2	16	-	23504680	23505699	23504680	23504779	23505623	23505699	0	0	-0.517
ENSG00000153914	SREK1	5	+	65458241	65459750	65458241	65458420	65459619	65459750	0	0	-0.518
ENSG00000172936	MYD88	3	+	38181878	38182339	38181878	38182059	38182247	38182339	4.46801e-08	1.66227e-07	-0.519
ENSG00000162032	SPSB3	16	-	1828134	1828613	1828134	1828322	1828435	1828613	0	0	-0.52
ENSG00000163050	ADCK3	1	+	227169727	227170464	227169727	227169850	227170378	227170464	0	0	-0.522
ENSG00000115661	STK16	2	+	220110617	220111598	220110617	220110807	220111378	220111598	0	0	-0.524
ENSG00000163516	ANKZF1	2	+	220097800	220098155	220097800	220097913	220098007	220098155	3.20118e-08	1.2066e-07	-0.524
ENSG00000129657	SEC14L1	17	+	75084830	75085353	75084830	75085031	75085234	75085353	0	0	-0.525
ENSG00000214706	IFRD2	3	-	50327359	50327725	50327359	50327517	50327600	50327725	0	0	-0.525
ENSG00000258890	CEP95	17	+	62530702	62532866	62530702	62530855	62532719	62532866	0	0	-0.525
ENSG00000068354	TBC1D25	X	+	48417284	48417734	48417284	48417412	48417545	48417734	1.33227e-15	7.15649e-15	-0.525
ENSG00000163516	ANKZF1	2	+	220098854	220100034	220098854	220099010	220099547	220100034	0	0	-0.526
ENSG00000188603	CLN3	16	-	28502802	28503156	28502802	28502881	28503034	28503156	0	0	-0.526
ENSG00000186517	ARHGAP30	1	-	161022415	161023175	161022415	161022587	161023047	161023175	0	0	-0.527
ENSG00000185163	DDX51	12	-	132626042	132626501	132626042	132626151	132626394	132626501	2.0306e-13	1.01479e-12	-0.528
ENSG00000129933	MAU2	19	+	19455657	19456178	19455657	19455735	19456112	19456178	9.79765e-05	0.000276453	-0.528
ENSG00000256269	HMBS	11	+	118962834	118963233	118962834	118962873	118963113	118963233	0.000204467	0.000561936	-0.529
ENSG00000074266	EED	11	+	85974986	85977258	85974986	85975305	85977124	85977258	4.98487e-07	1.70606e-06	-0.531
ENSG00000052749	RRP12	10	-	99130679	99131923	99130679	99130838	99131829	99131923	0	0	-0.533
ENSG00000136718	IMP4	2	+	131100466	131100767	131100466	131100535	131100658	131100767	0	0	-0.534
ENSG00000103653	CSK	15	+	75094035	75094424	75094035	75094231	75094337	75094424	0	0	-0.534
ENSG00000188895	MSL1	17	+	38289294	38289911	38289294	38289362	38289786	38289911	2.22045e-16	1.24258e-15	-0.534
ENSG00000079616	KIF22	16	+	29809913	29810505	29809913	29810068	29810295	29810505	0	0	-0.536
ENSG00000138750	NUP54	4	-	77038816	77039347	77038816	77038927	77039227	77039347	0	0	-0.536
ENSG00000187531	SIRT7	17	-	79872169	79872578	79872169	79872406	79872479	79872578	1.57354e-05	4.77528e-05	-0.537
ENSG00000130935	NOL11	17	+	65733623	65734088	65733623	65733808	65733962	65734088	0	0	-0.539
ENSG00000011243	AKAP8L	19	-	15514285	15514853	15514285	15514526	15514820	15514853	0	0	-0.539
ENSG00000129347	KRI1	19	-	10670034	10670384	10670034	10670205	10670288	10670384	0	0	-0.539
ENSG00000174243	DDX23	12	-	49231063	49231440	49231063	49231176	49231306	49231440	0	0	-0.539
ENSG00000122335	SERAC1	6	-	158537216	158538853	158537216	158537314	158538758	158538853	6.93628e-09	2.73235e-08	-0.542
ENSG00000088038	CNOT3	19	+	54647395	54647870	54647395	54647485	54647741	54647870	0	0	-0.543
ENSG00000171302	CANT1	17	-	76993073	76994045	76993073	76993726	76993921	76994045	0	0	-0.544
ENSG00000173846	PLK3	1	+	45269271	45269696	45269271	45269363	45269602	45269696	0	0	-0.545
ENSG00000125651	GTF2F1	19	-	6380914	6381206	6380914	6381053	6381132	6381206	0	0	-0.545
ENSG00000115307	AUP1	2	-	74754067	74754490	74754067	74754248	74754374	74754490	0	0	-0.545
ENSG00000185024	BRF1	14	-	105677458	105678501	105677458	105677630	105678449	105678501	0	0	-0.546
ENSG00000115317	HTRA2	2	+	74758465	74758829	74758465	74758498	74758723	74758829	0	0	-0.546
ENSG00000172932	ANKRD13D	11	+	67057548	67057917	67057548	67057684	67057792	67057917	1.11022e-16	6.30067e-16	-0.546
ENSG00000143578	CREB3L4	1	+	153945219	153945554	153945219	153945312	153945447	153945554	1.46942e-09	6.02461e-09	-0.547
ENSG00000135924	DNAJB2	2	+	220145299	220146493	220145299	220145409	220146439	220146493	0.000748451	0.0019452	-0.547
ENSG00000143702	CEP170	1	-	243349080	243349724	243349080	243349374	243349560	243349724	0	0	-0.55
ENSG00000109118	PHF12	17	-	27250926	27254081	27250926	27251320	27254008	27254081	0	0	-0.551
ENSG00000013573	DDX11	12	+	31241977	31243028	31241977	31242085	31242336	31243028	0	0	-0.551
ENSG00000099622	CIRBP	19	+	1271979	1274806	1271979	1274439	1274647	1274806	0	0	-0.552
ENSG00000163050	ADCK3	1	+	227171461	227171936	227171461	227171555	227171794	227171936	0	0	-0.552
ENSG00000077454	LRCH4	7	-	100174708	100175012	100174708	100174777	100174895	100175012	3.48127e-08	1.30726e-07	-0.552
ENSG00000108262	GIT1	17	-	27902305	27902721	27902305	27902488	27902647	27902721	1.39766e-06	4.60311e-06	-0.552
ENSG00000111801	BTN3A3	6	+	26444184	26446213	26444184	26444532	26445931	26446213	0	0	-0.554
ENSG00000149532	CPSF7	11	-	61187941	61189080	61187941	61188045	61188861	61189080	0	0	-0.554
ENSG00000167536	DHRS13	17	-	27229600	27230089	27229600	27229719	27229835	27230089	0.00485321	0.0117471	-0.555
ENSG00000119688	ABCD4	14	-	74763035	74764772	74763035	74763152	74764632	74764772	0	0	-0.558
ENSG00000165055	METTL2B	7	+	128116782	128117227	128116782	128116929	128117135	128117227	0	0	-0.558
ENSG00000159348	CYB5R1	1	-	202935014	202935728	202935014	202935121	202935655	202935728	1.72e-05	5.21189e-05	-0.559
ENSG00000123360	PDE1B	12	+	54964024	54966525	54964024	54964141	54966384	54966525	3.92908e-13	1.93944e-12	-0.56
ENSG00000167700	MFSD3	8	+	145735980	145736286	145735980	145736105	145736176	145736286	3.02525e-05	8.93783e-05	-0.56
ENSG00000164896	FASTK	7	-	150774396	150774867	150774396	150774488	150774707	150774867	7.08322e-14	3.65815e-13	-0.561
ENSG00000076382	SPAG5	17	-	26905235	26905546	26905235	26905310	26905390	26905546	1.11022e-16	6.30067e-16	-0.562
ENSG00000156858	PRR14	16	+	30662916	30663285	30662916	30662989	30663116	30663285	1.53916e-10	6.64982e-10	-0.563
ENSG00000172732	MUS81	11	+	65632190	65632616	65632190	65632286	65632487	65632616	0	0	-0.565
ENSG00000241878	PISD	22	-	32016981	32017871	32016981	32017128	32017319	32017871	1.32339e-13	6.71384e-13	-0.565
ENSG00000146830	GIGYF1	7	-	100283596	100284056	100283596	100283702	100283802	100284056	0	0	-0.568
ENSG00000094880	CDC23	5	-	137527550	137528077	137527550	137527626	137527957	137528077	0	0	-0.568
ENSG00000161204	ABCF3	3	+	183910388	183910684	183910388	183910477	183910592	183910684	0	0	-0.569
ENSG00000122678	POLM	7	-	44113381	44114129	44113381	44113624	44113729	44114129	2.46581e-13	1.22923e-12	-0.569
ENSG00000134909	ARHGAP32	11	-	128842347	128844897	128842347	128843327	128844018	128844897	0	0	-0.57
ENSG00000166140	ZFYVE19	15	+	41105535	41106009	41105535	41105615	41105910	41106009	1.71385e-09	6.9699e-09	-0.57
ENSG00000244045	TMEM199	17	+	26687551	26687870	26687551	26687594	26687757	26687870	0	0	-0.571
ENSG00000164896	FASTK	7	-	150774187	150774488	150774187	150774323	150774396	150774488	2.22045e-16	1.24258e-15	-0.571
ENSG00000160298	C21orf58	21	-	47734784	47735461	47734784	47734963	47735387	47735461	8.92754e-11	3.89055e-10	-0.571
ENSG00000187796	CARD9	9	-	139258934	139259669	139258934	139259011	139259592	139259669	4.45267e-05	0.000129832	-0.571
ENSG00000002016	RAD52	12	-	1038929	1039310	1038929	1039052	1039216	1039310	1.46239e-12	7.06234e-12	-0.573
ENSG00000108021	FAM208B	10	+	5804494	5805703	5804494	5804609	5804991	5805703	0	0	-0.574
ENSG00000135775	COG2	1	+	230805101	230807386	230805101	230805281	230807261	230807386	0	0	-0.574
ENSG00000242802	AP5Z1	7	+	4829462	4830222	4829462	4829560	4830089	4830222	3.49579e-11	1.56068e-10	-0.574
ENSG00000146063	TRIM41	5	+	180660412	180660763	180660412	180660435	180660635	180660763	8.42553e-06	2.61621e-05	-0.574
ENSG00000096080	MRPS18A	6	-	43642938	43643354	43642938	43643008	43643230	43643354	0	0	-0.575
ENSG00000162032	SPSB3	16	-	1827747	1828613	1827747	1827873	1827946	1828613	0	0	-0.575
ENSG00000106263	EIF3B	7	+	2419028	2420375	2419028	2419146	2419838	2420375	0	0	-0.576
ENSG00000163378	EOGT	3	-	69037656	69038168	69037656	69037728	69038075	69038168	0	0	-0.577
ENSG00000160117	ANKLE1	19	+	17393464	17393811	17393464	17393570	17393672	17393811	0.000105563	0.000297443	-0.577
ENSG00000187531	SIRT7	17	-	79872169	79873388	79872169	79872578	79873315	79873388	1.22375e-07	4.38239e-07	-0.578
ENSG00000125447	GGA3	17	-	73237480	73237777	73237480	73237597	73237695	73237777	0	0	-0.579
ENSG00000132950	ZMYM5	13	-	20425494	20426330	20425494	20425588	20425828	20426330	0	0	-0.579
ENSG00000164828	SUN1	7	+	892245	892589	892245	892304	892449	892589	6.88338e-15	3.62008e-14	-0.579
ENSG00000114745	GORASP1	3	-	39141795	39142368	39141795	39141994	39142237	39142368	0	0	-0.58
ENSG00000159314	ARHGAP27	17	-	43473572	43473951	43473572	43473650	43473852	43473951	6.89683e-07	2.34049e-06	-0.581
ENSG00000147789	ZNF7	8	+	146054427	146054989	146054427	146054475	146054862	146054989	0	0	-0.582
ENSG00000115446	UNC50	2	+	99225041	99226502	99225041	99225189	99226218	99226502	0	0	-0.583
ENSG00000198912	C1orf174	1	-	3807132	3809560	3807132	3807621	3809446	3809560	0	0	-0.584
ENSG00000185359	HGS	17	+	79661844	79662097	79661844	79661883	79661953	79662097	6.59417e-12	3.04545e-11	-0.584
ENSG00000129197	RPAIN	17	+	5329290	5329619	5329290	5329402	5329555	5329619	0	0	-0.585
ENSG00000254996	ANKHD1-EIF4EBP3	5	+	139918503	139921866	139918503	139918668	139921756	139921866	0	0	-0.588
ENSG00000129197	RPAIN	17	+	5329290	5331531	5329290	5329619	5331390	5331531	0	0	-0.59
ENSG00000116213	WRAP73	1	-	3547330	3548221	3547330	3547681	3548029	3548221	0	0	-0.592
ENSG00000164896	FASTK	7	-	150774707	150775179	150774707	150774867	150774965	150775179	0	0	-0.592
ENSG00000171608	PIK3CD	1	+	9781501	9781918	9781501	9781645	9781818	9781918	0	0	-0.592
ENSG00000167851	CD300A	17	+	72477427	72477972	72477427	72477465	72477864	72477972	9.51696e-05	0.000268911	-0.592
ENSG00000204564	C6orf136	6	+	30620424	30620886	30620424	30620494	30620578	30620886	2.04833e-07	7.16914e-07	-0.594
ENSG00000129347	KRI1	19	-	10668227	10668571	10668227	10668358	10668444	10668571	0	0	-0.595
ENSG00000111364	DDX55	12	+	124091978	124092209	124091978	124092070	124092146	124092209	0	0	-0.598
ENSG00000148399	DPH7	9	-	140459344	140459606	140459344	140459410	140459536	140459606	0.00721036	0.0172243	-0.6
ENSG00000134575	ACP2	11	-	47269191	47269684	47269191	47269278	47269588	47269684	0	0	-0.602
ENSG00000177463	NR2C2	3	+	15079506	15080734	15079506	15079644	15080628	15080734	0	0	-0.604
ENSG00000164080	RAD54L2	3	+	51672159	51673686	51672159	51672337	51673434	51673686	0	0	-0.604
ENSG00000054967	RELT	11	+	73105280	73105779	73105280	73105362	73105521	73105779	0	0	-0.605
ENSG00000182087	TMEM259	19	-	1012064	1012572	1012064	1012187	1012461	1012572	0	0	-0.605
ENSG00000237441	RGL2	6	-	33261189	33261476	33261189	33261301	33261380	33261476	0	0	-0.606
ENSG00000115211	EIF2B4	2	-	27592280	27592786	27592280	27592416	27592742	27592786	0	0	-0.607
ENSG00000010295	IFFO1	12	-	6657230	6657711	6657230	6657326	6657590	6657711	0	0	-0.607
ENSG00000241878	PISD	22	-	32016981	32017871	32016981	32017458	32017634	32017871	0	0	-0.607
ENSG00000120798	NR2C1	12	-	95451506	95452265	95451506	95451654	95452085	95452265	0	0	-0.608
ENSG00000160813	PPP1R35	7	-	100033253	100033687	100033253	100033390	100033470	100033687	0	0	-0.609
ENSG00000138709	LARP1B	4	+	129028293	129030056	129028293	129028468	129029037	129030056	0	0	-0.609
ENSG00000179335	CLK3	15	+	74914460	74914901	74914460	74914557	74914834	74914901	1.11022e-15	5.97973e-15	-0.61
ENSG00000169228	RAB24	5	-	176728925	176729497	176728925	176728988	176729128	176729497	1.99396e-13	9.98969e-13	-0.61
ENSG00000181038	METTL23	17	+	74729059	74729459	74729059	74729297	74729374	74729459	0	0	-0.613
ENSG00000111653	ING4	12	-	6761827	6762216	6761827	6761936	6762101	6762216	2.66454e-14	1.39402e-13	-0.613
ENSG00000107185	RGP1	9	+	35750654	35750986	35750654	35750738	35750836	35750986	0	0	-0.615
ENSG00000171453	POLR1C	6	+	43487443	43487923	43487443	43487576	43487803	43487923	0	0	-0.616
ENSG00000132463	GRSF1	4	-	71691012	71691962	71691012	71691148	71691840	71691962	0	0	-0.616
ENSG00000114745	GORASP1	3	-	39142237	39142593	39142237	39142368	39142506	39142593	0	0	-0.616
ENSG00000008128	CDK11A	1	-	1635661	1636094	1635661	1635783	1635988	1636094	0	0	-0.616
ENSG00000196628	TCF4	18	-	52896077	52899902	52896077	52896307	52899739	52899902	0	0	-0.619
ENSG00000160633	SAFB	19	+	5667363	5667897	5667363	5667461	5667830	5667897	0	0	-0.619
ENSG00000109065	NAT9	17	-	72768098	72768416	72768098	72768193	72768356	72768416	1.11022e-16	6.30067e-16	-0.619
ENSG00000110583	NAA40	11	+	63713311	63714475	63713311	63713407	63714422	63714475	2.94225e-08	1.11318e-07	-0.62
ENSG00000112146	FBXO9	6	+	52957531	52958359	52957531	52957622	52958263	52958359	0	0	-0.621
ENSG00000132017	DCAF15	19	+	14071098	14071392	14071098	14071203	14071276	14071392	0	0	-0.621
ENSG00000214331	RP11-252A24.2	16	-	74385937	74386276	74385937	74386101	74386194	74386276	0	0	-0.622
ENSG00000113971	NPHP3	3	-	132403397	132405231	132403397	132403638	132405103	132405231	0	0	-0.624
ENSG00000126107	HECTD3	1	-	45471465	45471788	45471465	45471555	45471668	45471788	4.26659e-12	2.00739e-11	-0.624
ENSG00000213782	DDX47	12	+	12976136	12976950	12976136	12976253	12976803	12976950	0	0	-0.625
ENSG00000172432	GTPBP2	6	-	43592624	43593297	43592624	43592799	43593099	43593297	0	0	-0.625
ENSG00000149636	DSN1	20	-	35399275	35399876	35399275	35399596	35399827	35399876	1.87184e-13	9.4013e-13	-0.626
ENSG00000107104	KANK1	9	+	732377	734835	732377	732617	734747	734835	1.85031e-06	6.02476e-06	-0.626
ENSG00000136699	SMPD4	2	-	130913607	130914248	130913607	130913708	130914157	130914248	0	0	-0.627
ENSG00000164896	FASTK	7	-	150773712	150774114	150773712	150773919	150773999	150774114	3.33067e-16	1.83827e-15	-0.628
ENSG00000087266	SH3BP2	4	+	2826339	2826923	2826339	2826457	2826852	2826923	2.91527e-08	1.10505e-07	-0.628
ENSG00000103653	CSK	15	+	75093021	75093263	75093021	75093087	75093163	75093263	0	0	-0.63
ENSG00000173039	RELA	11	-	65429407	65429676	65429407	65429559	65429649	65429676	0	0	-0.633
ENSG00000188827	SLX4	16	-	3650979	3652308	3650979	3651192	3652118	3652308	1.77636e-15	9.51654e-15	-0.633
ENSG00000196628	TCF4	18	-	52896077	52899902	52896077	52896307	52899751	52899902	0	0	-0.634
ENSG00000196843	ARID5A	2	+	97215489	97216022	97215489	97215542	97215924	97216022	1.49401e-06	4.9124e-06	-0.634
ENSG00000161179	YDJC	22	-	21983298	21983696	21983298	21983476	21983596	21983696	0	0	-0.635
ENSG00000161638	ITGA5	12	-	54798213	54798678	54798213	54798259	54798486	54798678	0	0	-0.636
ENSG00000182199	SHMT2	12	+	57625993	57626358	57625993	57626075	57626207	57626358	0	0	-0.636
ENSG00000123066	MED13L	12	-	116412975	116413543	116412975	116413118	116413319	116413543	0	0	-0.636
ENSG00000115282	TTC31	2	+	74717370	74718311	74717370	74717600	74717782	74718311	5.55112e-16	3.03874e-15	-0.637
ENSG00000197841	ZNF181	19	+	35230052	35230526	35230052	35230173	35230430	35230526	0	0	-0.638
ENSG00000145916	RMND5B	5	+	177569583	177569993	177569583	177569729	177569852	177569993	0	0	-0.639
ENSG00000161204	ABCF3	3	+	183905451	183905771	183905451	183905549	183905648	183905771	0	0	-0.639
ENSG00000130935	NOL11	17	+	65734237	65735126	65734237	65734471	65735047	65735126	0	0	-0.643
ENSG00000125637	PSD4	2	+	113942941	113943832	113942941	113943017	113943453	113943832	0	0	-0.644
ENSG00000140474	ULK3	15	-	75134620	75135017	75134620	75134761	75134875	75135017	0	0	-0.644
ENSG00000002016	RAD52	12	-	1025509	1025986	1025509	1025649	1025804	1025986	0	0	-0.646
ENSG00000138073	PREB	2	-	27354539	27354950	27354539	27354699	27354877	27354950	0	0	-0.647
ENSG00000074660	SCARF1	17	-	1543205	1543960	1543205	1543334	1543741	1543960	2.18714e-14	1.14725e-13	-0.648
ENSG00000175727	MLXIP	12	+	122620035	122622137	122620035	122620213	122622015	122622137	0	0	-0.649
ENSG00000214706	IFRD2	3	-	50326877	50327193	50326877	50327059	50327142	50327193	0	0	-0.651
ENSG00000133316	WDR74	11	-	62601089	62601409	62601089	62601146	62601263	62601409	0	0	-0.653
ENSG00000163938	GNL3	3	+	52724607	52725087	52724607	52724720	52724960	52725087	0	0	-0.654
ENSG00000033030	ZCCHC8	12	-	122967825	122968110	122967825	122967891	122968006	122968110	0	0	-0.655
ENSG00000090447	TFAP4	16	-	4311779	4312423	4311779	4311950	4312324	4312423	0	0	-0.657
ENSG00000182087	TMEM259	19	-	1011578	1011797	1011578	1011662	1011739	1011797	0	0	-0.658
ENSG00000165782	TMEM55B	14	-	20926016	20927455	20926016	20926861	20927364	20927455	0	0	-0.661
ENSG00000168096	ANKS3	16	-	4751434	4752243	4751434	4751544	4752102	4752243	1.10023e-13	5.62434e-13	-0.661
ENSG00000197989	SNHG12	1	-	28906044	28907158	28906044	28906493	28907071	28907158	0	0	-0.662
ENSG00000008128	CDK11A	1	-	1634914	1635379	1634914	1635063	1635262	1635379	0	0	-0.662
ENSG00000118046	STK11	19	+	1220371	1220716	1220371	1220504	1220579	1220716	0	0	-0.665
ENSG00000161204	ABCF3	3	+	183905184	183905549	183905184	183905231	183905451	183905549	0	0	-0.668
ENSG00000187801	ZFP69B	1	+	40922616	40923111	40922616	40922743	40923015	40923111	5.90528e-13	2.90066e-12	-0.668
ENSG00000198901	PRC1	15	-	91524728	91525211	91524728	91524899	91524977	91525211	0	0	-0.67
ENSG00000162032	SPSB3	16	-	1827946	1828613	1827946	1828049	1828134	1828613	0	0	-0.67
ENSG00000179335	CLK3	15	+	74912349	74914557	74912349	74912566	74914460	74914557	0	0	-0.671
ENSG00000167967	E4F1	16	+	2279570	2282365	2279570	2279676	2282171	2282365	0	0	-0.673
ENSG00000109103	UNC119	17	-	26873725	26874867	26873725	26874427	26874694	26874867	0	0	-0.675
ENSG00000185163	DDX51	12	-	132626042	132626735	132626042	132626501	132626663	132626735	0	0	-0.677
ENSG00000067048	DDX3Y	Y	+	15026795	15027139	15026795	15026894	15026978	15027139	0	0	-0.679
ENSG00000197841	ZNF181	19	+	35230052	35230526	35230052	35230173	35230427	35230526	0	0	-0.681
ENSG00000129460	NGDN	14	+	23946408	23946769	23946408	23946565	23946711	23946769	0	0	-0.683
ENSG00000176986	SEC24C	10	+	75530037	75530556	75530037	75530229	75530466	75530556	0	0	-0.685
ENSG00000198218	QRICH1	3	-	49070054	49070661	49070054	49070206	49070552	49070661	0	0	-0.686
ENSG00000110497	AMBRA1	11	-	46563494	46564948	46563494	46564531	46564801	46564948	0	0	-0.686
ENSG00000156599	ZDHHC5	11	+	57457502	57457909	57457502	57457675	57457806	57457909	0	0	-0.691
ENSG00000013441	CLK1	2	-	201721613	201722607	201721613	201721708	201722440	201722607	0	0	-0.691
ENSG00000162062	C16orf59	16	+	2510283	2510694	2510283	2510382	2510623	2510694	2.52479e-11	1.12969e-10	-0.691
ENSG00000127580	WDR24	16	-	735868	736186	735868	735990	736067	736186	0	0	-0.692
ENSG00000173846	PLK3	1	+	45268626	45269063	45268626	45268825	45268939	45269063	9.99201e-16	5.39622e-15	-0.693
ENSG00000141994	DUS3L	19	-	5786759	5787182	5786759	5786930	5787071	5787182	1.21125e-13	6.17616e-13	-0.696
ENSG00000182224	CYB5D1	17	+	7761720	7762142	7761720	7761797	7761923	7762142	0	0	-0.697
ENSG00000111641	NOP2	12	-	6669263	6669735	6669263	6669492	6669612	6669735	0	0	-0.697
ENSG00000167302	ENTHD2	17	-	79210779	79211259	79210779	79210871	79211186	79211259	1.48783e-09	6.08767e-09	-0.697
ENSG00000162298	SYVN1	11	-	64900392	64900791	64900392	64900545	64900630	64900791	0	0	-0.698
ENSG00000160271	RALGDS	9	-	135973106	135977526	135973106	135977149	135977324	135977526	0	0	-0.699
ENSG00000206560	ANKRD28	3	-	15727508	15727816	15727508	15727626	15727728	15727816	0	0	-0.7
ENSG00000141644	MBD1	18	-	47803031	47803368	47803031	47803114	47803201	47803368	0	0	-0.701
ENSG00000111641	NOP2	12	-	6669612	6669953	6669612	6669735	6669863	6669953	0	0	-0.702
ENSG00000179583	CIITA	16	+	11000355	11003044	11000355	11002006	11002885	11003044	0	0	-0.703
ENSG00000174243	DDX23	12	-	49230351	49230820	49230351	49230577	49230676	49230820	0	0	-0.705
ENSG00000197114	ZGPAT	20	+	62364938	62366176	62364938	62365091	62366056	62366176	0	0	-0.707
ENSG00000156983	BRPF1	3	+	9787256	9787614	9787256	9787393	9787495	9787614	0	0	-0.707
ENSG00000163161	ERCC3	2	-	128046912	128047400	128046912	128047077	128047264	128047400	0	0	-0.71
ENSG00000106003	LFNG	7	+	2564852	2565201	2564852	2564952	2565047	2565201	3.12628e-12	1.47434e-11	-0.711
ENSG00000130713	EXOSC2	9	+	133572968	133573638	133572968	133573014	133573548	133573638	0	0	-0.713
ENSG00000187147	RNF220	1	+	45115554	45117395	45115554	45115629	45116375	45117395	0	0	-0.713
ENSG00000215041	NEURL4	17	-	7221383	7221675	7221383	7221491	7221587	7221675	0	0	-0.714
ENSG00000172932	ANKRD13D	11	+	67066528	67067082	67066528	67066595	67067000	67067082	3.33067e-15	1.76552e-14	-0.716
ENSG00000184661	CDCA2	8	+	25317755	25318070	25317755	25317816	25317899	25318070	0	0	-0.717
ENSG00000105443	CYTH2	19	+	48978094	48981402	48978094	48978206	48981322	48981402	0	0	-0.722
ENSG00000100038	TOP3B	22	-	22316800	22317265	22316800	22316974	22317118	22317265	0	0	-0.722
ENSG00000267673	FDX1L	19	-	10426061	10426435	10426061	10426168	10426380	10426435	0	0	-0.724
ENSG00000156876	SASS6	1	-	100573183	100573560	100573183	100573273	100573365	100573560	0	0	-0.725
ENSG00000164828	SUN1	7	+	892245	892589	892245	892304	892446	892589	0	0	-0.733
ENSG00000129347	KRI1	19	-	10675604	10676466	10675604	10675710	10676392	10676466	0	0	-0.736
ENSG00000197323	TRIM33	1	-	114940229	114940612	114940229	114940482	114940561	114940612	0	0	-0.738
ENSG00000136643	RPS6KC1	1	+	213414044	213416001	213414044	213415640	213415911	213416001	0	0	-0.738
ENSG00000145916	RMND5B	5	+	177570627	177571109	177570627	177570728	177570942	177571109	0	0	-0.739
ENSG00000167962	ZNF598	16	-	2052206	2052733	2052206	2052424	2052521	2052733	0	0	-0.756
ENSG00000267796	LIN37	19	+	36243987	36245058	36243987	36244154	36244917	36245058	0	0	-0.759
ENSG00000111653	ING4	12	-	6761827	6762216	6761827	6761933	6762110	6762216	0	0	-0.765
ENSG00000048162	NOP16	5	-	175815235	175815599	175815235	175815344	175815433	175815599	0	0	-0.766
ENSG00000099917	MED15	22	+	20939141	20939554	20939141	20939302	20939387	20939554	0	0	-0.766
ENSG00000184436	THAP7	22	-	21354935	21355700	21354935	21355076	21355544	21355700	0	0	-0.77
ENSG00000126249	PDCD2L	19	+	34895553	34895895	34895553	34895720	34895834	34895895	0	0	-0.773
ENSG00000105443	CYTH2	19	+	48978094	48981402	48978094	48978206	48981325	48981402	0	0	-0.775
ENSG00000133247	SUV420H2	19	+	55853161	55853748	55853161	55853414	55853582	55853748	2.77556e-15	1.47516e-14	-0.778
ENSG00000167778	SPRYD3	12	-	53468432	53469003	53468432	53468568	53468878	53469003	0	0	-0.783
ENSG00000132275	RRP8	11	-	6622155	6622832	6622155	6622285	6622378	6622832	0	0	-0.792
ENSG00000116809	ZBTB17	1	-	16270093	16270390	16270093	16270210	16270302	16270390	0	0	-0.793
ENSG00000241852	C8orf58	8	+	22459484	22459825	22459484	22459593	22459712	22459825	0	0	-0.801
ENSG00000003756	RBM5	3	+	50154506	50154812	50154506	50154604	50154682	50154812	0	0	-0.806
ENSG00000168389	MFSD2A	1	+	40433299	40433588	40433299	40433383	40433475	40433588	0	0	-0.81
ENSG00000162298	SYVN1	11	-	64898744	64899067	64898744	64898844	64898940	64899067	0	0	-0.819
ENSG00000173039	RELA	11	-	65429157	65429559	65429157	65429306	65429407	65429559	0	0	-0.833
ENSG00000168818	STX18	4	-	4458917	4459227	4458917	4458984	4459149	4459227	0	0	-0.923

## Sheet: Skipped Cassette Exon
Supplementary Data 2e. Differentially spliced skipped cassette exon junctions (FDR<5%, |delta percent spliced in or PSI (∆Ψ)|>10%) in primary human CD34+ hematopoietic cells treated with Sudemycin D6
Ensembl Gene ID (mm9)	Gene Symbol	Chromosome	Strand	Exon Start (0 base)	Exon End	Upstream Exon Start	Upstream Exon End	Downstream Exon Start	Downstream Exon End	Nominal p-value	FDR	Percent Spliced In (PSI, Ψ)
ENSG00000088451	TGDS	13	-	95243106	95243197	95233344	95233443	95244494	95244563	0	0	0.973
ENSG00000163219	ARHGAP25	2	+	69014971	69015088	68961966	68962392	69034404	69034612	0	0	0.967
ENSG00000171843	MLLT3	9	-	20380204	20380325	20363473	20363603	20382378	20382450	0	0	0.966
ENSG00000114857	NKTR	3	+	42668691	42668719	42662496	42663008	42672662	42672808	0	0	0.966
ENSG00000146247	PHIP	6	-	79679765	79679890	79679551	79679634	79688308	79688428	0	0	0.959
ENSG00000197608	ZNF841	19	-	52597098	52597224	52567718	52570863	52598827	52599018	0	0	0.959
ENSG00000144597	EAF1	3	+	15473593	15473730	15468861	15469389	15475854	15476045	0	0	0.958
ENSG00000116120	FARSB	2	-	223493555	223493607	223488990	223489198	223494831	223494893	0	0	0.955
ENSG00000161526	SAP30BP	17	+	73699390	73699451	73698559	73698651	73700835	73700894	0	0	0.954
ENSG00000112983	BRD8	5	-	137503622	137503767	137501516	137501797	137504910	137505047	0	0	0.954
ENSG00000106829	TLE4	9	+	82320803	82320857	82319697	82319817	82323032	82323165	0	0	0.953
ENSG00000100744	GSKIP	14	+	96846024	96846125	96829813	96829905	96848583	96848842	0	0	0.953
ENSG00000258555	SPECC1L-ADORA2A	22	+	24807555	24807672	24765185	24765288	24810501	24810712	0	0	0.952
ENSG00000136280	CCM2	7	+	45112324	45112382	45066624	45067396	45113058	45113170	0	0	0.95
ENSG00000141380	SS18	18	-	23615794	23615887	23615054	23615091	23619252	23619420	0	0	0.942
ENSG00000153914	SREK1	5	+	65454636	65454760	65440142	65440365	65455046	65455162	0	0	0.942
ENSG00000112983	BRD8	5	-	137502206	137502416	137501516	137501797	137504910	137505047	0	0	0.942
ENSG00000204569	PPP1R10	6	-	30572770	30572871	30572364	30572512	30573699	30573812	0	0	0.941
ENSG00000075856	SART3	12	-	108938202	108938308	108932709	108932865	108938914	108939099	0	0	0.941
ENSG00000204564	C6orf136	6	+	30620424	30620494	30614849	30615080	30620578	30620987	0	0	0.939
ENSG00000163608	C3orf17	3	-	112736294	112736449	112727017	112727277	112738388	112738491	0	0	0.939
ENSG00000131051	RBM39	20	-	34317383	34317473	34313045	34313077	34319862	34320057	1.07692e-14	2.96488e-14	0.939
ENSG00000114857	NKTR	3	+	42668691	42672067	42661507	42663008	42672662	42672808	0	0	0.938
ENSG00000197961	ZNF121	19	-	9694861	9695024	9676403	9677785	9695136	9695173	0	0	0.937
ENSG00000074266	EED	11	+	85968556	85968638	85967428	85967554	85988021	85988180	0	0	0.937
ENSG00000143995	MEIS1	2	+	66739280	66739426	66670096	66670180	66775074	66775151	0	0	0.937
ENSG00000143442	POGZ	1	-	151380884	151381057	151380575	151380716	151381169	151381304	0	0	0.936
ENSG00000137807	KIF23	15	+	69738621	69738703	69738347	69738430	69739209	69739280	0	0	0.935
ENSG00000035928	RFC1	4	-	39328182	39328260	39322002	39322289	39329143	39329376	0	0	0.935
ENSG00000140534	TICRR	15	+	90169166	90169292	90166853	90169017	90170186	90171243	0	0	0.934
ENSG00000174243	DDX23	12	-	49231306	49231440	49230808	49230820	49231724	49231863	0	0	0.933
ENSG00000089022	MAPKAPK5	12	+	112326688	112326804	112326291	112326422	112330770	112331220	0	0	0.932
ENSG00000170759	KIF5B	10	-	32327705	32327754	32327090	32327146	32328254	32328359	0	0	0.93
ENSG00000151657	KIN	10	-	7825043	7825138	7822018	7822141	7829782	7829990	0	0	0.929
ENSG00000163812	ZDHHC3	3	-	44970797	44970928	44956748	44959635	44986659	44986784	0	0	0.929
ENSG00000104866	PPP1R37	19	+	45641771	45641869	45596219	45596785	45643763	45643864	0	0	0.929
ENSG00000116337	AMPD2	1	+	110167924	110168055	110162761	110162900	110168283	110168414	0	0	0.928
ENSG00000109046	WSB1	17	+	25637086	25637200	25636125	25636298	25638534	25638642	0	0	0.927
ENSG00000112983	BRD8	5	-	137504158	137504377	137501516	137501797	137504910	137505047	0	0	0.927
ENSG00000185811	IKZF1	7	+	50455042	50455168	50367233	50367353	50467615	50472799	0	0	0.926
ENSG00000197329	PELI1	2	-	64331834	64331964	64327531	64327633	64335373	64335513	0	0	0.925
ENSG00000165813	C10orf118	10	-	115895649	115895736	115894671	115894814	115895906	115896005	0	0	0.923
ENSG00000162694	EXTL2	1	-	101354308	101354420	101343031	101343459	101360188	101360368	0	0	0.922
ENSG00000111790	FGFR1OP2	12	+	27113447	27113561	27109475	27109593	27116274	27116388	0	0	0.921
ENSG00000111725	PRKAB1	12	+	120114341	120114475	120110048	120110269	120117737	120117806	0	0	0.921
ENSG00000148090	AUH	9	-	93979558	93979609	93976241	93976707	93983086	93983274	0	0	0.92
ENSG00000161526	SAP30BP	17	+	73699887	73699939	73698559	73698651	73700835	73700894	0	0	0.919
ENSG00000152795	HNRNPDL	4	-	83346715	83346820	83345781	83346036	83347615	83347786	0	0	0.919
ENSG00000111731	C2CD5	12	-	22609904	22610095	22602589	22602825	22622642	22622729	0	0	0.918
ENSG00000035928	RFC1	4	-	39322906	39322994	39322084	39322289	39329143	39329376	0	0	0.918
ENSG00000111364	DDX55	12	+	124103215	124103384	124101057	124101150	124103978	124104271	0	0	0.917
ENSG00000148925	BTBD10	11	-	13466570	13466728	13443188	13443362	13484638	13484844	0	0	0.916
ENSG00000130164	LDLR	19	+	11227534	11227674	11224210	11224438	11230767	11230909	0	0	0.916
ENSG00000164329	PAPD4	5	+	78915434	78915608	78908242	78908898	78940945	78941015	0	0	0.916
ENSG00000249967	PI4K2A	10	+	99416577	99416731	99416041	99416173	99433337	99433667	0	0	0.916
ENSG00000137807	KIF23	15	+	69738624	69738703	69738347	69738430	69739209	69739280	0	0	0.915
ENSG00000198315	ZKSCAN8	6	+	28120038	28120162	28117260	28117402	28120833	28121851	0	0	0.912
ENSG00000154803	FLCN	17	-	17127235	17127457	17122332	17122523	17129489	17129636	0	0	0.911
ENSG00000151576	QTRTD1	3	+	113786833	113786910	113775581	113775711	113789472	113789685	0	0	0.911
ENSG00000174839	DENND6A	3	-	57616147	57616250	57614537	57614612	57616441	57616551	0	0	0.911
ENSG00000084676	NCOA1	2	+	24990947	24991004	24980841	24981025	24991089	24993571	0	0	0.911
ENSG00000158882	TOMM40L	1	+	161196677	161196745	161196265	161196394	161197673	161197779	0	0	0.909
ENSG00000123983	ACSL3	2	+	223791734	223791907	223789173	223789313	223795338	223795530	0	0	0.909
ENSG00000103540	CCP110	16	+	19553942	19554082	19551978	19552109	19554199	19554316	0	0	0.909
ENSG00000146247	PHIP	6	-	79675661	79675773	79675419	79675481	79679551	79679634	0	0	0.909
ENSG00000122299	ZC3H7A	16	-	11855261	11855367	11852286	11852395	11855765	11855899	0	0	0.909
ENSG00000115875	SRSF7	2	-	38975197	38975299	38973835	38973889	38975720	38975795	0	0	0.909
ENSG00000085433	WDR47	1	-	109533875	109533951	109525903	109526073	109538201	109538459	0	0	0.908
ENSG00000140650	PMM2	16	+	8898623	8898700	8895655	8895767	8906847	8906963	0	0	0.908
ENSG00000167962	ZNF598	16	-	2048965	2049122	2048702	2048853	2049496	2050257	0	0	0.908
ENSG00000132155	RAF1	3	-	12641650	12641778	12641189	12641307	12645634	12645712	0	0	0.908
ENSG00000163900	TMEM41A	3	-	185212941	185213103	185212410	185212549	185214615	185214769	0	0	0.907
ENSG00000196455	PIK3R4	3	-	130400334	130400435	130399447	130399565	130403093	130403225	0	0	0.906
ENSG00000155189	AGPAT5	8	+	6582390	6582460	6565877	6566408	6612571	6612695	0	0	0.906
ENSG00000157538	DSCR3	21	-	38605662	38605743	38604677	38604752	38612796	38612940	0	0	0.905
ENSG00000124275	MTRR	5	+	7889207	7889388	7885813	7885967	7891484	7891527	0	0	0.904
ENSG00000154114	TBCEL	11	+	120930677	120930794	120918236	120918376	120957486	120960316	0	0	0.904
ENSG00000113851	CRBN	3	-	3195643	3195759	3195107	3195172	3214459	3214609	0	0	0.904
ENSG00000060069	CTDP1	18	+	77488906	77489069	77474490	77475528	77496354	77496521	0	0	0.903
ENSG00000157538	DSCR3	21	-	38605662	38605743	38604677	38604752	38639538	38639630	0	0	0.902
ENSG00000135093	USP30	12	+	109494486	109494596	109490446	109490566	109505328	109505432	0	0	0.902
ENSG00000085999	RAD54L	1	+	46726398	46726687	46715671	46715791	46726932	46727057	0	0	0.902
ENSG00000158882	TOMM40L	1	+	161197425	161197527	161196093	161196394	161197673	161197779	0	0	0.901
ENSG00000146083	RNF44	5	-	175956288	175956388	175953697	175956091	175956523	175956645	0	0	0.9
ENSG00000163378	EOGT	3	-	69047161	69047265	69038075	69038168	69053528	69053633	0	0	0.9
ENSG00000170802	FOXN2	2	+	48589781	48589846	48573339	48573890	48600430	48600499	0	0	0.899
ENSG00000104866	PPP1R37	19	+	45643493	45643539	45596217	45596785	45643763	45643864	0	0	0.899
ENSG00000155100	OTUD6B	8	+	92088819	92088959	92083365	92083517	92090583	92091435	0	0	0.898
ENSG00000151576	QTRTD1	3	+	113775845	113775953	113775583	113775711	113795589	113795789	0	0	0.896
ENSG00000149100	EIF3M	11	+	32608591	32608690	32605383	32605475	32610557	32610681	0	0	0.896
ENSG00000143398	PIP5K1A	1	+	151214598	151214745	151212430	151212515	151214913	151215043	0	0	0.895
ENSG00000115966	ATF2	2	-	175957270	175957344	175939232	175939563	175957788	175957995	0	0	0.895
ENSG00000169629	RGPD8	2	-	113174769	113174915	113163873	113163961	113175260	113175491	0	0	0.895
ENSG00000134644	PUM1	1	-	31479840	31479949	31454184	31454252	31501642	31501711	0	0	0.893
ENSG00000156875	HIAT1	1	+	100534028	100534142	100533532	100533751	100542720	100542833	0	0	0.893
ENSG00000234545	FAM133B	7	-	92195323	92195375	92190450	92191682	92199136	92199229	0	0	0.893
ENSG00000112078	KCTD20	6	+	36446897	36447000	36437828	36438034	36452490	36452601	0	0	0.893
ENSG00000103978	TMEM87A	15	-	42519003	42519107	42512259	42512333	42519908	42519967	0	0	0.892
ENSG00000075292	ZNF638	2	+	71655676	71655781	71645731	71645769	71658456	71658558	0	0	0.892
ENSG00000078668	VDAC3	8	+	42252601	42252654	42251727	42251796	42256229	42256382	0	0	0.891
ENSG00000177200	CHD9	16	+	53261459	53261515	53261307	53261376	53262894	53263012	0	0	0.891
ENSG00000154114	TBCEL	11	+	120925760	120926017	120918236	120918376	120957486	120957805	0	0	0.89
ENSG00000172766	NAA16	13	+	41929279	41929352	41902859	41902979	41932439	41932609	0	0	0.89
ENSG00000138592	USP8	15	+	50769045	50769194	50763829	50763992	50769472	50769696	0	0	0.889
ENSG00000258555	SPECC1L-ADORA2A	22	+	24672667	24672771	24666865	24666951	24709280	24709434	0	0	0.889
ENSG00000168137	SETD5	3	+	9476507	9476566	9476017	9476169	9477411	9477590	0	0	0.889
ENSG00000135698	MPHOSPH6	16	-	82185028	82185119	82181766	82182468	82197686	82197799	0	0	0.889
ENSG00000121073	SLC35B1	17	-	47783565	47783671	47782485	47782643	47784326	47784622	0	0	0.889
ENSG00000134077	THUMPD3	3	+	9422186	9422302	9416199	9416330	9424882	9424993	0	0	0.888
ENSG00000164300	SERINC5	5	-	79465157	79465369	79462205	79462301	79473707	79473886	0	0	0.888
ENSG00000163870	TPRA1	3	-	127294245	127294348	127294027	127294108	127295459	127295539	0	0	0.888
ENSG00000129472	RAB2B	14	-	21936828	21936911	21936515	21936608	21944686	21944832	0	0	0.887
ENSG00000079134	THOC1	18	-	225088	225403	224923	224994	226800	226901	0	0	0.887
ENSG00000070010	UFD1L	22	-	19459209	19459331	19445593	19445662	19466605	19466667	2.33147e-15	6.55582e-15	0.887
ENSG00000114439	BBX	3	+	107508633	107508723	107497217	107497366	107517369	107517506	0	0	0.886
ENSG00000123200	ZC3H13	13	-	46619525	46619648	46585549	46585689	46626538	46626881	0	0	0.886
ENSG00000168389	MFSD2A	1	+	40424372	40424497	40420801	40421057	40430882	40431006	0	0	0.886
ENSG00000133316	WDR74	11	-	62601089	62601146	62600383	62600603	62601263	62601409	0	0	0.885
ENSG00000117036	ETV3	1	-	157103903	157104019	157090982	157095771	157105262	157105500	0	0	0.884
ENSG00000064012	CASP8	2	+	202137620	202137665	202137360	202137499	202149538	202150040	0	0	0.884
ENSG00000151576	QTRTD1	3	+	113775845	113775953	113775583	113775711	113789472	113789685	0	0	0.884
ENSG00000116497	S100PBP	1	+	33290913	33291086	33283253	33283290	33291698	33292061	0	0	0.884
ENSG00000147548	WHSC1L1	8	-	38178589	38178690	38176412	38176458	38186895	38187411	0	0	0.884
ENSG00000128908	INO80	15	-	41319793	41319934	41289726	41289799	41337101	41337273	0	0	0.883
ENSG00000147416	ATP6V1B2	8	+	20072328	20072479	20070292	20070416	20074730	20074835	0	0	0.883
ENSG00000131323	TRAF3	14	+	103352525	103352606	103342694	103342862	103369591	103369766	0	0	0.883
ENSG00000078403	MLLT10	10	+	22022432	22022521	22021827	22022016	22022696	22023058	0	0	0.882
ENSG00000103121	CMC2	16	-	81015410	81015482	81009697	81010076	81040338	81040502	0	0	0.882
ENSG00000162711	NLRP3	1	+	247592886	247593057	247587148	247588901	247607273	247607444	0	0	0.882
ENSG00000033100	CHPF2	7	+	150933493	150933676	150929584	150931360	150934459	150935908	0	0	0.881
ENSG00000038219	BOD1L1	4	-	13584275	13584360	13583860	13583934	13588019	13588099	0	0	0.881
ENSG00000146247	PHIP	6	-	79671406	79671527	79668191	79668317	79672813	79672969	0	0	0.88
ENSG00000037637	FBXO42	1	-	16578782	16578899	16573333	16578280	16582205	16582316	0	0	0.88
ENSG00000244754	N4BP2L2	13	-	33101544	33101669	33017833	33018263	33109905	33111164	0	0	0.88
ENSG00000173575	CHD2	15	+	93444396	93444529	93435233	93435302	93467550	93467782	0	0	0.879
ENSG00000166801	FAM111A	11	+	58910969	58913329	58910555	58910777	58919222	58922512	0	0	0.879
ENSG00000148835	TAF5	10	+	105145082	105145247	105142994	105143124	105146931	105147109	0	0	0.879
ENSG00000122223	CD244	1	-	160802308	160802365	160800972	160801217	160832406	160832490	0	0	0.878
ENSG00000134294	SLC38A2	12	-	46764294	46764410	46761049	46761123	46764558	46764640	0	0	0.878
ENSG00000001084	GCLC	6	-	53380906	53381015	53379236	53379295	53385575	53385758	0	0	0.878
ENSG00000206560	ANKRD28	3	-	15756084	15756163	15755033	15755148	15762421	15762634	0	0	0.878
ENSG00000112242	E2F3	6	+	20480076	20480188	20404033	20404063	20490398	20493941	0	0	0.877
ENSG00000003756	RBM5	3	+	50147811	50147896	50147035	50147121	50150815	50150977	0	0	0.877
ENSG00000101596	SMCHD1	18	+	2778166	2778237	2777803	2777913	2784447	2784619	0	0	0.877
ENSG00000114742	WDR48	3	+	39108217	39108366	39108038	39108121	39110261	39110311	0	0	0.876
ENSG00000007168	PAFAH1B1	17	+	2568665	2568750	2541392	2541614	2570285	2570492	0	0	0.876
ENSG00000065600	TMEM206	1	-	212550903	212551048	212537272	212538718	212553236	212553379	0	0	0.876
ENSG00000163870	TPRA1	3	-	127294782	127294893	127294027	127294108	127295459	127295539	0	0	0.876
ENSG00000164329	PAPD4	5	+	78938666	78938733	78908833	78908898	78940945	78941015	0	0	0.876
ENSG00000146872	TLK2	17	+	60655837	60655935	60654069	60654136	60663495	60663587	0	0	0.875
ENSG00000131051	RBM39	20	-	34328446	34328519	34327024	34327469	34328745	34328809	0	0	0.875
ENSG00000185811	IKZF1	7	+	50455042	50455168	50450237	50450405	50467615	50472799	0	0	0.874
ENSG00000135605	TEC	4	-	48148341	48148416	48147424	48147596	48151573	48151702	0	0	0.874
ENSG00000163900	TMEM41A	3	-	185212941	185213103	185207388	185209545	185214615	185214769	0	0	0.874
ENSG00000129484	PARP2	14	+	20825554	20825679	20825209	20825308	20825796	20826064	0	0	0.874
ENSG00000177463	NR2C2	3	+	15073885	15074007	15071781	15071959	15084340	15084536	0	0	0.873
ENSG00000113761	ZNF346	5	+	176468126	176468230	176449735	176449914	176489058	176489152	0	0	0.873
ENSG00000005339	CREBBP	16	-	3788559	3788673	3786650	3786816	3790399	3790550	0	0	0.873
ENSG00000133884	DPF2	11	+	65111461	65111540	65111215	65111308	65113136	65113274	0	0	0.873
ENSG00000102786	INTS6	13	-	51956164	51956259	51953597	51953708	51957464	51957597	0	0	0.872
ENSG00000136653	RASSF5	1	+	206758511	206758627	206757718	206758016	206760157	206761044	0	0	0.872
ENSG00000152223	EPG5	18	-	43528468	43528542	43523970	43524085	43529449	43529557	0	0	0.872
ENSG00000156976	EIF4A2	3	+	186506098	186506205	186505283	186505373	186506913	186507670	0	0	0.872
ENSG00000164327	RICTOR	5	-	38968044	38968132	38967438	38967529	38971978	38972061	0	0	0.872
ENSG00000154642	C21orf91	21	-	19167524	19167587	19161283	19165898	19168898	19169435	0	0	0.871
ENSG00000066651	TRMT11	6	+	126317112	126317186	126314902	126314968	126319368	126319461	0	0	0.871
ENSG00000043143	PHF15	5	+	133912457	133912586	133901805	133902270	133914183	133915164	0	0	0.871
ENSG00000106344	RBM28	7	-	127978303	127978396	127975900	127976096	127978779	127978855	0	0	0.87
ENSG00000051108	HERPUD1	16	+	56969315	56969387	56969146	56969224	56970598	56970729	0	0	0.87
ENSG00000159086	PAXBP1	21	-	34115558	34115625	34110483	34110630	34115988	34116065	0	0	0.87
ENSG00000135446	CDK4	12	-	58145282	58145442	58143002	58143100	58145957	58146059	0	0	0.869
ENSG00000082269	FAM135A	6	+	71124993	71125079	71123217	71123405	71162194	71162210	0	0	0.868
ENSG00000047056	WDR37	10	+	1151065	1151207	1132225	1132297	1170157	1170292	0	0	0.868
ENSG00000151576	QTRTD1	3	+	113784083	113784304	113775581	113775711	113789472	113789685	0	0	0.867
ENSG00000164327	RICTOR	5	-	38966742	38966823	38964893	38964994	38967262	38967329	0	0	0.867
ENSG00000165699	TSC1	9	-	135800973	135801126	135798734	135798879	135804153	135804339	0	0	0.867
ENSG00000196792	STRN3	14	-	31382729	31382863	31381212	31381388	31404368	31404510	0	0	0.867
ENSG00000181450	ZNF678	1	+	227770214	227770307	227751243	227751425	227842036	227842469	0	0	0.866
ENSG00000164162	ANAPC10	4	-	145985723	145985844	145916606	145916755	146017136	146017263	0	0	0.865
ENSG00000102786	INTS6	13	-	51969435	51969619	51957724	51957877	52004429	52004519	0	0	0.865
ENSG00000150527	CTAGE5	14	+	39760222	39760315	39748652	39748741	39762474	39762585	0	0	0.865
ENSG00000107164	FUBP3	9	+	133489674	133489732	133488342	133488414	133493183	133493282	0	0	0.865
ENSG00000134440	NARS	18	-	55274365	55274565	55273088	55273202	55274675	55274715	0	0	0.864
ENSG00000081189	MEF2C	5	-	88056804	88056942	88047673	88047860	88100414	88100618	0	0	0.864
ENSG00000184014	DENND5A	11	-	9164949	9165032	9163486	9163655	9165643	9165825	0	0	0.864
ENSG00000119927	GPAM	10	-	113937741	113937815	113935357	113935471	113940230	113940353	0	0	0.864
ENSG00000111845	PAK1IP1	6	+	10703637	10703690	10702797	10702872	10704739	10704885	0	0	0.863
ENSG00000166783	KIAA0430	16	-	15694497	15694558	15694284	15694410	15695847	15696060	0	0	0.863
ENSG00000187764	SEMA4D	9	-	91996088	91996261	91995969	91996013	92001281	92001397	0	0	0.863
ENSG00000114439	BBX	3	+	107508633	107508723	107497217	107497366	107517447	107517518	0	0	0.862
ENSG00000015153	YAF2	12	-	42631400	42631526	42555414	42555567	42631956	42632050	0	0	0.862
[truncated: 9,663 more rows]
