# Supplementary material for: Mutant U2AF1-expressing cells are sensitive to pharmacological modulation of the spliceosome
Source: Nat Commun. 2017 Jan 9;8:14060. doi: 10.1038/ncomms14060 (PMC5227701; doi:10.1038/ncomms14060)
Supplement: Supplementary Data 3 — Pathways enriched (GOseq FDR < 0.1) in differentially spliced genes in primary human CD34+ hematopoietic cells following treatment with sudemycin D6. [file ncomms14060-s4.xlsx]

## Sheet: Analysis
Supplementary Data 3. Pathways enriched (GOseq FDR < 0.1) in differentially spliced genes in primary human CD34+ hematopoietic cells following treatment with sudemycin D6
Category	Term/Pathway	FDR	Enrichment
KEGG
3013	RNA transport	0.00397322	1.45689
4110	Cell cycle	0.00397322	1.45089
3040	Spliceosome	0.0159617	1.44528
4120	Ubiquitin mediated proteolysis	0.00397322	1.40058
Molecular Function
GO:0004004	ATP-dependent RNA helicase activity	0.0599486	1.81778
GO:0003724	RNA helicase activity	0.0383288	1.74786
GO:0003678	DNA helicase activity	0.00313284	1.69659
GO:0008026	ATP-dependent helicase activity	0.000108632	1.65671
GO:0070035	purine NTP-dependent helicase activity	0.000108632	1.65671
GO:0018024	histone-lysine N-methyltransferase activity	0.0212029	1.62126
GO:0050681	androgen receptor binding	0.090093	1.60392
GO:0033613	activating transcription factor binding	0.0616067	1.59055
GO:0035258	steroid hormone receptor binding	0.0165928	1.57769
GO:0016278	lysine N-methyltransferase activity	0.0447016	1.55176
GO:0016279	protein-lysine N-methyltransferase activity	0.0447016	1.55176
GO:0004386	helicase activity	0.000166631	1.54236
GO:0004527	exonuclease activity	0.0166725	1.49527
GO:0003729	mRNA binding	0.0221079	1.49317
GO:0035326	enhancer binding	0.0823566	1.48115
GO:0051427	hormone receptor binding	0.00767816	1.46535
GO:0035257	nuclear hormone receptor binding	0.0169559	1.45422
GO:0001076	RNA polymerase II transcription factor binding transcription factor activity	0.0472836	1.42261
GO:0044822	poly(A) RNA binding	3.84474e-11	1.37833
GO:0003723	RNA binding	3.76793e-12	1.34483
GO:0016887	ATPase activity	0.0111218	1.33678
GO:0001077	RNA polymerase II core promoter proximal region sequence-specific DNA binding transcription factor activity involved in positive regulation of transcription	0.0895338	1.33493
GO:0003682	chromatin binding	0.000853699	1.33304
GO:0001012	RNA polymerase II regulatory region DNA binding	0.00251758	1.311
GO:0000987	core promoter proximal region sequence-specific DNA binding	0.0664622	1.30812
GO:0000977	RNA polymerase II regulatory region sequence-specific DNA binding	0.00343496	1.30478
GO:0004842	ubiquitin-protein transferase activity	0.00342307	1.30181
GO:0001159	core promoter proximal region DNA binding	0.0895338	1.29601
GO:0003713	transcription coactivator activity	0.0258669	1.29358
GO:0016874	ligase activity	0.00167243	1.29311
GO:0000976	transcription regulatory region sequence-specific DNA binding	0.00325822	1.29158
GO:0001228	RNA polymerase II transcription regulatory region sequence-specific DNA binding transcription factor activity involved in positive regulation of transcription	0.066936	1.28935
GO:0008134	transcription factor binding	0.00561304	1.27875
GO:0000975	regulatory region DNA binding	0.000348508	1.26658
GO:0001067	regulatory region nucleic acid binding	0.000348508	1.26658
GO:0044212	transcription regulatory region DNA binding	0.000943141	1.2635
GO:0003676	nucleic acid binding	5.19629e-32	1.24707
GO:0043565	sequence-specific DNA binding	0.00167243	1.2257
GO:0005524	ATP binding	0.000123593	1.22477
GO:0032559	adenyl ribonucleotide binding	0.000260268	1.22184
GO:0030554	adenyl nucleotide binding	0.000718927	1.21569
GO:0000988	protein binding transcription factor activity	0.045549	1.20726
GO:0000989	transcription factor binding transcription factor activity	0.0616067	1.20416
GO:0003677	DNA binding	1.01699e-20	1.20136
GO:1901265	nucleoside phosphate binding	0.000941335	1.18792
GO:0035639	purine ribonucleoside triphosphate binding	0.00325822	1.1878
GO:0001882	nucleoside binding	0.00343496	1.18754
GO:0000166	nucleotide binding	0.00105436	1.18716
GO:0032549	ribonucleoside binding	0.00373214	1.18653
GO:0032550	purine ribonucleoside binding	0.00373214	1.18599
GO:0001883	purine nucleoside binding	0.0038713	1.18557
GO:0032553	ribonucleotide binding	0.00373214	1.18456
GO:1901363	heterocyclic compound binding	7.16826e-24	1.18377
GO:0097159	organic cyclic compound binding	7.16826e-24	1.18345
GO:0019899	enzyme binding	0.0106769	1.18308
GO:0032555	purine ribonucleotide binding	0.00490459	1.183
GO:0017076	purine nucleotide binding	0.0086378	1.17789
GO:0008270	zinc ion binding	0.000289071	1.17742
GO:0036094	small molecule binding	0.00723657	1.16908
GO:0001071	nucleic acid binding transcription factor activity	1.18407e-07	1.14791
GO:0003700	sequence-specific DNA binding transcription factor activity	1.18407e-07	1.14791
GO:0046914	transition metal ion binding	0.00642788	1.14556
GO:0043167	ion binding	1.81995e-05	1.08302
GO:0005488	binding	3.06361e-09	1.082
GO:0046872	metal ion binding	0.000402418	1.06586
GO:0043169	cation binding	0.000556507	1.0651
GO:0003674	molecular_function	0.0249987	1.0499
Biological Processes
GO:0032508	DNA duplex unwinding	0.000524411	1.71085
GO:0000289	nuclear-transcribed mRNA poly(A) tail shortening	0.0746854	1.68794
GO:0043331	response to dsRNA	0.00691178	1.66629
GO:0000245	spliceosomal complex assembly	0.022546	1.65252
GO:0032392	DNA geometric change	0.00496998	1.64629
GO:0006406	mRNA export from nucleus	0.0164752	1.58068
GO:0006405	RNA export from nucleus	0.0198028	1.55809
GO:0043484	regulation of RNA splicing	0.0537029	1.54049
GO:0071826	ribonucleoprotein complex subunit organization	0.000733352	1.52126
GO:0034968	histone lysine methylation	0.0128285	1.51481
GO:0007098	centrosome cycle	0.0979848	1.51481
GO:0006997	nucleus organization	0.0146861	1.51116
GO:0022618	ribonucleoprotein complex assembly	0.00259837	1.50808
GO:0051028	mRNA transport	0.00574927	1.49527
GO:0031124	mRNA 3'-end processing	0.0445835	1.48727
GO:0031123	RNA 3'-end processing	0.0391246	1.46135
GO:0051168	nuclear export	0.0201362	1.45995
GO:0006403	RNA localization	0.00658848	1.45917
GO:0016571	histone methylation	0.0445835	1.45845
GO:0050657	nucleic acid transport	0.0111934	1.4568
GO:0050658	RNA transport	0.0111934	1.4568
GO:0051236	establishment of RNA localization	0.0111934	1.4568
GO:0000377	RNA splicing, via transesterification reactions with bulged adenosine as nucleophile	0.00152571	1.44733
GO:0000398	mRNA splicing, via spliceosome	0.00152571	1.44733
GO:0022613	ribonucleoprotein complex biogenesis	4.51474e-05	1.441
GO:0000375	RNA splicing, via transesterification reactions	0.00259837	1.43907
GO:0006397	mRNA processing	2.05438e-06	1.41969
GO:0016573	histone acetylation	0.0090273	1.41725
GO:0030518	intracellular steroid hormone receptor signaling pathway	0.0978633	1.41617
GO:0018393	internal peptidyl-lysine acetylation	0.0090273	1.41216
GO:0018394	peptidyl-lysine acetylation	0.00824352	1.40731
GO:0015931	nucleobase-containing compound transport	0.0278088	1.40003
GO:0071103	DNA conformation change	0.0658193	1.39734
GO:0008380	RNA splicing	0.00033912	1.39477
GO:0006475	internal protein amino acid acetylation	0.0264198	1.38151
GO:0006473	protein acetylation	0.0210571	1.37343
GO:0006396	RNA processing	3.43316e-08	1.3705
GO:0007059	chromosome segregation	0.0830285	1.3663
GO:0018205	peptidyl-lysine modification	0.00632316	1.36333
GO:1901987	regulation of cell cycle phase transition	0.0472662	1.33983
GO:1901990	regulation of mitotic cell cycle phase transition	0.0569214	1.33941
GO:0010948	negative regulation of cell cycle process	0.0469072	1.33467
GO:0016570	histone modification	0.00033912	1.3342
GO:0016071	mRNA metabolic process	0.00752908	1.33221
GO:0006200	ATP catabolic process	0.0231399	1.33123
GO:0016569	covalent chromatin modification	0.00103943	1.32727
GO:0016568	chromatin modification	3.80989e-05	1.32057
GO:0009128	purine nucleoside monophosphate catabolic process	0.0516973	1.31655
GO:0009158	ribonucleoside monophosphate catabolic process	0.0516973	1.31655
GO:0009169	purine ribonucleoside monophosphate catabolic process	0.0516973	1.31655
GO:0006325	chromatin organization	4.51474e-05	1.31428
GO:0051276	chromosome organization	2.47057e-06	1.31237
GO:0044770	cell cycle phase transition	0.0105064	1.3114
GO:0034470	ncRNA processing	0.0978633	1.31011
GO:0043543	protein acylation	0.0658193	1.3097
GO:0044772	mitotic cell cycle phase transition	0.0154889	1.30845
GO:0009125	nucleoside monophosphate catabolic process	0.0792189	1.30694
GO:0006913	nucleocytoplasmic transport	0.0445835	1.30555
GO:0006260	DNA replication	0.056916	1.29739
GO:0051169	nuclear transport	0.0790867	1.29401
GO:0010564	regulation of cell cycle process	0.0278088	1.2817
GO:0006281	DNA repair	0.0278088	1.28115
GO:0010608	posttranscriptional regulation of gene expression	0.0658193	1.27918
GO:1903047	mitotic cell cycle process	0.00117507	1.2775
GO:0043632	modification-dependent macromolecule catabolic process	0.0278088	1.27612
GO:0030522	intracellular receptor signaling pathway	0.0988715	1.27145
GO:0019941	modification-dependent protein catabolic process	0.0426538	1.27059
GO:0006511	ubiquitin-dependent protein catabolic process	0.0488001	1.26866
GO:0000278	mitotic cell cycle	0.00140661	1.26383
GO:0051603	proteolysis involved in cellular protein catabolic process	0.0569214	1.2598
GO:0070647	protein modification by small protein conjugation or removal	4.16477e-05	1.25824
GO:0044257	cellular protein catabolic process	0.0503699	1.25684
GO:0032446	protein modification by small protein conjugation	8.58594e-05	1.25645
GO:0016567	protein ubiquitination	0.000387818	1.25232
GO:0022402	cell cycle process	9.15504e-05	1.24996
GO:0051254	positive regulation of RNA metabolic process	1.38203e-06	1.2485
GO:1902680	positive regulation of RNA biosynthetic process	7.15588e-06	1.23758
GO:0051726	regulation of cell cycle	0.00649491	1.23609
GO:0045893	positive regulation of transcription, DNA-templated	8.20065e-06	1.23377
GO:0006259	DNA metabolic process	0.0110602	1.23331
GO:2000113	negative regulation of cellular macromolecule biosynthetic process	1.1007e-05	1.22873
GO:0045944	positive regulation of transcription from RNA polymerase II promoter	0.00223436	1.22823
GO:0007049	cell cycle	2.1878e-05	1.22799
GO:0045935	positive regulation of nucleobase-containing compound metabolic process	5.60843e-06	1.22564
GO:0006366	transcription from RNA polymerase II promoter	8.36514e-08	1.22367
GO:0010558	negative regulation of macromolecule biosynthetic process	1.4464e-05	1.22216
GO:0006974	cellular response to DNA damage stimulus	0.0666172	1.22081
GO:0000122	negative regulation of transcription from RNA polymerase II promoter	0.010066	1.21964
GO:0010557	positive regulation of macromolecule biosynthetic process	3.80989e-05	1.21919
GO:0010628	positive regulation of gene expression	4.39568e-05	1.21593
GO:0051173	positive regulation of nitrogen compound metabolic process	3.22708e-05	1.21256
GO:0006357	regulation of transcription from RNA polymerase II promoter	1.75491e-06	1.2125
GO:0045934	negative regulation of nucleobase-containing compound metabolic process	9.30331e-05	1.21097
GO:0045892	negative regulation of transcription, DNA-templated	0.000117796	1.20979
GO:0031328	positive regulation of cellular biosynthetic process	8.76045e-05	1.20835
GO:0031327	negative regulation of cellular biosynthetic process	4.89606e-05	1.20768
GO:0051253	negative regulation of RNA metabolic process	0.000292914	1.20608
GO:0009891	positive regulation of biosynthetic process	0.000109097	1.20563
GO:1902679	negative regulation of RNA biosynthetic process	0.000173227	1.20379
GO:0009890	negative regulation of biosynthetic process	0.000108587	1.20037
GO:0090304	nucleic acid metabolic process	2.94722e-25	1.19695
GO:0016070	RNA metabolic process	2.84732e-22	1.19608
GO:0010629	negative regulation of gene expression	0.000637431	1.19485
GO:0051172	negative regulation of nitrogen compound metabolic process	0.00135523	1.19469
GO:2000112	regulation of cellular macromolecule biosynthetic process	1.04803e-20	1.18038
GO:0006351	transcription, DNA-templated	4.54715e-20	1.17856
GO:0010605	negative regulation of macromolecule metabolic process	0.00153678	1.17776
GO:0032774	RNA biosynthetic process	2.9768e-18	1.17724
GO:0051252	regulation of RNA metabolic process	4.54715e-20	1.17663
GO:0010556	regulation of macromolecule biosynthetic process	4.54715e-20	1.17621
GO:0010467	gene expression	7.6404e-19	1.17565
GO:0031326	regulation of cellular biosynthetic process	6.05169e-20	1.17329
GO:1902589	single-organism organelle organization	0.0534965	1.17289
GO:0009889	regulation of biosynthetic process	7.91051e-20	1.17239
GO:2001141	regulation of RNA biosynthetic process	2.27063e-19	1.17199
GO:0006355	regulation of transcription, DNA-templated	1.82599e-19	1.17198
GO:0034645	cellular macromolecule biosynthetic process	6.26748e-18	1.16844
GO:0009892	negative regulation of metabolic process	0.00265162	1.16682
GO:0031324	negative regulation of cellular metabolic process	0.00761669	1.16358
GO:0009059	macromolecule biosynthetic process	4.64246e-17	1.16259
GO:0010468	regulation of gene expression	9.71519e-18	1.16189
GO:0034654	nucleobase-containing compound biosynthetic process	3.23894e-15	1.16118
GO:0019219	regulation of nucleobase-containing compound metabolic process	1.82599e-19	1.1603
GO:0006996	organelle organization	0.0184793	1.15943
GO:0006139	nucleobase-containing compound metabolic process	2.35344e-19	1.15856
GO:0010604	positive regulation of macromolecule metabolic process	0.0132693	1.15808
GO:0051171	regulation of nitrogen compound metabolic process	6.26748e-18	1.15574
GO:0019438	aromatic compound biosynthetic process	2.80388e-14	1.15564
GO:0018130	heterocycle biosynthetic process	1.03318e-13	1.15301
GO:0031325	positive regulation of cellular metabolic process	0.0191659	1.15295
GO:0046483	heterocycle metabolic process	1.89466e-17	1.15086
GO:0006725	cellular aromatic compound metabolic process	4.64246e-17	1.14965
GO:0044260	cellular macromolecule metabolic process	1.77475e-22	1.14936
GO:1901362	organic cyclic compound biosynthetic process	5.88998e-13	1.14892
GO:0006464	cellular protein modification process	3.22708e-05	1.14632
GO:0036211	protein modification process	3.22708e-05	1.14632
GO:0044271	cellular nitrogen compound biosynthetic process	3.59528e-12	1.1451
GO:0044267	cellular protein metabolic process	0.00382045	1.14433
GO:0031323	regulation of cellular metabolic process	9.81147e-18	1.14368
GO:1901360	organic cyclic compound metabolic process	9.1095e-16	1.14354
GO:0043412	macromolecule modification	4.76355e-05	1.14179
GO:0009893	positive regulation of metabolic process	0.0604999	1.14156
GO:0060255	regulation of macromolecule metabolic process	7.33601e-15	1.14108
GO:0080090	regulation of primary metabolic process	5.7088e-16	1.13719
GO:0034641	cellular nitrogen compound metabolic process	3.74248e-12	1.13302
GO:1901576	organic substance biosynthetic process	9.53896e-11	1.13053
GO:0044249	cellular biosynthetic process	1.21943e-10	1.13014
GO:0019222	regulation of metabolic process	7.56821e-15	1.12851
GO:0043170	macromolecule metabolic process	5.65919e-17	1.12688
GO:0009058	biosynthetic process	1.6028e-09	1.12426
GO:0048523	negative regulation of cellular process	0.0186571	1.12409
GO:0006807	nitrogen compound metabolic process	1.7627e-10	1.12207
GO:0048519	negative regulation of biological process	0.0688646	1.11113
GO:0044237	cellular metabolic process	5.1392e-09	1.09578
GO:0050794	regulation of cellular process	3.31733e-11	1.09417
GO:0044238	primary metabolic process	3.78904e-08	1.09327
GO:0071704	organic substance metabolic process	4.1056e-07	1.08864
GO:0050789	regulation of biological process	3.2385e-08	1.0823
GO:0065007	biological regulation	1.33048e-06	1.07478
GO:0008152	metabolic process	0.000762939	1.07343
GO:0009987	cellular process	0.00952937	1.05974
