# Supplementary material for: Mutant U2AF1-expressing cells are sensitive to pharmacological modulation of the spliceosome
Source: Nat Commun. 2017 Jan 9;8:14060. doi: 10.1038/ncomms14060 (PMC5227701; doi:10.1038/ncomms14060)
Supplement: Supplementary Data 4 — Pathways enriched (GOseq FDR < 0.1) in differentially expressed genes in primary human CD34+ hematopoietic cells following treatment with sudemycin D6. [file ncomms14060-s5.xlsx]

## Sheet: Analysis
Supplementary Data 4. Pathways enriched (GOseq FDR < 0.1) in differentially expressed genes in primary human CD34+ hematopoietic cells following treatment with sudemycin D6
Category	Term/Pathway	FDR	Enrichment
KEGG
4742	Taste transduction	1.40465e-10	8.03754
4740	Olfactory transduction	0.00300522	4.27613
4080	Neuroactive ligand-receptor interaction	0.074746	2.12342
4020	Calcium signaling pathway	0.0893821	1.7399
Molecular Function
GO:0008527	taste receptor activity	1.56615e-07	11.0721
GO:0033038	bitter taste receptor activity	1.27965e-06	10.7314
GO:0004984	olfactory receptor activity	0.00109982	7.75049
GO:0004930	G-protein coupled receptor activity	2.14735e-10	3.18877
GO:0008083	growth factor activity	0.12732	2.5835
GO:0004888	transmembrane signaling receptor activity	1.40582e-08	2.07493
GO:0038023	signaling receptor activity	6.24485e-07	1.80729
GO:0004872	receptor activity	3.27663e-05	1.51553
GO:0004871	signal transducer activity	0.000186917	1.37837
GO:0060089	molecular transducer activity	0.000186917	1.37837
Biological Processes
GO:0050912	detection of chemical stimulus involved in sensory perception of taste	1.56598e-08	11.3674
GO:0001580	detection of chemical stimulus involved in sensory perception of bitter taste	1.73498e-07	11.0721
GO:0050913	sensory perception of bitter taste	6.88763e-08	10.03
GO:0000185	activation of MAPKKK activity	0.010486	9.68811
GO:0050907	detection of chemical stimulus involved in sensory perception	1.84956e-12	9.62129
GO:0050909	sensory perception of taste	7.00744e-09	9.15966
GO:0050911	detection of chemical stimulus involved in sensory perception of smell	0.00234192	7.75049
GO:0007606	sensory perception of chemical stimulus	4.70252e-12	7.07653
GO:0050906	detection of stimulus involved in sensory perception	2.47219e-10	6.20039
GO:0009593	detection of chemical stimulus	6.69398e-09	5.66382
GO:0007608	sensory perception of smell	0.00779166	5.39164
GO:0051606	detection of stimulus	2.52059e-06	2.87875
GO:0007600	sensory perception	9.13094e-07	2.37402
GO:0007186	G-protein coupled receptor signaling pathway	5.94569e-10	2.18552
GO:0050877	neurological system process	2.52059e-06	1.79721
GO:0003008	system process	2.02026e-06	1.48726
GO:0007166	cell surface receptor signaling pathway	0.00387364	1.0495
