# Supplementary material for: Mutant U2AF1-expressing cells are sensitive to pharmacological modulation of the spliceosome
Source: Nat Commun. 2017 Jan 9;8:14060. doi: 10.1038/ncomms14060 (PMC5227701; doi:10.1038/ncomms14060)
Supplement: Supplementary Data 5 — Differentially spliced junctions (FDR<10%, |delta percent spliced in or PSI (Δψ)|>1%) between vehicle-treated mutant and wildtype U2AF1-expressing bone marrow cells in vivo. [file ncomms14060-s6.xlsx]

## Sheet: Alt 3' SS
Supplementary Data 5a. Differentially spliced alternative 3' splice site junctions (FDR<10%, |delta percent spliced in or PSI (∆Ψ)|>1%) between vehicle-treated mutant and wildtype U2AF1-expressing bone marrow cells in vivo
Ensembl Gene ID (mm9)	Gene Symbol	Chromosome	Strand	Long Exon Start (0 base)	Long Exon End	Short Exon Start (0 base)	Short Exon End	Flanking Exon Start	Flanking Exon End	Nominal p-value	FDR	Percent Spliced In (PSI or Ψ)
ENSMUSG00000039361	Picalm	7	+	97339650	97339782	97339665	97339782	97337659	97337767	0	0	-0.15
ENSMUSG00000000157	Itgb2l	16	-	96647655	96647875	96647655	96647832	96648335	96648580	0	0	0.478
ENSMUSG00000044811	AF251705	11	-	114861942	114862387	114861942	114862299	114862800	114863194	0	0	0.238
ENSMUSG00000026977	2016-03-07	2	+	60071955	60073054	60071990	60073054	60070256	60070424	0	0	0.147
ENSMUSG00000030091	Nup210	6	-	90963063	90964490	90963063	90963310	90965817	90965901	1.11022e-16	1.62093e-14	-0.11
ENSMUSG00000034160	Ogt	X	+	98838314	98838495	98838344	98838495	98835556	98835661	8.88178e-16	1.08062e-13	0.146
ENSMUSG00000031715	Smarca5	8	-	83250109	83250616	83250109	83250265	83251514	83251694	2.27596e-14	2.3735e-12	0.031
ENSMUSG00000025473	Adam8	7	-	147172201	147172385	147172201	147172367	147172631	147172707	2.63065e-11	2.40047e-09	0.047
ENSMUSG00000029705	Cux1	5	-	136802619	136802880	136802619	136802802	136808493	136808598	6.79089e-11	5.50817e-09	0.097
ENSMUSG00000035929	H2-Q4	17	+	35516764	35517118	35516848	35517118	35516561	35516652	7.95002e-11	5.80351e-09	0.139
ENSMUSG00000028152	Tspan5	3	+	138559752	138559878	138559816	138559878	138557311	138557482	1.10124e-10	7.30822e-09	0.238
ENSMUSG00000031389	Arhgap4	X	-	71150989	71151232	71150989	71151202	71151767	71151930	7.96637e-10	4.84621e-08	0.073
ENSMUSG00000052760	A630001G21Rik	1	-	87619672	87619962	87619672	87619756	87621695	87621864	2.74318e-09	1.5404e-07	0.231
ENSMUSG00000021905	Dph3	14	-	32898092	32898293	32898092	32898167	32898595	32898795	1.29314e-08	6.74282e-07	0.09
ENSMUSG00000037876	Jmjd1c	10	+	66680785	66680929	66680864	66680929	66679730	66679855	1.28503e-07	6.25384e-06	0.268
ENSMUSG00000038671	Arfrp1	2	-	181098718	181098900	181098718	181098801	181099015	181099103	2.23801e-07	1.02109e-05	0.133
ENSMUSG00000018501	Ncor1	11	-	62186577	62187124	62186577	62186956	62190136	62190263	3.88238e-07	1.57452e-05	0.1
ENSMUSG00000079557	2016-03-02	17	-	33828459	33829148	33828459	33829098	33832981	33833191	3.79213e-07	1.57452e-05	0.06
ENSMUSG00000018501	Ncor1	11	-	62186577	62187076	62186577	62186956	62190136	62190263	5.31977e-07	2.04391e-05	0.119
ENSMUSG00000027411	Vps16	2	+	130267343	130267441	130267352	130267441	130267130	130267239	9.63035e-07	3.51508e-05	0.084
ENSMUSG00000001017	2500003M10Rik	3	-	90310029	90311180	90310029	90310183	90311466	90311548	1.46439e-06	5.09051e-05	0.144
ENSMUSG00000027953	Slc50a1	3	-	89072971	89073220	89072971	89073133	89073748	89074061	2.0611e-06	6.83911e-05	0.117
ENSMUSG00000022534	Mefv	16	-	3707214	3708097	3707214	3708032	3708544	3708837	3.59011e-06	0.000113947	0.246
ENSMUSG00000058818	Lilrb3	7	-	3667635	3667938	3667635	3667819	3668195	3669028	4.24094e-06	0.000128995	0.15
ENSMUSG00000029422	Rsrc2	5	-	124190680	124190893	124190680	124190871	124193646	124193687	5.42177e-06	0.000158316	-0.088
ENSMUSG00000006392	Med8	4	+	118084262	118084407	118084302	118084407	118083489	118083608	6.0844e-06	0.000170831	0.109
ENSMUSG00000029705	Cux1	5	-	136802619	136802880	136802619	136802808	136808493	136808598	6.3926e-06	0.000172837	0.114
ENSMUSG00000022779	Top3b	16	+	16887924	16888098	16887950	16888098	16887669	16887816	7.6402e-06	0.000199191	0.091
ENSMUSG00000028582	Cc2d1b	4	+	108298585	108298758	108298642	108298758	108298259	108298419	8.19592e-06	0.000206311	0.107
ENSMUSG00000025747	Tyms	5	-	30388507	30388589	30388507	30388579	30389775	30389951	1.00358e-05	0.000244185	-0.057
ENSMUSG00000043262	Uevld	7	-	54195502	54195673	54195502	54195647	54199157	54199260	1.03695e-05	0.000244185	0.206
ENSMUSG00000026455	Klhl12	1	+	136355004	136355243	136355042	136355243	136352107	136352242	1.5338e-05	0.000349899	0.132
ENSMUSG00000029705	Cux1	5	-	136788512	136789184	136788512	136788878	136790176	136790273	2.60503e-05	0.000576265	0.205
ENSMUSG00000037470	Uggt1	1	-	36230923	36231055	36230923	36230975	36231740	36231947	2.74345e-05	0.000589036	0.075
ENSMUSG00000018572	Phf23	11	+	69811802	69812634	69812003	69812634	69811247	69811340	3.47664e-05	0.000725127	-0.152
ENSMUSG00000040296	Ddx58	4	-	40174998	40175233	40174998	40175146	40176527	40176709	4.31315e-05	0.000874611	0.039
ENSMUSG00000029283	Cdc7	5	+	107403619	107404679	107404503	107404679	107402795	107403039	5.07591e-05	0.00100146	0.183
ENSMUSG00000033439	Ccdc76	3	-	116285411	116285841	116285411	116285642	116288113	116288188	6.14858e-05	0.00117334	0.269
ENSMUSG00000029022	Miip	4	-	147234899	147235194	147234899	147235122	147235462	147235600	6.26852e-05	0.00117334	-0.08
ENSMUSG00000037876	Jmjd1c	10	+	66680785	66680929	66680864	66680929	66678017	66678123	0.000112377	0.00205088	0.269
ENSMUSG00000000530	Acvrl1	15	+	100965037	100965174	100965075	100965174	100959357	100959494	0.000121095	0.00215609	0.159
ENSMUSG00000037552	Plekhg2	7	-	29155256	29156061	29155256	29155513	29156133	29156264	0.000142471	0.00241869	-0.305
ENSMUSG00000063445	Nmral1	16	-	4711316	4711680	4711316	4711603	4713639	4713830	0.000141991	0.00241869	0.069
ENSMUSG00000020594	Pum2	12	+	8725793	8725919	8725808	8725919	8720649	8720743	0.000169927	0.00281924	0.105
ENSMUSG00000036916	Zfp280c	X	-	45931556	45931733	45931556	45931706	45941879	45941926	0.000183395	0.00297508	-0.353
ENSMUSG00000041408	Wapal	14	+	35508172	35508291	35508190	35508291	35504867	35505920	0.000215024	0.00341234	-0.062
ENSMUSG00000021519	Mterfd1	13	-	67029105	67029258	67029105	67029223	67030820	67031159	0.000328941	0.00510908	0.067
ENSMUSG00000001909	Trmt1	8	+	87213530	87213807	87213606	87213807	87213184	87213248	0.000407611	0.00619908	0.35
ENSMUSG00000027677	Ttc14	3	+	33706760	33706870	33706777	33706870	33705737	33705855	0.000468586	0.00698097	-0.259
ENSMUSG00000035478	Mbd3	10	-	79857808	79858030	79857808	79857946	79858180	79858340	0.00056054	0.00818388	0.078
ENSMUSG00000005078	Jkamp	12	+	73190301	73190393	73190319	73190393	73186843	73187170	0.000579863	0.0083	-0.149
ENSMUSG00000021548	Ccnh	13	+	85341937	85342101	85342045	85342101	85336955	85337166	0.000631821	0.00886979	0.162
ENSMUSG00000059552	Trp53	11	+	69404755	69405375	69404851	69405375	69404157	69404264	0.00066039	0.00909594	-0.046
ENSMUSG00000038733	Wdr26	1	-	183133154	183133355	183133154	183133291	183139181	183139238	0.000704064	0.00912568	0.061
ENSMUSG00000031537	Ikbkb	8	-	23780078	23780202	23780078	23780197	23782102	23782217	0.000698848	0.00912568	-0.048
ENSMUSG00000025572	Tmc6	11	-	117632004	117632116	117632004	117632100	117633986	117634166	0.000712553	0.00912568	0.073
ENSMUSG00000026641	Usf1	1	+	173344503	173344660	173344567	173344660	173341443	173341571	0.000707979	0.00912568	0.033
ENSMUSG00000020687	Cdc27	11	-	104387364	104387498	104387364	104387480	104388176	104388291	0.000764848	0.00962654	-0.075
ENSMUSG00000013787	Ehmt2	17	+	35042554	35043003	35042854	35043003	35042286	35042401	0.000800342	0.00990253	0.143
ENSMUSG00000049625	Tifab	13	-	56278265	56278493	56278265	56278429	56279907	56280246	0.000826947	0.0100612	0.065
ENSMUSG00000068036	Mllt4	17	+	13945938	13946102	13945941	13946102	13944283	13944399	0.00103441	0.012379	-0.257
ENSMUSG00000025916	Ppp1r42	1	-	9966667	9966827	9966667	9966780	9968896	9969028	0.00110055	0.012958	-0.109
ENSMUSG00000007880	Arid1a	4	-	133243118	133243294	133243118	133243291	133243452	133243585	0.00121403	0.0140673	0.036
ENSMUSG00000016494	Cd34	1	+	196785973	196787486	196786129	196787486	196785259	196785424	0.00127291	0.0145192	0.079
ENSMUSG00000052337	Immt	6	+	71802723	71802861	71802756	71802861	71801765	71801874	0.00130371	0.0146417	0.102
ENSMUSG00000019823	Mical1	10	+	41199131	41199305	41199200	41199305	41198768	41198873	0.00153114	0.0169353	0.07
ENSMUSG00000052752	Traf7	17	-	24651657	24651811	24651657	24651774	24653449	24653541	0.00158703	0.0170373	-0.046
ENSMUSG00000025575	Cant1	11	-	118278887	118279120	118278887	118278968	118280243	118280337	0.00157859	0.0170373	0.214
ENSMUSG00000032803	Cdv3	9	-	103255432	103258359	103255432	103257643	103258609	103258769	0.00168178	0.0177551	-0.083
ENSMUSG00000015790	Surf1	2	-	26771115	26771289	26771115	26771249	26771474	26771526	0.00170255	0.0177551	0.11
ENSMUSG00000027763	Mbnl1	3	+	60419541	60419695	60419646	60419695	60417184	60417442	0.00178469	0.0183496	0.054
ENSMUSG00000025199	Chuk	19	-	44153378	44153756	44153378	44153475	44156435	44156485	0.00184784	0.018735	0.102
ENSMUSG00000020594	Pum2	12	+	8725793	8725919	8725811	8725919	8720649	8720743	0.00188051	0.0188051	0.074
ENSMUSG00000032480	Dhx30	9	-	110017539	110017715	110017539	110017665	110017994	110018086	0.00202779	0.0200039	0.094
ENSMUSG00000059498	Fcgr3	1	-	172987821	172988079	172987821	172988076	172988716	172988737	0.00253058	0.024631	0.083
ENSMUSG00000040363	Bcor	X	-	11625428	11625773	11625428	11625671	11626120	11626378	0.00257774	0.0247598	0.157
ENSMUSG00000003153	Slc2a3	6	-	122687075	122690011	122687075	122687316	122690405	122690498	0.00269039	0.0252078	-0.02
ENSMUSG00000025437	Usp33	3	+	152037854	152037949	152037878	152037949	152037583	152037753	0.00269344	0.0252078	-0.21
ENSMUSG00000024392	Bag6	17	+	35279867	35279955	35279870	35279955	35279671	35279784	0.00275063	0.0254172	-0.126
ENSMUSG00000024201	Kdm4b	17	+	56534191	56534312	56534212	56534312	56533140	56533529	0.00284842	0.025671	0.201
ENSMUSG00000038712	Fam63a	3	+	95099194	95099347	95099221	95099347	95098716	95098908	0.00282544	0.025671	0.099
ENSMUSG00000018819	Lsp1	7	+	149674752	149674845	149674770	149674845	149674323	149674420	0.00291559	0.0259127	0.058
ENSMUSG00000032479	Mtap4	9	+	109984238	109986451	109984344	109986451	109983924	109984114	0.00294624	0.0259127	-0.139
ENSMUSG00000051506	Wdfy4	14	-	33851742	33851924	33851742	33851909	33854339	33854391	0.00320209	0.0278277	-0.071
ENSMUSG00000042613	Pbxip1	3	+	89247022	89247170	89247043	89247170	89243438	89243523	0.00332186	0.0285289	0.045
ENSMUSG00000034445	Cybasc3	19	+	10663014	10664319	10663618	10664319	10662311	10662468	0.00345272	0.0291311	-0.085
ENSMUSG00000026171	Rnf25	1	-	74641782	74641875	74641782	74641872	74642204	74642342	0.0035117	0.0291311	0.102
ENSMUSG00000040940	Arhgef1	7	+	25703538	25704370	25704202	25704370	25702913	25703019	0.00350099	0.0291311	-0.194
ENSMUSG00000014668	Chfr	5	+	110587817	110587937	110587820	110587937	110583855	110584001	0.00362916	0.0297673	0.058
ENSMUSG00000018474	Chd3	11	-	69174550	69174744	69174550	69174726	69174886	69175037	0.00384323	0.0311729	0.119
ENSMUSG00000027206	Cops2	2	-	125668357	125668468	125668357	125668447	125670545	125670671	0.00403308	0.0323533	0.201
ENSMUSG00000029416	Slc15a4	5	-	128084907	128085076	128084907	128085018	128089141	128089431	0.00420804	0.0333899	0.102
ENSMUSG00000015697	Setdb1	3	-	95143828	95143987	95143828	95143984	95144083	95144234	0.00436061	0.0335078	0.059
ENSMUSG00000028484	Psip1	4	-	83107774	83108457	83107774	83108377	83109498	83109617	0.004302	0.0335078	0.171
ENSMUSG00000006169	Clint1	11	+	45721341	45721546	45721395	45721546	45719682	45719969	0.00435331	0.0335078	0.031
ENSMUSG00000015522	Arnt	3	+	95297619	95297782	95297622	95297782	95294944	95295092	0.00477021	0.0362735	0.092
ENSMUSG00000038611	Phrf1	7	+	148447111	148447441	148447186	148447441	148446858	148447013	0.00511079	0.0384627	-0.137
ENSMUSG00000063870	Chd4	6	+	125052449	125052628	125052488	125052628	125052180	125052316	0.00542849	0.0404367	0.063
ENSMUSG00000036860	Mrpl55	11	+	59018036	59018259	59018057	59018259	59017676	59017757	0.0056582	0.0413049	-0.151
ENSMUSG00000000134	Tfe3	X	+	7343680	7343981	7343699	7343981	7342632	7342746	0.00556638	0.0410451	0.077
ENSMUSG00000031386	Hcfc1	X	-	71193180	71193757	71193180	71193625	71194240	71194404	0.00648787	0.0468925	0.07
ENSMUSG00000024914	Drap1	19	-	5423559	5423674	5423559	5423653	5423771	5423891	0.00657538	0.0470591	0.05
ENSMUSG00000036893	Ehmt1	2	-	24719291	24719449	24719291	24719428	24732974	24733146	0.0067288	0.047231	0.057
ENSMUSG00000021546	Hnrnpk	13	-	58492599	58493837	58492599	58493777	58494556	58494726	0.00669933	0.047231	-0.042
ENSMUSG00000031392	Irak1	X	-	71262468	71262850	71262468	71262769	71263468	71263705	0.00685268	0.0476425	0.046
ENSMUSG00000034349	Smc4	3	+	68831414	68831640	68831484	68831640	68829745	68829907	0.00770711	0.0529586	-0.077
ENSMUSG00000061436	Hipk2	6	-	38671453	38671596	38671453	38671593	38679919	38680041	0.00776242	0.0529586	0.084
ENSMUSG00000052337	Immt	6	+	71802723	71802861	71802759	71802861	71801765	71801874	0.00799761	0.0540579	0.167
ENSMUSG00000024851	Pitpnm1	19	+	4110841	4110990	4110947	4110990	4110494	4110659	0.00844135	0.0565338	0.098
ENSMUSG00000027263	Tubgcp4	2	+	121015559	121015701	121015562	121015701	121015097	121015205	0.00980633	0.0650784	-0.164
ENSMUSG00000026171	Rnf25	1	-	74645266	74645419	74645266	74645366	74645639	74645714	0.0103234	0.0674505	-0.043
ENSMUSG00000046207	Pik3r6	11	+	68353351	68353511	68353400	68353511	68349605	68349728	0.0103486	0.0674505	0.048
ENSMUSG00000028248	Sfrs18	4	+	21787966	21788138	21788024	21788138	21786230	21786454	0.0105853	0.0683828	0.041
ENSMUSG00000023249	Parp3	9	-	106376727	106376866	106376727	106376851	106377010	106377199	0.0117189	0.0750423	-0.206
ENSMUSG00000025154	Arhgap19	19	-	41855647	41855839	41855647	41855794	41856820	41856886	0.0122338	0.0774179	0.03
ENSMUSG00000074794	Arrdc3	13	+	81030710	81030903	81030748	81030903	81030322	81030485	0.012302	0.0774179	0.029
ENSMUSG00000032280	Tle3	9	+	61249659	61249864	61249662	61249864	61242414	61242519	0.0125764	0.078468	-0.116
ENSMUSG00000041164	Zmiz2	11	+	6296234	6296437	6296330	6296437	6295760	6295875	0.0142153	0.0879422	0.171
ENSMUSG00000005417	Mprip	11	+	59549331	59549566	59549445	59549566	59545009	59545094	0.0144379	0.0885688	0.081
ENSMUSG00000030720	Cln3	7	-	133726513	133726614	133726513	133726610	133726816	133726961	0.0146468	0.0891016	0.054
ENSMUSG00000040675	Mthfd1l	10	-	6190429	6190999	6190429	6190891	6198414	6198532	0.0148927	0.0891121	-0.146
ENSMUSG00000040940	Arhgef1	7	+	25701819	25701960	25701822	25701960	25701036	25701072	0.0148686	0.0891121	-0.053
ENSMUSG00000032280	Tle3	9	+	61249659	61249864	61249662	61249864	61242414	61242489	0.0162116	0.0962154	0.099
Alt = alternative
SS = splice site

## Sheet: Alt 5' SS
Supplementary Data 5b. Differentially spliced alternative 5' splice site junctions (FDR<10%, |delta percent spliced in or PSI (∆Ψ)|>1%) between vehicle-treated mutant and wildtype U2AF1-expressing bone marrow cells in vivo
Ensembl Gene ID (mm9)	Gene Symbol	Chromosome	Strand	Long Exon Start (0 base)	Long Exon End	Short Exon Start (0 base)	Short Exon End	Flanking Exon Start	Flanking Exon End	Nominal p-value	FDR	Percent Spliced In (PSI or Ψ)
ENSMUSG00000033543	Gtf2a2	9	+	69860377	69860759	69860377	69860468	69863098	69863217	7.69e-10	3.42974e-07	0.068
ENSMUSG00000005893	Nr2c2	6	+	92113114	92113252	92113114	92113214	92114181	92114287	7.08708e-09	1.58042e-06	-0.083
ENSMUSG00000040774	Cept1	3	-	106342107	106342521	106342360	106342521	106336272	106336420	1.39992e-08	2.08121e-06	0.087
ENSMUSG00000010110	Stx5a	19	+	8817842	8817992	8817842	8817913	8822950	8823067	3.14587e-07	3.50765e-05	0.066
ENSMUSG00000061288	Taok3	5	+	117654307	117656535	117654307	117654404	117656655	117656769	9.56968e-07	8.53616e-05	0.062
ENSMUSG00000037805	Rpl10a	17	+	28465911	28466225	28465911	28465992	28466318	28466467	1.58996e-06	0.000118187	0.154
ENSMUSG00000030142	Clec4e	6	-	123236225	123239007	123238911	123239007	123235486	123235602	3.2734e-06	0.000186967	-0.049
ENSMUSG00000029106	Add1	5	+	34959211	34959556	34959211	34959463	34961998	34962100	3.35366e-06	0.000186967	0.031
ENSMUSG00000033543	Gtf2a2	9	+	69864625	69864998	69864625	69864730	69867195	69867322	4.99248e-06	0.000247405	0.053
ENSMUSG00000027506	Tpd52	3	-	9003279	9003434	9003287	9003434	8953683	8953799	6.15719e-06	0.000266498	0.425
ENSMUSG00000028797	2510006D16Rik	4	+	129278226	129278487	129278226	129278378	129284330	129284423	6.57283e-06	0.000266498	0.17
ENSMUSG00000035851	Ythdc1	5	+	87256979	87258504	87256979	87257146	87259578	87259661	7.58516e-06	0.000281915	0.142
ENSMUSG00000062647	Rpl7a	2	+	26767538	26767679	26767538	26767675	26767885	26767965	8.81508e-06	0.000302425	0.018
ENSMUSG00000038084	Opa1	16	+	29618207	29618394	29618207	29618373	29620466	29620619	1.31899e-05	0.000420191	0.042
ENSMUSG00000052609	Plekhg3	12	+	77673381	77673732	77673381	77673645	77674233	77674347	2.60624e-05	0.000707458	0.132
ENSMUSG00000026005	Rpe	1	+	66747404	66747602	66747404	66747591	66753019	66753099	2.59466e-05	0.000707458	0.093
ENSMUSG00000022702	Hira	16	+	18896546	18896866	18896546	18896657	18897790	18897881	2.69659e-05	0.000707458	0.066
ENSMUSG00000018501	Ncor1	11	-	62162854	62162995	62162896	62162995	62158736	62158820	3.18464e-05	0.000789082	0.053
ENSMUSG00000036452	Arhgap26	18	+	39517206	39517482	39517206	39517317	39522770	39522862	7.55343e-05	0.0017304	0.095
ENSMUSG00000026987	Baz2b	2	-	59745495	59745806	59745600	59745806	59744972	59745108	7.75965e-05	0.0017304	0.105
ENSMUSG00000002028	Mll1	9	-	44641980	44642103	44641989	44642103	44640943	44641128	8.22065e-05	0.00174591	-0.097
ENSMUSG00000041328	Pcf11	7	-	99807914	99808398	99808307	99808398	99805817	99807376	9.2372e-05	0.00187263	0.158
ENSMUSG00000026005	Rpe	1	+	66747404	66747991	66747404	66747591	66753019	66753099	0.000119322	0.0023138	0.217
ENSMUSG00000066892	Fbxl12	9	-	20446647	20448742	20448638	20448742	20446467	20446540	0.000149434	0.00268801	0.16
ENSMUSG00000042772	Smg7	1	-	154695725	154696146	154695863	154696146	154693248	154693393	0.000150673	0.00268801	0.071
ENSMUSG00000029826	Zc3hav1	6	-	38282141	38283188	38282489	38283188	38281762	38281861	0.000189078	0.00324342	0.071
ENSMUSG00000017428	Psmd11	11	+	80283303	80283532	80283303	80283429	80283884	80283920	0.000209165	0.0034551	0.052
ENSMUSG00000027425	Csrp2bp	2	+	144198926	144199591	144198926	144199105	144201580	144201699	0.000408917	0.00651347	0.127
ENSMUSG00000021432	Slc35b3	13	-	39052278	39052406	39052300	39052406	39047517	39047805	0.000510169	0.00784605	0.081
ENSMUSG00000043411	Usp48	4	+	137179188	137179430	137179188	137179303	137181074	137181202	0.000592352	0.0088063	0.058
ENSMUSG00000054770	Kctd18	1	-	58022172	58022384	58022194	58022384	58019911	58020105	0.000870501	0.012524	-0.243
ENSMUSG00000022864	D16Ertd472e	16	-	78576435	78576902	78576635	78576902	78576165	78576299	0.00103954	0.014391	-0.241
ENSMUSG00000002107	Celf2	2	-	6481704	6481836	6481716	6481836	6474830	6475010	0.00106481	0.014391	-0.087
ENSMUSG00000030016	Zfml	6	+	83864346	83864483	83864346	83864473	83878646	83880159	0.00110089	0.0144411	0.071
ENSMUSG00000029267	Mtf2	5	+	108498180	108498542	108498180	108498382	108509843	108510042	0.00114038	0.0145317	0.221
ENSMUSG00000042079	Hnrnpf	6	+	117856799	117857226	117856799	117856857	117867487	117867616	0.00119396	0.0147919	0.077
ENSMUSG00000022992	2310037I24Rik	15	-	98354889	98355143	98354991	98355143	98350748	98350856	0.00205732	0.0247991	0.181
ENSMUSG00000078765	U2af1l4	7	+	31349221	31349413	31349221	31349320	31349492	31349626	0.00233794	0.02744	0.088
ENSMUSG00000071337	Tia1	6	+	86374955	86375197	86374955	86375064	86375443	86375539	0.00259411	0.0294168	0.118
ENSMUSG00000026005	Rpe	1	+	66747404	66747602	66747404	66747591	66748190	66748222	0.00263827	0.0294168	0.202
ENSMUSG00000019087	Atp6ap1	X	+	71545916	71546110	71545916	71546027	71547700	71547939	0.0027159	0.0295437	0.046
ENSMUSG00000022864	D16Ertd472e	16	-	78576635	78576902	78576668	78576902	78576165	78576299	0.00315514	0.0335046	0.12
ENSMUSG00000001034	Mapk7	11	-	61307007	61307456	61307148	61307456	61306405	61306571	0.00325159	0.0335755	0.058
ENSMUSG00000027367	Stard7	2	+	127109830	127110317	127109830	127110039	127116507	127116618	0.00331239	0.0335755	0.058
ENSMUSG00000026127	Imp4	1	+	34499754	34499949	34499754	34499838	34500222	34500332	0.00378399	0.0363599	0.04
ENSMUSG00000026005	Rpe	1	+	66747404	66747991	66747404	66747591	66748190	66748222	0.00373912	0.0363599	0.22
ENSMUSG00000028797	2510006D16Rik	4	+	129278226	129278487	129278226	129278378	129279438	129279505	0.00392489	0.0364687	-0.087
ENSMUSG00000031381	Piga	X	+	160860515	160861604	160860515	160861295	160865863	160865996	0.00383165	0.0363599	0.095
ENSMUSG00000042228	Lyn	4	+	3665871	3666008	3665871	3665945	3670343	3670449	0.00441459	0.0401818	0.067
ENSMUSG00000049550	Clip1	5	-	124080233	124081178	124080461	124081178	124077302	124077419	0.00453083	0.040415	-0.063
ENSMUSG00000052384	Lrrc33	16	-	32162323	32163483	32163338	32163483	32147638	32147759	0.00485622	0.0424681	0.155
ENSMUSG00000031441	Atp11a	8	+	12826324	12826612	12826324	12826406	12827447	12827598	0.00567672	0.0486888	0.018
ENSMUSG00000054823	Whsc1l1	8	+	26816995	26817112	26816995	26817079	26819534	26819676	0.00616319	0.0514654	-0.073
ENSMUSG00000046897	Zfp740	15	+	102035001	102035517	102035001	102035314	102038201	102038351	0.00623124	0.0514654	-0.067
ENSMUSG00000032280	Tle3	9	+	61242414	61242519	61242414	61242489	61249662	61249864	0.00636053	0.0515781	0.238
ENSMUSG00000011257	Pabpc4	4	+	122966201	122966456	122966201	122966317	122967441	122967581	0.00682271	0.054338	0.037
ENSMUSG00000015363	Trabd	15	+	88911782	88911883	88911782	88911861	88912380	88912547	0.00727014	0.0549573	0.039
ENSMUSG00000030142	Clec4e	6	-	123236449	123239007	123238911	123239007	123236225	123236377	0.00711194	0.0549573	-0.047
ENSMUSG00000026942	Traf2	2	-	25394364	25394604	25394385	25394604	25392590	25392669	0.00720942	0.0549573	-0.087
ENSMUSG00000039176	Polg	7	-	86604322	86604471	86604398	86604471	86604059	86604186	0.00748675	0.0556515	0.044
ENSMUSG00000038722	Bud31	5	+	145902173	145902305	145902173	145902229	145903316	145903436	0.00773707	0.0565694	0.051
ENSMUSG00000037816	Fbxw17	13	+	50515208	50515360	50515208	50515246	50518570	50518731	0.00817536	0.0588063	-0.13
ENSMUSG00000053819	Camk2d	3	+	126473702	126474764	126473702	126473775	126483277	126483380	0.00834956	0.0588063	-0.211
ENSMUSG00000005417	Mprip	11	+	59550573	59551084	59550573	59550730	59554621	59554763	0.00843857	0.0588063	0.108
ENSMUSG00000035757	1300018J18Rik	15	+	88923133	88923337	88923133	88923279	88924566	88924753	0.00947233	0.0649947	-0.072
ENSMUSG00000039069	Gtpbp5	2	+	179818768	179819017	179818768	179818987	179819155	179819294	0.0110639	0.0747653	0.12
ENSMUSG00000020362	Cnot6	11	-	49498749	49498854	49498764	49498854	49498588	49498657	0.0115955	0.0771878	-0.082
ENSMUSG00000052752	Traf7	17	-	24656058	24656191	24656075	24656191	24655686	24655744	0.0126626	0.0830519	-0.05
ENSMUSG00000040687	Madd	2	-	91007070	91007320	91007199	91007320	91006702	91006842	0.0154708	0.1	0.107

## Sheet: Mutually Exclusive Exon
Supplementary Data 5c. Differentially spliced mutually exclusive exon junctions (FDR<10%, |delta percent spliced in or PSI (∆Ψ)|>1%) between vehicle-treated mutant and wildtype U2AF1-expressing bone marrow cells in vivo
Ensembl Gene ID (mm9)	Gene Symbol	Chromosome	Strand	First Exon Start (0 base)	First Exon End	Second Exon Start (0 base)	Second Exon End	Upstream Exon Start	Upstream Exon End	Downstream Exon Start	Downstream Exon End	Nominal p-value	FDR	Percent Spliced In (PSI or Ψ)
ENSMUSG00000035722	Abca7	10	+	79467463	79467595	79467698	79467838	79467125	79467297	79468387	79468525	0	0	-0.227
ENSMUSG00000026977	2016-03-07	2	+	60071990	60073054	60074810	60074983	60070256	60070424	60078999	60079132	0	0	-0.155
ENSMUSG00000025241	Fyco1	9	-	123749662	123749769	123752579	123752729	123747992	123748118	123760901	123761020	0	0	-0.348
ENSMUSG00000030187	Klra2	6	-	131192810	131193032	131193913	131194003	131178223	131178327	131195232	131195396	0	0	0.309
ENSMUSG00000074604	Mgst2	3	+	51468432	51468532	51485718	51485800	51465148	51465228	51486375	51486592	0	0	0.203
ENSMUSG00000021676	Iqgap2	13	-	96533200	96533357	96607778	96607878	96519947	96520025	96661618	96661877	0	0	-0.263
ENSMUSG00000031389	Arhgap4	X	-	71150989	71151202	71151495	71151558	71145973	71146075	71151767	71151930	0	0	0.179
ENSMUSG00000002885	Cd97	8	-	86254009	86254156	86255801	86255936	86253280	86253424	86257312	86257465	0	0	-0.135
ENSMUSG00000070372	Capza1	3	-	104628324	104628387	104631444	104631516	104625696	104628042	104637015	104637094	0	0	-0.113
ENSMUSG00000015937	H2afy	13	-	56189612	56189703	56191118	56191218	56185556	56185646	56197484	56197595	0	0	-0.052
ENSMUSG00000024066	Xdh	17	-	74272382	74272475	74274254	74274396	74271752	74271904	74275513	74275600	0	0	-0.347
ENSMUSG00000032322	Pstpip1	9	+	55968353	55968460	55971554	55972480	55968107	55968142	55972930	55973029	0	0	-0.205
ENSMUSG00000048120	Entpd1	19	+	40801777	40802038	40808156	40808276	40800511	40800748	40811239	40811374	0	0	0.154
ENSMUSG00000042042	Csgalnact2	6	-	118069627	118069722	118074329	118074431	118064383	118064465	118076139	118076356	0	0	-0.229
ENSMUSG00000062593	Lilrb4	10	+	51213867	51213984	51215799	51215865	51212975	51213011	51215972	51216419	0	0	-0.099
ENSMUSG00000062593	Lilrb4	10	+	51211666	51211969	51212975	51213011	51211239	51211524	51213867	51213984	0	0	0.225
ENSMUSG00000004668	Abca13	11	+	9190270	9194968	9197084	9198887	9177832	9177975	9201262	9201372	0	0	-0.094
ENSMUSG00000027620	Rbm39	2	-	156003071	156003121	156004615	156004688	155998563	155998758	156004912	156004976	0	0	0.145
ENSMUSG00000059291	Rpl11	4	-	135606194	135606305	135607085	135607217	135605645	135605931	135607528	135607635	0	0	-0.098
ENSMUSG00000000157	Itgb2l	16	-	96648335	96648580	96649280	96649468	96647655	96647875	96650575	96650716	0	0	-0.368
ENSMUSG00000040242	Fgfr1op2	6	+	146534203	146534340	146537261	146537379	146526442	146526730	146538415	146538558	1.11022e-16	4.23841e-14	0.229
ENSMUSG00000034640	Tiparp	3	+	65335145	65336106	65350128	65350297	65332331	65332554	65351446	65351607	2.22045e-16	8.09151e-14	0.233
ENSMUSG00000060791	Gmfg	7	+	29226452	29226549	29226687	29226737	29225945	29226060	29228238	29228288	3.33067e-16	1.16096e-13	-0.095
ENSMUSG00000021951	N6amt2	14	-	58176870	58176953	58184758	58184921	58169198	58169479	58190379	58190406	9.99201e-16	3.33775e-13	-0.192
ENSMUSG00000032294	Pkm2	9	+	59522835	59523002	59523374	59523541	59519727	59519880	59525850	59526032	1.22125e-15	3.91629e-13	-0.031
ENSMUSG00000018899	Irf1	11	+	53584785	53584877	53586340	53586440	53583996	53584193	53587157	53587334	2.33147e-15	7.18899e-13	0.1
ENSMUSG00000030187	Klra2	6	-	131192810	131193032	131195232	131195396	131178223	131178327	131197266	131197380	3.10862e-15	9.23031e-13	0.21
ENSMUSG00000027422	Rrbp1	2	-	143775005	143775104	143775407	143775491	143774071	143774215	143776163	143776259	3.33067e-15	9.53642e-13	0.214
ENSMUSG00000019907	Ppp1r12a	10	+	107690380	107690551	107696811	107696902	107689812	107689980	107697891	107698092	5.32907e-15	1.47321e-12	0.055
ENSMUSG00000031389	Arhgap4	X	-	71150989	71151202	71151495	71151558	71149918	71150047	71151767	71151930	6.66134e-15	1.78013e-12	0.151
ENSMUSG00000070372	Capza1	3	-	104637642	104637722	104642699	104642906	104637015	104637094	104643745	104643809	1.11022e-14	2.87118e-12	0.169
ENSMUSG00000020003	Pex7	10	-	19608461	19608568	19614055	19614164	19606865	19606979	19624368	19624519	1.21014e-14	3.03179e-12	-0.097
ENSMUSG00000026094	Stk17b	1	-	53828453	53828666	53833360	53833523	53822764	53822909	53841917	53842068	1.62093e-14	3.93787e-12	-0.102
ENSMUSG00000035248	Zcchc6	13	-	59895807	59895865	59898180	59898281	59893136	59893240	59899030	59899117	1.67644e-14	3.95294e-12	-0.148
ENSMUSG00000024528	Srfbp1	18	+	52635953	52636026	52647165	52647247	52635249	52635338	52647904	52648625	6.99441e-14	1.60212e-11	-0.449
ENSMUSG00000028581	Laptm5	4	+	130482685	130482762	130484551	130484677	130482019	130482113	130485334	130485457	1.77414e-13	3.9509e-11	-0.111
ENSMUSG00000028152	Tspan5	3	+	138553698	138553845	138557311	138557482	138531309	138531360	138559816	138559878	1.90736e-13	4.13279e-11	0.189
ENSMUSG00000065990	Aurkaip1	4	+	155206091	155206179	155206460	155206906	155205459	155205844	155206999	155207239	2.1616e-13	4.44348e-11	0.057
ENSMUSG00000054733	Msra	14	-	64829264	64829371	64852665	64852770	64741465	64742190	64903900	64904020	2.10831e-13	4.44348e-11	0.148
ENSMUSG00000032254	Kif23	9	-	61772438	61772618	61772776	61772950	61771711	61772023	61773336	61773494	2.48468e-13	4.97992e-11	-0.12
ENSMUSG00000022892	App	16	-	84965914	84966015	84978308	84978530	84962966	84963113	85013871	85013971	2.75446e-13	5.38598e-11	0.142
ENSMUSG00000039050	Osbpl2	2	+	179872917	179873062	179875809	179875885	179871683	179871817	179879536	179879671	7.1565e-13	1.36604e-10	-0.148
ENSMUSG00000017485	Top2b	14	+	17249465	17249549	17250850	17251045	17249070	17249226	17252854	17252999	1.57774e-12	2.94156e-10	-0.163
ENSMUSG00000063882	Uqcrh	4	-	115742467	115742629	115743341	115743362	115739569	115739777	115747520	115747676	1.97686e-12	3.60193e-10	-0.119
ENSMUSG00000031770	Herpud1	8	+	96915631	96915754	96916073	96916424	96914617	96914748	96917695	96917801	3.68017e-12	6.55642e-10	0.131
ENSMUSG00000021140	Pcnx	12	+	83014372	83014462	83018651	83020367	83013651	83013697	83029228	83029361	6.76414e-12	1.17887e-09	-0.258
ENSMUSG00000020078	Vps26a	10	-	61931037	61931202	61932648	61932805	61927379	61927486	61943305	61943455	8.32068e-12	1.4193e-09	0.112
ENSMUSG00000061232	H2-K1	17	-	34133560	34133599	34133771	34133804	34132961	34133421	34133982	34134102	1.81187e-11	3.02621e-09	-0.06
ENSMUSG00000026068	Il18rap	1	+	40593902	40593968	40599834	40599972	40582048	40582232	40604611	40604785	2.04469e-11	3.34536e-09	-0.068
ENSMUSG00000025915	Sgk3	1	+	9878950	9879106	9881441	9881531	9876127	9876223	9888800	9889936	2.66472e-11	4.27262e-09	0.143
ENSMUSG00000038623	Tm6sf1	7	+	89013526	89013630	89016254	89016376	89010132	89010230	89018617	89018722	2.88138e-11	4.52942e-09	0.143
ENSMUSG00000048000	Gigyf2	1	+	89337291	89337497	89338585	89338740	89336962	89337187	89340219	89340401	4.26615e-11	6.57726e-09	-0.19
ENSMUSG00000037965	Zc3h7a	16	-	11141755	11141864	11145272	11145378	11139113	11139277	11145738	11145872	4.90031e-11	7.41242e-09	0.073
ENSMUSG00000030213	Atf7ip	6	+	136512280	136512358	136513537	136513683	136508284	136509960	136515168	136515306	5.31348e-11	7.88855e-09	-0.129
ENSMUSG00000018209	Stk4	2	+	163909365	163909494	163912230	163912345	163905248	163905329	163914576	163914741	5.67096e-11	8.2662e-09	0.158
ENSMUSG00000023150	Ivns1abp	1	+	153196505	153196733	153198110	153198239	153191627	153191885	153198683	153198853	7.06154e-11	1.01094e-08	-0.168
ENSMUSG00000001017	2500003M10Rik	3	-	90307017	90307201	90310029	90310183	90302879	90304029	90311466	90311548	7.80116e-11	1.09723e-08	-0.103
ENSMUSG00000018819	Lsp1	7	+	149674752	149674845	149675033	149675077	149674323	149674420	149675229	149675311	8.13177e-11	1.12401e-08	0.161
ENSMUSG00000062593	Lilrb4	10	+	51212975	51213011	51213867	51213984	51211666	51211969	51214598	51214651	9.08679e-11	1.23472e-08	0.078
ENSMUSG00000072501	Phf20l1	15	+	66468245	66468594	66471474	66471637	66464267	66464463	66473359	66473502	9.98303e-11	1.3339e-08	-0.119
ENSMUSG00000028874	Fgr	4	+	132544597	132544696	132550832	132550982	132543103	132543206	132553035	132553191	1.01516e-10	1.33419e-08	-0.19
ENSMUSG00000020914	Top2a	11	-	98855077	98855249	98855520	98855720	98854256	98854727	98856557	98856692	1.25917e-10	1.61135e-08	-0.132
ENSMUSG00000028920	Fbxo42	4	+	140723627	140723892	140726738	140726855	140703827	140704094	140736312	140736447	1.26624e-10	1.61135e-08	0.318
ENSMUSG00000021952	Xpo4	14	-	58262171	58262342	58267255	58267361	58261918	58262060	58283724	58283793	2.30692e-10	2.88978e-08	-0.165
ENSMUSG00000007812	Zfp655	5	+	145994309	145994471	146003788	146003893	145992591	145992700	146004443	146008171	2.42331e-10	2.98887e-08	0.2
ENSMUSG00000033885	Pxk	14	+	8969382	8969460	8969859	8969933	8963117	8963304	8970503	8970578	2.86387e-10	3.42681e-08	-0.131
ENSMUSG00000021952	Xpo4	14	-	58262171	58262326	58267255	58267361	58261918	58262060	58283724	58284267	2.82857e-10	3.42681e-08	-0.168
ENSMUSG00000026177	Slc11a1	1	+	74422291	74422425	74423366	74423489	74421776	74421895	74423730	74423850	3.16354e-10	3.72973e-08	-0.202
ENSMUSG00000029192	Tbc1d14	5	-	36847673	36847783	36855102	36855197	36837666	36837925	36856687	36856768	4.24997e-10	4.93797e-08	0.277
ENSMUSG00000052889	Prkcb	7	+	129661558	129661693	129671989	129672086	129660342	129660499	129688146	129688293	5.31661e-10	6.08904e-08	-0.16
ENSMUSG00000042524	Sun2	15	-	79566275	79566355	79567495	79567589	79564537	79564665	79568949	79569090	5.53471e-10	6.24954e-08	0.047
ENSMUSG00000032849	Abcc4	14	-	118933213	118933364	118952505	118952585	118929079	118929199	118993983	118994130	6.0547e-10	6.74174e-08	-0.275
ENSMUSG00000042042	Csgalnact2	6	-	118069627	118069722	118070962	118071141	118064383	118064465	118074329	118074431	7.03281e-10	7.69447e-08	-0.134
ENSMUSG00000034354	Mtmr3	11	-	4385365	4385454	4385881	4385992	4380870	4382942	4387236	4388635	7.10229e-10	7.69447e-08	-0.102
ENSMUSG00000029472	Anapc5	5	-	123252138	123252228	123252831	123252913	123250459	123250641	123256253	123256444	7.86998e-10	8.41249e-08	-0.133
ENSMUSG00000009292	Trpm2	10	-	77406666	77406728	77408579	77408760	77405663	77405864	77410614	77410781	8.93435e-10	9.42456e-08	0.17
ENSMUSG00000031930	Wwp2	8	+	110007231	110007369	110009445	110009542	109981779	109981901	110030206	110030334	1.15866e-09	1.20636e-07	-0.138
ENSMUSG00000031729	2400003C14Rik	8	-	112206497	112206678	112207575	112207678	112206006	112206094	112217083	112217137	1.5174e-09	1.55961e-07	-0.161
ENSMUSG00000032254	Kif23	9	-	61768825	61769053	61771711	61772023	61767681	61767764	61772438	61772618	1.67269e-09	1.69746e-07	0.093
ENSMUSG00000026196	Bard1	1	-	71113681	71113762	71121116	71122054	71112052	71112225	71134682	71134825	1.78607e-09	1.78986e-07	-0.289
ENSMUSG00000029338	Antxr2	5	-	98456489	98456561	98458602	98458674	98433877	98433959	98459416	98459981	1.89913e-09	1.87967e-07	0.162
ENSMUSG00000037270	4932438A13Rik	3	+	36789716	36789867	36794180	36794337	36788744	36788824	36794727	36794806	2.50471e-09	2.44881e-07	-0.138
ENSMUSG00000021728	Emb	13	+	118057736	118057770	118060851	118060906	118056126	118056406	118061851	118062905	3.02693e-09	2.88933e-07	-0.164
ENSMUSG00000022119	Rbm26	14	-	105538307	105538379	105539532	105539664	105531098	105531224	105540412	105540577	3.02737e-09	2.88933e-07	-0.151
ENSMUSG00000031389	Arhgap4	X	-	71149586	71149808	71151495	71151558	71145973	71146075	71151767	71151930	3.62259e-09	3.41674e-07	0.126
ENSMUSG00000061533	4930534B04Rik	12	-	92527928	92528080	92532473	92532606	92505175	92505526	92534642	92534717	4.52208e-09	4.21552e-07	-0.146
ENSMUSG00000028874	Fgr	4	+	132542067	132542267	132543103	132543206	132540066	132540129	132544597	132544696	4.70105e-09	4.33199e-07	0.183
ENSMUSG00000030187	Klra2	6	-	131178223	131178327	131180095	131180238	131170126	131170282	131192810	131193032	4.76254e-09	4.33878e-07	0.121
ENSMUSG00000037822	1110003E01Rik	5	-	65851762	65851811	65859631	65859740	65844424	65844567	65883974	65884290	8.06338e-09	7.26338e-07	0.116
ENSMUSG00000027620	Rbm39	2	-	155998563	155998758	156004615	156004688	155993420	155993486	156004912	156004976	8.442e-09	7.51995e-07	0.164
ENSMUSG00000021357	Exoc2	13	-	30997521	30997624	30998371	30998453	30992653	30992772	30998600	30998746	1.19752e-08	1.04354e-06	-0.13
ENSMUSG00000054520	Sh3bp2	5	+	34895385	34895488	34898105	34898223	34894209	34894349	34898590	34898661	1.1848e-08	1.04354e-06	0.138
ENSMUSG00000031389	Arhgap4	X	-	71149918	71150047	71150989	71151202	71149586	71149808	71151767	71151930	1.22182e-08	1.05326e-06	-0.081
ENSMUSG00000047187	Rab2a	4	+	8488298	8488370	8499672	8499740	8462790	8463055	8505101	8505184	1.2736e-08	1.0837e-06	0.155
ENSMUSG00000027763	Mbnl1	3	+	60419541	60419695	60426067	60426162	60417184	60417442	60429045	60429120	1.28417e-08	1.0837e-06	0.12
ENSMUSG00000020149	Rab1	11	+	20118815	20118911	20124369	20124501	20115632	20115705	20124650	20125464	1.43181e-08	1.1844e-06	-0.106
ENSMUSG00000025026	Add3	19	+	53316993	53317117	53318799	53318895	53313896	53313983	53319487	53321889	1.43305e-08	1.1844e-06	0.097
ENSMUSG00000002107	Celf2	2	-	6536733	6536868	6585160	6585243	6525069	6525228	6642462	6642659	1.50086e-08	1.2278e-06	-0.058
ENSMUSG00000060216	Arrb2	11	+	70249664	70249725	70249832	70249877	70246183	70246255	70250062	70250259	1.62488e-08	1.31583e-06	-0.028
ENSMUSG00000021000	Ctage5	12	+	60250450	60250555	60255342	60255465	60248838	60248910	60259239	60259354	1.77037e-08	1.41931e-06	-0.111
ENSMUSG00000028874	Fgr	4	+	132544597	132544696	132550561	132550665	132543103	132543206	132550832	132550982	1.93632e-08	1.53698e-06	-0.137
ENSMUSG00000009628	Tex15	8	+	34667673	34667911	34673447	34673594	34656658	34656824	34675514	34675677	2.29643e-08	1.80495e-06	0.247
ENSMUSG00000005087	Cd44	2	-	102671486	102671693	102685441	102685567	102668698	102668767	102693171	102693393	2.37513e-08	1.84868e-06	-0.113
ENSMUSG00000072501	Phf20l1	15	+	66426676	66426761	66428920	66429009	66426368	66426540	66435588	66435802	2.41915e-08	1.86221e-06	0.062
ENSMUSG00000022498	Txndc11	16	-	11093908	11094021	11104658	11104752	11091678	11091879	11116887	11117017	2.43896e-08	1.86221e-06	0.153
ENSMUSG00000038578	Susd1	4	-	59378593	59378786	59382402	59382512	59362697	59362884	59392470	59392657	2.4979e-08	1.88921e-06	0.082
ENSMUSG00000026177	Slc11a1	1	+	74422291	74422425	74423730	74423850	74421776	74421895	74426356	74426463	2.84411e-08	2.11123e-06	-0.154
ENSMUSG00000042032	Mat2b	11	-	40498183	40498336	40498728	40498843	40495965	40496159	40501102	40501297	2.82423e-08	2.11123e-06	-0.12
ENSMUSG00000037410	Tbc1d2b	9	-	90104505	90104691	90110315	90110433	90102610	90102732	90113497	90113992	3.05497e-08	2.24694e-06	0.144
ENSMUSG00000032254	Kif23	9	-	61771711	61772023	61772438	61772618	61768825	61769053	61772776	61772950	3.14544e-08	2.29245e-06	-0.08
ENSMUSG00000039109	F13a1	13	-	37038311	37038486	37059886	37059994	37035759	37035898	37063816	37063935	3.33649e-08	2.40979e-06	0.151
ENSMUSG00000028228	Cpne3	4	-	19467887	19467977	19470400	19470484	19463673	19463772	19477734	19477806	3.86871e-08	2.76924e-06	0.168
ENSMUSG00000020594	Pum2	12	+	8751420	8751549	8753962	8754100	8751142	8751272	8754916	8755042	4.02254e-08	2.85387e-06	-0.114
ENSMUSG00000058818	Lilrb3	7	-	3665421	3665474	3665810	3665886	3663045	3664432	3666188	3666305	4.12706e-08	2.90234e-06	-0.03
ENSMUSG00000036333	Kidins220	12	+	25698161	25698306	25701754	25701917	25696364	25696453	25721318	25721497	4.26125e-08	2.97065e-06	0.167
ENSMUSG00000055013	Agap1	1	+	91685737	91685899	91731008	91731163	91640302	91640471	91734286	91734377	4.66675e-08	3.21478e-06	-0.09
ENSMUSG00000026928	Card9	2	-	26209876	26209925	26210349	26210391	26208460	26208534	26210852	26211044	4.69164e-08	3.21478e-06	0.123
ENSMUSG00000035530	Eif1	11	+	100181979	100182143	100182261	100182363	100181198	100181474	100182630	100183410	5.34642e-08	3.63239e-06	-0.07
ENSMUSG00000031389	Arhgap4	X	-	71150989	71151232	71151495	71151558	71149918	71150047	71151767	71151930	6.34037e-08	4.27149e-06	0.123
ENSMUSG00000020594	Pum2	12	+	8751420	8751555	8753962	8754100	8751142	8751272	8754916	8755042	6.44071e-08	4.30293e-06	-0.115
ENSMUSG00000030342	Cd9	6	-	125414407	125414505	125422426	125422529	125413702	125413777	125444591	125444809	6.60385e-08	4.37546e-06	-0.081
ENSMUSG00000028797	2510006D16Rik	4	+	129278650	129278869	129279113	129279205	129278226	129278378	129279438	129279505	7.08241e-08	4.65407e-06	-0.265
ENSMUSG00000019951	Uhrf1bp1l	10	+	89257227	89257369	89265763	89265957	89254107	89254226	89267456	89268958	8.25068e-08	5.3777e-06	-0.229
ENSMUSG00000038807	Rap1gap2	11	-	74229733	74229834	74235931	74236015	74225798	74225954	74238683	74238737	8.40518e-08	5.43422e-06	-0.08
ENSMUSG00000033400	Agl	3	-	116449297	116449431	116453315	116453413	116445968	116447853	116454902	116455114	9.43055e-08	6.04837e-06	0.135
ENSMUSG00000055013	Agap1	1	+	91662880	91663039	91685737	91685899	91640302	91640471	91734286	91734377	1.00225e-07	6.37701e-06	0.108
ENSMUSG00000035021	Baz1a	12	-	56047788	56047890	56055684	56055828	56044963	56045051	56076090	56076369	1.05273e-07	6.64547e-06	0.128
ENSMUSG00000029647	Pan3	5	+	148338094	148338256	148338500	148338617	148334751	148334809	148338704	148338806	1.06227e-07	6.6533e-06	-0.125
ENSMUSG00000036067	Slc2a6	2	-	26880742	26880842	26881420	26881627	26880104	26880313	26882660	26882823	1.09251e-07	6.73742e-06	-0.117
ENSMUSG00000064090	Vrk2	11	-	26383157	26383324	26386959	26387018	26376553	26376700	26389772	26389893	1.08519e-07	6.73742e-06	0.164
ENSMUSG00000026074	Map4k4	1	+	40068494	40068686	40070950	40071068	40067401	40067522	40073954	40074098	1.17928e-07	7.21702e-06	-0.102
ENSMUSG00000021003	Galc	12	-	99490219	99490359	99492374	99492488	99484463	99484502	99494836	99494900	1.22603e-07	7.44629e-06	-0.176
ENSMUSG00000053641	Dennd4a	9	+	64686619	64686951	64690246	64690496	64683760	64683888	64696932	64697002	1.36548e-07	8.23089e-06	0.099
ENSMUSG00000028530	Jak1	4	-	100827142	100827253	100827620	100827738	100824971	100826195	100828997	100829170	1.41739e-07	8.48003e-06	0.1
ENSMUSG00000038578	Susd1	4	-	59378593	59378786	59382402	59382512	59364509	59364601	59392470	59392657	1.46398e-07	8.69388e-06	0.145
ENSMUSG00000033396	Spg11	2	-	121923836	121923992	121927381	121927514	121922991	121923167	121929643	121929789	1.47791e-07	8.71204e-06	0.167
ENSMUSG00000018209	Stk4	2	+	163909365	163909494	163914576	163914741	163905248	163905329	163922474	163922642	1.51655e-07	8.87461e-06	0.091
ENSMUSG00000037119	D15Ertd621e	15	+	58273132	58273281	58274386	58274521	58266218	58266351	58274715	58274829	1.55103e-07	9.01057e-06	-0.129
ENSMUSG00000020143	Dock2	11	-	34503212	34503302	34505387	34505485	34501954	34502055	34505743	34505927	1.62016e-07	9.34447e-06	0.097
ENSMUSG00000033721	Vav3	3	+	109313803	109313903	109318905	109319001	109311701	109311805	109322350	109322419	1.66853e-07	9.55471e-06	-0.184
ENSMUSG00000028420	Tmem38b	4	+	53853498	53853655	53867183	53867301	53838916	53839092	53872753	53874891	1.771e-07	1.00696e-05	0.111
ENSMUSG00000051278	4930422G04Rik	3	+	127290858	127291055	127292886	127293026	127288936	127289121	127298796	127298940	1.78892e-07	1.00998e-05	0.286
ENSMUSG00000022185	Acin1	14	-	55298077	55298189	55303847	55303913	55285909	55285998	55305305	55305453	1.88434e-07	1.05642e-05	0.083
ENSMUSG00000018899	Irf1	11	+	53586340	53586440	53587427	53587477	53584785	53584877	53587563	53587696	1.9886e-07	1.10713e-05	-0.086
ENSMUSG00000025283	Sat1	X	-	151648575	151648677	151649663	151649773	151648439	151648480	151650143	151650227	2.02462e-07	1.11941e-05	0.022
ENSMUSG00000068823	Csde1	3	+	102854220	102854396	102854962	102855075	102853543	102853651	102856734	102856854	2.18415e-07	1.19934e-05	-0.141
ENSMUSG00000031575	Ash2l	8	-	26937645	26937863	26943111	26943207	26933610	26933778	26944222	26944318	2.20205e-07	1.20094e-05	-0.168
ENSMUSG00000019731	Slc35e1	8	-	75012019	75012145	75013350	75013488	75008559	75008805	75015740	75015811	2.24802e-07	1.21773e-05	-0.125
ENSMUSG00000022973	Synj1	16	-	90978933	90979015	90979995	90980165	90976843	90976996	90981193	90981290	2.31294e-07	1.24449e-05	-0.114
ENSMUSG00000028920	Fbxo42	4	+	140749579	140749733	140751095	140751206	140736312	140736447	140753397	140753494	2.41253e-07	1.28942e-05	0.187
ENSMUSG00000030654	Arl6ip1	7	-	125269909	125270029	125270647	125270781	125265439	125265557	125272982	125273139	2.43969e-07	1.2953e-05	0.11
ENSMUSG00000001082	Mfsd10	5	-	34977699	34977808	34978018	34978180	34977580	34977611	34978257	34978416	2.62968e-07	1.38698e-05	0.124
ENSMUSG00000032739	Pram1	17	+	33777408	33778861	33778934	33779001	33775000	33775122	33779074	33779151	2.8702e-07	1.49418e-05	-0.101
ENSMUSG00000032496	Ltf	9	+	110923350	110923511	110924429	110924538	110921795	110921872	110924784	110924967	2.86565e-07	1.49418e-05	-0.09
ENSMUSG00000032577	Mapkapk3	9	-	107159745	107159831	107161144	107161220	107159392	107159473	107162375	107162499	2.95166e-07	1.52668e-05	0.145
ENSMUSG00000002997	Prkar2b	12	-	32647863	32648002	32648762	32648828	32645246	32645387	32649979	32650054	3.05343e-07	1.56919e-05	-0.147
ENSMUSG00000036273	Lrrk2	15	+	91576128	91576315	91578082	91578264	91572681	91572775	91580091	91580321	3.09266e-07	1.56923e-05	-0.103
ENSMUSG00000038608	Dock10	1	-	80528896	80529079	80530360	80530498	80527748	80527859	80532427	80532540	3.08622e-07	1.56923e-05	0.109
ENSMUSG00000020321	Mdh1	11	-	21458464	21458554	21459194	21459308	21456789	21457571	21459701	21459878	3.33289e-07	1.68049e-05	0.104
ENSMUSG00000013974	1810033B17Rik	8	+	3666051	3666141	3667005	3667137	3665761	3665836	3667259	3667310	3.49581e-07	1.75162e-05	-0.092
ENSMUSG00000022500	Litaf	16	-	10963349	10963506	10966517	10966742	10959367	10961144	10993138	10993214	3.73206e-07	1.85838e-05	-0.083
ENSMUSG00000072501	Phf20l1	15	+	66429238	66429316	66435588	66435802	66428920	66429009	66441087	66441170	3.81911e-07	1.88999e-05	0.19
ENSMUSG00000028437	Ubap1	4	+	41313922	41313963	41318757	41318882	41296028	41296264	41325979	41326903	3.90423e-07	1.90855e-05	0.151
ENSMUSG00000048170	Mcmbp	7	-	135856177	135856278	135857912	135858064	135853295	135853474	135859459	135859604	3.90163e-07	1.90855e-05	0.096
ENSMUSG00000053063	Clec12a	6	+	129303664	129303853	129304494	129304646	129303369	129303468	129309425	129309433	4.00333e-07	1.94514e-05	-0.098
ENSMUSG00000027998	Plrg1	3	+	82873614	82873723	82874518	82874658	82872883	82872986	82875111	82875305	4.47854e-07	2.16292e-05	-0.14
ENSMUSG00000028874	Fgr	4	+	132540066	132540129	132543103	132543206	132530016	132530185	132544597	132544696	4.60763e-07	2.21194e-05	0.114
ENSMUSG00000029821	Dfna5	6	-	50179284	50179456	50201274	50201512	50177277	50177398	50211732	50211916	4.68995e-07	2.23805e-05	-0.138
ENSMUSG00000040747	Cd53	3	-	106571715	106571904	106573599	106573678	106570843	106570918	106592884	106593067	4.86345e-07	2.30712e-05	-0.153
ENSMUSG00000040774	Cept1	3	-	106315720	106315805	106322926	106323011	106308638	106308770	106334054	106334196	5.00456e-07	2.36009e-05	0.043
ENSMUSG00000020057	Dram1	10	-	87803264	87803407	87807388	87807456	87799555	87799733	87819536	87819820	5.07463e-07	2.37914e-05	-0.134
ENSMUSG00000018819	Lsp1	7	+	149674770	149674845	149675033	149675077	149674323	149674420	149675229	149675311	5.26666e-07	2.45481e-05	0.096
ENSMUSG00000028859	Csf3r	4	+	125716749	125716896	125719903	125719994	125715271	125715373	125720147	125720229	5.46438e-07	2.53225e-05	0.108
ENSMUSG00000044811	AF251705	11	-	114859528	114859649	114861942	114862387	114858035	114858349	114862800	114863194	5.7191e-07	2.63506e-05	0.104
ENSMUSG00000033128	Gga1	15	+	78721866	78721931	78722343	78722516	78720145	78720298	78722882	78723070	5.81876e-07	2.66566e-05	-0.172
ENSMUSG00000015950	Ncf1	5	-	134698551	134698659	134701105	134701213	134696129	134698045	134701544	134701667	6.22086e-07	2.83367e-05	0.074
ENSMUSG00000028961	Pgd	4	-	148535737	148535803	148539158	148539338	148534943	148535062	148540115	148540191	6.29485e-07	2.85118e-05	-0.073
ENSMUSG00000031988	Vps26b	9	-	26817948	26818091	26820309	26820485	26812087	26817622	26822741	26822906	6.38384e-07	2.87524e-05	-0.144
ENSMUSG00000036273	Lrrk2	15	+	91617396	91617557	91626427	91626598	91610249	91610440	91627852	91627953	6.54683e-07	2.93218e-05	0.1
ENSMUSG00000024073	Birc6	17	+	74997378	74997512	74998322	74998484	74996196	74996378	74998576	74998708	6.8943e-07	3.07065e-05	-0.115
ENSMUSG00000004665	Cnn2	10	+	79454104	79454226	79455017	79455084	79451328	79451485	79455187	79455325	6.94798e-07	3.07746e-05	-0.085
ENSMUSG00000039840	5430411K18Rik	18	+	78156218	78156369	78157445	78157601	78155768	78155883	78159119	78159277	7.092e-07	3.10705e-05	-0.16
ENSMUSG00000024066	Xdh	17	-	74256034	74256168	74258586	74258683	74255543	74255631	74259505	74259625	7.09231e-07	3.10705e-05	-0.087
ENSMUSG00000000628	Hk2	6	-	82699182	82699331	82710097	82710260	82694855	82694975	82723911	82724448	7.26103e-07	3.16368e-05	-0.102
ENSMUSG00000020694	Tlk2	11	+	105082499	105082667	105101674	105101770	105071858	105071954	105102882	105102975	7.32787e-07	3.17554e-05	0.143
ENSMUSG00000032504	Pdcd6ip	9	-	113589070	113589293	113594424	113594541	113587423	113587547	113596742	113596843	7.83665e-07	3.37777e-05	-0.14
ENSMUSG00000042744	Gm15800	5	+	121713893	121714032	121716243	121716414	121712507	121712616	121723615	121723808	8.13534e-07	3.48775e-05	0.216
ENSMUSG00000026455	Klhl12	1	+	136355004	136355243	136360403	136360557	136352131	136352242	136364227	136364445	8.35024e-07	3.56084e-05	0.104
ENSMUSG00000021156	Zmynd11	13	-	9720018	9720178	9734577	9734712	9709391	9709553	9763973	9764202	8.51556e-07	3.61213e-05	-0.087
ENSMUSG00000015932	Dstn	2	+	143764120	143764428	143765687	143765764	143741055	143741383	143767862	143769060	9.57802e-07	4.04142e-05	-0.089
ENSMUSG00000032477	Cdc25a	9	+	109789751	109789850	109791377	109791440	109786846	109787014	109791535	109791634	9.74492e-07	4.09031e-05	0.14
ENSMUSG00000032359	Ctsh	9	+	89960229	89960285	89961864	89961946	89959344	89959431	89963242	89963311	1.00262e-06	4.16479e-05	0.118
ENSMUSG00000026034	Clk1	1	-	58474110	58474227	58476510	58476577	58471433	58471528	58477926	58478152	9.98291e-07	4.16479e-05	0.07
ENSMUSG00000030187	Klra2	6	-	131193913	131194003	131195232	131195396	131178223	131178327	131197266	131197380	1.00867e-06	4.16828e-05	0.151
ENSMUSG00000052713	Zfp608	18	-	55054873	55055291	55106206	55106462	55054104	55054277	55147264	55148360	1.01606e-06	4.17731e-05	0.138
ENSMUSG00000040747	Cd53	3	-	106570244	106570340	106570843	106570918	106566129	106566210	106571715	106571904	1.02616e-06	4.19732e-05	0.083
ENSMUSG00000032434	Cmtm6	9	+	114646300	114646477	114649176	114649275	114640320	114640491	114655556	114658461	1.07919e-06	4.39181e-05	0.094
ENSMUSG00000029086	Prom1	5	-	44417921	44418074	44420848	44421008	44412046	44412170	44424182	44424246	1.09958e-06	4.45221e-05	-0.164
ENSMUSG00000029826	Zc3hav1	6	-	38266320	38266423	38269703	38269824	38262393	38262484	38275191	38275366	1.13985e-06	4.59205e-05	-0.124
ENSMUSG00000028837	Psmb2	4	+	126361365	126361488	126364272	126364343	126354873	126355089	126383301	126383464	1.15165e-06	4.61638e-05	-0.105
ENSMUSG00000035711	Dok3	13	-	55625841	55625941	55628692	55628998	55625579	55625752	55629809	55629899	1.18185e-06	4.69535e-05	-0.085
ENSMUSG00000043873	Chi3l7	3	-	105822506	105822630	105831635	105831837	105822054	105822240	105832347	105832377	1.18306e-06	4.69535e-05	0.093
ENSMUSG00000020189	Osbpl8	10	+	110670608	110670746	110692743	110692814	110661727	110661764	110700235	110700313	1.20999e-06	4.77856e-05	0.072
ENSMUSG00000027422	Rrbp1	2	-	143775407	143775491	143776163	143776259	143775005	143775104	143777927	143778017	1.22559e-06	4.81644e-05	0.184
ENSMUSG00000042228	Lyn	4	+	3665871	3666008	3675807	3675960	3605261	3605511	3683447	3683630	1.24137e-06	4.85468e-05	-0.093
ENSMUSG00000030279	5730419I09Rik	6	-	143015575	143015661	143021062	143021214	143010272	143010381	143026782	143026981	1.32112e-06	5.14145e-05	-0.133
ENSMUSG00000019979	Apaf1	10	-	90524848	90524961	90529825	90530009	90524442	90524574	90540278	90540476	1.34451e-06	5.1822e-05	0.11
ENSMUSG00000035621	Midn	10	+	79614122	79614210	79614405	79614468	79612426	79613058	79616560	79616878	1.34356e-06	5.1822e-05	-0.178
ENSMUSG00000036333	Kidins220	12	+	25735959	25736091	25737661	25737760	25725320	25725434	25738662	25738899	1.37478e-06	5.27351e-05	-0.146
ENSMUSG00000027763	Mbnl1	3	+	60417184	60417442	60429045	60429120	60407615	60407816	60430301	60433303	1.41793e-06	5.36206e-05	0.164
ENSMUSG00000028859	Csf3r	4	+	125717005	125717140	125719903	125719994	125716749	125716896	125720147	125720229	1.41439e-06	5.36206e-05	0.105
ENSMUSG00000020571	Pdia6	12	+	17280750	17280808	17281189	17281316	17277201	17277343	17284003	17284110	1.4092e-06	5.36206e-05	-0.121
ENSMUSG00000038671	Arfrp1	2	-	181094343	181094444	181096095	181096177	181093804	181094266	181098718	181098801	1.48619e-06	5.5938e-05	-0.131
ENSMUSG00000029062	Cdk11b	4	+	155002804	155002932	155004302	155004441	155000882	155000998	155008197	155008334	1.51752e-06	5.68503e-05	0.07
ENSMUSG00000039108	Lsm14b	2	+	179766065	179766233	179766498	179766576	179761339	179761503	179766765	179766927	1.53867e-06	5.73746e-05	-0.084
ENSMUSG00000020376	Rnf130	11	+	49866277	49866472	49884672	49884923	49838847	49839149	49899242	49899314	1.58221e-06	5.87249e-05	0.133
ENSMUSG00000020700	Map3k3	11	+	105978803	105978917	105985099	105985220	105975497	105975597	106003738	106003872	1.62785e-06	5.98644e-05	-0.093
ENSMUSG00000029720	Lrch4	5	+	138079666	138079770	138079882	138079966	138079520	138079589	138080349	138080426	1.62761e-06	5.98644e-05	0.108
ENSMUSG00000033066	Gas7	11	+	67489100	67489224	67494726	67494806	67487739	67487868	67496136	67496235	1.66472e-06	6.0941e-05	-0.111
ENSMUSG00000027763	Mbnl1	3	+	60419541	60419695	60429045	60429120	60417184	60417442	60430301	60433670	1.76925e-06	6.44731e-05	0.147
ENSMUSG00000042870	Tom1	8	+	77571891	77571976	77574088	77574167	77557584	77557726	77575406	77575556	1.78309e-06	6.46833e-05	-0.126
ENSMUSG00000039703	Nploc4	11	-	120250681	120250753	120265519	120265680	120247083	120247179	120270086	120270213	1.79918e-06	6.4973e-05	0.2
ENSMUSG00000027360	Hdc	2	-	126433032	126433146	126441911	126442084	126429976	126432218	126444253	126444397	1.84881e-06	6.64659e-05	0.084
ENSMUSG00000052102	Gnpda1	18	-	38490139	38490314	38491621	38491806	38487211	38488627	38492807	38492990	1.928e-06	6.90035e-05	0.142
ENSMUSG00000037174	Elf2	3	-	51064920	51065007	51068790	51068928	51063093	51063286	51070674	51070788	1.94637e-06	6.93512e-05	0.082
ENSMUSG00000055204	Ankrd17	5	-	90727011	90727159	90727564	90727712	90724609	90724843	90729013	90729170	1.95587e-06	6.93815e-05	0.141
ENSMUSG00000062866	Phactr2	10	-	12981571	12981730	12986778	12986859	12973147	12973685	13011600	13011768	2.05869e-06	7.23883e-05	-0.089
ENSMUSG00000024659	Anxa1	19	-	20456539	20456630	20457351	20457465	20454829	20454909	20458246	20458341	2.05429e-06	7.23883e-05	0.082
ENSMUSG00000047215	Rpl9	5	-	65779800	65779918	65780309	65780390	65779602	65779680	65780716	65780849	2.07495e-06	7.26413e-05	0.131
ENSMUSG00000078919	Dpm1	2	-	168038459	168038528	168043180	168043276	168036865	168036980	168045536	168045613	2.12521e-06	7.40774e-05	0.049
ENSMUSG00000031389	Arhgap4	X	-	71149586	71149808	71150989	71151202	71145973	71146075	71151767	71151930	2.28644e-06	7.93523e-05	-0.088
ENSMUSG00000053158	Fes	7	-	87526486	87526696	87527198	87527282	87526050	87526173	87527406	87527593	2.46891e-06	8.53157e-05	0.153
ENSMUSG00000020124	Usp15	10	-	122590096	122590183	122600648	122600710	122570011	122570185	122605282	122605428	2.4847e-06	8.54928e-05	-0.061
ENSMUSG00000003814	Calr	8	-	87366842	87366935	87367963	87368107	87365748	87366743	87368276	87368390	2.58336e-06	8.85076e-05	0.122
ENSMUSG00000022956	Atp5o	16	-	91925785	91925872	91926703	91926816	91925557	91925636	91927097	91927227	2.6167e-06	8.92683e-05	0.127
ENSMUSG00000024908	Ppp6r3	19	-	3459360	3459480	3464544	3464695	3454932	3457051	3466492	3466599	2.90827e-06	9.8795e-05	-0.094
ENSMUSG00000022555	Dgat1	15	-	76333703	76333745	76333819	76333858	76333583	76333628	76333947	76334051	2.92231e-06	9.88531e-05	-0.123
ENSMUSG00000020097	Sgpl1	10	-	60576185	60576262	60576757	60576905	60574927	60575038	60580442	60580510	2.97673e-06	0.000100271	-0.087
ENSMUSG00000031816	Mthfsd	8	-	123629473	123629587	123629617	123629731	123628291	123628405	123630769	123630873	3.06021e-06	0.000102651	-0.098
ENSMUSG00000017548	Suz12	11	+	79824059	79824145	79826865	79827097	79821014	79821064	79828644	79828738	3.20445e-06	0.000107042	-0.073
ENSMUSG00000067851	Arfgef1	1	-	10149957	10150109	10150781	10150951	10149648	10149821	10151043	10151084	3.26395e-06	0.000108577	0.079
ENSMUSG00000033931	Rbm34	8	-	129483441	129483485	129485811	129485871	129477265	129477349	129489281	129489522	3.32615e-06	0.000109736	0.345
ENSMUSG00000027365	Trpm7	2	-	126670035	126670210	126671809	126671981	126668591	126668715	126674232	126674357	3.32155e-06	0.000109736	0.104
ENSMUSG00000022255	Mtdh	15	+	34053422	34053521	34060918	34061043	34047634	34047865	34064045	34064153	3.46627e-06	0.00011389	0.096
ENSMUSG00000031453	Rasa3	8	-	13580033	13580107	13581250	13581328	13578607	13578714	13582298	13582376	3.52343e-06	0.000115295	-0.146
ENSMUSG00000059923	Grb2	11	-	115508023	115508192	115511084	115511207	115505358	115507268	115516671	115516769	3.54718e-06	0.0001156	-0.078
ENSMUSG00000052833	Sae1	7	-	16915961	16916031	16922042	16922187	16912401	16913278	16944384	16944490	3.67488e-06	0.000119277	0.122
ENSMUSG00000036067	Slc2a6	2	-	26880742	26880842	26882660	26882823	26880104	26880313	26883336	26883429	3.69504e-06	0.000119448	-0.121
ENSMUSG00000019841	Rev3l	10	+	39533776	39533896	39536947	39537185	39526640	39526789	39540253	39540396	3.75958e-06	0.000121047	-0.189
ENSMUSG00000032512	Wdr48	9	+	119814485	119814615	119816245	119816334	119814320	119814403	119816803	119816905	3.8013e-06	0.0001219	0.11
ENSMUSG00000074272	Ceacam1	7	-	26258816	26259071	26259538	26259823	26256816	26257092	26261362	26261722	3.82882e-06	0.000122293	0.092
ENSMUSG00000038481	Cdk19	10	+	40155877	40156018	40173820	40173878	40154109	40154220	40186443	40186575	4.01394e-06	0.000127697	-0.116
ENSMUSG00000037400	Atp11b	3	+	35711134	35711238	35712965	35713147	35710984	35711058	35718830	35719034	4.07617e-06	0.000129165	-0.072
ENSMUSG00000006731	B4galnt1	10	+	126604756	126604937	126606799	126606898	126604557	126604598	126607033	126607224	4.13259e-06	0.000129925	0.086
ENSMUSG00000019951	Uhrf1bp1l	10	+	89243871	89244012	89245314	89245485	89242579	89242769	89249849	89250030	4.12607e-06	0.000129925	-0.137
ENSMUSG00000062526	Mppe1	18	-	67397003	67397386	67403617	67403701	67393254	67393363	67405035	67405484	4.17628e-06	0.000130786	0.09
ENSMUSG00000026177	Slc11a1	1	+	74423730	74423850	74426356	74426463	74423366	74423489	74426770	74426841	4.213e-06	0.000131423	0.138
ENSMUSG00000038623	Tm6sf1	7	+	89018617	89018722	89020609	89020702	89016254	89016376	89020860	89020980	4.27384e-06	0.000132804	-0.09
ENSMUSG00000038578	Susd1	4	-	59392470	59392657	59403444	59403624	59378593	59378786	59424141	59424321	4.3276e-06	0.000133955	0.051
ENSMUSG00000030263	Lrmp	6	+	145085979	145086127	145086701	145086783	145070258	145070626	145096155	145096202	4.38911e-06	0.000135337	0.088
ENSMUSG00000035284	Vps13c	9	+	67744880	67745004	67746439	67746557	67743894	67744031	67749251	67749381	4.55568e-06	0.000139935	-0.132
ENSMUSG00000073411	H2-D1	17	+	35403426	35403459	35403632	35403671	35403131	35403248	35403810	35404444	4.74204e-06	0.000143656	-0.082
ENSMUSG00000000204	Slfn4	11	+	82998769	82998948	83000026	83001066	82993172	82993258	83002164	83003551	4.72011e-06	0.000143656	-0.103
ENSMUSG00000062157	Il28ra	4	+	135254704	135254886	135260083	135260214	135246436	135246560	135260967	135264096	4.7485e-06	0.000143656	-0.144
ENSMUSG00000028868	Wasf2	4	+	132732355	132732527	132740883	132741018	132686419	132686643	132741513	132741667	4.71778e-06	0.000143656	-0.112
ENSMUSG00000020694	Tlk2	11	+	105121574	105121666	105128466	105128556	105118183	105118265	105130939	105131109	4.85111e-06	0.000146208	-0.108
ENSMUSG00000026193	Fn1	1	-	71636671	71636778	71637340	71637466	71633403	71633517	71639644	71639809	4.91147e-06	0.000147473	-0.101
ENSMUSG00000019790	Stxbp5	10	-	9497818	9497869	9509160	9509226	9490247	9490487	9517919	9518071	4.97431e-06	0.000148802	0.111
ENSMUSG00000021069	Pygl	12	-	71295219	71295354	71296490	71296698	71294725	71294792	71297957	71298099	5.0138e-06	0.000149426	0.097
ENSMUSG00000030144	Clec4d	6	+	123217072	123217180	123220298	123220414	123215336	123215429	123224675	123225286	5.0432e-06	0.000149746	-0.112
ENSMUSG00000014763	Fam120b	17	+	15542718	15542899	15544560	15544662	15538708	15540093	15551642	15551815	5.1977e-06	0.000152637	-0.233
ENSMUSG00000027360	Hdc	2	-	126428696	126428763	126429577	126429721	126427522	126427685	126429976	126430111	5.19599e-06	0.000152637	-0.112
ENSMUSG00000018819	Lsp1	7	+	149676249	149676327	149676463	149676570	149675717	149675939	149680140	149680422	5.1728e-06	0.000152637	-0.11
ENSMUSG00000055670	Zzef1	11	+	72657840	72657989	72662143	72662255	72656757	72656849	72664060	72664247	5.53859e-06	0.000162054	-0.107
ENSMUSG00000053101	Gpr141	13	-	19846878	19847072	19896858	19896926	19841550	19844486	19915998	19916126	5.58436e-06	0.000162799	0.091
ENSMUSG00000023030	Slc11a2	15	-	100239630	100239756	100240513	100240662	100238531	100238651	100242621	100242693	5.63906e-06	0.000163798	-0.338
ENSMUSG00000024556	Me2	18	-	73957482	73957632	73961382	73961516	73954434	73954596	73964705	73964823	5.7097e-06	0.000165251	-0.031
ENSMUSG00000026896	Ifih1	2	-	62449766	62449977	62455317	62455541	62448497	62448715	62461449	62461554	5.74581e-06	0.000165312	0.267
ENSMUSG00000027618	Nfs1	2	-	155967861	155967978	155969102	155969194	155964242	155965548	155969755	155969889	5.75301e-06	0.000165312	0.189
ENSMUSG00000030279	5730419I09Rik	6	-	143029852	143029948	143031682	143031854	143028388	143028544	143039118	143039205	5.86418e-06	0.000166902	0.124
ENSMUSG00000029686	Cul1	6	+	47451697	47451788	47452425	47452589	47451166	47451217	47458224	47458387	5.86261e-06	0.000166902	-0.076
ENSMUSG00000028874	Fgr	4	+	132542067	132542267	132543103	132543206	132530016	132530185	132544597	132544696	5.87083e-06	0.000166902	0.024
ENSMUSG00000026068	Il18rap	1	+	40582048	40582232	40588320	40588471	40573241	40573380	40593902	40593968	5.96466e-06	0.000168971	-0.071
ENSMUSG00000037400	Atp11b	3	+	35676946	35677063	35683428	35683509	35653055	35653332	35687008	35687116	6.00688e-06	0.000169568	0.087
ENSMUSG00000029860	Zyx	6	+	42306430	42306609	42307311	42307432	42306160	42306330	42307850	42307984	6.14472e-06	0.00017285	0.105
ENSMUSG00000031015	Swap70	7	+	117386897	117387038	117399248	117399422	117365216	117365423	117407393	117407621	6.26254e-06	0.000174307	0.145
ENSMUSG00000041890	Git2	5	-	115214595	115214682	115216460	115216566	115214355	115214486	115217104	115217217	6.24854e-06	0.000174307	-0.089
ENSMUSG00000030960	Mettl10	7	-	140028782	140028890	140042273	140042392	140019463	140019565	140043108	140043174	6.2601e-06	0.000174307	0.156
ENSMUSG00000035623	Rsf1	7	+	104787814	104788020	104801562	104801717	104784886	104784979	104809322	104811091	6.28349e-06	0.000174307	0.155
ENSMUSG00000019726	Lyst	13	+	13763069	13763207	13765522	13765721	13762106	13762256	13766596	13766728	6.53325e-06	0.000180611	0.125
ENSMUSG00000020376	Rnf130	11	+	49907224	49907321	49912747	49912841	49900880	49900963	49918050	49918255	6.71826e-06	0.000185087	0.107
ENSMUSG00000039298	Cdk5rap2	4	-	69998374	69998593	70010177	70010279	69978460	69978631	70015746	70015909	6.83005e-06	0.000187522	-0.101
ENSMUSG00000029322	Plac8	5	-	100985498	100985614	100988770	100988895	100982743	100983007	100991643	100991781	6.85495e-06	0.000187564	0.109
ENSMUSG00000015027	Galns	8	-	125128038	125128113	125129039	125129163	125127277	125127380	125135127	125135241	7.00159e-06	0.000190924	0.116
ENSMUSG00000035765	Dym	18	+	75358816	75358919	75389643	75389826	75286478	75286573	75402938	75403052	7.07881e-06	0.000192376	0.242
ENSMUSG00000017843	Ppp2r5c	12	+	111782284	111782395	111783804	111783897	111760700	111760900	111783980	111784111	7.26516e-06	0.00019643	0.106
ENSMUSG00000032496	Ltf	9	+	110928478	110928633	110930948	110930996	110927501	110927676	110932037	110932193	7.27701e-06	0.00019643	-0.093
ENSMUSG00000054823	Whsc1l1	8	+	26805160	26805317	26809204	26809407	26801486	26801633	26810382	26810495	7.37002e-06	0.000198273	0.135
ENSMUSG00000028822	Tmem50a	4	-	134465527	134465640	134469005	134469110	134461258	134461326	134470803	134470939	7.81756e-06	0.000208911	0.122
ENSMUSG00000020694	Tlk2	11	+	105128466	105128556	105130939	105131109	105121574	105121666	105132412	105132470	7.79342e-06	0.000208911	0.243
ENSMUSG00000027959	Sass6	3	+	116313181	116313301	116316823	116317015	116311301	116311367	116321173	116321368	8.11112e-06	0.000215573	-0.134
ENSMUSG00000036087	Slain2	5	+	73339800	73339965	73346565	73346727	73332530	73332679	73348531	73348891	8.12064e-06	0.000215573	-0.153
ENSMUSG00000031328	Flna	X	-	71472829	71473096	71474098	71474260	71472536	71472674	71474357	71474531	8.27246e-06	0.000218879	-0.074
ENSMUSG00000039298	Cdk5rap2	4	-	69998374	69998593	70010177	70010279	69978460	69978631	70014643	70014685	8.34767e-06	0.000220142	-0.108
ENSMUSG00000044811	AF251705	11	-	114859528	114859649	114861942	114862299	114858034	114858349	114862800	114863194	8.388e-06	0.000220481	-0.123
ENSMUSG00000004789	Dlst	12	+	86452447	86452481	86456222	86456271	86451782	86451909	86459308	86459364	8.48584e-06	0.000221599	0.239
ENSMUSG00000003134	Tbc1d8	1	-	39463596	39463715	39482912	39483023	39462135	39462364	39535284	39535592	8.47583e-06	0.000221599	0.092
ENSMUSG00000047888	Tnrc6b	15	+	80748380	80748527	80748940	80749036	80743734	80743872	80753887	80754112	8.52704e-06	0.000221952	0.051
ENSMUSG00000079487	Med12	X	+	98472003	98472258	98472772	98472919	98471780	98471891	98473191	98473291	8.77526e-06	0.000227674	0.181
ENSMUSG00000033004	Mycbp2	14	-	103668574	103668682	103675005	103675107	103661918	103662038	103675589	103675735	9.15868e-06	0.000236855	0.098
ENSMUSG00000026034	Clk1	1	-	58476510	58476577	58477926	58478152	58474110	58474227	58478617	58478778	9.21028e-06	0.000237424	0.092
ENSMUSG00000046822	Slc39a3	10	-	80496356	80496678	80497662	80497750	80491282	80494445	80499948	80500171	9.28978e-06	0.000238706	-0.246
ENSMUSG00000068329	Htra2	6	-	83003031	83003064	83003322	83003517	83002691	83002797	83003606	83003811	9.33201e-06	0.000239025	0.144
ENSMUSG00000019769	Syne1	10	+	4929641	4929751	4936669	4936777	4925964	4926161	4940978	4941116	9.38461e-06	0.000239606	0.119
ENSMUSG00000036427	Gpi1	7	-	35003316	35003361	35004049	35004121	35000974	35001028	35005632	35005779	9.52269e-06	0.000241624	-0.027
ENSMUSG00000027423	Snx5	2	-	144086460	144086571	144087655	144087760	144084792	144084914	144096112	144096308	9.52391e-06	0.000241624	0.07
ENSMUSG00000006740	Kif5b	18	-	6223543	6223689	6223968	6224073	6222716	6222865	6225315	6225440	9.62019e-06	0.000243297	0.125
ENSMUSG00000093456	RP24-484G16.9	9	+	107934329	107934540	107943235	107943417	107926433	107926781	107947055	107947231	9.81944e-06	0.000247555	-0.094
ENSMUSG00000030704	Rab6a	7	+	107778179	107778285	107778351	107778457	107776917	107776971	107780255	107780367	9.86313e-06	0.000247877	-0.093
ENSMUSG00000044456	Rin3	12	+	103589091	103589164	103596914	103597006	103564004	103564122	103599535	103601278	1.00406e-05	0.000251548	0.141
ENSMUSG00000032496	Ltf	9	+	110923350	110923511	110929833	110929924	110921795	110921872	110930948	110930996	1.01704e-05	0.000254007	-0.067
ENSMUSG00000030168	Adipor2	6	-	119309368	119309555	119311845	119312017	119307233	119307427	119315278	119315398	1.04509e-05	0.000260201	0.054
ENSMUSG00000020124	Usp15	10	-	122583849	122583994	122590096	122590183	122570011	122570185	122605282	122605428	1.06124e-05	0.000262157	0.042
ENSMUSG00000029622	Arpc1b	5	+	145882525	145882608	145883400	145883505	145875083	145875210	145884437	145884660	1.06257e-05	0.000262157	-0.081
ENSMUSG00000033790	Tubgcp5	7	+	63054201	63054298	63054832	63054912	63051408	63051517	63055998	63056134	1.06276e-05	0.000262157	-0.179
ENSMUSG00000038481	Cdk19	10	+	40186443	40186575	40189384	40189528	40173820	40173878	40189691	40189761	1.06906e-05	0.000262904	0.148
ENSMUSG00000026663	Atf6	1	-	172749377	172749563	172764950	172765171	172745553	172745645	172770811	172771015	1.1027e-05	0.000270347	-0.138
ENSMUSG00000016087	Fli1	9	-	32259717	32259783	32268835	32269039	32237492	32237558	32273269	32273424	1.10976e-05	0.000271248	0.086
ENSMUSG00000029254	Stap1	5	+	86515674	86515847	86519921	86520050	86513413	86513470	86523757	86523827	1.12204e-05	0.000273416	-0.126
ENSMUSG00000036751	Cox6b1	7	-	31408433	31408534	31409518	31409632	31401992	31402181	31411069	31411170	1.13204e-05	0.000275017	-0.147
ENSMUSG00000053101	Gpr141	13	-	19871323	19871430	19896858	19896926	19846878	19847072	19915998	19916126	1.13735e-05	0.000275473	0.097
ENSMUSG00000030720	Cln3	7	-	133722914	133722987	133723657	133723743	133721872	133722830	133723846	133723926	1.18687e-05	0.0002866	-0.151
ENSMUSG00000025236	Adpgk	9	+	59145332	59145558	59151295	59151358	59139414	59139673	59158034	59158155	1.19045e-05	0.000286601	0.101
ENSMUSG00000030451	Herc2	7	+	63323353	63323468	63327662	63327800	63306225	63306318	63340358	63340578	1.20522e-05	0.00028929	-0.121
ENSMUSG00000021003	Galc	12	-	99480851	99480982	99492374	99492488	99472451	99472607	99494836	99494900	1.25476e-05	0.000299388	-0.12
ENSMUSG00000071454	Dtnb	12	+	3632809	3632964	3643916	3644022	3617605	3617691	3648222	3648389	1.25258e-05	0.000299388	-0.167
ENSMUSG00000052798	Nup107	10	-	117198300	117198403	117199078	117199191	117196227	117196388	117200786	117200937	1.25892e-05	0.000299489	0.163
ENSMUSG00000019302	Atp6v0a1	11	+	100888580	100888707	100890489	100890572	100887994	100888077	100891723	100891817	1.27154e-05	0.000301595	0.127
ENSMUSG00000071072	Ptges3	10	+	127507189	127507288	127509123	127509213	127506271	127506341	127511277	127511340	1.29382e-05	0.000305425	-0.158
ENSMUSG00000050721	Plekho2	9	-	65411690	65411810	65420786	65420936	65407226	65407331	65427744	65427847	1.2953e-05	0.000305425	0.122
ENSMUSG00000030279	5730419I09Rik	6	-	142998644	142998759	143015575	143015661	142995562	142995658	143021062	143021214	1.37706e-05	0.000322949	-0.168
ENSMUSG00000026987	Baz2b	2	-	59796488	59796549	59797877	59798162	59795686	59795795	59800077	59800687	1.37768e-05	0.000322949	-0.088
ENSMUSG00000056220	Pla2g4a	1	-	151769184	151769266	151779787	151779886	151749423	151749572	151808320	151808420	1.41889e-05	0.000331536	-0.167
ENSMUSG00000045962	Wnk1	6	-	119942357	119942578	119952210	119952383	119940109	119940267	119986891	119988673	1.42258e-05	0.000331536	-0.089
ENSMUSG00000039637	Coro7	16	-	4630187	4630277	4630363	4630505	4629055	4629172	4631448	4631534	1.43545e-05	0.000333566	0.15
ENSMUSG00000035293	G2e3	12	+	52464172	52464297	52464403	52464533	52461917	52462034	52466241	52466546	1.44183e-05	0.000334079	-0.116
ENSMUSG00000038733	Wdr26	1	-	183113857	183113936	183114381	183114527	183112899	183113029	183116078	183116198	1.46031e-05	0.000337387	0.147
ENSMUSG00000029484	Anxa3	5	+	97226419	97226472	97241860	97241955	97222403	97222582	97245359	97245473	1.46821e-05	0.000338236	-0.074
ENSMUSG00000057363	Uxs1	1	-	43828525	43828647	43831661	43831721	43821734	43821854	43836909	43837014	1.52023e-05	0.000349218	-0.133
ENSMUSG00000034312	Iqsec1	6	-	90626741	90626908	90628017	90628140	90621973	90622113	90630484	90630646	1.55051e-05	0.000355155	0.125
ENSMUSG00000002963	Pnkp	7	+	52116516	52116609	52116687	52116784	52116358	52116429	52116869	52116931	1.57152e-05	0.000358942	0.125
ENSMUSG00000052713	Zfp608	18	-	55054873	55055291	55059866	55059954	55054104	55054277	55106206	55106462	1.57982e-05	0.000359813	0.159
ENSMUSG00000023764	Sfi1	11	-	3056774	3056867	3064559	3064716	3055401	3055499	3065578	3065681	1.61309e-05	0.000366351	0.181
ENSMUSG00000027598	Itch	2	+	155011165	155011340	155015172	155015242	155009470	155009566	155017861	155017946	1.62207e-05	0.000367349	0.187
ENSMUSG00000021171	Esyt2	12	+	117606180	117606312	117607208	117607314	117605402	117605501	117608484	117608534	1.64422e-05	0.000371317	-0.084
ENSMUSG00000021365	Nedd9	13	-	41433945	41434389	41521229	41521393	41413812	41413914	41582525	41582689	1.65485e-05	0.000372666	0.087
ENSMUSG00000026309	Ilkap	1	-	93275042	93275162	93281141	93281235	93272894	93272976	93281816	93281923	1.67426e-05	0.000375983	-0.133
ENSMUSG00000052681	Rap1b	10	-	117259856	117259925	117261649	117261730	117258645	117258702	117282886	117282991	1.69894e-05	0.000380459	0.07
ENSMUSG00000074582	Arfgef2	2	+	166680404	166680513	166681906	166682090	166678754	166678894	166684762	166684874	1.71829e-05	0.00038372	0.124
ENSMUSG00000030213	Atf7ip	6	+	136515168	136515306	136519993	136520059	136513537	136513683	136523765	136523839	1.73957e-05	0.000387392	-0.111
ENSMUSG00000028822	Tmem50a	4	-	134459564	134459657	134461258	134461326	134456614	134456675	134465527	134465640	1.75094e-05	0.000388476	-0.068
ENSMUSG00000004668	Abca13	11	+	9209018	9209137	9214481	9214645	9201262	9201372	9215352	9215432	1.75413e-05	0.000388476	0.114
ENSMUSG00000059263	Usp47	7	+	119245251	119245427	119247463	119247579	119236219	119237000	119247863	119247982	1.81926e-05	0.00040179	0.091
ENSMUSG00000041926	Rnpep	1	-	137173965	137174114	137175343	137175484	137168105	137168341	137180138	137180661	1.84106e-05	0.000405487	0.066
ENSMUSG00000028581	Laptm5	4	+	130486685	130486781	130487931	130488024	130485334	130485457	130490375	130491322	1.85881e-05	0.000408277	-0.095
ENSMUSG00000030148	Clec4a2	6	+	123089074	123089146	123090673	123090786	123077969	123078071	123092380	123092876	1.86698e-05	0.000408951	-0.048
ENSMUSG00000021823	Vcl	14	+	21822316	21822492	21826335	21826526	21820352	21820506	21828082	21828282	1.89161e-05	0.000413217	-0.088
ENSMUSG00000027109	Sp3	2	-	72784602	72784795	72808211	72809571	72778599	72778796	72816954	72817086	1.90641e-05	0.000415318	0.072
ENSMUSG00000023277	Twf2	9	+	106114049	106114228	106114586	106114682	106109219	106109297	106115062	106115167	1.95746e-05	0.000425284	0.118
ENSMUSG00000029821	Dfna5	6	-	50179284	50179456	50195928	50196121	50177277	50177398	50201274	50201513	2.03913e-05	0.00044183	-0.094
ENSMUSG00000020196	Cabin1	10	-	75109619	75109846	75110801	75110966	75108863	75109432	75115619	75115887	2.07883e-05	0.000449218	0.131
ENSMUSG00000004880	Lbr	1	-	183751566	183751758	183755752	183755807	183750804	183750908	183758842	183759039	2.08569e-05	0.000449489	-0.098
ENSMUSG00000033808	Tmem87a	2	-	120203628	120203728	120205326	120205510	120201154	120201248	120206502	120206564	2.12204e-05	0.000456095	0.15
ENSMUSG00000027951	Adar	3	+	89538763	89540195	89541911	89542095	89534669	89534760	89543091	89543240	2.13377e-05	0.000457391	-0.098
ENSMUSG00000026554	Dcaf8	1	+	174117483	174117591	174119069	174119200	174116985	174117043	174122648	174122768	2.15032e-05	0.000458701	-0.14
ENSMUSG00000021069	Pygl	12	-	71294725	71294792	71295219	71295354	71291805	71292143	71296490	71296698	2.15132e-05	0.000458701	0.109
ENSMUSG00000079557	2016-03-02	17	-	33839957	33840153	33846689	33846917	33832970	33833191	33852887	33853007	2.16473e-05	0.000460201	-0.075
ENSMUSG00000037111	Setd7	3	-	51346553	51346755	51354156	51354286	51340387	51340577	51364439	51364800	2.16984e-05	0.000460201	0.093
ENSMUSG00000006127	Inpp5k	11	+	75458929	75459119	75460287	75460425	75452638	75453067	75460694	75460778	2.23789e-05	0.000473383	0.098
ENSMUSG00000003068	Stk11	10	+	79589398	79589526	79589789	79589847	79588977	79589114	79590648	79590845	2.2807e-05	0.000478048	-0.085
ENSMUSG00000036817	Sun1	5	+	139705706	139705898	139709424	139709523	139702659	139702839	139709854	139709948	2.27079e-05	0.000478048	-0.122
ENSMUSG00000024259	Slc25a46	18	-	31754230	31754288	31759785	31759886	31739821	31743423	31762376	31762454	2.2838e-05	0.000478048	-0.119
ENSMUSG00000037824	Tspan14	14	-	41731918	41731969	41747476	41747574	41730091	41730238	41780064	41780096	2.2794e-05	0.000478048	-0.109
ENSMUSG00000026034	Clk1	1	-	58473856	58474227	58476510	58476577	58471458	58471528	58477926	58478102	2.30102e-05	0.000480397	0.236
ENSMUSG00000041890	Git2	5	-	115189041	115189290	115193784	115193889	115183869	115183952	115195437	115195580	2.30973e-05	0.000480964	0.113
ENSMUSG00000014547	Wdfy2	14	+	63504646	63504714	63519091	63519165	63456526	63456894	63543966	63544021	2.42396e-05	0.000500847	-0.281
ENSMUSG00000022361	Zhx1	15	-	57883778	57886637	57895609	57895735	57878557	57880340	57900873	57900984	2.42162e-05	0.000500847	-0.049
ENSMUSG00000005698	Ctcf	8	+	108190558	108190692	108195190	108195340	108188755	108188926	108198768	108198929	2.4181e-05	0.000500847	0.108
ENSMUSG00000025232	Hexa	9	+	59405840	59405942	59407130	59407263	59405094	59405205	59408703	59408884	2.44514e-05	0.000503925	-0.107
ENSMUSG00000030287	Itpr2	6	-	146259508	146259629	146261360	146261489	146245070	146245261	146271632	146271758	2.45952e-05	0.000505588	-0.114
ENSMUSG00000018425	Dhx40	11	-	86606663	86606763	86611124	86611256	86602987	86603074	86612423	86612490	2.49801e-05	0.000512189	0.16
ENSMUSG00000055866	Per2	1	-	93336463	93336606	93337408	93337460	93334910	93334989	93341161	93341363	2.53063e-05	0.000517552	-0.231
ENSMUSG00000005087	Cd44	2	-	102671486	102671693	102679514	102679634	102668698	102668767	102682417	102682534	2.54533e-05	0.000519234	-0.114
ENSMUSG00000055447	Cd47	16	+	49869130	49869193	49884277	49884367	49867877	49868225	49894289	49894397	2.55347e-05	0.000519574	0.069
ENSMUSG00000020422	Tns3	11	-	8392095	8393340	8418201	8418306	8379507	8379668	8419125	8419191	2.72522e-05	0.000553116	-0.162
ENSMUSG00000023089	Ndufa5	6	-	24469191	24469257	24472658	24472775	24468665	24468824	24477272	24477317	2.74006e-05	0.000554723	-0.063
ENSMUSG00000032239	Rp9	9	-	22254245	22254307	22258222	22258314	22252754	22253298	22261816	22261946	2.79702e-05	0.00056483	0.137
ENSMUSG00000042404	Dennd4b	3	+	90071334	90071674	90072669	90072739	90070435	90070588	90072909	90073079	2.81778e-05	0.000567593	-0.154
ENSMUSG00000027455	Nsfl1c	2	+	151322319	151322417	151326450	151326525	151320046	151320148	151328749	151329159	2.83571e-05	0.000569772	-0.119
ENSMUSG00000061613	U2af1	17	-	31788590	31788657	31791923	31792011	31785789	31785839	31795597	31795699	2.8512e-05	0.000570027	-0.156
ENSMUSG00000025241	Fyco1	9	-	123742218	123742362	123743913	123744020	123740407	123740498	123747992	123748118	2.84641e-05	0.000570027	0.139
ENSMUSG00000015002	Efr3a	15	+	65646896	65646973	65656175	65656297	65618602	65618808	65661288	65661438	2.89177e-05	0.0005767	0.116
ENSMUSG00000020841	Cpd	11	-	76628272	76628415	76653889	76654137	76626984	76627154	76659725	76660520	2.92591e-05	0.00058206	0.148
ENSMUSG00000032479	Mtap4	9	+	109980506	109980588	109982284	109982397	109973529	109973643	109983924	109984114	2.93863e-05	0.000583144	-0.083
ENSMUSG00000038005	2700029M09Rik	8	+	63374257	63374447	63375534	63375633	63372497	63372657	63378880	63379031	2.98459e-05	0.000590801	0.162
ENSMUSG00000021959	Lats2	14	-	58315752	58316335	58321758	58321891	58314956	58315139	58352714	58353255	2.99196e-05	0.000590801	0.123
ENSMUSG00000035778	Ggta1	2	-	35269738	35269804	35277699	35277788	35268845	35268947	35278751	35278932	3.02384e-05	0.00059563	-0.086
ENSMUSG00000020143	Dock2	11	-	34534430	34534566	34540819	34540968	34532352	34532507	34544991	34545088	3.0662e-05	0.000602358	0.087
ENSMUSG00000037321	Tap1	17	+	34326374	34326505	34327507	34327713	34326122	34326237	34328273	34328471	3.07917e-05	0.000602358	-0.095
ENSMUSG00000029513	Prkab1	5	-	116467956	116468090	116470012	116470127	116464922	116464991	116470382	116470476	3.08054e-05	0.000602358	-0.088
ENSMUSG00000028603	Scp2	4	-	107774895	107774960	107777648	107777780	107770626	107770753	107780221	107780293	3.10792e-05	0.000606233	0.091
ENSMUSG00000030978	Rrm1	7	+	109614231	109614327	109615391	109615580	109612159	109612295	109616808	109618285	3.13602e-05	0.000610229	0.134
ENSMUSG00000067369	Trmt2b	X	-	130800799	130800854	130801869	130802100	130798265	130798400	130811384	130811521	3.27327e-05	0.000633056	-0.184
ENSMUSG00000024908	Ppp6r3	19	-	3478277	3478364	3484830	3484916	3473768	3473866	3486975	3487091	3.27612e-05	0.000633056	0.094
ENSMUSG00000026177	Slc11a1	1	+	74423730	74423850	74426356	74426841	74423366	74423489	74427182	74427250	3.27701e-05	0.000633056	0.087
ENSMUSG00000037174	Elf2	3	-	51064920	51065007	51068790	51068964	51063093	51063286	51070674	51070788	3.48517e-05	0.000671649	0.065
ENSMUSG00000018412	1700081L11Rik	11	-	104211800	104211966	104217997	104218190	104204804	104204987	104218794	104218910	3.53849e-05	0.00068029	-0.095
ENSMUSG00000035247	Hectd1	12	-	52855907	52856090	52858033	52858088	52855201	52855409	52860205	52860428	3.55427e-05	0.000681689	-0.142
ENSMUSG00000033712	2610301G19Rik	14	-	70551367	70551482	70551686	70551778	70551080	70551210	70552179	70552271	3.56373e-05	0.000681872	-0.177
ENSMUSG00000031652	N4bp1	8	-	89372345	89372453	89375523	89375620	89365037	89368940	89377057	89377188	3.59965e-05	0.000687104	-0.055
ENSMUSG00000015950	Ncf1	5	-	134699265	134699383	134701105	134701213	134698551	134698659	134701544	134701667	3.67391e-05	0.000699614	0.068
ENSMUSG00000030279	5730419I09Rik	6	-	142995562	142995658	142998644	142998759	142989871	142990063	143010272	143010381	3.71281e-05	0.000702018	-0.129
ENSMUSG00000045328	Cenpe	3	+	134896691	134896766	134896934	134897054	134895860	134896028	134897796	134897919	3.71175e-05	0.000702018	-0.085
ENSMUSG00000052593	Adam17	12	-	21346332	21346421	21346535	21346680	21342493	21342646	21348724	21348838	3.69858e-05	0.000702018	0.127
ENSMUSG00000042790	Rnf214	9	-	45707828	45708339	45712852	45713002	45706514	45706574	45714820	45714944	3.76777e-05	0.000710735	0.154
ENSMUSG00000063273	Naa15	3	+	51252474	51252581	51255231	51255304	51252262	51252358	51259755	51259925	3.85041e-05	0.000724618	0.102
ENSMUSG00000029767	Calu	6	+	29311293	29311487	29311559	29311753	29306470	29306697	29316039	29316206	3.88154e-05	0.000728767	-0.097
ENSMUSG00000030798	Cd37	7	-	52492529	52492654	52493869	52493942	52492371	52492446	52494329	52494427	3.89872e-05	0.000730281	-0.098
ENSMUSG00000063895	Nupl1	14	-	60863350	60863500	60866160	60866303	60862193	60862331	60869999	60870344	4.04603e-05	0.000756108	0.125
ENSMUSG00000024236	Svil	18	+	5094535	5094672	5095169	5095317	5092842	5092998	5095433	5095579	4.07545e-05	0.000759834	-0.116
ENSMUSG00000052406	Rexo4	2	-	26813998	26814087	26815743	26815937	26811808	26811883	26816122	26816260	4.10137e-05	0.000762892	0.161
ENSMUSG00000037572	Wdhd1	14	-	47871592	47871707	47875778	47875935	47870434	47870566	47878195	47878333	4.12557e-05	0.000765618	0.127
ENSMUSG00000042323	Pbrm1	14	+	31923600	31923765	31927034	31927190	31920294	31920496	31930198	31930269	4.16505e-05	0.00077116	-0.096
ENSMUSG00000022952	Runx1	16	-	92689220	92689377	92695728	92695982	92668952	92669057	92825833	92825949	4.1834e-05	0.000772773	0.144
ENSMUSG00000031402	Mpp1	X	-	72358924	72359005	72359572	72359653	72357537	72357740	72361394	72361501	4.30747e-05	0.000793861	0.096
ENSMUSG00000021018	Polr2h	16	+	20719063	20719157	20720591	20720675	20718896	20718980	20721982	20722340	4.38201e-05	0.000805747	-0.132
ENSMUSG00000033671	Cep350	1	-	157808273	157808317	157809604	157809690	157806849	157806961	157819978	157820017	4.40001e-05	0.000807206	0.147
ENSMUSG00000042323	Pbrm1	14	+	31927034	31927190	31930198	31930269	31923600	31923765	31930385	31930602	4.41422e-05	0.000807964	-0.068
ENSMUSG00000008730	Hipk1	3	-	103553201	103553408	103554125	103554308	103550717	103550959	103554698	103554841	4.58532e-05	0.000837279	0.104
ENSMUSG00000003037	Rab8a	8	+	74700221	74700287	74701518	74701569	74699738	74699828	74703943	74707803	4.59706e-05	0.000837279	-0.09
ENSMUSG00000042496	Prdm10	9	+	31123754	31123919	31126096	31126156	31121011	31121206	31133211	31133419	4.60571e-05	0.000837279	0.203
ENSMUSG00000031527	Eri1	8	-	36545569	36545780	36554254	36554433	36541613	36541697	36558325	36558587	4.64763e-05	0.000839191	0.122
ENSMUSG00000062729	Ppox	1	-	173209999	173210132	173210270	173210386	173209560	173209705	173210518	173210653	4.644e-05	0.000839191	0.166
ENSMUSG00000028874	Fgr	4	+	132542067	132542267	132544597	132544696	132540066	132540129	132550561	132550665	4.63609e-05	0.000839191	0.072
ENSMUSG00000091537	Ccdc72	9	-	108984515	108984603	108984684	108984740	108980501	108980939	108984840	108984895	4.69367e-05	0.0008456	-0.072
ENSMUSG00000019188	H13	2	+	152511833	152511922	152514398	152514484	152506786	152506869	152514572	152514698	4.76659e-05	0.00085681	-0.092
ENSMUSG00000032776	Mctp2	7	-	79391993	79392056	79403984	79404517	79390346	79390455	79451356	79451481	4.79906e-05	0.000860718	0.113
ENSMUSG00000070733	Fryl	5	-	73458512	73458607	73459962	73460153	73456177	73456785	73461121	73461243	4.86691e-05	0.000869227	0.162
ENSMUSG00000019977	Hbs1l	10	+	21018983	21019049	21024335	21024449	21015784	21015982	21027390	21027585	4.86819e-05	0.000869227	0.121
ENSMUSG00000089911	Hiat1	3	-	116339195	116339308	116343304	116343376	116337820	116337918	116344164	116344278	4.8903e-05	0.000871234	-0.143
ENSMUSG00000036698	Eif2c2	15	-	72961290	72961472	72968422	72968543	72958753	72958890	72976799	72976995	4.93377e-05	0.000877029	-0.097
ENSMUSG00000037373	Ctbp1	5	-	33601786	33601993	33603657	33603802	33593506	33593721	33609531	33609686	5.00936e-05	0.000888497	-0.081
ENSMUSG00000036769	Wdr44	X	+	23335220	23335351	23336308	23336404	23333565	23334211	23338529	23338666	5.12679e-05	0.000907318	-0.188
ENSMUSG00000020385	Clk4	11	+	51080672	51080833	51084038	51084097	51076670	51076771	51085301	51085524	5.1727e-05	0.000913427	0.079
ENSMUSG00000035901	Dennd5a	7	-	117042557	117042676	117043237	117043383	117042021	117042203	117044573	117044695	5.19165e-05	0.000914757	-0.083
ENSMUSG00000028426	Rad23b	4	+	55395351	55395487	55396458	55396586	55393860	55393988	55398281	55398473	5.28745e-05	0.000929594	0.135
ENSMUSG00000031389	Arhgap4	X	-	71149918	71150047	71150989	71151202	71149586	71149808	71151495	71151558	5.41121e-05	0.000949271	0.064
ENSMUSG00000039844	Rapgef1	2	+	29534652	29534789	29541624	29541803	29475289	29475583	29544626	29544783	5.47296e-05	0.000957066	-0.103
ENSMUSG00000000378	Ccm2	11	+	6469966	6470140	6489434	6489571	6461136	6461244	6490755	6490891	5.47952e-05	0.000957066	-0.122
ENSMUSG00000031133	Arhgef6	X	-	54494982	54495003	54496566	54496692	54493770	54493864	54497781	54497927	5.64725e-05	0.000984217	0.168
ENSMUSG00000031712	Il15	8	-	84858367	84858505	84861464	84861509	84855535	84855923	84867137	84867222	5.67142e-05	0.000986286	0.203
ENSMUSG00000032596	Uba7	9	+	107879040	107879131	107879234	107879370	107878636	107878743	107879461	107879559	5.72416e-05	0.000993303	0.132
ENSMUSG00000034349	Smc4	3	+	68811110	68811289	68811850	68812042	68809997	68810135	68813405	68813582	5.82444e-05	0.00100852	0.128
ENSMUSG00000072501	Phf20l1	15	+	66462428	66462528	66464267	66464463	66461361	66461543	66468245	66468594	5.86553e-05	0.00101138	0.09
ENSMUSG00000055670	Zzef1	11	+	72694717	72694879	72697843	72697973	72694072	72694192	72700135	72700274	5.86617e-05	0.00101138	-0.115
ENSMUSG00000012117	Dhdds	4	-	133536038	133536146	133538714	133538829	133526107	133527171	133547193	133547295	5.9838e-05	0.00102944	0.073
ENSMUSG00000026116	Tmem131	1	-	36882273	36882384	36883855	36884026	36882056	36882191	36884106	36884260	6.04052e-05	0.00103476	0.109
ENSMUSG00000023908	Pkmyt1	17	+	23872529	23872687	23873290	23873368	23872166	23872339	23873461	23873696	6.036e-05	0.00103476	0.108
ENSMUSG00000022407	Adsl	15	+	80786049	80786094	80786642	80786722	80782626	80782830	80790824	80790996	6.07708e-05	0.00103881	0.176
ENSMUSG00000025220	Mgea5	19	-	45841883	45842497	45844540	45844699	45839939	45840114	45846171	45846456	6.15259e-05	0.00104729	-0.124
ENSMUSG00000022956	Atp5o	16	-	91926703	91926816	91927097	91927227	91925785	91925872	91929143	91929254	6.15282e-05	0.00104729	0.101
ENSMUSG00000042042	Csgalnact2	6	-	118070962	118071141	118074329	118074431	118069627	118069722	118076139	118076356	6.19294e-05	0.00105188	-0.163
ENSMUSG00000056167	Cnot10	9	-	114507822	114507953	114510459	114510573	114506596	114506724	114519762	114519843	6.25156e-05	0.00105959	0.223
ENSMUSG00000005362	Crbn	6	-	106740825	106740985	106744181	106744331	106734410	106734473	106744988	106745191	6.28071e-05	0.00106229	-0.092
ENSMUSG00000021519	Mterfd1	13	-	67017961	67018109	67023691	67023881	67017548	67017620	67029105	67029223	6.30722e-05	0.00106453	0.115
ENSMUSG00000038056	Mll3	5	-	24835264	24835393	24844230	24844399	24835058	24835091	24850725	24850856	6.3414e-05	0.00106805	-0.149
ENSMUSG00000019979	Apaf1	10	-	90542191	90542381	90542631	90542876	90540278	90540476	90544927	90545515	6.39559e-05	0.00107491	0.082
ENSMUSG00000021482	1110018J18Rik	13	-	64410400	64410454	64413574	64413643	64410129	64410235	64413800	64414013	6.42555e-05	0.00107769	0.259
ENSMUSG00000048924	Ccdc125	13	+	101457063	101457146	101460273	101460374	101452721	101452799	101462249	101462357	6.44508e-05	0.00107871	-0.083
ENSMUSG00000034681	Rnps1	17	+	24559094	24559248	24561346	24561488	24558790	24558796	24562030	24562085	6.54092e-05	0.00109247	-0.127
ENSMUSG00000052085	Dock8	19	+	25221784	25221934	25224272	25224386	25214558	25214654	25228634	25228790	6.55904e-05	0.00109322	0.091
ENSMUSG00000006344	Ggt5	10	+	75067056	75067329	75067387	75067545	75066711	75066907	75068000	75068147	6.59556e-05	0.00109702	-0.048
ENSMUSG00000075376	Rc3h2	2	-	37245104	37245410	37253763	37253876	37240765	37240980	37255106	37255225	6.63224e-05	0.00110084	-0.115
ENSMUSG00000034154	Ino80	2	-	119279791	119279953	119282120	119282188	119277065	119277186	119282307	119282477	6.76775e-05	0.00111873	-0.16
ENSMUSG00000039968	Rsbn1l	5	-	20425342	20425980	20433437	20433548	20413924	20414062	20457074	20457640	6.76792e-05	0.00111873	-0.104
ENSMUSG00000032410	Xrn1	9	+	95927256	95927352	95934003	95934112	95924440	95924639	95936053	95936115	6.89944e-05	0.00113812	0.113
ENSMUSG00000031295	Phka2	X	+	156965661	156965709	156966778	156966947	156961203	156961362	156967846	156967929	6.92762e-05	0.00114043	0.072
ENSMUSG00000036087	Slain2	5	+	73332530	73332679	73339800	73339965	73305542	73306252	73346565	73346727	7.0394e-05	0.00115645	0.1
ENSMUSG00000037533	Rapgef6	11	+	54482115	54482239	54489696	54489917	54477504	54477716	54492740	54492929	7.06921e-05	0.00115898	-0.084
ENSMUSG00000021322	Aoah	13	+	20908390	20908486	20931964	20932031	20885987	20886386	20942947	20943047	7.08959e-05	0.00115994	-0.097
ENSMUSG00000044456	Rin3	12	+	103620762	103620894	103625763	103625927	103611779	103612088	103628033	103629065	7.20674e-05	0.00117671	0.087
ENSMUSG00000024667	Tmem216	19	-	10626262	10626464	10629018	10629111	10624981	10625530	10629552	10629654	7.27581e-05	0.00118557	0.106
ENSMUSG00000019907	Ppp1r12a	10	+	107689812	107689980	107696811	107696902	107688895	107689000	107697891	107698092	7.30046e-05	0.00118718	0.088
ENSMUSG00000030060	8430410A17Rik	6	+	87875625	87875804	87883235	87883428	87871519	87871645	87886083	87886623	7.34754e-05	0.0011923	-0.184
ENSMUSG00000028099	Polr3c	3	-	96527436	96527622	96527719	96527975	96526462	96526548	96529756	96529922	7.3617e-05	0.0011923	0.106
ENSMUSG00000037669	1110057K04Rik	12	+	8275169	8275404	8282613	8282696	8245248	8245421	8290705	8292564	7.37939e-05	0.00119275	0.13
ENSMUSG00000066568	Lsm14a	7	-	35142784	35142961	35150633	35150756	35142452	35142515	35156073	35156203	7.47403e-05	0.00120562	-0.077
ENSMUSG00000019726	Lyst	13	+	13844209	13844399	13849577	13849714	13838838	13839069	13851644	13851743	7.57681e-05	0.00121763	0.086
ENSMUSG00000060802	B2m	2	+	121976608	121976887	121977382	121977411	121973421	121973540	121978386	121978819	7.57884e-05	0.00121763	0.065
ENSMUSG00000032254	Kif23	9	-	61779607	61779729	61779881	61779994	61777470	61777573	61783186	61783357	7.63252e-05	0.0012238	-0.11
ENSMUSG00000025144	Stra13	11	-	120572703	120572792	120573016	120573209	120572256	120572620	120575006	120575052	7.86616e-05	0.00125125	-0.03
ENSMUSG00000029550	Sppl3	5	+	115532229	115532349	115534861	115534974	115524823	115524912	115538298	115538405	7.8275e-05	0.00125125	-0.121
ENSMUSG00000001865	Cpa3	3	-	20119653	20119738	20121985	20122188	20115515	20115891	20123130	20123221	7.86534e-05	0.00125125	0.148
ENSMUSG00000056399	Prss34	17	+	25435670	25435851	25436046	25436321	25435338	25435511	25436413	25436577	7.85126e-05	0.00125125	0.086
ENSMUSG00000039599	Fam149b	14	+	21178976	21179138	21182484	21182672	21177245	21177362	21193551	21193676	7.94008e-05	0.00125582	-0.256
ENSMUSG00000026159	Agfg1	1	+	82872745	82872899	82878802	82879012	82871862	82872025	82879755	82879936	7.92589e-05	0.00125582	0.147
ENSMUSG00000032479	Mtap4	9	+	109980506	109980588	109982284	109982397	109975116	109975209	109983924	109984114	7.95756e-05	0.00125582	-0.115
ENSMUSG00000021069	Pygl	12	-	71320575	71320654	71323811	71323913	71317549	71317653	71328327	71328670	7.9521e-05	0.00125582	-0.094
ENSMUSG00000024135	Srbd1	17	-	86535503	86535875	86538408	86538589	86529453	86529620	86541699	86541779	7.99405e-05	0.0012591	-0.166
ENSMUSG00000018736	Ndel1	11	-	68657322	68657476	68658828	68658926	68655521	68655670	68666443	68666637	8.14856e-05	0.00128083	0.061
ENSMUSG00000020048	Hsp90b1	10	-	86158221	86158287	86158404	86158482	86157094	86157364	86158570	86158708	8.16394e-05	0.00128083	0.09
ENSMUSG00000068823	Csde1	3	+	102842614	102842813	102843855	102843965	102832711	102833135	102845067	102845165	8.18726e-05	0.00128198	-0.121
ENSMUSG00000035004	Igsf6	7	-	128211774	128211878	128214004	128214364	128211094	128211142	128217952	128218044	8.30897e-05	0.0012985	0.103
ENSMUSG00000035513	Ntng2	2	-	29062937	29063110	29083097	29083741	29060417	29060444	29103347	29103560	8.44419e-05	0.00131706	-0.079
ENSMUSG00000059923	Grb2	11	-	115511084	115511207	115516671	115516769	115508023	115508192	115560465	115560670	8.50043e-05	0.00132326	-0.081
ENSMUSG00000041268	Dmxl2	9	-	54267551	54267779	54271036	54271156	54263236	54264910	54274188	54274312	8.60106e-05	0.00133375	-0.128
ENSMUSG00000026743	Mllt10	2	+	18047760	18047856	18068403	18068499	18045345	18045439	18081082	18081338	8.59453e-05	0.00133375	0.123
ENSMUSG00000039585	Myo9a	9	+	59679995	59680115	59690869	59690945	59674929	59675125	59703172	59703319	8.67277e-05	0.00134227	0.17
ENSMUSG00000031659	Adcy7	8	+	90845682	90845767	90845995	90846121	90844044	90844142	90846833	90846932	8.89048e-05	0.00137331	0.131
ENSMUSG00000035069	Oma1	4	+	103003909	103003984	103026106	103026256	102997897	102998005	103038577	103039048	8.99581e-05	0.00138691	-0.16
ENSMUSG00000040747	Cd53	3	-	106570843	106570918	106571715	106571904	106570244	106570340	106573599	106573678	9.13698e-05	0.00140597	0.098
ENSMUSG00000020064	Herc4	10	+	62751799	62751989	62753251	62753424	62750645	62750757	62761867	62761987	9.16333e-05	0.00140733	0.102
ENSMUSG00000052337	Immt	6	+	71794632	71794706	71796279	71796469	71781373	71781509	71801765	71801874	9.273e-05	0.00142145	0.094
ENSMUSG00000042292	Mkl1	15	-	80850594	80850744	80851182	80851358	80848643	80848909	80852826	80852988	9.3235e-05	0.00142646	0.091
ENSMUSG00000025503	Taldo1	7	+	148587770	148587968	148588082	148588228	148587479	148587655	148588642	148588867	9.46329e-05	0.00144509	-0.08
ENSMUSG00000021711	2410002O22Rik	13	-	104937323	104937424	104938163	104938362	104934483	104934634	104940129	104940263	9.55673e-05	0.00145054	-0.147
ENSMUSG00000039616	Mocos	18	+	24818490	24818580	24822517	24822584	24812191	24812568	24824510	24825152	9.55633e-05	0.00145054	0.118
ENSMUSG00000024989	Cep55	19	+	38145560	38145632	38146254	38146380	38144129	38144440	38147787	38148915	9.55046e-05	0.00145054	0.131
ENSMUSG00000026605	Cenpf	1	-	191494926	191495055	191496387	191496513	191485875	191486011	191502817	191503020	9.57134e-05	0.00145054	0.063
ENSMUSG00000030047	Arhgap25	6	-	87438185	87438302	87442171	87442259	87426136	87426344	87445906	87446106	9.6323e-05	0.00145702	-0.123
ENSMUSG00000042323	Pbrm1	14	+	31859517	31859609	31863223	31863437	31858515	31858611	31865365	31865507	9.83794e-05	0.00148426	0.166
ENSMUSG00000006127	Inpp5k	11	+	75460287	75460425	75460694	75460778	75458929	75459119	75460903	75461008	9.86782e-05	0.00148426	0.114
ENSMUSG00000024491	Rbm27	18	+	42483708	42483852	42485558	42485678	42481565	42481862	42486817	42486892	9.86792e-05	0.00148426	0.147
ENSMUSG00000025154	Arhgap19	19	-	41862795	41862876	41866236	41866502	41861047	41861257	41876461	41876537	9.96157e-05	0.00149035	-0.073
ENSMUSG00000052760	A630001G21Rik	1	-	87621695	87621864	87623033	87623190	87619672	87619962	87633046	87633156	9.96415e-05	0.00149035	-0.186
ENSMUSG00000001924	Uba1	X	+	20255324	20255389	20255714	20255910	20253004	20253201	20256516	20256591	9.95799e-05	0.00149035	-0.055
ENSMUSG00000002658	Gtf2f1	17	-	57149110	57149183	57150398	57150445	57147135	57147329	57150531	57150722	0.00010385	0.0015504	0.134
ENSMUSG00000049313	Sorl1	9	-	41808326	41808482	41809553	41809688	41804253	41804403	41810636	41810768	0.000104235	0.00155326	-0.07
ENSMUSG00000033826	Dnahc8	17	+	30785360	30785550	30786568	30786732	30781501	30781653	30790177	30790354	0.000108905	0.00161984	-0.112
ENSMUSG00000041926	Rnpep	1	-	137168938	137169055	137173965	137174114	137168105	137168341	137175343	137175484	0.00011009	0.00163443	-0.081
ENSMUSG00000018372	Ccdc45	11	+	106672509	106672663	106673709	106673849	106670941	106671071	106675074	106675176	0.000112609	0.00166566	0.151
ENSMUSG00000002885	Cd97	8	-	86254009	86254156	86257312	86257465	86253280	86253424	86257907	86258024	0.000112492	0.00166566	0.055
ENSMUSG00000018796	Acsl1	8	+	47606621	47606699	47610296	47610431	47604314	47604388	47611597	47611732	0.000113308	0.00167291	-0.091
ENSMUSG00000033826	Dnahc8	17	+	30785360	30785550	30790177	30790354	30781501	30781653	30793521	30793635	0.000113915	0.00167879	-0.102
ENSMUSG00000028559	Osbpl9	4	-	108738732	108738843	108739519	108739604	108738469	108738533	108740967	108741139	0.00011437	0.00168239	0.069
ENSMUSG00000038187	Btbd10	7	-	120495294	120495452	120508418	120508483	120478835	120479032	120512385	120512472	0.000116673	0.00171312	-0.166
ENSMUSG00000028066	Pmf1	3	-	88199826	88200022	88203056	88203157	88198060	88198492	88203632	88203738	0.000118292	0.00173057	-0.145
ENSMUSG00000030180	Kdm5a	6	+	120332934	120333040	120335639	120335731	120324834	120325005	120338027	120338186	0.000118225	0.00173057	-0.058
ENSMUSG00000006398	Cdc20	4	-	118107355	118107481	118108077	118108306	118106085	118106203	118108381	118108476	0.0001192	0.00174067	-0.091
ENSMUSG00000025060	Slk	19	+	47686064	47686113	47686391	47686541	47683394	47683559	47689685	47689758	0.000120548	0.00175715	0.079
ENSMUSG00000034422	Parp14	16	-	35836076	35836251	35839347	35839481	35832959	35835021	35840807	35841407	0.000121648	0.00176996	-0.175
ENSMUSG00000058444	Map2k5	9	-	63205799	63205867	63219543	63219592	63191193	63191263	63224929	63225659	0.000123334	0.00179124	0.196
ENSMUSG00000030707	Coro1a	7	-	133845031	133845216	133845303	133845433	133844504	133844923	133845519	133845609	0.000123999	0.00179765	0.068
ENSMUSG00000039041	Adrm1	2	+	179906738	179906952	179907560	179907677	179906310	179906393	179908614	179909651	0.000124287	0.00179857	-0.054
ENSMUSG00000038970	Lmtk2	5	+	144890221	144890346	144895004	144895149	144861304	144861645	144904394	144904468	0.000125955	0.00181933	0.15
ENSMUSG00000051735	Rinl	7	+	29575609	29575769	29577255	29577358	29575344	29575430	29579840	29579913	0.000126175	0.00181933	0.111
ENSMUSG00000024754	Tmem2	19	+	21922426	21922525	21926714	21926869	21919109	21919329	21930148	21930252	0.000127607	0.00183667	0.104
ENSMUSG00000058318	Phf21a	2	+	92184700	92184799	92189034	92189114	92170671	92170965	92189544	92189605	0.00012794	0.00183817	-0.118
ENSMUSG00000030884	Uqcrc2	7	+	127783747	127783812	127786539	127786664	127781361	127781511	127788664	127788756	0.000129637	0.00185921	-0.103
ENSMUSG00000033253	Szt2	4	-	118070217	118070324	118070718	118070860	118066424	118066635	118071635	118071767	0.00013048	0.00186796	-0.13
ENSMUSG00000028580	Pum1	4	+	130275087	130275266	130283912	130284079	130274068	130274177	130286192	130286463	0.000131476	0.00187887	-0.122
ENSMUSG00000064215	Ifi27l1	12	+	104675599	104675734	104675885	104675915	104674772	104674892	104677610	104677772	0.00013259	0.00189141	0.079
ENSMUSG00000036167	Pphln1	15	+	93285881	93285961	93290102	93290222	93271931	93272143	93295535	93295676	0.000133171	0.00189633	-0.075
ENSMUSG00000026309	Ilkap	1	-	93278427	93278549	93281141	93281235	93275042	93275162	93281816	93281923	0.000133785	0.00190169	-0.107
ENSMUSG00000028098	Rnf115	3	+	96588915	96588988	96589853	96589947	96587570	96587642	96592492	96592608	0.00013428	0.00190535	0.1
ENSMUSG00000018819	Lsp1	7	+	149675804	149675939	149676463	149676570	149675229	149675311	149680140	149680505	0.000134935	0.00191126	-0.084
ENSMUSG00000022855	Senp2	16	+	22032176	22032237	22036542	22036719	22028613	22028665	22038609	22038741	0.000135897	0.0019215	0.1
ENSMUSG00000032496	Ltf	9	+	110929833	110929924	110930948	110930996	110928478	110928633	110932037	110932193	0.000136475	0.00192626	-0.075
ENSMUSG00000066306	Numa1	7	+	109158130	109158288	109159346	109159593	109157807	109158026	109160394	109160623	0.000139608	0.00196702	0.123
ENSMUSG00000054733	Msra	14	-	64852665	64852770	64903900	64904020	64829264	64829371	64932523	64932592	0.000141384	0.00198522	0.077
ENSMUSG00000027312	Atrn	2	+	130761259	130761373	130770617	130770746	130759121	130759205	130771749	130771955	0.000141394	0.00198522	0.103
ENSMUSG00000002028	Mll1	9	-	44637160	44637354	44638132	44638206	44636866	44636973	44638477	44638588	0.000141829	0.00198784	-0.126
ENSMUSG00000024853	Sf3b2	19	-	5283857	5283947	5284574	5284724	5283642	5283750	5286188	5286416	0.000142632	0.00199561	-0.076
ENSMUSG00000042046	Dstyk	1	+	134330675	134331064	134345888	134346552	134314153	134314447	134349663	134349896	0.000143688	0.00200687	0.141
ENSMUSG00000067851	Arfgef1	1	-	10137483	10137616	10141881	10141954	10134798	10134938	10143466	10143605	0.000144207	0.00201062	0.109
ENSMUSG00000031389	Arhgap4	X	-	71151495	71151558	71151767	71151930	71150989	71151202	71152007	71152215	0.000145785	0.00202727	-0.102
ENSMUSG00000039318	Rab3gap2	1	+	187106176	187106389	187107260	187107419	187102026	187102245	187107725	187110622	0.000145907	0.00202727	-0.034
ENSMUSG00000037926	Ssh2	11	+	77221627	77221749	77234717	77234912	77211706	77211771	77238802	77238896	0.000149051	0.00206738	0.08
ENSMUSG00000019189	Rnf145	11	+	44338429	44338645	44344777	44344886	44332465	44332776	44356130	44356222	0.000149772	0.00207379	0.113
ENSMUSG00000024908	Ppp6r3	19	-	3518244	3518382	3521733	3521920	3514653	3514719	3526701	3526934	0.000151456	0.00209348	0.093
ENSMUSG00000032577	Mapkapk3	9	-	107159745	107159831	107160660	107160785	107159392	107159473	107162375	107162499	0.000151991	0.00209456	0.069
ENSMUSG00000028718	Stil	4	+	114681875	114682123	114682668	114682752	114679740	114679928	114684398	114684485	0.000152056	0.00209456	0.152
ENSMUSG00000026341	Actr3	1	-	127305096	127305192	127307840	127307951	127303868	127303976	127312832	127312957	0.000153503	0.00210724	-0.07
ENSMUSG00000027201	Myef2	2	-	124923712	124923811	124924185	124924254	124923298	124923370	124926054	124926156	0.000153264	0.00210724	-0.229
ENSMUSG00000035069	Oma1	4	+	102997897	102998005	103001442	103001571	102994244	102994473	103003909	103003984	0.000156551	0.00214542	-0.18
ENSMUSG00000056724	Nbeal2	9	-	110537216	110537376	110537549	110537708	110536867	110536974	110537801	110537955	0.00015826	0.0021651	0.088
ENSMUSG00000020143	Dock2	11	-	34194258	34194359	34200486	34200565	34194109	34194168	34210349	34210444	0.000158527	0.0021651	0.063
ENSMUSG00000079419	Ms4a6c	19	+	11552657	11552864	11554788	11554889	11549763	11549820	11555695	11556687	0.000159782	0.00217853	-0.098
ENSMUSG00000024789	Jak2	19	+	29336672	29336923	29345840	29345964	29326926	29327009	29349491	29349609	0.000160564	0.00218547	-0.102
ENSMUSG00000026280	Atg4b	1	+	95664829	95664901	95670346	95670445	95664616	95664731	95671709	95671811	0.000161973	0.00219719	-0.135
ENSMUSG00000038608	Dock10	1	-	80630774	80630864	80644787	80644907	80611866	80611949	80754900	80755128	0.000161936	0.00219719	0.089
ENSMUSG00000017707	Serinc3	2	-	163460170	163460250	163462546	163462740	163457841	163457979	163464901	163465063	0.000162319	0.00219817	-0.072
ENSMUSG00000000131	Xpo6	7	-	133263870	133263963	133267885	133268045	133259321	133259466	133271740	133271810	0.000166158	0.00224636	-0.068
ENSMUSG00000043535	Setx	2	+	28985699	28985910	28994739	28994959	28982393	28982583	28995788	28995908	0.000166824	0.00225156	0.121
ENSMUSG00000027763	Mbnl1	3	+	60425344	60425380	60426067	60426162	60419541	60419695	60429045	60429120	0.000167305	0.00225427	0.082
ENSMUSG00000028618	Tmem59	4	+	106860223	106860318	106863139	106863292	106858382	106858488	106865066	106865148	0.000168162	0.002262	0.08
ENSMUSG00000060012	Kif13b	14	+	65401178	65401232	65407244	65407356	65398527	65398605	65408401	65408535	0.00016871	0.00226557	-0.201
ENSMUSG00000019731	Slc35e1	8	-	75008559	75008805	75012019	75012145	75001894	75007892	75013350	75013488	0.000169361	0.00227051	0.078
ENSMUSG00000063884	Ptcd3	6	-	71851189	71851313	71852849	71852954	71848333	71848449	71853419	71853488	0.000170712	0.0022848	-0.164
ENSMUSG00000024236	Svil	18	+	5073878	5074002	5082780	5082928	5064468	5064688	5086532	5086622	0.00017425	0.00232827	-0.083
ENSMUSG00000020272	Stk10	11	+	32455123	32455288	32474498	32474547	32433304	32433559	32477623	32477773	0.000176984	0.00236086	0.086
ENSMUSG00000038102	D030016E14Rik	8	-	48610324	48610424	48612293	48612408	48609878	48609952	48613313	48613384	0.000182044	0.00242432	0.13
ENSMUSG00000057110	Cep110	2	+	34985140	34985335	34989477	34989631	34983447	34983557	34990987	34991208	0.000183687	0.00244215	-0.089
ENSMUSG00000032776	Mctp2	7	-	79373357	79373434	79374213	79374356	79372865	79372977	79390346	79390455	0.000187369	0.00248698	0.1
ENSMUSG00000021596	Mctp1	13	+	77164043	77164153	77167882	77167980	77160012	77160122	77169140	77170006	0.0001882	0.00249389	0.126
ENSMUSG00000002885	Cd97	8	-	86249763	86249928	86251643	86251867	86249053	86249245	86251993	86252110	0.00019343	0.00255895	-0.078
ENSMUSG00000064289	Tank	2	+	61465777	61465896	61482363	61482479	61464962	61465071	61487794	61488345	0.000193924	0.00256127	0.086
ENSMUSG00000029086	Prom1	5	-	44420848	44421008	44424182	44424246	44417921	44418074	44425585	44425660	0.000196358	0.00258915	-0.128
ENSMUSG00000019428	Fkbp8	8	+	73055083	73055172	73055423	73055641	73054838	73055008	73056475	73056648	0.000196894	0.00259195	0.088
ENSMUSG00000062115	Rai1	11	+	59953742	59953872	59998597	60004124	59918514	59918896	60007440	60007534	0.000197351	0.0025937	-0.227
ENSMUSG00000030707	Coro1a	7	-	133844803	133844923	133846489	133846688	133844505	133844610	133848165	133848330	0.000198044	0.00259855	-0.069
ENSMUSG00000037787	2810002N01Rik	12	+	112962550	112962614	112968232	112968323	112960822	112961020	112971877	112972431	0.000200833	0.00263085	-0.197
ENSMUSG00000046519	Golph3l	3	+	95395638	95395827	95411827	95411959	95392890	95393056	95413593	95413708	0.000201749	0.00263854	-0.141
ENSMUSG00000020272	Stk10	11	+	32477623	32477773	32487312	32487385	32474498	32474547	32488755	32488950	0.000202791	0.00264785	-0.054
ENSMUSG00000031666	Rbl2	8	+	93619447	93619557	93620662	93620766	93613953	93614120	93623938	93624076	0.000203624	0.00265439	-0.159
ENSMUSG00000048865	Arhgap30	1	+	173327605	173327708	173333343	173333471	173319090	173319494	173333911	173334086	0.00020412	0.00265654	-0.074
ENSMUSG00000041459	Tardbp	4	-	147994700	147994841	147996057	147996221	147993292	147993463	147999233	147999471	0.000205451	0.0026609	0.074
ENSMUSG00000024165	Hn1l	17	-	25085582	25085725	25092962	25093111	25079100	25081623	25097512	25097581	0.000205319	0.0026609	0.056
ENSMUSG00000035781	C030046I01Rik	10	-	79375393	79375514	79376301	79376456	79375140	79375226	79379567	79379751	0.000205224	0.0026609	-0.084
ENSMUSG00000061136	Prpf40a	2	-	53016926	53016951	53018296	53018350	53015656	53016019	53018591	53018712	0.000206178	0.00266602	-0.115
ENSMUSG00000042870	Tom1	8	+	77574088	77574167	77575406	77575556	77571891	77571976	77575821	77575956	0.000209473	0.00270425	-0.106
ENSMUSG00000027615	Hps3	3	-	19919802	19919957	19922757	19922839	19918810	19918919	19925730	19925920	0.000210069	0.00270759	-0.089
ENSMUSG00000053063	Clec12a	6	+	129303664	129303853	129309425	129309529	129303369	129303468	129313911	129315321	0.000212614	0.00273599	-0.066
ENSMUSG00000043962	Thrap3	4	-	125855105	125855801	125857155	125858058	125853427	125853600	125863678	125863832	0.000214241	0.00274372	-0.084
ENSMUSG00000000340	Dbt	3	+	116223154	116223278	116226269	116226345	116215987	116216109	116236172	116236354	0.000213655	0.00274372	0.238
ENSMUSG00000017550	Atad5	11	+	79927657	79927808	79932466	79932643	79926576	79926716	79932968	79933105	0.00021418	0.00274372	0.135
ENSMUSG00000022377	Asap1	15	-	64040045	64040118	64143910	64144037	64023045	64023191	64181389	64181475	0.000222261	0.00283737	-0.06
ENSMUSG00000063193	Cd300lb	11	-	114787337	114787428	114789607	114789713	114784094	114786375	114795522	114795685	0.00022223	0.00283737	-0.08
ENSMUSG00000027035	Lass6	2	+	68840803	68840861	68885201	68885252	68785283	68785414	68888836	68888929	0.000227312	0.00289724	0.084
ENSMUSG00000029098	Acox3	5	+	35936958	35937047	35940963	35941060	35934724	35934868	35942340	35942523	0.000230734	0.00293618	0.122
ENSMUSG00000010277	2610507B11Rik	11	+	78087183	78087404	78087966	78088157	78086942	78087061	78088289	78088389	0.000231179	0.00293719	-0.083
ENSMUSG00000041112	Elmo1	13	+	20382230	20382362	20434236	20434341	20379759	20379882	20464950	20465059	0.000231578	0.0029376	0.085
ENSMUSG00000037921	Ddx60	8	+	64434911	64435067	64436841	64436947	64429223	64429382	64437357	64437473	0.000233653	0.00295924	0.068
ENSMUSG00000025154	Arhgap19	19	-	41856820	41856886	41858815	41858902	41855647	41855794	41859261	41859488	0.000235569	0.00297411	0.049
ENSMUSG00000037949	Ano10	9	-	122172787	122172907	122180316	122180451	122170201	122170771	122181484	122181682	0.000235429	0.00297411	-0.091
ENSMUSG00000037400	Atp11b	3	+	35676946	35677063	35681433	35681523	35653055	35653332	35683428	35683509	0.000241706	0.00304679	0.064
ENSMUSG00000021785	Ngly1	14	+	17093077	17093314	17102988	17103154	17087155	17087270	17113206	17115813	0.000243084	0.00305935	-0.053
ENSMUSG00000036817	Sun1	5	+	139705706	139705898	139706726	139706792	139702659	139702839	139707080	139707191	0.000244082	0.0030671	-0.128
ENSMUSG00000036661	Dennd3	15	+	73373149	73373246	73374787	73374891	73371122	73371278	73375375	73375575	0.00025532	0.00320073	-0.088
ENSMUSG00000025330	Padi4	4	-	140313936	140314115	140315852	140315978	140313736	140313840	140317515	140317633	0.000255516	0.00320073	-0.07
ENSMUSG00000056724	Nbeal2	9	-	110531619	110531744	110532073	110532169	110531381	110531522	110532273	110532590	0.000257422	0.00321959	-0.083
ENSMUSG00000039396	Neil3	8	-	54684452	54684873	54692681	54692756	54674278	54674453	54694068	54694282	0.000259935	0.00324488	0.171
ENSMUSG00000021686	Ap3b1	13	+	95241630	95241817	95246920	95247083	95232350	95232527	95249681	95249829	0.000260254	0.00324488	-0.139
ENSMUSG00000062866	Phactr2	10	-	12973147	12973685	12986778	12986859	12966807	12967001	13011600	13011768	0.000262911	0.00327292	-0.082
ENSMUSG00000022749	Tbc1d23	16	-	57184492	57184599	57186750	57186793	57182963	57183103	57189374	57189545	0.000264896	0.00329252	-0.133
ENSMUSG00000006471	Ndor1	2	-	25105799	25105898	25107240	25107338	25105615	25105717	25110383	25110461	0.000271465	0.00336894	-0.162
ENSMUSG00000027942	4933434E20Rik	3	+	89857429	89857531	89860128	89860246	89856758	89857041	89860450	89860504	0.000272012	0.00337051	0.085
ENSMUSG00000035673	Sbno2	10	-	79523728	79523864	79524060	79524192	79523533	79523646	79524906	79525076	0.000272656	0.00337328	0.133
ENSMUSG00000022884	Eif4a2	16	+	23110652	23111336	23111575	23111665	23110306	23110416	23111889	23112482	0.000273378	0.00337699	-0.095
ENSMUSG00000025534	Gusb	5	-	130474279	130474423	130475210	130475398	130473886	130474065	130475796	130475939	0.000274511	0.00338578	0.078
ENSMUSG00000000278	Scpep1	11	-	88790478	88790642	88791521	88791659	88785333	88786038	88794761	88794875	0.000275808	0.00339108	-0.11
ENSMUSG00000023034	Nr4a1	15	+	101102166	101102296	101102583	101102735	101100513	101101400	101103148	101103351	0.000275782	0.00339108	-0.087
ENSMUSG00000028382	Rod1	4	-	59514181	59514346	59527145	59527292	59507371	59507482	59530457	59530627	0.00027621	0.00339108	-0.114
ENSMUSG00000063450	Syne2	12	+	77203954	77204057	77204733	77204936	77201978	77202118	77205951	77206152	0.000278352	0.00341215	0.141
ENSMUSG00000036273	Lrrk2	15	+	91608856	91608957	91610249	91610440	91605326	91605473	91617396	91617557	0.000284856	0.00348433	-0.069
ENSMUSG00000029836	Cbx3	6	+	51421814	51421867	51425229	51425372	51420528	51420738	51428436	51428599	0.00028511	0.00348433	-0.049
ENSMUSG00000056531	Ccdc18	5	+	108564991	108565163	108567932	108568091	108564440	108564583	108569877	108569984	0.000286349	0.00349416	0.194
ENSMUSG00000027942	4933434E20Rik	3	+	89860128	89860246	89860450	89860504	89857429	89857531	89862406	89862573	0.000287184	0.00349902	-0.115
ENSMUSG00000028420	Tmem38b	4	+	53853498	53853655	53861737	53861922	53838916	53839092	53863345	53863433	0.000291802	0.00354989	0.084
ENSMUSG00000022529	Zfp263	16	+	3746421	3746495	3746770	3746894	3745776	3745957	3748148	3748265	0.000293515	0.00356532	0.157
ENSMUSG00000066568	Lsm14a	7	-	35150633	35150756	35156073	35156203	35142469	35142515	35160247	35160411	0.000296751	0.00359917	0.069
ENSMUSG00000058835	Abi1	2	-	22817920	22818021	22826602	22826779	22816226	22816367	22850042	22850210	0.000301554	0.0036519	-0.126
ENSMUSG00000064215	Ifi27l1	12	+	104674772	104674892	104677610	104677772	104673631	104673783	104678163	104678417	0.000303803	0.00367359	-0.078
ENSMUSG00000028064	Sema4a	3	-	88244619	88244800	88251912	88252063	88242364	88242483	88253601	88253774	0.000304473	0.00367614	-0.09
ENSMUSG00000035093	Secisbp2l	2	-	125598911	125599236	125601288	125601467	125597144	125597280	125608334	125608606	0.00031201	0.00376149	0.191
ENSMUSG00000000838	Fmr1	X	+	65956837	65956947	65958423	65958555	65953516	65953595	65961216	65962052	0.000312635	0.00376336	0.092
ENSMUSG00000021596	Mctp1	13	+	76871031	76871070	76880554	76880614	76862928	76863040	76896246	76896417	0.000316168	0.00379738	-0.101
ENSMUSG00000021831	Ero1l	14	-	45907650	45907737	45912036	45912106	45907407	45907541	45912605	45912852	0.000316409	0.00379738	-0.117
ENSMUSG00000072082	Ccnf	17	-	24368255	24368436	24368729	24368853	24367260	24367348	24371314	24371479	0.000319472	0.00382323	-0.09
ENSMUSG00000005686	Ampd3	7	+	117949477	117949598	117951293	117951467	117948338	117948502	117953309	117953420	0.000319516	0.00382323	0.123
ENSMUSG00000026867	Gapvd1	2	-	34546625	34546735	34548892	34549022	34545981	34546141	34551005	34551128	0.000323339	0.0038632	0.156
ENSMUSG00000022119	Rbm26	14	-	105552631	105552849	105554078	105554167	105551508	105551769	105559054	105559191	0.000324497	0.00386552	-0.122
ENSMUSG00000036501	Fam13b	18	-	34656987	34657200	34657621	34657813	34654252	34654430	34659339	34659506	0.000324319	0.00386552	-0.09
ENSMUSG00000027900	Dram2	3	+	106358081	106358226	106364666	106364734	106355073	106355198	106368962	106369102	0.000325111	0.00386708	0.104
ENSMUSG00000039621	Prex1	2	-	166403377	166403506	166405716	166405807	166402163	166402205	166405916	166405999	0.000326874	0.0038823	0.06
ENSMUSG00000018927	Ccl6	11	-	83402804	83402916	83403258	83403306	83401383	83402441	83406367	83406589	0.000330551	0.0039159	-0.116
ENSMUSG00000046876	Atxn1	13	-	45793189	45793314	45830483	45830547	45661941	45663949	45890877	45891006	0.000330681	0.0039159	-0.139
ENSMUSG00000027272	Ubr1	2	-	120732579	120732761	120735157	120735244	120729729	120729935	120736837	120736947	0.000331928	0.00392488	-0.093
ENSMUSG00000029705	Cux1	5	-	136883849	136883897	136961610	136961721	136868184	136868263	137043047	137043148	0.000335054	0.00395601	-0.142
ENSMUSG00000021596	Mctp1	13	+	77160012	77160122	77164043	77164153	77064732	77064786	77167882	77167980	0.000336231	0.00396407	0.155
ENSMUSG00000031988	Vps26b	9	-	26822741	26822906	26826902	26827059	26820309	26820485	26836983	26837679	0.000337607	0.00397445	0.093
ENSMUSG00000053799	Exoc6	19	+	37671584	37671694	37673055	37673167	37668151	37668257	37674048	37674183	0.000344215	0.00404629	0.178
ENSMUSG00000037846	Rtkn2	10	+	67465951	67466069	67468247	67468442	67464671	67464725	67480553	67480648	0.000348727	0.00409319	-0.242
ENSMUSG00000028163	Nfkb1	3	-	135289558	135289707	135318463	135318562	135281767	135281931	135321991	135322029	0.000349225	0.00409319	-0.06
ENSMUSG00000029860	Zyx	6	+	42300944	42301147	42301268	42301361	42300255	42300475	42301473	42301968	0.000352591	0.00412661	0.104
ENSMUSG00000034681	Rnps1	17	+	24551985	24552107	24554982	24555163	24551619	24551679	24555401	24555557	0.000356296	0.00416389	-0.125
ENSMUSG00000063273	Naa15	3	+	51274007	51274151	51275406	51275504	51269515	51269614	51276521	51279907	0.000356962	0.00416559	-0.139
ENSMUSG00000028494	Plin2	4	-	86305991	86306173	86307837	86308117	86304484	86304619	86310332	86310415	0.000358122	0.004167	0.072
ENSMUSG00000028436	Dcaf12	4	-	41246439	41246633	41248366	41248427	41245318	41245384	41249646	41249853	0.000357865	0.004167	0.05
ENSMUSG00000052299	Ltn1	16	-	87380911	87381106	87381706	87381927	87379920	87380088	87382859	87383031	0.000359048	0.00417172	-0.106
ENSMUSG00000038664	Herc1	9	+	66239166	66239294	66242466	66242611	66236561	66236705	66242734	66242906	0.00036089	0.004181	0.112
ENSMUSG00000028030	Tbck	3	+	132357346	132357419	132368476	132368591	132349735	132349956	132370748	132370822	0.000360698	0.004181	-0.119
ENSMUSG00000035266	Helq	5	-	101195706	101195820	101197300	101197474	101193959	101194094	101199416	101199515	0.000365665	0.00423021	0.243
ENSMUSG00000038893	Fam117a	11	+	95236295	95236406	95236942	95237077	95232751	95232847	95238796	95238995	0.000366462	0.00423332	-0.131
ENSMUSG00000037814	Larp1b	3	+	40765529	40765588	40766090	40766150	40754552	40754606	40767889	40768064	0.000370574	0.00426584	0.175
ENSMUSG00000038773	Kdm3b	18	+	34958938	34959013	34963103	34963703	34956441	34956566	34967894	34969143	0.000369938	0.00426584	0.081
ENSMUSG00000041491	Cep78	19	-	16034021	16034190	16035432	16035599	16030263	16030893	16036861	16036939	0.000370874	0.00426584	0.175
ENSMUSG00000021281	Tnfaip2	12	+	112687976	112688100	112688893	112689016	112687441	112687540	112689253	112689409	0.000371702	0.00426925	-0.077
ENSMUSG00000033400	Agl	3	-	116449534	116449622	116453315	116453413	116449297	116449431	116454902	116455114	0.00037369	0.00428594	0.106
ENSMUSG00000022946	Dopey2	16	+	93759871	93759974	93760536	93760728	93757320	93757440	93762277	93762956	0.000377372	0.00431582	0.112
ENSMUSG00000026074	Map4k4	1	+	40070950	40071068	40071371	40071542	40067401	40067522	40073954	40074098	0.000377245	0.00431582	0.049
ENSMUSG00000025758	Plk4	3	+	40616652	40616797	40618903	40619010	40616015	40616107	40620236	40620339	0.000379752	0.00433685	0.139
ENSMUSG00000034801	Sos2	12	-	70728203	70728302	70733046	70733157	70719042	70719170	70736568	70736712	0.000381122	0.00434631	-0.128
ENSMUSG00000060126	Tpt1	14	+	76246500	76246606	76247050	76247167	76246009	76246200	76247905	76248332	0.000385406	0.00438674	-0.085
ENSMUSG00000064090	Vrk2	11	-	26376553	26376700	26386959	26387018	26371403	26371786	26389772	26389893	0.000385762	0.00438674	0.126
ENSMUSG00000001632	Brpf1	6	+	113259796	113260402	113266521	113266684	113257174	113257563	113267053	113267185	0.000387593	0.00440133	0.103
ENSMUSG00000020650	Bcap29	12	-	32301939	32302045	32308979	32309115	32285508	32285609	32311590	32311741	0.000395024	0.00447937	-0.19
ENSMUSG00000047126	Cltc	11	-	86525348	86525491	86526082	86526208	86524842	86525077	86531399	86531563	0.000397296	0.00449875	-0.072
ENSMUSG00000026222	Sp100	1	+	87566576	87566657	87570199	87570346	87563488	87563578	87571769	87571841	0.000401696	0.00454216	0.066
ENSMUSG00000054280	C330019G07Rik	5	-	33186692	33187213	33194530	33194647	33178264	33178337	33196741	33196905	0.000403806	0.00455319	-0.092
ENSMUSG00000004642	Slbp	5	-	33992391	33992496	33994611	33994728	33988276	33988718	33994843	33994987	0.000403773	0.00455319	0.106
ENSMUSG00000006304	Arpc2	1	+	74309032	74309159	74310316	74310417	74302531	74302625	74310926	74311027	0.000406312	0.004575	0.123
ENSMUSG00000035726	Supt16h	14	-	52799775	52799948	52800691	52800843	52799148	52799239	52801211	52801358	0.000411135	0.00462282	0.113
ENSMUSG00000001472	Tcf25	8	+	125920906	125920994	125923164	125923244	125919450	125919610	125924524	125924597	0.000415882	0.00466964	0.082
ENSMUSG00000015937	H2afy	13	-	56185556	56185646	56191118	56191218	56184480	56184655	56197484	56197595	0.000418956	0.00469758	-0.095
ENSMUSG00000037646	Vps13b	15	+	35527149	35527277	35536884	35537119	35506133	35506281	35547352	35547573	0.00042204	0.00472555	0.081
ENSMUSG00000033538	Casp4	9	+	5321257	5321512	5323624	5323798	5308848	5308914	5324723	5324958	0.000424281	0.00474402	-0.174
ENSMUSG00000029635	Cdk8	5	+	147083170	147083311	147095204	147095262	147079790	147079901	147097683	147097815	0.000426283	0.0047501	-0.178
ENSMUSG00000029922	Mkrn1	6	-	39351208	39351423	39354646	39354873	39350393	39350504	39355729	39355959	0.000425601	0.0047501	0.09
ENSMUSG00000002835	Chaf1a	17	+	56197140	56197343	56198406	56198488	56195843	56195900	56198680	56198749	0.000426603	0.0047501	-0.17
ENSMUSG00000027953	Slc50a1	3	-	89072971	89073133	89073748	89073872	89072594	89072714	89073983	89074061	0.000434434	0.00483059	-0.127
ENSMUSG00000042524	Sun2	15	-	79566275	79566355	79567495	79567589	79564537	79564665	79567902	79567998	0.000436217	0.0048437	0.087
ENSMUSG00000038664	Herc1	9	+	66331684	66331810	66332705	66332844	66331463	66331529	66333873	66334055	0.000438986	0.00486771	0.098
ENSMUSG00000036067	Slc2a6	2	-	26878238	26878384	26878607	26878769	26876882	26877589	26879054	26879163	0.00044124	0.00488595	-0.102
ENSMUSG00000020076	Ddx50	10	-	62096724	62096874	62102608	62102754	62090268	62090430	62103194	62103380	0.000445339	0.00492453	-0.193
ENSMUSG00000020409	Slu7	11	+	43248555	43248713	43249855	43249934	43247245	43247321	43250846	43251032	0.000446495	0.00493051	0.112
ENSMUSG00000034940	Synrg	11	+	83833092	83833455	83836762	83836926	83822119	83823052	83837779	83837833	0.000448333	0.004944	0.114
ENSMUSG00000057110	Cep110	2	+	35027357	35027563	35028536	35028677	35026540	35026766	35030628	35030892	0.000450585	0.00495028	0.139
ENSMUSG00000022372	Sla	15	-	66621243	66621347	66632992	66633090	66618598	66618730	66644090	66644155	0.000450968	0.00495028	-0.071
ENSMUSG00000002107	Celf2	2	-	6525069	6525228	6528927	6529007	6521079	6521143	6536733	6536868	0.000451373	0.00495028	-0.069
ENSMUSG00000000563	Atp5f1	3	-	105746604	105746784	105754508	105754634	105745615	105745981	105756935	105757099	0.000450824	0.00495028	-0.075
ENSMUSG00000000244	Tspan32	7	+	150191808	150191923	150192812	150192910	150190950	150191080	150196938	150197013	0.000454662	0.00497954	-0.108
ENSMUSG00000052593	Adam17	12	-	21338430	21338534	21339814	21340014	21337936	21338071	21342493	21342646	0.000457452	0.00500327	-0.083
ENSMUSG00000019777	Hdac2	10	+	36716794	36716935	36717199	36717308	36713581	36713690	36717772	36717903	0.000462563	0.00505227	0.163
ENSMUSG00000032044	Rpusd4	9	+	35077549	35077751	35080118	35080212	35075986	35076152	35080286	35080431	0.000466144	0.00508446	0.167
ENSMUSG00000033732	Sf3b3	8	-	113340054	113340260	113341443	113341618	113339802	113339959	113344606	113344761	0.000468722	0.00510563	-0.119
ENSMUSG00000031328	Flna	X	-	71475639	71475735	71475844	71476092	71475394	71475497	71478487	71478677	0.000469996	0.00510563	0.071
ENSMUSG00000024480	Ap3s1	18	+	46917656	46917768	46940314	46940422	46914024	46914116	46949550	46950480	0.000469963	0.00510563	-0.069
ENSMUSG00000060131	Atp8b4	2	-	126306363	126306422	126315115	126315180	126288343	126288457	126325346	126325583	0.000472621	0.00512028	0.075
ENSMUSG00000022800	Fyttd1	16	+	32898963	32899025	32900718	32900793	32898459	32898556	32902504	32902631	0.000472478	0.00512028	-0.148
ENSMUSG00000027411	Vps16	2	+	130264781	130264837	130265171	130265261	130264518	130264641	130265355	130265450	0.000477268	0.00516364	-0.143
ENSMUSG00000031885	Cbfb	8	+	107695205	107695292	107702492	107702609	107694573	107694953	107718374	107718491	0.000479769	0.0051837	0.07
ENSMUSG00000042700	Sipa1l1	12	+	83335449	83335515	83412335	83412396	83270406	83271063	83441648	83443486	0.000480625	0.00518596	-0.067
ENSMUSG00000030786	Itgam	7	+	135214360	135214478	135219545	135219676	135214142	135214213	135223759	135223905	0.000484645	0.00520889	0.053
ENSMUSG00000061950	Ppp4r1	17	+	66187229	66187364	66188157	66188299	66187023	66187144	66190196	66191261	0.000485044	0.00520889	-0.109
ENSMUSG00000035325	Sec31a	5	-	100828365	100828508	100831233	100831374	100824820	100824920	100833033	100833129	0.000483699	0.00520889	-0.087
ENSMUSG00000035325	Sec31a	5	-	100836175	100836299	100837052	100837132	100834462	100834661	100845121	100845253	0.000485349	0.00520889	0.12
ENSMUSG00000036879	Phkb	8	+	88446025	88446141	88459306	88459370	88425775	88425856	88464739	88464835	0.000486034	0.00520927	-0.122
ENSMUSG00000017843	Ppp2r5c	12	+	111760700	111760900	111782284	111782395	111723948	111724162	111783804	111783897	0.000486811	0.00521063	0.096
ENSMUSG00000033102	Cdc14b	13	-	64302639	64302756	64310414	64310512	64296667	64297983	64311233	64311393	0.000488415	0.00522083	0.267
ENSMUSG00000029407	Uso1	5	+	92624373	92624460	92627361	92627460	92623037	92623201	92628842	92628950	0.000489974	0.00523052	0.098
ENSMUSG00000055782	Abcd2	15	-	91013111	91013233	91019265	91019446	91009506	91009672	91021100	91022238	0.000493711	0.00526341	0.077
ENSMUSG00000030759	Far1	7	+	120690915	120691095	120693479	120693657	120684049	120684225	120694586	120694631	0.000497838	0.00530036	-0.096
ENSMUSG00000018507	Trpv2	11	+	62389475	62389627	62394673	62394807	62388039	62388102	62396344	62396635	0.00050117	0.00532876	-0.076
ENSMUSG00000023845	Lnpep	17	-	17708589	17708710	17710910	17711042	17707837	17707992	17712212	17712351	0.000506275	0.00537591	-0.072
ENSMUSG00000031918	Mtmr2	9	+	13586720	13586826	13590295	13590371	13564861	13564932	13593024	13593119	0.000510322	0.00541171	-0.062
ENSMUSG00000025572	Tmc6	11	-	117630419	117630596	117631782	117631858	117630235	117630314	117632004	117632100	0.000513808	0.0054343	0.099
ENSMUSG00000025607	Copg2	6	-	30761592	30761718	30762743	30762847	30760924	30760987	30763710	30763786	0.00051331	0.0054343	0.081
ENSMUSG00000020823	Sec14l1	11	+	117004600	117004729	117005094	117005329	117002975	117003107	117006162	117006272	0.000515373	0.00544367	-0.109
ENSMUSG00000020993	Trappc6b	12	-	60145239	60145333	60149109	60149193	60144079	60144663	60151254	60151372	0.000519684	0.00548198	-0.128
ENSMUSG00000057406	Whsc1	5	+	34234154	34234296	34234588	34234695	34229900	34230017	34236053	34236258	0.000525673	0.00553787	0.098
ENSMUSG00000000056	Narf	11	+	121106249	121106384	121106651	121106770	121105907	121106040	121108239	121108369	0.000526367	0.00553791	-0.077
ENSMUSG00000004677	Myo9b	8	+	73862805	73862919	73864658	73864698	73860774	73860864	73866660	73866783	0.00052889	0.00555716	-0.034
ENSMUSG00000040565	Btaf1	19	+	37044403	37044528	37047387	37047508	37043545	37043686	37052804	37052909	0.000532897	0.00559194	0.114
ENSMUSG00000033793	Atp6v1h	1	+	5079089	5079192	5083443	5083533	5074497	5074644	5085695	5085809	0.00053805	0.00563863	-0.092
ENSMUSG00000029086	Prom1	5	-	44435555	44435645	44436758	44436822	44428662	44428880	44438736	44438857	0.000540046	0.00565215	-0.097
ENSMUSG00000020946	Gosr2	11	-	103545105	103545246	103550568	103550633	103538162	103540711	103558943	103559212	0.0005512	0.00576137	-0.072
ENSMUSG00000039298	Cdk5rap2	4	-	69968228	69968323	69978460	69978631	69963117	69963248	69998374	69998593	0.000554696	0.00579037	0.135
ENSMUSG00000038481	Cdk19	10	+	40186443	40186575	40195374	40195447	40173820	40173878	40195962	40196060	0.000555679	0.00579308	0.089
ENSMUSG00000026309	Ilkap	1	-	93279880	93279968	93281816	93281923	93278427	93278549	93283791	93283918	0.000561583	0.00584703	-0.089
ENSMUSG00000093596	Atxn3	12	-	103172457	103172624	103175546	103175679	103171177	103171274	103180326	103180414	0.000562792	0.00585202	-0.128
ENSMUSG00000018076	Med13l	5	+	119121021	119121106	119130896	119130980	119043341	119043579	119168491	119168637	0.000567549	0.00589384	0.104
ENSMUSG00000034006	Pqlc1	18	+	80460158	80460292	80480014	80480231	80453520	80453857	80488314	80489455	0.000578607	0.0060009	0.082
ENSMUSG00000026743	Mllt10	2	+	18023084	18023139	18031408	18031518	17992751	17992831	18043871	18043975	0.00058426	0.00605169	0.16
ENSMUSG00000021686	Ap3b1	13	+	95225350	95225460	95232350	95232527	95220934	95221040	95241630	95241817	0.000590135	0.00610466	0.121
ENSMUSG00000042599	Jhdm1d	6	-	39094290	39094558	39095467	39095553	39092108	39093304	39096853	39097062	0.000603925	0.00623556	0.082
ENSMUSG00000020340	Cyfip2	11	-	46088139	46088244	46090280	46090409	46086110	46086202	46091560	46091657	0.000604344	0.00623556	0.069
ENSMUSG00000016024	Lbp	2	+	158135336	158135465	158139208	158139364	158134416	158134531	158139888	158139952	0.000615284	0.00634027	0.081
ENSMUSG00000039286	Fndc3b	3	-	27357638	27357811	27362696	27362768	27355908	27356022	27364623	27364762	0.000616676	0.00634646	-0.143
ENSMUSG00000017548	Suz12	11	+	79835593	79835771	79839298	79839456	79833180	79833286	79842649	79842848	0.000618935	0.00636154	0.093
ENSMUSG00000042599	Jhdm1d	6	-	39118939	39119102	39120122	39120309	39116665	39116753	39120767	39120909	0.000621521	0.00637994	-0.096
ENSMUSG00000025571	Tnrc6c	11	+	117602982	117603132	117604240	117604378	117601180	117601323	117608490	117608610	0.000623455	0.0063916	0.116
ENSMUSG00000033147	Slc22a15	3	-	101683931	101684147	101687382	101687512	101681792	101681933	101701032	101701197	0.000625581	0.00640204	0.115
ENSMUSG00000037921	Ddx60	8	+	64437357	64437473	64442380	64442538	64434911	64435067	64448249	64448502	0.00062672	0.00640204	0.055
ENSMUSG00000000374	Trappc10	10	-	77673508	77673623	77674220	77674367	77673122	77673199	77677312	77677560	0.000626868	0.00640204	0.105
ENSMUSG00000018548	Trim37	11	+	87014819	87015128	87019434	87019557	87010322	87010517	87020265	87020455	0.000628285	0.00640834	-0.143
ENSMUSG00000027763	Mbnl1	3	+	60399515	60399686	60407615	60407816	60277031	60277095	60417184	60417442	0.000637885	0.00649799	-0.056
ENSMUSG00000033382	Trappc8	18	-	21013445	21013577	21018933	21019039	21011130	21011355	21021395	21021496	0.000640235	0.00651366	0.104
ENSMUSG00000038126	Mphosph9	5	-	124766090	124766180	124770853	124771007	124765381	124765905	124774882	124775146	0.000641202	0.00651379	-0.16
ENSMUSG00000004668	Abca13	11	+	9158463	9158594	9162006	9162140	9156172	9156336	9167459	9167624	0.000641873	0.00651379	0.068
ENSMUSG00000024104	D6Wsu116e	6	+	116206244	116206307	116206633	116206846	116205066	116205186	116208659	116209274	0.000644895	0.00652917	-0.084
ENSMUSG00000052056	Zfp217	2	-	169937979	169938114	169941641	169941758	169934145	169936155	169944518	169946253	0.000645832	0.00652917	0.11
ENSMUSG00000023883	Phf10	17	-	15083203	15083392	15083659	15083768	15082013	15082189	15087564	15087720	0.000645748	0.00652917	-0.079
ENSMUSG00000004668	Abca13	11	+	9245942	9246056	9254828	9254919	9235133	9235273	9273275	9273452	0.0006557	0.00662059	-0.101
ENSMUSG00000000441	Raf1	6	-	115576956	115576984	115581232	115581386	115576729	115576857	115582914	115583013	0.000658455	0.00663339	0.096
ENSMUSG00000004880	Lbr	1	-	183755752	183755807	183761672	183761865	183751566	183751758	183762279	183762363	0.000658975	0.00663339	-0.109
ENSMUSG00000056888	Glipr1	10	-	111425855	111425941	111430496	111430736	111423644	111423730	111433913	111434320	0.00065945	0.00663339	-0.074
ENSMUSG00000016534	Lamp2	X	-	35777443	35777608	35784094	35784217	35758238	35758748	35785026	35785238	0.000660493	0.00663556	-0.109
ENSMUSG00000033326	Kdm4a	4	-	117811474	117811594	117814987	117815158	117811089	117811182	117816503	117816689	0.000664356	0.00666601	-0.084
ENSMUSG00000026174	Rqcd1	1	+	74570077	74570187	74573565	74573664	74568891	74569001	74574165	74574257	0.00067247	0.00673057	-0.123
ENSMUSG00000025473	Adam8	7	-	147169206	147169272	147169733	147169893	147168680	147168731	147170627	147170742	0.000671876	0.00673057	-0.078
ENSMUSG00000024556	Me2	18	-	73957482	73957632	73964705	73964823	73954434	73954596	73974957	73975046	0.000673639	0.00673387	-0.034
ENSMUSG00000036833	Pnpla7	2	+	24870669	24870801	24872026	24872150	24867025	24867231	24874923	24875037	0.000679017	0.00676233	-0.074
ENSMUSG00000020463	Smek2	11	+	29111606	29111791	29113593	29113796	29111115	29111255	29118455	29118556	0.000677904	0.00676233	-0.111
ENSMUSG00000025451	Paip1	13	+	120239502	120239620	120240598	120240653	120238710	120238817	120244502	120244596	0.000678247	0.00676233	0.167
ENSMUSG00000035248	Zcchc6	13	-	59883378	59883704	59887081	59887173	59873239	59874220	59887255	59887303	0.000680972	0.00677144	-0.075
ENSMUSG00000027994	Ccdc109b	3	-	129621503	129621664	129629282	129629387	129619856	129620060	129636500	129636671	0.000681621	0.00677144	-0.144
ENSMUSG00000012443	Kif11	19	+	37472608	37472697	37476694	37476782	37468174	37468270	37477950	37478139	0.000687886	0.00682398	-0.099
ENSMUSG00000030703	Gdpd3	7	+	133911080	133911199	133912083	133912217	133910904	133910950	133914501	133914561	0.000688612	0.00682398	-0.085
ENSMUSG00000027823	Gmps	3	+	63797721	63797895	63800728	63800834	63797112	63797264	63802523	63802639	0.00069002	0.0068295	-0.092
ENSMUSG00000037415	Ranbp10	8	-	108329431	108329484	108349977	108350089	108310526	108310694	108350849	108351250	0.000691305	0.00683377	-0.159
ENSMUSG00000026581	Sell	1	+	165996340	165996448	165996741	165996927	165995432	165995819	165999003	165999189	0.000693629	0.00684831	-0.09
ENSMUSG00000059208	Hnrnpm	17	-	33806113	33806121	33807017	33807078	33805929	33806023	33814218	33814385	0.00069677	0.00686241	-0.145
ENSMUSG00000026663	Atf6	1	-	172729744	172729876	172745553	172745645	172724787	172724901	172749377	172749563	0.000696297	0.00686241	0.112
ENSMUSG00000024781	Lipa	19	-	34581498	34581635	34585312	34585511	34575992	34576139	34597911	34598029	0.000697626	0.00686241	0.092
ENSMUSG00000041890	Git2	5	-	115217104	115217217	115219625	115219759	115216460	115216566	115223322	115223471	0.000699295	0.00686699	0.067
ENSMUSG00000022710	Usp7	16	-	8695123	8695277	8695908	8696009	8694505	8694573	8696769	8696837	0.000700661	0.00686699	0.118
ENSMUSG00000022498	Txndc11	16	-	11104658	11104752	11116887	11117017	11093908	11094021	11122762	11122860	0.000700044	0.00686699	0.121
ENSMUSG00000021140	Pcnx	12	+	83049344	83049402	83051102	83051305	83047917	83048008	83053774	83053928	0.000703589	0.00688727	-0.105
ENSMUSG00000019254	Ppp1r12c	7	-	4434574	4434615	4434704	4434790	4434392	4434495	4434942	4435003	0.000713595	0.0069767	-0.068
ENSMUSG00000018209	Stk4	2	+	163926145	163926332	163943704	163943862	163925432	163925561	163977408	163981260	0.000718948	0.00699491	0.067
ENSMUSG00000024164	C3	17	-	57359516	57359625	57360395	57360596	57358962	57359048	57360745	57360817	0.000717283	0.00699491	0.077
ENSMUSG00000018501	Ncor1	11	-	62140607	62140748	62142942	62143154	62138988	62139131	62143477	62143641	0.000718945	0.00699491	-0.104
ENSMUSG00000051735	Rinl	7	+	29579840	29579913	29580676	29580823	29577255	29577358	29580909	29581365	0.000717492	0.00699491	-0.078
ENSMUSG00000003039	Fam32a	8	+	74743839	74743981	74745826	74745880	74743628	74743759	74746080	74747663	0.000728146	0.00705297	-0.071
ENSMUSG00000030509	Asb7	7	-	73804535	73805141	73823042	73823131	73789450	73792811	73823965	73824227	0.000727926	0.00705297	0.106
ENSMUSG00000025154	Arhgap19	19	-	41861047	41861257	41862795	41862876	41859261	41859488	41866236	41866502	0.000726274	0.00705297	0.078
ENSMUSG00000040990	Sh3kbp1	X	+	156241651	156241755	156254508	156254638	156201943	156202067	156266305	156266511	0.000728435	0.00705297	-0.069
ENSMUSG00000020340	Cyfip2	11	-	46086110	46086202	46088139	46088244	46084053	46084171	46090280	46090409	0.000730149	0.00706105	0.063
ENSMUSG00000032497	Lrrfip2	9	+	111108258	111108351	111122185	111122306	111102168	111102339	111124661	111124741	0.000736965	0.00711837	-0.091
ENSMUSG00000021149	Gtpbp4	13	-	8991177	8991281	8991890	8992061	8990960	8991097	8995194	8995263	0.000745121	0.00717988	-0.112
ENSMUSG00000027642	Rpn2	2	+	157120989	157121124	157123117	157123294	157119888	157119964	157125276	157125395	0.00074602	0.00717988	0.08
ENSMUSG00000066800	Rnasel	1	+	155599974	155600077	155603080	155603166	155598988	155599189	155605512	155605718	0.000745474	0.00717988	-0.085
ENSMUSG00000021686	Ap3b1	13	+	95271872	95271979	95301936	95302021	95263623	95263696	95312733	95312831	0.000748337	0.00719355	0.096
ENSMUSG00000039286	Fndc3b	3	-	27357638	27357811	27358866	27358972	27355908	27356022	27360597	27360716	0.000753114	0.0072308	-0.143
ENSMUSG00000031165	Was	X	-	7666161	7666264	7666381	7666468	7665999	7666041	7666969	7667110	0.000754242	0.00723296	0.059
ENSMUSG00000018501	Ncor1	11	-	62140607	62140751	62142942	62143154	62138988	62139131	62143477	62143641	0.000760283	0.00727349	-0.103
ENSMUSG00000005142	Man2b1	8	+	87612452	87612569	87614816	87614899	87611070	87611216	87614982	87615103	0.000759898	0.00727349	-0.071
ENSMUSG00000032688	Malt1	18	+	65597475	65597642	65604485	65604607	65590650	65591052	65607206	65607366	0.000765137	0.00731121	0.101
ENSMUSG00000030287	Itpr2	6	-	146060898	146061060	146092630	146092791	146060004	146060279	146105491	146105657	0.000770127	0.00735013	-0.083
ENSMUSG00000038578	Susd1	4	-	59364509	59364601	59382402	59382512	59362697	59362884	59392470	59392657	0.000773045	0.00736921	0.079
ENSMUSG00000029020	Mfn2	4	-	147268671	147268807	147272572	147272751	147264222	147264385	147277463	147277504	0.000775037	0.00737878	-0.09
ENSMUSG00000024525	Impa2	18	+	67470300	67470409	67475273	67475382	67468705	67468751	67476535	67476687	0.00077589	0.00737878	-0.075
ENSMUSG00000064065	Ipcef1	10	+	3411265	3411354	3445777	3445971	3409381	3409440	3455865	3460745	0.000780808	0.00741675	0.073
ENSMUSG00000027763	Mbnl1	3	+	60399515	60399686	60417184	60417442	60277031	60277095	60419541	60419695	0.00078365	0.00743104	-0.069
ENSMUSG00000058818	Lilrb3	7	-	3665421	3665474	3665810	3665886	3664509	3664665	3666188	3666305	0.000784166	0.00743104	-0.071
ENSMUSG00000032776	Mctp2	7	-	79347174	79347361	79356480	79356611	79345231	79345325	79358829	79358994	0.000787289	0.00745182	0.111
ENSMUSG00000018412	1700081L11Rik	11	-	104239998	104240140	104285235	104286607	104229993	104230092	104303038	104303605	0.000789983	0.00746851	0.096
ENSMUSG00000028028	Alpk1	3	-	127386425	127386530	127387259	127387355	127382278	127384370	127388155	127388232	0.000795707	0.00751376	0.146
ENSMUSG00000038005	2700029M09Rik	8	+	63375534	63375633	63378880	63379031	63374257	63374447	63382796	63382884	0.000805869	0.00760077	-0.099
ENSMUSG00000026087	Mrpl30	1	+	37950783	37950860	37952174	37952255	37949787	37949868	37954532	37954679	0.000807744	0.0076095	0.07
ENSMUSG00000055670	Zzef1	11	+	72671832	72671903	72673083	72673198	72668884	72669018	72677376	72677536	0.000816828	0.00768604	-0.131
ENSMUSG00000024300	Myo1f	17	+	33716811	33716943	33717103	33717238	33715204	33715294	33718902	33719035	0.00083264	0.00781872	-0.062
ENSMUSG00000042524	Sun2	15	-	79564537	79564665	79567495	79567589	79560519	79560774	79568949	79569090	0.000832878	0.00781872	0.038
ENSMUSG00000042396	Rbm7	9	-	48298952	48299043	48301511	48301599	48296813	48298093	48302123	48302286	0.000839098	0.00786789	-0.093
ENSMUSG00000042524	Sun2	15	-	79560519	79560774	79564537	79564665	79559910	79559988	79566275	79566355	0.000843872	0.00790342	-0.07
ENSMUSG00000069094	Pde7a	3	-	19143049	19143201	19156777	19156861	19141145	19141209	19160231	19160292	0.00084586	0.00791279	0.221
ENSMUSG00000035173	A630007B06Rik	19	-	56884728	56884855	56887484	56888179	56883682	56883811	56896477	56896680	0.000846968	0.00791392	0.119
ENSMUSG00000033671	Cep350	1	-	157708777	157710741	157713169	157713252	157707565	157707970	157715800	157715937	0.000848321	0.00791733	-0.125
ENSMUSG00000020687	Cdc27	11	-	104389891	104390046	104390654	104390752	104388176	104388291	104393043	104393169	0.000855103	0.00795076	-0.03
ENSMUSG00000052085	Dock8	19	+	25211806	25211902	25214558	25214654	25206553	25206726	25221784	25221934	0.00085587	0.00795076	-0.064
ENSMUSG00000028577	Plaa	4	-	94241856	94241925	94245077	94245146	94240672	94240774	94249171	94249391	0.000853349	0.00795076	-0.159
ENSMUSG00000044456	Rin3	12	+	103596914	103597006	103606573	103608058	103589091	103589164	103611779	103612088	0.000855854	0.00795076	-0.054
ENSMUSG00000021218	Gdi2	13	+	3550234	3550334	3553657	3553792	3548108	3548216	3555559	3555758	0.000858688	0.00796771	-0.061
ENSMUSG00000031295	Phka2	X	+	156996398	156996508	156997662	156997807	156995617	156995752	156998031	156998110	0.00086771	0.00804212	0.11
ENSMUSG00000022770	Dlg1	16	+	31863258	31863368	31867916	31868008	31857977	31858150	31871760	31873428	0.000871479	0.00806773	0.084
ENSMUSG00000038893	Fam117a	11	+	95225312	95225482	95232751	95232847	95198532	95198575	95236295	95236397	0.000875796	0.00809834	0.102
ENSMUSG00000018042	Cyb5r3	15	-	82992279	82992386	82992661	82992734	82991250	82991380	82996504	82996636	0.000877	0.00810013	-0.106
ENSMUSG00000019843	Fyn	10	+	39249242	39249407	39249724	39249880	39246586	39246736	39251821	39252001	0.000880278	0.00812104	-0.079
ENSMUSG00000026571	Dcaf6	1	-	167329784	167329999	167341594	167341730	167322269	167322363	167350241	167350355	0.000885253	0.00815755	0.091
ENSMUSG00000037110	Ralgapa2	2	-	146232077	146232168	146235908	146236006	146230570	146230775	146237781	146237895	0.000887623	0.00817	-0.157
ENSMUSG00000059263	Usp47	7	+	119206759	119206905	119207878	119207958	119202485	119202582	119210598	119210748	0.000906918	0.00832847	-0.105
ENSMUSG00000035203	Epn1	7	+	5035331	5035584	5041520	5041770	5031894	5032079	5044442	5044567	0.000905731	0.00832712	0.031
ENSMUSG00000015340	Cybb	X	-	9019658	9019805	9021673	9021836	9017020	9017145	9023818	9024072	0.000911065	0.00835699	0.063
ENSMUSG00000038481	Cdk19	10	+	40186443	40186575	40195374	40195447	40155877	40156018	40195962	40196060	0.000912544	0.00835945	-0.065
ENSMUSG00000025220	Mgea5	19	-	45832394	45832587	45832838	45832924	45829096	45829256	45835593	45835698	0.000913419	0.00835945	-0.097
ENSMUSG00000056211	R3hdm1	1	+	130065555	130065634	130071525	130071585	130064469	130064584	130071668	130071809	0.000916925	0.00838197	-0.177
ENSMUSG00000035021	Baz1a	12	-	56024371	56024467	56028550	56028697	56024026	56024251	56030513	56030652	0.00091876	0.00838918	-0.073
ENSMUSG00000024789	Jak2	19	+	29362390	29362577	29365656	29365791	29360790	29360902	29369345	29369433	0.000921147	0.00839366	0.075
ENSMUSG00000027423	Snx5	2	-	144078180	144078266	144079397	144079557	144075858	144076968	144080461	144080548	0.000921345	0.00839366	0.086
ENSMUSG00000022781	Pak2	16	-	32044566	32044667	32052261	32052469	32043938	32044086	32079173	32079428	0.000927621	0.00843168	-0.065
ENSMUSG00000001065	Zfp276	8	+	125780318	125780765	125783330	125783414	125779606	125779910	125788715	125788970	0.00092664	0.00843168	0.035
ENSMUSG00000020275	Rel	11	-	23656898	23657047	23661012	23661155	23653216	23653308	23670679	23670970	0.000935723	0.00849569	0.153
ENSMUSG00000031627	Irf2	8	+	47893058	47893105	47904144	47904262	47892575	47892752	47923027	47923192	0.000941083	0.00853469	-0.062
ENSMUSG00000029780	Nt5c3	6	-	56834702	56834865	56836657	56836747	56833668	56833869	56838316	56838402	0.000950056	0.00860633	0.072
ENSMUSG00000020326	Ccng1	11	-	40564941	40565020	40565605	40565859	40564762	40564861	40567309	40567570	0.000955451	0.00864543	0.104
ENSMUSG00000038671	Arfrp1	2	-	181095705	181096177	181098718	181098801	181094343	181094444	181099015	181099103	0.00096041	0.00868051	-0.125
ENSMUSG00000034652	Cd300a	11	+	114755971	114756092	114759035	114759133	114754551	114754908	114760658	114760696	0.000967874	0.00873811	-0.039
ENSMUSG00000043411	Usp48	4	+	137160437	137160558	137161666	137161823	137150218	137150431	137162603	137162731	0.000969247	0.00874067	0.085
ENSMUSG00000030298	Sec13	6	-	113680328	113680452	113680767	113680901	113679589	113679736	113684539	113684673	0.000975306	0.0087809	-0.071
ENSMUSG00000026767	Fam188a	2	-	12322651	12322703	12325624	12325795	12321649	12321764	12327486	12327547	0.000975899	0.0087809	0.27
ENSMUSG00000000290	Itgb2	10	+	77020696	77020884	77022894	77023117	77020134	77020275	77023757	77023960	0.000995414	0.0089272	-0.063
ENSMUSG00000020901	Pik3r5	11	+	68288904	68289005	68289806	68289875	68287296	68287412	68290945	68291084	0.000994902	0.0089272	0.084
ENSMUSG00000058240	Cryzl1	16	-	91694426	91694545	91695505	91695604	91692843	91692949	91699421	91699533	0.000996613	0.0089272	0.072
ENSMUSG00000035284	Vps13c	9	+	67759313	67759430	67760737	67760841	67757902	67758062	67761012	67761180	0.000996117	0.0089272	0.112
ENSMUSG00000005312	Ubqln1	13	-	58282182	58282266	58284542	58284685	58280913	58281029	58293082	58293326	0.00100265	0.00897123	0.074
ENSMUSG00000037487	Ubr5	15	-	37954501	37954686	37958387	37958505	37952119	37952229	37959253	37959408	0.00100409	0.00897411	-0.074
ENSMUSG00000035273	Hpse	5	-	101117839	101117958	101120317	101120432	101113599	101114145	101121201	101121308	0.00102888	0.00918549	0.114
ENSMUSG00000005102	Eif2ak4	2	+	118230782	118230885	118234087	118234240	118226270	118226383	118236618	118236699	0.00103337	0.00920823	0.219
ENSMUSG00000022710	Usp7	16	-	8706691	8706822	8707730	8707839	8706178	8706233	8708951	8709040	0.00103373	0.00920823	0.092
ENSMUSG00000066800	Rnasel	1	+	155600736	155602343	155605512	155605718	155599974	155600077	155606673	155606806	0.00104499	0.00929821	-0.069
ENSMUSG00000058793	Cds2	2	+	132126967	132127036	132127815	132127968	132126289	132126377	132130094	132130214	0.00104768	0.00931185	-0.083
ENSMUSG00000019864	Rtn4ip1	10	+	43627564	43627716	43641192	43641241	43621612	43622342	43648128	43648265	0.00105348	0.00935303	0.288
ENSMUSG00000030982	9030624J02Rik	7	+	125955318	125955396	125957043	125957158	125953391	125953490	125969697	125969837	0.00105594	0.00936449	-0.088
ENSMUSG00000020859	Spag9	11	+	93874936	93875057	93904885	93904980	93857416	93857887	93909721	93911963	0.00106438	0.00942892	0.119
ENSMUSG00000026927	Sdccag3	2	-	26240602	26240665	26241509	26241583	26240201	26240341	26242423	26242831	0.00106665	0.00943853	-0.121
ENSMUSG00000027306	Nusap1	2	+	119461213	119461323	119464183	119464299	119459455	119459554	119465312	119465470	0.00107432	0.00949595	-0.093
ENSMUSG00000039988	Ankrd13c	3	+	157657560	157657722	157662620	157662700	157654644	157654776	157664037	157664136	0.00107627	0.0095027	-0.109
ENSMUSG00000037509	Arhgef4	1	+	34863159	34863339	34863903	34864136	34862800	34862980	34864486	34864616	0.00108086	0.00953273	-0.17
ENSMUSG00000035203	Epn1	7	+	5035264	5035584	5041520	5041770	5031845	5032079	5044442	5044567	0.0010848	0.00955695	0.034
ENSMUSG00000015340	Cybb	X	-	9021673	9021836	9023818	9024072	9019658	9019805	9026766	9026859	0.00108812	0.0095757	-0.064
ENSMUSG00000005656	Snx6	12	-	55871705	55871827	55885001	55885106	55869005	55869129	55896440	55896488	0.00109436	0.00962004	-0.032
ENSMUSG00000024436	Mrps18b	17	-	36048363	36048423	36049282	36049349	36047323	36047901	36051278	36051347	0.00109928	0.00964917	-0.128
ENSMUSG00000028771	Ptpn12	5	-	20517502	20517562	20520511	20520583	20515259	20515402	20521528	20521567	0.00110008	0.00964917	0.066
ENSMUSG00000021504	B4galt7	13	+	55708557	55708783	55709702	55709786	55705480	55705743	55710058	55710163	0.0011066	0.00966377	-0.136
ENSMUSG00000024675	Ms4a4c	19	+	11492132	11492189	11493482	11493608	11490818	11490938	11495747	11495798	0.00110519	0.00966377	-0.07
ENSMUSG00000057672	Pkn1	8	-	86195197	86195340	86195615	86195692	86194820	86194928	86195805	86195868	0.00110517	0.00966377	-0.068
ENSMUSG00000027639	Samhd1	2	-	156949024	156949185	156952507	156952580	156947566	156947682	156955585	156955652	0.00110633	0.00966377	0.074
ENSMUSG00000002963	Pnkp	7	+	52113822	52114119	52115092	52115315	52112709	52112924	52116358	52116429	0.00110777	0.00966377	0.121
ENSMUSG00000025986	Slc39a10	1	-	46882937	46883126	46884187	46884357	46877367	46877488	46889400	46889608	0.0011112	0.00967583	0.172
ENSMUSG00000020057	Dram1	10	-	87799555	87799733	87803264	87803407	87791827	87791886	87807388	87807456	0.00111157	0.00967583	0.123
ENSMUSG00000024758	Rtn3	19	-	7504240	7504299	7506455	7506525	7501491	7502365	7506941	7507080	0.00111762	0.009718	0.066
ENSMUSG00000020719	Ddx5	11	-	106647380	106647446	106647539	106647673	106646708	106646850	106647761	106647858	0.00111952	0.00972392	-0.062
ENSMUSG00000020437	Myo1g	11	-	6414754	6414925	6415851	6415997	6414469	6414540	6416081	6416306	0.0011282	0.00978873	0.072
ENSMUSG00000033411	Ctdspl2	2	+	121803066	121803205	121806887	121807100	121794805	121795015	121812684	121812763	0.00115007	0.00996768	-0.076
ENSMUSG00000036529	Sbf1	15	-	89119452	89119540	89120035	89120247	89119242	89119374	89120353	89120461	0.00115139	0.00996837	0.086
ENSMUSG00000062762	Ei24	9	-	36597364	36597510	36600824	36600934	36595777	36595838	36604797	36604938	0.00115731	0.0100088	0.096
ENSMUSG00000010205	Raver1	9	-	20880028	20880112	20880407	20880551	20878611	20879940	20881010	20881085	0.00116787	0.0100893	-0.124
ENSMUSG00000024725	Ostf1	19	-	18670840	18670891	18678655	18678702	18668345	18668409	18706109	18706279	0.0011723	0.0101166	0.038
ENSMUSG00000047454	Gphn	12	+	79593024	79593297	79605603	79605738	79582285	79582352	79663842	79663885	0.00117945	0.0101674	0.189
ENSMUSG00000014601	Fam40a	3	-	107418678	107418745	107419425	107419526	107418232	107418337	107419729	107419856	0.00118116	0.0101712	0.105
ENSMUSG00000038578	Susd1	4	-	59378593	59378786	59393732	59393830	59364509	59364601	59403444	59403624	0.00118664	0.0102074	0.083
ENSMUSG00000034361	Cpne2	8	+	97075069	97075249	97075639	97075714	97072227	97072445	97077289	97077361	0.00119269	0.0102485	0.107
ENSMUSG00000042508	Dmtf1	5	-	9140385	9140480	9148899	9149022	9137125	9137240	9150375	9150492	0.00119855	0.0102788	0.108
ENSMUSG00000026395	Ptprc	1	-	140007728	140007887	140008767	140008908	140004351	140004486	140010140	140010356	0.00119879	0.0102788	-0.112
ENSMUSG00000058818	Lilrb3	7	-	3664509	3664665	3665421	3665474	3664138	3664432	3665698	3665736	0.00120681	0.0103365	0.047
ENSMUSG00000056602	Fry	5	+	151188559	151188818	151191347	151191530	151184190	151184298	151193210	151193433	0.00121019	0.0103544	-0.145
ENSMUSG00000074570	Cass4	2	+	172249098	172249200	172250099	172250174	172241619	172242042	172252135	172255054	0.00121791	0.0104093	0.196
ENSMUSG00000021549	Rasa1	13	-	85357786	85357864	85359010	85359099	85356481	85356616	85361075	85361143	0.00122131	0.0104273	-0.101
ENSMUSG00000064138	Fam172a	13	+	77901098	77901199	77964583	77964649	77898688	77898790	77973770	77973962	0.00124301	0.0106013	-0.087
ENSMUSG00000033732	Sf3b3	8	-	113355383	113355456	113357679	113357775	113349994	113350146	113359448	113359614	0.00124664	0.010621	-0.081
ENSMUSG00000014668	Chfr	5	+	110589176	110589260	110591729	110591800	110587820	110587937	110593024	110593112	0.00126864	0.0107862	0.136
ENSMUSG00000058594	Fbxo18	2	-	11678228	11678316	11679066	11679289	11678043	11678130	11679906	11680075	0.00126873	0.0107862	0.069
ENSMUSG00000074785	Plxnc1	10	-	94329544	94329632	94333608	94333753	94327564	94327667	94345151	94345266	0.00129751	0.0110192	0.086
ENSMUSG00000001995	Sipa1l2	8	-	127988051	127988326	127992074	127992651	127977200	127977458	127993647	127993805	0.00130157	0.011042	-0.143
ENSMUSG00000014668	Chfr	5	+	110565069	110565213	110569372	110569472	110564867	110564953	110572569	110572679	0.00130385	0.0110496	0.074
ENSMUSG00000028228	Cpne3	4	-	19452149	19452386	19455206	19455258	19446400	19450441	19455334	19455389	0.00130987	0.011089	0.04
ENSMUSG00000000157	Itgb2l	16	-	96660070	96660159	96660346	96660407	96658876	96659057	96665146	96665219	0.00131371	0.0111098	-0.069
ENSMUSG00000003153	Slc2a3	6	-	122687075	122687316	122689850	122690011	122686596	122686759	122690405	122690498	0.00131519	0.0111105	-0.075
ENSMUSG00000039997	Ifi203	1	-	175858405	175859647	175863913	175864057	175856936	175857353	175865140	175865308	0.00132207	0.0111569	-0.164
ENSMUSG00000019920	Lims1	10	+	57861768	57861928	57870817	57870884	57814865	57814945	57872307	57872428	0.00132748	0.0111673	0.114
ENSMUSG00000061288	Taok3	5	+	117715909	117716122	117722105	117722288	117713573	117713813	117723681	117723878	0.00132632	0.0111673	-0.107
ENSMUSG00000019769	Syne1	10	+	5188781	5188920	5191945	5192077	5184979	5185089	5192522	5192678	0.00132747	0.0111673	0.06
ENSMUSG00000055239	Kcmf1	6	-	72808767	72808907	72811751	72811919	72800376	72800478	72849607	72849973	0.00133016	0.0111781	0.065
ENSMUSG00000004798	Ulk2	11	-	61617143	61617289	61621563	61621701	61614984	61615065	61626219	61626280	0.00133726	0.011226	-0.18
ENSMUSG00000024096	Ralbp1	17	-	66207001	66207133	66208312	66208474	66203431	66203539	66210595	66210945	0.00134166	0.0112511	0.066
ENSMUSG00000018565	Rai12	11	-	69782994	69783090	69784062	69784244	69782597	69782698	69788541	69788762	0.00136001	0.0113931	0.111
ENSMUSG00000003484	Cyp4f18	8	-	74513605	74513670	74513759	74513893	74512958	74513041	74516730	74516860	0.00136842	0.0114516	0.073
ENSMUSG00000072501	Phf20l1	15	+	66428920	66429009	66429238	66429316	66426676	66426761	66435588	66435802	0.00137716	0.0115007	-0.069
ENSMUSG00000031666	Rbl2	8	+	93623938	93624076	93625246	93625411	93620662	93620766	93626096	93626208	0.00137592	0.0115007	0.126
ENSMUSG00000022772	Senp5	16	-	31964355	31964406	31965830	31965914	31963603	31963623	31968885	31969023	0.00139621	0.0116477	-0.261
ENSMUSG00000030786	Itgam	7	+	135258632	135258708	135259281	135259389	135258249	135258333	135259531	135259615	0.00139905	0.0116593	-0.072
ENSMUSG00000014355	Anapc1	2	-	128505844	128505945	128506129	128506181	128505255	128505338	128510237	128510399	0.00140594	0.0117045	0.064
ENSMUSG00000030263	Lrmp	6	+	145086701	145086783	145096155	145096202	145086016	145086127	145096299	145096364	0.00140878	0.0117159	0.056
ENSMUSG00000000915	Hip1r	5	+	124444726	124444867	124445904	124445962	124441752	124441814	124446047	124446123	0.00141504	0.0117558	0.061
ENSMUSG00000036817	Sun1	5	+	139706726	139706792	139707080	139707191	139705706	139705898	139709424	139709523	0.00141748	0.0117639	-0.147
ENSMUSG00000032570	Atp2c1	9	-	105333824	105333922	105334983	105335154	105326499	105326550	105337381	105337538	0.00141896	0.011764	0.074
ENSMUSG00000026767	Fam188a	2	-	12321649	12321764	12325624	12325793	12319119	12319193	12327486	12327547	0.00144749	0.0119882	0.108
ENSMUSG00000018363	Smurf2	11	-	106697383	106697498	106700501	106700605	106695058	106695237	106702913	106703109	0.00145324	0.0120234	-0.17
ENSMUSG00000033282	Rpgrip1l	8	-	93804616	93804756	93810132	93810206	93799528	93799635	93811484	93811631	0.00146413	0.012101	0.293
ENSMUSG00000026927	Sdccag3	2	-	26240602	26240665	26241017	26241583	26240201	26240341	26242423	26242831	0.00146813	0.0121215	-0.109
ENSMUSG00000070733	Fryl	5	-	73465867	73466018	73467126	73467239	73465080	73465184	73467896	73467981	0.0014756	0.0121599	-0.11
ENSMUSG00000027944	Hax1	3	-	89800168	89800220	89801308	89801496	89799932	89800039	89801659	89801925	0.00147582	0.0121599	0.081
ENSMUSG00000025027	Xpnpep1	19	-	53099748	53099873	53106498	53106587	53089100	53089164	53113003	53113123	0.00147917	0.012175	-0.105
ENSMUSG00000055681	Cope	8	+	72829533	72829634	72830397	72830550	72828532	72828595	72831848	72831902	0.00148813	0.0122363	-0.107
ENSMUSG00000027366	2010106G01Rik	2	-	126739035	126739089	126739267	126739324	126738378	126738481	126742946	126743021	0.00150112	0.0123071	-0.098
ENSMUSG00000040247	Tbc1d10c	19	-	4185351	4185506	4188245	4188311	4184357	4185073	4188943	4189058	0.00150136	0.0123071	0.079
ENSMUSG00000038252	Ncapd2	6	-	125127345	125127570	125127826	125127942	125126669	125126844	125129255	125129430	0.001499	0.0123071	-0.071
ENSMUSG00000041431	Ccnb1	13	-	101553419	101553602	101555411	101555573	101551579	101551738	101555687	101555858	0.00150946	0.0123609	0.095
ENSMUSG00000039242	B3galnt2	13	+	14067704	14067901	14072867	14072963	14063033	14063134	14079619	14079730	0.00151127	0.0123631	0.111
ENSMUSG00000025958	Creb1	1	+	64597422	64597544	64605076	64605223	64579377	64579594	64612790	64612891	0.00151441	0.0123762	0.074
ENSMUSG00000021067	Sav1	12	-	71070056	71070200	71076954	71077225	71065998	71067334	71085195	71085639	0.0015278	0.0124729	-0.08
ENSMUSG00000027130	Slc12a6	2	+	112192600	112192705	112193048	112193217	112191435	112191555	112194330	112194526	0.00153193	0.0124939	-0.066
ENSMUSG00000051506	Wdfy4	14	-	33784763	33784948	33786721	33786872	33784008	33784167	33787340	33787553	0.00154393	0.0125789	-0.08
ENSMUSG00000021133	4933426M11Rik	12	+	81969413	81969611	81971061	81971197	81929012	81929230	81975135	81975563	0.00155565	0.0126615	0.077
ENSMUSG00000028745	Capzb	4	+	138813175	138813297	138817898	138818012	138794823	138794913	138835910	138836052	0.00155981	0.0126825	0.071
ENSMUSG00000026433	Rab7l1	1	+	133767256	133767438	133768643	133768765	133766509	133766581	133769042	133769464	0.00156557	0.0127165	-0.086
ENSMUSG00000035949	Fbxw2	2	-	34678077	34678587	34681481	34681590	34668334	34668529	34681691	34681750	0.00157885	0.0128114	0.074
ENSMUSG00000003033	Ap1m1	8	+	74777373	74777532	74779595	74779721	74777107	74777179	74780005	74780081	0.00158558	0.012853	-0.083
ENSMUSG00000031357	Syap1	X	-	159310446	159310586	159316262	159316336	159300991	159301140	159320611	159320678	0.00158904	0.012868	-0.082
ENSMUSG00000027823	Gmps	3	+	63784057	63784239	63786332	63786447	63780027	63780232	63789521	63789619	0.00159075	0.0128689	0.081
ENSMUSG00000020650	Bcap29	12	-	32285508	32285609	32301939	32302045	32280218	32281242	32308979	32309115	0.00159669	0.0128909	-0.101
ENSMUSG00000030301	Ccdc91	6	+	147484109	147484313	147485897	147486002	147482550	147482711	147511156	147511234	0.00159552	0.0128909	0.157
ENSMUSG00000039158	Akna	4	-	63032830	63032926	63034356	63034503	63031925	63032045	63035030	63035146	0.00162731	0.0131249	0.078
ENSMUSG00000023805	Synj2	17	+	6033814	6033923	6035410	6035559	6032696	6032809	6037383	6038555	0.00163976	0.013212	-0.279
ENSMUSG00000056602	Fry	5	+	151273995	151274185	151280500	151280650	151272251	151272418	151281347	151281446	0.00164516	0.0132422	0.104
ENSMUSG00000001150	Mcm3ap	10	+	75963806	75963875	75963954	75964089	75962200	75962398	75965396	75965550	0.00165293	0.0132664	0.097
ENSMUSG00000028059	Arhgef2	3	+	88436197	88436255	88436834	88436964	88435832	88435900	88437179	88437289	0.00165416	0.0132664	0.18
ENSMUSG00000029622	Arpc1b	5	+	145884437	145884660	145885455	145885563	145883400	145883505	145886446	145886653	0.00165479	0.0132664	0.099
ENSMUSG00000024077	Strn	17	-	79076621	79076757	79082167	79082303	79071915	79072026	79083569	79083737	0.00165359	0.0132664	0.072
ENSMUSG00000024054	Smchd1	17	-	71798071	71798186	71804944	71805075	71797852	71797972	71805757	71805840	0.0016608	0.0133014	0.091
ENSMUSG00000075415	Fnbp1	2	-	30892061	30892183	30892675	30892808	30891637	30891774	30895924	30896034	0.00166384	0.0133021	-0.079
ENSMUSG00000030741	Spns1	7	-	133514248	133514420	133514691	133514790	133513580	133513927	133515054	133515120	0.00166421	0.0133021	-0.156
ENSMUSG00000046207	Pik3r6	11	+	68349605	68349728	68353400	68353511	68347694	68347785	68357099	68357187	0.00167828	0.0134012	0.158
ENSMUSG00000059923	Grb2	11	-	115516671	115516769	115560465	115560670	115511084	115511207	115569707	115569911	0.00168628	0.0134517	0.039
ENSMUSG00000022329	Stk3	15	-	34929585	34929711	34937915	34938053	34888620	34888831	35002184	35002352	0.00169244	0.0134874	0.142
ENSMUSG00000042410	Agps	2	+	75729848	75729925	75738238	75738308	75726172	75726224	75740974	75741036	0.0017107	0.0136194	-0.059
ENSMUSG00000030264	Thumpd3	6	+	113015537	113015653	113016749	113016860	113013094	113013164	113017261	113017385	0.00171314	0.0136252	-0.107
ENSMUSG00000020456	Ogdh	11	+	6216767	6216858	6216980	6217083	6213790	6213982	6234535	6234651	0.00172084	0.013673	-0.072
ENSMUSG00000027829	Ccnl1	3	-	65755355	65755476	65759125	65759198	65754401	65754466	65760774	65760884	0.00172507	0.0136929	0.062
ENSMUSG00000029344	Tpst2	5	+	112732919	112732991	112736585	112737497	112705726	112705791	112738708	112738907	0.00173226	0.0137236	-0.092
ENSMUSG00000036333	Kidins220	12	+	25684125	25684224	25686437	25686615	25683570	25683669	25687853	25688018	0.00173407	0.0137236	0.094
ENSMUSG00000000204	Slfn4	11	+	82989329	82989415	82989572	82990301	82989064	82989146	82993172	82993258	0.00173285	0.0137236	0.058
ENSMUSG00000028692	Akr1a1	4	-	116310580	116310653	116311565	116311765	116310366	116310453	116312414	116312610	0.00173782	0.0137397	0.091
ENSMUSG00000000131	Xpo6	7	-	133274539	133274648	133284078	133284188	133273061	133273151	133292747	133292874	0.00177443	0.0140131	-0.046
ENSMUSG00000035248	Zcchc6	13	-	59886125	59886241	59887081	59887173	59883378	59883704	59887255	59887303	0.00177589	0.0140131	-0.041
ENSMUSG00000028245	Nsmaf	4	-	6365189	6365268	6368046	6368136	6365000	6365068	6381131	6381418	0.00179193	0.0141257	0.231
ENSMUSG00000016087	Fli1	9	-	32268835	32269039	32273269	32273424	32259717	32259783	32284146	32284358	0.00179786	0.0141581	-0.067
ENSMUSG00000021140	Pcnx	12	+	83014372	83014462	83018651	83020367	83013651	83013697	83047917	83048008	0.00179957	0.0141581	-0.13
ENSMUSG00000055447	Cd47	16	+	49895481	49895574	49896468	49896561	49894289	49894397	49898152	49898245	0.00181426	0.0142318	0.086
ENSMUSG00000071454	Dtnb	12	+	3589170	3589238	3617605	3617691	3572469	3572647	3632809	3632964	0.00181207	0.0142318	0.192
ENSMUSG00000032116	Stt3a	9	-	36542937	36543126	36549073	36549176	36541899	36542015	36549298	36549415	0.00181315	0.0142318	-0.067
ENSMUSG00000027326	Casc5	2	+	118907245	118907361	118912295	118912386	118903633	118903732	118913211	118913328	0.00183525	0.0143824	-0.079
ENSMUSG00000071715	Ncf4	15	+	78080811	78080896	78081291	78081445	78075483	78075517	78083726	78083797	0.00184019	0.0144071	0.043
ENSMUSG00000039206	Daglb	5	+	144227820	144227972	144235480	144235739	144225360	144225644	144239281	144239404	0.00185535	0.0145115	0.064
ENSMUSG00000021810	Ecd	14	-	21162477	21162595	21165832	21166043	21157630	21157718	21167015	21167343	0.00186326	0.0145592	0.084
ENSMUSG00000026571	Dcaf6	1	-	167354432	167354525	167359384	167359446	167352986	167353172	167390261	167390596	0.00187557	0.0146412	0.151
ENSMUSG00000048865	Arhgap30	1	+	173334351	173334429	173334940	173335309	173334164	173334268	173337488	173340429	0.00189382	0.0147692	0.082
ENSMUSG00000030059	Tmf1	6	-	97118081	97118248	97118741	97118884	97117242	97117399	97120319	97120425	0.00189925	0.0147972	-0.098
ENSMUSG00000020143	Dock2	11	-	34338274	34338370	34364812	34364958	34212458	34212557	34401169	34401276	0.00190933	0.0148324	0.063
ENSMUSG00000025473	Adam8	7	-	147173717	147173866	147174112	147174194	147173077	147173636	147174361	147174528	0.00190787	0.0148324	-0.062
ENSMUSG00000047804	Akap10	11	-	61703739	61703849	61706881	61707055	61700201	61700284	61710149	61710294	0.00190927	0.0148324	-0.082
ENSMUSG00000024908	Ppp6r3	19	-	3507241	3507355	3526701	3526934	3496521	3496651	3575640	3575749	0.00191203	0.0148391	-0.063
ENSMUSG00000042213	Anubl1	6	+	116237999	116238186	116255634	116255779	116234757	116234833	116263862	116265035	0.00191535	0.0148505	0.053
ENSMUSG00000023892	Zfp51	17	+	21589400	21589491	21593260	21593352	21587315	21587385	21598624	21598751	0.00192103	0.0148801	-0.116
ENSMUSG00000071454	Dtnb	12	+	3596648	3596862	3617605	3617691	3591905	3591986	3632809	3632964	0.00192367	0.0148861	0.16
ENSMUSG00000042744	Gm15800	5	+	121716243	121716414	121723615	121723808	121712507	121712616	121727683	121727842	0.00193564	0.0149644	-0.093
ENSMUSG00000020803	Txndc17	11	+	72021754	72021836	72022231	72022307	72021048	72021270	72022916	72023517	0.00194838	0.0150483	0.081
ENSMUSG00000035614	Fam179b	12	+	66077681	66077838	66079155	66079290	66066728	66069015	66081569	66081866	0.00195139	0.015057	0.126
ENSMUSG00000018412	1700081L11Rik	11	-	104229993	104230092	104239998	104240140	104218794	104218910	104285235	104286607	0.00197107	0.0151943	0.094
ENSMUSG00000067851	Arfgef1	1	-	10179519	10179759	10184337	10184572	10179307	10179416	10188923	10189057	0.0019741	0.015203	-0.112
ENSMUSG00000038212	Hiatl1	13	-	65188396	65188459	65196926	65197022	65182707	65182835	65213811	65213966	0.00199019	0.0153123	0.106
ENSMUSG00000029247	Paics	5	+	77385570	77385768	77388339	77388518	77380793	77380860	77390134	77390314	0.00199485	0.0153215	-0.065
ENSMUSG00000030786	Itgam	7	+	135212106	135212210	135219545	135219676	135208144	135208250	135223759	135223905	0.00200477	0.0153215	0.058
ENSMUSG00000032405	Pias1	9	-	62750565	62750639	62760556	62760662	62743637	62743798	62767157	62767292	0.00200381	0.0153215	-0.097
ENSMUSG00000035247	Hectd1	12	-	52898823	52898998	52899640	52899755	52895725	52895864	52901701	52901800	0.00199978	0.0153215	0.092
ENSMUSG00000030168	Adipor2	6	-	119308939	119309127	119309368	119309555	119307233	119307427	119311845	119312017	0.00200022	0.0153215	-0.069
ENSMUSG00000032582	Rbm6	9	-	107753245	107753335	107754455	107756005	107749598	107749668	107762679	107762790	0.00200195	0.0153215	0.107
ENSMUSG00000028152	Tspan5	3	+	138531309	138531360	138553698	138553845	138405158	138405624	138557311	138557482	0.00200021	0.0153215	-0.132
ENSMUSG00000000056	Narf	11	+	121105907	121106040	121106249	121106384	121103814	121103958	121106651	121106770	0.00200725	0.0153259	-0.071
ENSMUSG00000027865	Gdap2	3	+	99986599	99986676	99990492	99990652	99982156	99982245	99991796	99991956	0.00201017	0.0153335	-0.126
ENSMUSG00000028175	Depdc1a	3	+	159178468	159178590	159178977	159179108	159177138	159177295	159179866	159179914	0.00201381	0.0153432	-0.191
ENSMUSG00000028383	Hsdl2	4	+	59605026	59605190	59606108	59606207	59594434	59594647	59607267	59607382	0.00201526	0.0153432	-0.111
ENSMUSG00000029234	Tmem165	5	+	76633661	76633841	76636826	76636932	76633131	76633307	76637534	76638270	0.00202175	0.015378	0.085
ENSMUSG00000019726	Lyst	13	+	13779885	13780077	13790593	13790800	13776224	13776368	13798768	13798945	0.00202609	0.0153963	0.078
ENSMUSG00000039087	Rreb1	13	+	38021426	38024358	38033411	38033573	38019991	38020181	38038725	38039532	0.00203016	0.0154127	0.059
ENSMUSG00000054414	Slc30a7	3	-	115693644	115693732	115695843	115695957	115692929	115693056	115709751	115709853	0.00203212	0.015413	0.091
ENSMUSG00000034330	Plcg2	8	+	120138067	120138182	120139114	120139282	120136803	120136949	120145074	120145163	0.00203596	0.0154275	0.062
ENSMUSG00000027506	Tpd52	3	-	8934991	8935040	8944610	8944712	8930891	8931174	8947480	8947629	0.0020483	0.0154968	-0.07
ENSMUSG00000029647	Pan3	5	+	148299686	148299834	148314660	148314778	148266693	148266764	148331080	148331328	0.00204897	0.0154968	-0.054
ENSMUSG00000002668	Dennd1c	17	-	57210341	57210446	57210994	57211120	57209952	57210046	57211210	57211312	0.00205373	0.0155182	0.126
ENSMUSG00000002748	Baz1b	5	+	135698954	135699088	135702379	135702482	135697827	135697966	135704396	135704495	0.00205667	0.0155258	-0.068
ENSMUSG00000041836	Ptpre	7	+	142845575	142845712	142850735	142850826	142843772	142843846	142854926	142855003	0.00206779	0.015595	0.084
ENSMUSG00000030407	Qpctl	7	-	19728534	19728651	19730008	19730108	19725565	19726648	19730232	19730385	0.00207952	0.0156687	-0.155
ENSMUSG00000034781	Gna11	10	-	80994066	80994196	80995140	80995269	80993836	80993990	80995996	80996151	0.00208734	0.0156981	0.23
ENSMUSG00000037174	Elf2	3	-	51061346	51061697	51063093	51063286	51059152	51060907	51064920	51065007	0.00208715	0.0156981	-0.067
ENSMUSG00000070031	Sp140	1	+	87527034	87527139	87529052	87529195	87522674	87522740	87532133	87532181	0.00209929	0.0157732	-0.081
ENSMUSG00000000378	Ccm2	11	+	6469966	6470140	6485036	6485220	6461114	6461244	6490755	6490891	0.00210297	0.0157861	-0.037
ENSMUSG00000002489	Tiam1	16	-	89822122	89822226	89833254	89833479	89813192	89813372	89838003	89838090	0.00212857	0.0159624	-0.078
ENSMUSG00000025220	Mgea5	19	-	45844540	45844699	45846171	45846456	45841883	45842497	45848151	45848250	0.00213044	0.0159624	-0.07
ENSMUSG00000018076	Med13l	5	+	119201848	119202018	119204271	119204430	119201539	119201763	119205547	119205724	0.00213714	0.0159976	-0.082
ENSMUSG00000078671	Chd2	7	-	80664362	80664594	80685657	80685790	80660611	80660698	80686131	80686632	0.00213966	0.0160015	-0.086
ENSMUSG00000069833	Ahnak	19	+	9074151	9074262	9074589	9074746	9063773	9063919	9075165	9075353	0.00214953	0.0160603	-0.079
ENSMUSG00000028906	Epb4.1	4	-	131553413	131553456	131556114	131556219	131547125	131547201	131559499	131559709	0.00215549	0.0160899	0.062
ENSMUSG00000028403	Zdhhc21	4	-	82466233	82466350	82481349	82481488	82452916	82452960	82484179	82484291	0.00216594	0.0161378	0.126
ENSMUSG00000015340	Cybb	X	-	9023818	9024072	9026766	9026859	9021673	9021836	9027807	9027937	0.00216458	0.0161378	-0.058
ENSMUSG00000037514	Pank2	2	+	131113209	131113333	131119134	131119260	131099646	131099856	131122008	131122224	0.00217203	0.0161532	-0.054
ENSMUSG00000031660	Brd7	8	-	90860979	90861036	90863307	90863419	90858003	90858115	90866633	90866769	0.00216893	0.0161451	-0.161
ENSMUSG00000031987	Egln1	8	-	127437916	127438053	127439560	127439680	127435640	127435708	127472132	127473154	0.00219046	0.0162752	0.099
ENSMUSG00000022974	Gcfc1	16	-	91017090	91017245	91019407	91019554	91014281	91015423	91022295	91022362	0.0022021	0.0163465	-0.067
ENSMUSG00000026004	1110028C15Rik	1	-	66808621	66808826	66819479	66819601	66784624	66784787	66819995	66820088	0.00221317	0.0164135	0.112
ENSMUSG00000041846	Smek1	12	-	102287869	102288028	102289543	102289646	102282699	102282869	102289740	102289872	0.00223876	0.0165726	0.068
ENSMUSG00000026074	Map4k4	1	+	40070950	40071068	40071371	40071542	40068494	40068686	40073954	40074098	0.0022371	0.0165726	-0.085
ENSMUSG00000004056	Akt2	7	+	28417436	28417502	28418217	28418286	28414314	28414446	28419580	28419703	0.00224645	0.0165918	-0.078
ENSMUSG00000051278	4930422G04Rik	3	+	127314701	127314829	127316260	127316384	127311402	127311550	127318044	127318221	0.00224757	0.0165918	0.16
ENSMUSG00000053436	Mapk14	17	+	28873955	28874035	28877624	28877704	28865848	28865920	28878732	28878811	0.00224412	0.0165918	0.049
ENSMUSG00000048249	A930001N09Rik	17	+	26894749	26894944	26896704	26896894	26852668	26852719	26899182	26899243	0.00225887	0.0166595	0.071
ENSMUSG00000021676	Iqgap2	13	-	96443639	96443711	96452864	96453007	96442939	96443009	96454808	96454976	0.00226089	0.0166595	-0.091
ENSMUSG00000056032	BC018473	11	+	116614883	116614979	116615647	116615803	116613480	116613900	116616606	116620687	0.00226503	0.0166747	-0.062
ENSMUSG00000036613	Tssc1	12	+	29444934	29445018	29451636	29451769	29436692	29436869	29513572	29513729	0.00227345	0.016706	0.149
ENSMUSG00000039934	Pion	5	+	20732061	20732166	20733841	20733885	20727043	20727113	20734978	20735064	0.00227187	0.016706	0.026
ENSMUSG00000019088	Dnase1l1	X	-	71519116	71519365	71519444	71519557	71518555	71519030	71519706	71519807	0.00228039	0.0167417	-0.126
ENSMUSG00000032479	Mtap4	9	+	109975116	109975209	109982284	109982397	109973529	109973643	109983924	109984114	0.0023014	0.0168805	-0.126
ENSMUSG00000035621	Midn	10	+	79614405	79614468	79616560	79616878	79614122	79614210	79617075	79617217	0.002311	0.0169353	0.095
ENSMUSG00000027763	Mbnl1	3	+	60419646	60419695	60426067	60426162	60417184	60417442	60429045	60429120	0.0023252	0.0170238	0.109
ENSMUSG00000029647	Pan3	5	+	148342792	148342883	148347976	148348116	148341530	148341696	148350818	148350948	0.00233706	0.0170951	-0.093
ENSMUSG00000043587	Acpl2	9	-	96729348	96729488	96739504	96739631	96723762	96726041	96740377	96740536	0.00235361	0.0171848	-0.088
ENSMUSG00000032496	Ltf	9	+	110930948	110930996	110932037	110932193	110929833	110929924	110933520	110933662	0.00235314	0.0171848	-0.055
ENSMUSG00000036768	Kif15	9	+	122872597	122872674	122875066	122875104	122868924	122869108	122880806	122880904	0.00236	0.0172158	0.093
ENSMUSG00000043207	Zmpste24	4	-	120755425	120755578	120755913	120756030	120753776	120753918	120759913	120760000	0.00239052	0.0174225	0.088
ENSMUSG00000039842	Mcph1	8	+	18629545	18629635	18631515	18632643	18627117	18627240	18641564	18641665	0.00239599	0.0174466	0.125
ENSMUSG00000012535	Tnpo3	6	-	29532165	29532309	29536037	29536194	29529520	29529696	29538022	29538096	0.00240619	0.0175049	0.124
ENSMUSG00000020647	Ncoa1	12	-	4354360	4354509	4416670	4416805	4344396	4344502	4483649	4484060	0.00241095	0.0175197	0.13
ENSMUSG00000000838	Fmr1	X	+	65958423	65958555	65961216	65961303	65956837	65956947	65965480	65965588	0.0024126	0.0175197	0.035
ENSMUSG00000015937	H2afy	13	-	56184480	56184655	56185556	56185646	56174979	56175753	56191118	56191218	0.00242436	0.0175892	-0.06
ENSMUSG00000036054	Sugp2	8	+	72772324	72772445	72775512	72776000	72766389	72767955	72777477	72778662	0.00242862	0.0176042	-0.114
ENSMUSG00000019769	Syne1	10	+	5037102	5037306	5040655	5040863	5034751	5034853	5042034	5042147	0.00247048	0.0178915	-0.068
ENSMUSG00000020076	Ddx50	10	-	62090268	62090430	62096724	62096874	62088910	62089030	62102608	62102754	0.00249457	0.0180496	-0.081
ENSMUSG00000027615	Hps3	3	-	19922757	19922839	19925730	19925920	19919802	19919957	19928959	19929045	0.00249883	0.0180641	-0.17
ENSMUSG00000019916	P4ha1	10	+	58817087	58817158	58818097	58818168	58814830	58815007	58824608	58824708	0.0025034	0.0180809	-0.198
ENSMUSG00000026663	Atf6	1	-	172779247	172779348	172783035	172783123	172771816	172771943	172785243	172785320	0.00251167	0.0181147	-0.071
ENSMUSG00000004070	Hmox2	16	+	4762558	4762677	4763728	4763846	4726362	4726471	4764605	4765097	0.0025126	0.0181147	-0.078
ENSMUSG00000045205	Dpy19l4	4	-	11205075	11205132	11208150	11208271	11204010	11204093	11212200	11212320	0.00252663	0.0181994	0.182
ENSMUSG00000020034	Tcp11l2	10	+	84067630	84067812	84071209	84071382	84067251	84067433	84076226	84077104	0.00253566	0.0182481	-0.064
ENSMUSG00000026254	Eif4e2	1	+	89117494	89117629	89120927	89121032	89116155	89116270	89122424	89122448	0.00255244	0.0183524	0.086
ENSMUSG00000028792	Ak2	4	+	128676377	128676503	128679394	128679505	128670467	128670680	128679617	128679712	0.00256473	0.0184242	0.061
ENSMUSG00000001415	Smg5	3	+	88163469	88163560	88164252	88164327	88162948	88163108	88164675	88164814	0.00259745	0.0186312	-0.131
ENSMUSG00000022752	Tomm70a	16	+	57138142	57138291	57140691	57140899	57136810	57136920	57142833	57142968	0.00260051	0.0186312	-0.091
ENSMUSG00000029505	Ep400	5	-	111156547	111156597	111158252	111158331	111155909	111155967	111158841	111158982	0.00259895	0.0186312	-0.091
ENSMUSG00000029621	Arpc1a	5	+	145861925	145862138	145865310	145865386	145858084	145858192	145865566	145865760	0.00260612	0.0186441	-0.075
ENSMUSG00000042508	Dmtf1	5	-	9121781	9121937	9124441	9124527	9121084	9121462	9127956	9128108	0.00260697	0.0186441	0.179
ENSMUSG00000026288	Inpp5d	1	+	89604670	89604784	89606192	89606275	89602508	89602598	89607639	89607727	0.00262615	0.0187478	-0.078
ENSMUSG00000021596	Mctp1	13	+	76780972	76781087	76827748	76827891	76718934	76719078	76851340	76851420	0.0026255	0.0187478	-0.09
ENSMUSG00000028859	Csf3r	4	+	125704432	125704560	125704560	125704644	125703324	125703423	125707006	125707306	0.00263647	0.0188048	-0.046
ENSMUSG00000021458	2010111I01Rik	13	+	63162394	63162554	63169399	63169645	63134382	63134549	63257905	63258095	0.00264369	0.0188396	0.171
ENSMUSG00000049313	Sorl1	9	-	41880327	41880429	41889870	41890051	41879154	41879324	41898027	41898095	0.0026491	0.0188613	-0.079
ENSMUSG00000021356	Irf4	13	+	30845313	30845458	30847006	30847114	30844559	30844648	30849276	30849630	0.0026533	0.0188745	-0.176
ENSMUSG00000019769	Syne1	10	+	4889672	4889734	4909718	4909802	4804526	4804593	4920780	4920873	0.00267777	0.0190316	-0.082
ENSMUSG00000004056	Akt2	7	+	28393641	28393772	28401259	28401388	28376764	28376898	28403226	28403338	0.00272264	0.0193334	0.067
ENSMUSG00000034342	Cbl	9	-	43974535	43974673	43975292	43975414	43972884	43972972	43977102	43977259	0.00274976	0.0195087	-0.062
ENSMUSG00000021910	Nisch	14	-	32001824	32001980	32002916	32003012	32000835	32000904	32004181	32004277	0.00275978	0.0195452	-0.069
ENSMUSG00000029202	Pds5a	5	-	66011788	66011851	66014218	66014338	66010858	66011004	66015158	66015291	0.00275825	0.0195452	0.074
ENSMUSG00000019769	Syne1	10	+	4889672	4889734	4903305	4903401	4804526	4804593	4909718	4909802	0.00278006	0.0196714	-0.052
ENSMUSG00000021322	Aoah	13	+	20992338	20992398	20997529	20997600	20942947	20943047	21001933	21001994	0.00279306	0.0197286	0.054
ENSMUSG00000022884	Eif4a2	16	+	23111198	23111336	23111575	23111665	23110652	23110796	23111889	23111969	0.00279292	0.0197286	-0.072
ENSMUSG00000050812	AI314180	4	-	58824580	58824647	58824723	58824815	58824302	58824434	58825515	58825582	0.00280012	0.0197611	-0.071
ENSMUSG00000040188	Scamp2	9	+	57429296	57429456	57430658	57430760	57428590	57428719	57434886	57435007	0.00281481	0.0198472	0.066
ENSMUSG00000028649	Macf1	4	-	123074336	123074663	123074990	123075150	123073155	123073240	123076585	123076752	0.00282093	0.0198729	0.063
ENSMUSG00000062270	Morf4l1	9	-	89991340	89991442	89992209	89992298	89989958	89990047	89992701	89992727	0.00283546	0.0199577	0.025
ENSMUSG00000038482	Tfdp1	8	+	13370878	13371022	13371351	13371420	13370480	13370646	13372465	13372617	0.0028555	0.0200812	-0.061
ENSMUSG00000027072	Prg3	2	+	84831558	84831690	84833140	84833249	84828876	84828949	84833864	84833944	0.00286246	0.0201125	-0.141
ENSMUSG00000032740	Ccdc88a	11	+	29385824	29386011	29389581	29389727	29382597	29382741	29393699	29393792	0.00287013	0.0201311	0.157
ENSMUSG00000029162	Khk	5	+	31227111	31227228	31230815	31230888	31224205	31224380	31231893	31232040	0.00287002	0.0201311	0.099
ENSMUSG00000030557	Mef2a	7	-	74412952	74413090	74413154	74413286	74410828	74411048	74440260	74440464	0.0028755	0.0201511	-0.074
ENSMUSG00000037400	Atp11b	3	+	35683428	35683509	35687008	35687116	35681433	35681523	35687347	35687476	0.00287949	0.0201615	-0.036
ENSMUSG00000033732	Sf3b3	8	-	113341443	113341618	113344606	113344761	113340054	113340260	113345367	113345490	0.00289449	0.0202096	0.091
ENSMUSG00000005087	Cd44	2	-	102685441	102685567	102688813	102688939	102668698	102668767	102693171	102693393	0.00289537	0.0202096	0.269
ENSMUSG00000000708	Kat2b	17	+	53798642	53798753	53799353	53799497	53793763	53793890	53802859	53802974	0.0028925	0.0202096	0.097
ENSMUSG00000033047	Eif3l	15	+	78915986	78916141	78916863	78917034	78914541	78914713	78919893	78920391	0.00289654	0.0202096	0.113
ENSMUSG00000032212	Sltm	9	+	70427973	70428137	70428589	70428675	70427758	70427862	70429107	70429271	0.00289897	0.0202096	0.087
ENSMUSG00000020366	Mapk9	11	+	49687337	49687409	49687765	49687837	49686235	49686401	49691732	49691915	0.00292701	0.0203874	0.054
ENSMUSG00000025060	Slk	19	+	47683394	47683559	47686391	47686541	47654167	47654833	47689685	47689758	0.00293216	0.0204055	0.108
ENSMUSG00000031591	Asah1	8	-	42431649	42431704	42432284	42432429	42431460	42431542	42433441	42433487	0.00293922	0.0204369	-0.03
ENSMUSG00000025915	Sgk3	1	+	9876127	9876223	9878950	9879106	9875747	9875834	9881441	9881531	0.0029545	0.0205094	0.07
ENSMUSG00000039703	Nploc4	11	-	120247083	120247179	120250681	120250753	120245856	120245973	120265519	120265680	0.00295476	0.0205094	0.088
ENSMUSG00000053510	Nrd1	4	+	108720201	108720321	108721671	108721723	108719199	108719286	108723443	108723594	0.00296167	0.0205396	0.063
ENSMUSG00000026928	Card9	2	-	26208004	26208081	26208460	26208534	26207695	26207931	26209876	26209925	0.00296989	0.0205787	-0.057
ENSMUSG00000001415	Smg5	3	+	88156884	88157060	88158453	88158629	88154900	88155503	88159499	88159658	0.00298564	0.02067	-0.11
ENSMUSG00000041926	Rnpep	1	-	137164659	137164773	137168105	137168341	137163746	137163859	137173965	137174114	0.00298855	0.0206723	-0.052
ENSMUSG00000019373	Cops3	11	-	59643648	59643741	59646385	59646435	59641347	59641527	59646533	59646646	0.00299939	0.0207294	-0.104
ENSMUSG00000028345	Tex10	4	-	48447773	48447955	48449308	48449389	48445979	48446190	48464797	48464931	0.00300498	0.020746	-0.098
ENSMUSG00000064289	Tank	2	+	61465777	61465896	61481771	61481842	61464962	61465071	61482363	61482479	0.00300696	0.020746	0.063
ENSMUSG00000028098	Rnf115	3	+	96558257	96558316	96561899	96561957	96531533	96531833	96579552	96579764	0.00301501	0.0207836	0.086
ENSMUSG00000063904	Dpp3	19	-	4921140	4921234	4922321	4922396	4918244	4918375	4923066	4923204	0.00304119	0.0209281	0.074
ENSMUSG00000029635	Cdk8	5	+	147071080	147071156	147079790	147079901	147042805	147043396	147083170	147083311	0.00303835	0.0209265	0.149
ENSMUSG00000019373	Cops3	11	-	59643648	59643809	59646385	59646435	59641347	59641527	59646533	59646646	0.00305334	0.0209937	-0.114
ENSMUSG00000020124	Usp15	10	-	122565019	122565114	122565204	122565288	122564733	122564925	122567996	122568221	0.00305865	0.0209942	-0.108
ENSMUSG00000026395	Ptprc	1	-	140014330	140014471	140019032	140019161	140013530	140013602	140022879	140022903	0.00305643	0.0209942	0.107
ENSMUSG00000024858	Adrbk1	19	-	4289897	4290020	4290073	4290168	4289672	4289739	4290394	4290483	0.00308186	0.0211354	-0.063
ENSMUSG00000020817	Rabep1	11	+	70698266	70698470	70700512	70700673	70688247	70688376	70707070	70707190	0.00308996	0.0211672	-0.126
ENSMUSG00000058440	Nrf1	6	+	30066095	30066293	30067055	30067157	30065012	30065171	30068948	30069106	0.00309178	0.0211672	-0.127
ENSMUSG00000030144	Clec4d	6	+	123215336	123215429	123218009	123218161	123212124	123212380	123220298	123220414	0.00309515	0.0211722	-0.076
ENSMUSG00000037487	Ubr5	15	-	37958387	37958505	37959253	37959408	37954501	37954686	37960376	37960487	0.00310094	0.0211937	-0.089
ENSMUSG00000021384	Susd3	13	-	49334157	49334305	49335851	49336040	49332792	49332981	49343413	49343663	0.0031208	0.0213113	0.094
ENSMUSG00000046949	Nqo2	13	+	34060058	34060146	34064180	34064345	34057913	34057995	34071400	34071531	0.0031248	0.0213197	-0.034
ENSMUSG00000039473	Ubn1	16	+	5076984	5078208	5081510	5081754	5074562	5074605	5084148	5086378	0.00312736	0.0213197	-0.08
ENSMUSG00000018501	Ncor1	11	-	62247064	62247201	62251839	62252017	62236376	62236569	62270649	62270834	0.00313349	0.0213434	0.069
ENSMUSG00000000204	Slfn4	11	+	82989329	82989415	82989578	82990301	82989064	82989146	82993172	82993258	0.00316107	0.021513	0.055
ENSMUSG00000051235	Gen1	12	-	11261962	11262073	11263643	11263820	11261156	11261230	11267687	11267874	0.00317131	0.0215644	0.171
ENSMUSG00000025968	Ndufs1	1	-	63202777	63202906	63203705	63203851	63199348	63199478	63206323	63206438	0.00317526	0.0215729	0.068
ENSMUSG00000042524	Sun2	15	-	79559910	79559988	79560519	79560774	79559462	79559506	79564537	79564665	0.00320494	0.0217534	0.07
ENSMUSG00000028899	Taf12	4	+	131838708	131838960	131840958	131841036	131830289	131830402	131845229	131845344	0.00320725	0.0217534	-0.113
ENSMUSG00000028995	Fam126a	5	-	23492551	23492632	23493702	23493882	23491955	23492071	23497553	23497655	0.00322559	0.0218593	0.11
ENSMUSG00000020432	Tcn2	11	-	3819292	3819408	3822013	3822179	3817194	3817712	3823398	3823585	0.00323729	0.0219016	-0.067
ENSMUSG00000031824	6430548M08Rik	8	+	122673191	122673291	122673983	122674057	122669102	122669563	122675210	122675281	0.00323617	0.0219016	-0.049
ENSMUSG00000024767	Otub1	19	-	7274432	7274551	7278547	7278646	7274200	7274237	7278879	7278941	0.00324113	0.0219091	0.123
ENSMUSG00000023953	Polh	17	-	46318414	46318480	46319633	46319757	46312099	46312269	46321638	46321758	0.0032508	0.0219559	-0.106
ENSMUSG00000032409	Atr	9	+	95822071	95822251	95823166	95823326	95821085	95821263	95827587	95827767	0.00326785	0.0220525	-0.129
ENSMUSG00000030101	Sumf1	6	-	108094584	108094698	108123349	108123424	108068613	108068673	108125981	108126155	0.00328805	0.0221329	0.063
ENSMUSG00000030868	Dctn5	7	+	129278565	129278684	129281761	129281873	129276567	129277751	129287298	129287401	0.00328505	0.0221329	-0.092
ENSMUSG00000028256	Odf2l	3	+	144789056	144789189	144789986	144790115	144787174	144787339	144790794	144790854	0.00328711	0.0221329	0.083
ENSMUSG00000055923	Aasdh	5	-	77330185	77330306	77330942	77331210	77325401	77325715	77333233	77333405	0.00330689	0.0222411	0.182
ENSMUSG00000022677	0610037P05Rik	16	-	14304546	14304657	14311139	14311224	14299336	14300302	14313908	14314106	0.00332416	0.0223385	-0.09
ENSMUSG00000020612	Prkar1a	11	+	109515092	109515275	109521312	109521483	109512282	109512387	109522348	109522440	0.0033425	0.0224429	-0.076
ENSMUSG00000034893	Cog3	14	-	76119498	76119619	76121908	76121998	76116915	76117004	76124517	76124642	0.00336223	0.0225565	0.131
ENSMUSG00000027598	Itch	2	+	155038733	155038838	155043726	155043823	155038072	155038193	155045943	155046016	0.0033674	0.0225723	-0.09
ENSMUSG00000052085	Dock8	19	+	25246946	25247099	25248663	25248822	25245990	25246125	25249849	25249950	0.00337096	0.0225772	0.089
ENSMUSG00000027074	Slc43a3	2	+	84781137	84781184	84784398	84784475	84778379	84778509	84784674	84784767	0.00341756	0.0228703	0.076
ENSMUSG00000079437	Tmem179b	19	-	8847517	8847596	8847994	8848182	8847011	8847324	8848824	8848957	0.00342322	0.022889	0.058
ENSMUSG00000069830	Nlrp1a	11	-	70936092	70937773	70955717	70956027	70927886	70928057	70958150	70958290	0.00343772	0.0229668	-0.306
ENSMUSG00000033066	Gas7	11	+	67478889	67478964	67484095	67484174	67475552	67475668	67487739	67487868	0.00346262	0.0231139	0.071
ENSMUSG00000030314	Atg7	6	+	114674911	114674992	114726974	114727097	114663310	114663386	114809008	114810431	0.00348793	0.0232635	0.076
ENSMUSG00000022914	Brwd1	16	-	96262858	96262990	96264607	96264701	96259497	96259592	96266070	96266254	0.00349503	0.0232772	0.114
ENSMUSG00000018567	Gabarap	11	+	69805866	69805945	69806083	69806202	69804644	69805304	69807960	69808453	0.00349579	0.0232772	0.058
ENSMUSG00000028580	Pum1	4	+	130274068	130274177	130283912	130284079	130256956	130257025	130286192	130286463	0.00350449	0.0233158	-0.081
ENSMUSG00000002279	Lmf1	17	+	25768679	25768745	25782093	25782261	25749240	25749389	25791364	25791551	0.00352378	0.0234247	-0.205
ENSMUSG00000028797	2510006D16Rik	4	+	129278650	129278869	129279113	129279205	129278226	129278487	129279438	129279505	0.00356832	0.0236814	-0.136
ENSMUSG00000026395	Ptprc	1	-	140016596	140016743	140019032	140019161	140013530	140013602	140022879	140022903	0.00356573	0.0236814	0.069
ENSMUSG00000035284	Vps13c	9	+	67743894	67744031	67744880	67745004	67743136	67743251	67746439	67746557	0.00357543	0.023709	-0.103
ENSMUSG00000028822	Tmem50a	4	-	134465527	134465640	134469005	134469176	134461258	134461326	134470803	134470930	0.00358276	0.0237334	-0.056
ENSMUSG00000039367	Sec24c	14	+	21510922	21511061	21511208	21511327	21510659	21510805	21511567	21511747	0.00358503	0.0237334	0.079
ENSMUSG00000024236	Svil	18	+	5048882	5049492	5059227	5059367	5046761	5046913	5062159	5062403	0.00360305	0.0237558	-0.087
ENSMUSG00000019188	H13	2	+	152514398	152514484	152514572	152514698	152511833	152511922	152515579	152515637	0.00360323	0.0237558	-0.065
ENSMUSG00000022142	Nup155	15	+	8070433	8070525	8071462	8071560	8069178	8069252	8072055	8072208	0.00359676	0.0237558	-0.083
ENSMUSG00000020689	Itgb3	11	+	104520036	104520259	104521349	104521450	104504889	104505319	104523642	104523762	0.00360185	0.0237558	0.079
ENSMUSG00000058818	Lilrb3	7	-	3665421	3665474	3665698	3665736	3663045	3664432	3665810	3665886	0.00359865	0.0237558	-0.034
ENSMUSG00000026150	Mff	1	+	82725790	82726011	82727687	82727857	82723802	82723911	82731993	82732082	0.00361845	0.0238366	0.078
ENSMUSG00000028059	Arhgef2	3	+	88436197	88436261	88436834	88436964	88435832	88435900	88437179	88437289	0.00363131	0.0239017	0.158
ENSMUSG00000021686	Ap3b1	13	+	95220907	95221040	95225350	95225460	95218407	95218470	95232350	95232527	0.00363955	0.0239166	-0.076
ENSMUSG00000024737	Slc15a3	19	+	10922994	10923278	10927618	10927766	10917033	10918068	10928743	10928851	0.00363884	0.0239166	0.074
ENSMUSG00000037646	Vps13b	15	+	35347265	35347386	35352062	35352230	35308643	35308787	35352870	35353052	0.00364761	0.02395	-0.075
ENSMUSG00000039968	Rsbn1l	5	-	20413924	20414062	20425342	20425980	20408105	20408273	20433437	20433548	0.00365948	0.0240082	-0.131
ENSMUSG00000028409	Smu1	4	-	40692484	40692601	40695571	40695691	40691063	40691191	40698957	40699086	0.00366418	0.0240194	0.063
ENSMUSG00000054770	Kctd18	1	-	58018744	58018839	58019911	58020105	58015986	58016089	58022194	58022384	0.00367836	0.0240861	0.088
ENSMUSG00000030138	Bms1	6	-	118366480	118366560	118367405	118367596	118363748	118363937	118368426	118368635	0.00368036	0.0240861	0.092
ENSMUSG00000033364	Usp37	1	-	74490986	74491102	74497068	74497129	74488105	74488175	74499260	74499427	0.00372213	0.0243396	0.07
ENSMUSG00000063450	Syne2	12	+	76955007	76955134	76979320	76979382	76919309	76919465	76981099	76981195	0.00372869	0.0243626	0.105
ENSMUSG00000015536	Mocs2	13	+	115611009	115611154	115614774	115614902	115608477	115608531	115615418	115615569	0.00373326	0.0243726	0.084
ENSMUSG00000024236	Svil	18	+	4971087	4971195	5037105	5037163	4920537	4920872	5040145	5040237	0.00374991	0.0244614	0.067
ENSMUSG00000025133	Ints4	7	+	104658100	104658306	104662036	104662179	104656225	104656400	104664735	104664851	0.00377532	0.0246071	0.088
ENSMUSG00000028886	Eya3	4	+	132217809	132217853	132223069	132223149	132212607	132212703	132226103	132226170	0.00379705	0.0247085	-0.065
ENSMUSG00000028282	Casp8ap2	4	+	32721742	32721858	32730514	32733635	32718780	32718855	32735001	32735101	0.00379591	0.0247085	-0.163
ENSMUSG00000021140	Pcnx	12	+	83018651	83020367	83029228	83029361	83014372	83014462	83034517	83034702	0.00380834	0.0247619	-0.05
ENSMUSG00000058704	Memo1	17	-	74616366	74616443	74624771	74624914	74601600	74601705	74641244	74641356	0.00385487	0.0250442	0.094
ENSMUSG00000027339	Rassf2	2	-	131827421	131827473	131828617	131828719	131826168	131826290	131830034	131830195	0.00387341	0.0251442	-0.073
ENSMUSG00000026743	Mllt10	2	+	17992751	17992831	18031408	18031518	17986661	17986821	18043871	18043975	0.00388914	0.025226	0.085
ENSMUSG00000028906	Epb4.1	4	-	131534724	131534877	131538367	131538455	131531452	131531550	131545629	131545848	0.00389287	0.0252297	0.083
ENSMUSG00000038346	Zfp384	6	+	124974050	124974288	124980815	124981040	124973696	124973767	124983257	124983336	0.00389769	0.0252406	-0.113
ENSMUSG00000032555	Topbp1	9	+	103247120	103247284	103248071	103248209	103246254	103246366	103249013	103249103	0.00391332	0.0253213	-0.067
ENSMUSG00000026425	Srgap2	1	-	133192896	133193043	133194908	133195089	133189097	133189422	133196969	133197049	0.00391811	0.0253318	0.099
ENSMUSG00000020520	Galnt10	11	+	57534796	57534899	57539024	57539163	57458943	57459219	57550479	57550646	0.0039297	0.0253863	-0.086
ENSMUSG00000024539	Ptpn2	18	-	67848544	67848643	67855277	67855378	67841096	67841231	67871490	67871581	0.00396341	0.0255834	-0.075
ENSMUSG00000042535	Gtpbp1	15	+	79546515	79546698	79547412	79547548	79546276	79546421	79548024	79548203	0.00396728	0.0255879	0.1
ENSMUSG00000061533	4930534B04Rik	12	-	92472483	92472660	92498425	92499076	92469234	92469294	92505175	92505526	0.00397658	0.0256272	-0.064
ENSMUSG00000022255	Mtdh	15	+	34044553	34044730	34046065	34046131	34043778	34043863	34047634	34047865	0.0039988	0.0257491	-0.098
ENSMUSG00000043411	Usp48	4	+	137162603	137162731	137164912	137165021	137161666	137161823	137166604	137166738	0.00400192	0.0257491	-0.085
ENSMUSG00000025871	4833439L19Rik	13	-	54660558	54660685	54665875	54665982	54657887	54658012	54666542	54666796	0.00403615	0.0259485	0.118
ENSMUSG00000031095	Cul4b	X	-	35895227	35895337	35896508	35896594	35894113	35894227	35897925	35898036	0.00404947	0.0259924	0.069
ENSMUSG00000037536	Fbxo34	14	+	48126939	48127121	48145879	48145989	48124660	48124807	48148849	48151575	0.00404842	0.0259924	-0.076
ENSMUSG00000036550	Cnot1	8	-	98264629	98264734	98264828	98264969	98263707	98263827	98265680	98265977	0.00407701	0.0261483	-0.095
ENSMUSG00000029104	Htt	5	+	35225498	35225712	35226620	35226766	35222452	35222575	35228000	35228178	0.00408231	0.0261614	-0.095
ENSMUSG00000031453	Rasa3	8	-	13570238	13570422	13576336	13576440	13566949	13568766	13577359	13577568	0.00410832	0.0262972	0.062
ENSMUSG00000036435	Exoc1	5	+	76974278	76974388	76978476	76978626	76972902	76973035	76983124	76983230	0.00411334	0.0262972	0.092
ENSMUSG00000026113	Inpp4a	1	+	37426202	37426333	37428546	37428651	37425121	37425269	37429155	37429264	0.00411264	0.0262972	0.082
ENSMUSG00000023800	Tiam2	17	+	3477174	3477278	3502880	3503060	3454087	3454351	3505707	3505776	0.00418761	0.0267506	0.099
ENSMUSG00000087676	9230114K14Rik	5	+	52584156	52584835	52586039	52586129	52581919	52582176	52588131	52589223	0.00425224	0.0271203	0.224
ENSMUSG00000027615	Hps3	3	-	19903224	19903431	19908814	19908922	19896163	19897029	19910799	19910988	0.00425172	0.0271203	-0.037
ENSMUSG00000026867	Gapvd1	2	-	34560155	34560233	34561539	34561659	34559685	34560050	34562217	34562352	0.00425851	0.0271387	-0.068
ENSMUSG00000028797	2510006D16Rik	4	+	129278650	129278777	129279113	129279205	129278226	129278487	129279438	129279505	0.00426348	0.0271488	-0.13
ENSMUSG00000020640	Itsn2	12	+	4659156	4659293	4660251	4660349	4656788	4656925	4664820	4664996	0.00427586	0.027206	-0.063
ENSMUSG00000030660	Pik3c2a	7	-	123489632	123489757	123491633	123491841	123486488	123486606	123493546	123493656	0.00428062	0.0272147	0.118
ENSMUSG00000038773	Kdm3b	18	+	34955328	34955434	34956441	34956566	34954103	34954217	34958938	34959013	0.00429062	0.0272567	-0.073
ENSMUSG00000005534	Insr	8	-	3211378	3211700	3258382	3258934	3204629	3204778	3279028	3279617	0.00430376	0.0273185	0.103
ENSMUSG00000041720	Pi4ka	16	-	17354142	17354326	17354963	17355059	17352830	17352934	17356176	17356309	0.00431221	0.0273505	0.106
ENSMUSG00000024661	Fth1	19	+	10058670	10058817	10059049	10059175	10057192	10057473	10059270	10059582	0.00434549	0.0275397	-0.051
ENSMUSG00000024251	Thada	17	-	84797534	84797667	84815617	84815727	84794402	84794516	84822371	84822529	0.0043641	0.0276358	0.114
ENSMUSG00000000563	Atp5f1	3	-	105754508	105754634	105756935	105757099	105746604	105746784	105758813	105758959	0.00437749	0.0276988	0.063
ENSMUSG00000056515	Rab31	17	-	66045610	66045717	66047330	66047402	66017205	66017315	66066821	66066903	0.00439112	0.0277544	-0.061
ENSMUSG00000022721	Trmt2a	16	+	18252811	18252928	18253016	18253113	18252494	18252570	18253192	18253595	0.00439321	0.0277544	0.085
ENSMUSG00000060131	Atp8b4	2	-	126204448	126204564	126209396	126209585	126201401	126201566	126214976	126215142	0.00439906	0.0277695	-0.059
ENSMUSG00000022884	Eif4a2	16	+	23110306	23110416	23110652	23110796	23110057	23110226	23111198	23111336	0.00443167	0.0279534	-0.089
ENSMUSG00000031592	Pcm1	8	+	42389340	42389505	42394873	42395046	42378811	42379170	42395362	42395494	0.00445375	0.0280705	0.086
ENSMUSG00000031591	Asah1	8	-	42428238	42428295	42428872	42428996	42425550	42427039	42429083	42429215	0.00445767	0.0280732	0.077
ENSMUSG00000034744	Nagk	6	+	83748537	83748648	83749264	83749377	83747949	83748091	83750264	83750352	0.00447758	0.0281764	0.113
ENSMUSG00000049313	Sorl1	9	-	41865353	41865442	41871797	41871871	41854565	41854744	41872069	41872187	0.00448346	0.0281854	-0.094
ENSMUSG00000058301	Upf1	8	-	72860915	72861129	72861387	72861531	72859552	72859670	72862104	72862219	0.00448604	0.0281854	0.068
ENSMUSG00000071708	Sms	X	-	153903755	153903820	153904329	153904423	153899892	153900068	153907919	153908040	0.00450713	0.0282958	-0.094
ENSMUSG00000027363	Usp8	2	+	126562084	126562247	126563146	126563291	126559695	126559840	126563594	126563818	0.00453549	0.0284293	-0.091
ENSMUSG00000004668	Abca13	11	+	9214481	9214645	9215352	9215432	9209018	9209137	9216128	9216250	0.00453382	0.0284293	0.06
ENSMUSG00000024066	Xdh	17	-	74256960	74257085	74258586	74258683	74256034	74256168	74259505	74259625	0.00455384	0.0284553	-0.057
ENSMUSG00000032479	Mtap4	9	+	109973529	109973643	109980506	109980588	109971196	109971489	109982284	109982397	0.00455333	0.0284553	0.099
ENSMUSG00000040247	Tbc1d10c	19	-	4185351	4185506	4187941	4188131	4184357	4185073	4188245	4188311	0.00455073	0.0284553	0.067
ENSMUSG00000002963	Pnkp	7	+	52115257	52115315	52115729	52115801	52113822	52114119	52116232	52116281	0.00454646	0.0284553	0.127
ENSMUSG00000060131	Atp8b4	2	-	126163112	126163358	126168690	126168774	126156597	126156736	126183751	126183975	0.00455825	0.0284606	0.083
ENSMUSG00000020628	Ttc15	12	-	29422597	29422714	29431163	29432401	29407227	29407341	29435026	29435318	0.00458691	0.0286173	0.131
ENSMUSG00000034602	Mon2	10	-	122459889	122460000	122460965	122461067	122457359	122457535	122463135	122463226	0.00459983	0.0286756	-0.085
ENSMUSG00000031660	Brd7	8	-	90878527	90878672	90881435	90881493	90875698	90875809	90881798	90881928	0.00462256	0.0287949	0.143
ENSMUSG00000038773	Kdm3b	18	+	34982025	34982153	34983085	34983365	34979434	34979542	34984355	34984435	0.00466487	0.0290359	0.081
ENSMUSG00000007891	Ctsd	7	-	149563237	149563360	149566670	149566897	149562930	149563075	149568496	149568615	0.00467747	0.0290918	-0.055
ENSMUSG00000034252	Senp6	9	+	79959117	79959260	79961533	79961921	79950978	79951571	79964338	79964571	0.00468819	0.0291358	-0.077
ENSMUSG00000064289	Tank	2	+	61451707	61451855	61464962	61465071	61431221	61431265	61465777	61465896	0.00476651	0.0295996	-0.052
ENSMUSG00000020289	Nprl3	11	-	32134731	32134921	32136787	32136917	32133903	32134096	32137299	32137406	0.00478154	0.02967	-0.141
ENSMUSG00000031093	Dock11	X	+	33608324	33608425	33609842	33609981	33607654	33607845	33616093	33616551	0.00480195	0.0297506	0.066
ENSMUSG00000003814	Calr	8	-	87369760	87369964	87370148	87370250	87368769	87368864	87370606	87370833	0.00480062	0.0297506	-0.058
ENSMUSG00000052712	BC004004	17	+	29419004	29419212	29419622	29419836	29414801	29414892	29430951	29431106	0.00482868	0.02987	-0.09
ENSMUSG00000025473	Adam8	7	-	147173458	147173636	147173717	147173866	147173077	147173167	147174112	147174194	0.00482187	0.0298509	-0.06
ENSMUSG00000022280	Rnf19a	15	-	36189769	36189978	36195030	36195786	36184137	36184282	36212666	36212902	0.00485771	0.0300264	0.086
ENSMUSG00000021725	Parp8	13	-	117682003	117682054	117683442	117684001	117681806	117681902	117684462	117684588	0.0048797	0.0301391	-0.086
ENSMUSG00000030254	Rad18	6	-	112622117	112622194	112625739	112625924	112615271	112615332	112629910	112630010	0.00489146	0.0301885	0.173
ENSMUSG00000078671	Chd2	7	-	80649873	80650014	80660611	80660698	80648266	80648400	80664362	80664594	0.00491632	0.0303186	0.061
ENSMUSG00000021952	Xpo4	14	-	58261918	58262060	58262171	58262326	58257055	58257194	58267255	58267361	0.00492687	0.0303603	0.034
ENSMUSG00000022677	0610037P05Rik	16	-	14304546	14304680	14311139	14311224	14299336	14300302	14313908	14314106	0.00493192	0.030368	-0.091
ENSMUSG00000039206	Daglb	5	+	144227820	144227972	144233814	144233986	144225360	144225644	144235480	144235739	0.00494131	0.0303855	0.095
ENSMUSG00000020790	Ankfy1	11	+	72525658	72525851	72527866	72527985	72503507	72503536	72536129	72536265	0.00494234	0.0303855	-0.088
ENSMUSG00000020097	Sgpl1	10	-	60565868	60566107	60567210	60567360	60565315	60565462	60568169	60568268	0.00496702	0.0305139	0.079
ENSMUSG00000038773	Kdm3b	18	+	34963103	34963703	34967894	34969143	34958938	34959013	34969912	34970114	0.00498582	0.0305953	-0.088
ENSMUSG00000038705	Gmeb2	2	-	181000519	181000617	181012653	181012826	180999685	180999813	181022588	181022740	0.00498791	0.0305953	-0.107
ENSMUSG00000029407	Uso1	5	+	92616968	92617150	92618248	92618370	92616723	92616842	92621738	92621877	0.00499901	0.0306246	-0.114
ENSMUSG00000038145	Snrk	9	+	122041745	122041868	122046023	122046719	122041010	122041060	122066273	122066415	0.00500288	0.0306246	-0.052
ENSMUSG00000024122	Pdpk1	17	-	24237777	24237875	24244195	24244238	24235060	24235136	24247814	24248084	0.00500414	0.0306246	0.085
ENSMUSG00000019942	Cdk1	10	-	68808822	68808979	68812843	68812906	68807808	68807932	68815583	68815686	0.00501133	0.0306452	-0.087
ENSMUSG00000025878	Uimc1	13	-	55171082	55171168	55176618	55177355	55161626	55161703	55177662	55177768	0.00504703	0.03084	-0.087
ENSMUSG00000020564	Atxn7l1	12	+	34049249	34049555	34051836	34052779	34047837	34047959	34055847	34055922	0.00506537	0.0309285	0.059
ENSMUSG00000028859	Csf3r	4	+	125717005	125717140	125720147	125720229	125716749	125716896	125720608	125721366	0.00509259	0.031071	0.069
ENSMUSG00000030435	U2af2	7	+	5018004	5018140	5018811	5018856	5013744	5013938	5019145	5019249	0.00511843	0.0312049	-0.08
ENSMUSG00000032560	Dnajc13	9	-	104123733	104123833	104130752	104130922	104122200	104122308	104131010	104131090	0.00513535	0.0312842	-0.136
ENSMUSG00000071369	Map3k5	10	+	19739363	19739387	19743413	19743607	19720371	19720511	19744690	19744859	0.00517287	0.0314889	-0.095
ENSMUSG00000025220	Mgea5	19	-	45846171	45846456	45848151	45848250	45844540	45844699	45850537	45850709	0.00519017	0.0315323	0.084
ENSMUSG00000034390	4933407C03Rik	8	+	119978799	119978946	119979538	119979644	119977722	119977770	119980786	119980857	0.0051918	0.0315323	0.098
ENSMUSG00000054843	Atrnl1	19	+	57704715	57704829	57716909	57717118	57703574	57703658	57724747	57724922	0.00519009	0.0315323	-0.088
ENSMUSG00000032413	Rasa2	9	-	96480905	96480978	96483161	96483245	96477891	96477968	96492368	96492445	0.00519879	0.0315509	0.12
ENSMUSG00000032322	Pstpip1	9	+	55970565	55970628	55971068	55971167	55968353	55968460	55971554	55971600	0.00526514	0.0319294	-0.066
ENSMUSG00000057110	Cep110	2	+	34982824	34983050	34983447	34983557	34981495	34981615	34985140	34985335	0.00528519	0.0319542	0.082
ENSMUSG00000029328	Hnrpdl	5	-	100465122	100465214	100465499	100465670	100462595	100464003	100465880	100465995	0.00527842	0.0319542	-0.07
ENSMUSG00000019872	Smpdl3a	10	+	57525372	57525469	57527160	57527330	57522225	57522370	57527682	57527863	0.00528367	0.0319542	0.069
ENSMUSG00000026480	Ncf2	1	+	154658047	154658130	154668645	154668780	154655019	154655335	154671346	154671454	0.00527589	0.0319542	-0.068
ENSMUSG00000020380	Rad50	11	-	53499651	53499809	53501596	53501779	53497627	53497803	53505614	53505821	0.00531977	0.0321388	0.133
ENSMUSG00000061288	Taok3	5	+	117659562	117659654	117665357	117665451	117656655	117656769	117667167	117667249	0.00532373	0.0321388	0.074
ENSMUSG00000090083	Rnf8	17	+	29826839	29826936	29827252	29827385	29823980	29824099	29828189	29828369	0.00533731	0.0321965	0.073
ENSMUSG00000037669	1110057K04Rik	12	+	8275169	8275404	8282613	8282696	8227405	8227561	8290705	8292564	0.00535007	0.0322493	-0.059
ENSMUSG00000029345	Tfip11	5	+	112758766	112758923	112760110	112760238	112758385	112758539	112760887	112761040	0.00536004	0.0322851	-0.083
ENSMUSG00000024835	Coro1b	19	+	4150706	4150826	4151394	4151499	4150439	4150621	4151579	4151725	0.00538955	0.0324384	0.058
ENSMUSG00000004364	Cul3	1	-	80265784	80265930	80268098	80268285	80263397	80263862	80272988	80273123	0.00540036	0.0324791	-0.076
ENSMUSG00000057191	AB124611	9	+	21340351	21340441	21343530	21343558	21330619	21330751	21344285	21344329	0.00542042	0.0325753	-0.084
ENSMUSG00000074497	A430078G23Rik	8	+	3386359	3386417	3387633	3387711	3381832	3381980	3388000	3388103	0.00545158	0.0327381	0.087
ENSMUSG00000023055	Calcoco1	15	-	102544286	102544377	102546172	102546321	102541773	102541929	102546660	102546819	0.00548334	0.0329041	0.108
ENSMUSG00000035021	Baz1a	12	-	56024371	56024467	56028550	56028700	56024026	56024251	56030513	56030652	0.00549606	0.0329558	0.025
ENSMUSG00000071369	Map3k5	10	+	19766177	19766290	19776280	19776440	19748838	19749009	19778742	19778896	0.00550554	0.032988	-0.06
ENSMUSG00000002871	Tpra1	6	+	88860334	88860395	88860541	88860644	88860144	88860255	88860790	88860871	0.00553677	0.0331503	-0.1
ENSMUSG00000035953	Tmem55b	14	-	51548495	51548586	51548680	51548733	51545744	51547712	51548876	51548982	0.00555242	0.0331943	0.125
ENSMUSG00000024566	Atp9b	18	-	80935391	80935595	80936485	80936543	80931815	80932888	80946557	80946666	0.00555654	0.0331943	-0.111
ENSMUSG00000018209	Stk4	2	+	163914576	163914741	163922474	163922642	163909365	163909494	163924174	163924312	0.00555628	0.0331943	-0.018
ENSMUSG00000055024	Ep300	15	+	81438626	81438803	81440784	81441046	81431337	81431975	81441839	81441953	0.0055762	0.0332869	0.074
ENSMUSG00000022141	Nipbl	15	-	8256869	8257024	8257564	8257658	8255848	8255939	8257845	8257986	0.0055925	0.0333346	0.078
ENSMUSG00000001627	Ifrd1	12	-	40939795	40939846	40940564	40940722	40939525	40939704	40942776	40942901	0.00558918	0.0333346	0.112
ENSMUSG00000031328	Flna	X	-	71472199	71472315	71472536	71472674	71471540	71471673	71472829	71473096	0.0055976	0.0333402	0.053
ENSMUSG00000003808	Farsa	8	+	87391651	87391817	87391907	87391985	87391447	87391547	87392122	87392237	0.00562237	0.0334629	0.042
ENSMUSG00000041187	Prkd2	7	+	17449289	17449388	17451035	17451303	17443727	17443889	17454836	17454922	0.00565341	0.0335694	0.078
ENSMUSG00000042599	Jhdm1d	6	-	39116665	39116753	39120122	39120309	39115095	39115202	39120767	39120909	0.00565171	0.0335694	-0.06
ENSMUSG00000048120	Entpd1	19	+	40785652	40785780	40794946	40795064	40734982	40735353	40797576	40797587	0.00565088	0.0335694	0.051
ENSMUSG00000001741	Il16	7	-	90799390	90799559	90800388	90801472	90797224	90797326	90803788	90803933	0.00566367	0.0335694	0.06
ENSMUSG00000034906	Ncaph	2	-	126951850	126951943	126952839	126952930	126951286	126951422	126953220	126953458	0.00565914	0.0335694	-0.087
ENSMUSG00000036550	Cnot1	8	-	98281241	98281392	98283998	98284150	98279991	98280193	98284402	98284525	0.00566539	0.0335694	-0.089
ENSMUSG00000055670	Zzef1	11	+	72694072	72694192	72697843	72697973	72690057	72690222	72700135	72700274	0.00568007	0.0336067	-0.116
ENSMUSG00000058655	Eif4b	15	+	101916935	101917070	101919046	101919184	101916433	101916488	101919287	101919461	0.0056732	0.0335909	-0.056
ENSMUSG00000054302	Eapp	12	-	55786846	55786958	55792986	55793082	55779496	55779610	55793761	55793943	0.00570161	0.0336845	-0.116
ENSMUSG00000029720	Lrch4	5	+	138079520	138079589	138079666	138079770	138079293	138079410	138079882	138079966	0.00569809	0.0336845	0.074
ENSMUSG00000038116	Phf20	2	+	156079961	156080046	156090016	156090096	156077511	156077683	156092890	156093278	0.00571308	0.0337274	0.149
ENSMUSG00000029823	Luc7l2	6	+	38504979	38505063	38518846	38518917	38501842	38501908	38520509	38520604	0.00573618	0.0338388	0.12
ENSMUSG00000021156	Zmynd11	13	-	9692675	9692794	9693514	9693592	9690148	9690356	9694374	9694427	0.00575686	0.0339239	0.087
ENSMUSG00000020305	Asb3	11	+	30981361	30981622	30985000	30985131	30961388	30961586	31001036	31002704	0.00575907	0.0339239	0.131
ENSMUSG00000031165	Was	X	-	7666381	7666468	7666969	7667110	7666161	7666264	7667416	7667624	0.00577265	0.033979	0.055
ENSMUSG00000021959	Lats2	14	-	58321758	58321891	58352714	58353255	58318094	58319395	58364726	58364958	0.00578735	0.0340405	-0.095
ENSMUSG00000006589	Aprt	8	-	125099036	125099115	125099301	125099435	125098536	125098927	125100414	125100521	0.00581674	0.0341883	-0.051
ENSMUSG00000038250	Usp38	8	-	83508336	83509699	83511385	83511492	83504632	83505879	83513905	83513999	0.0058606	0.0344208	-0.099
ENSMUSG00000047045	Tmem164	X	+	139240532	139240611	139267043	139267144	139205509	139205576	139268727	139268936	0.00588815	0.0345573	0.055
ENSMUSG00000025132	Arhgdia	11	-	120440829	120440893	120440981	120441058	120439422	120440744	120441280	120441364	0.00589907	0.0345961	-0.057
ENSMUSG00000069729	Arid1b	17	+	5097573	5097732	5126913	5127024	5040579	5040774	5242827	5243071	0.00590872	0.0346274	0.102
ENSMUSG00000023088	Abcc1	16	+	14413313	14413475	14419792	14419885	14411541	14411719	14423149	14423353	0.00592566	0.0347013	0.102
ENSMUSG00000039109	F13a1	13	-	37063816	37063935	37080702	37080954	37059886	37059994	37117539	37117728	0.00593314	0.0347197	-0.055
ENSMUSG00000027615	Hps3	3	-	19922757	19922839	19925730	19925920	19916363	19918919	19928959	19929045	0.00594788	0.0347552	-0.145
ENSMUSG00000022672	Prkdc	16	+	15667681	15667850	15669374	15669424	15664300	15664465	15670605	15670731	0.00594728	0.0347552	0.151
ENSMUSG00000034160	Ogt	X	+	98868880	98869051	98871487	98871640	98868661	98868778	98874047	98874300	0.0059592	0.034796	-0.054
ENSMUSG00000019841	Rev3l	10	+	39526640	39526789	39533776	39533896	39526467	39526552	39536947	39537185	0.00597186	0.0348225	-0.129
ENSMUSG00000026987	Baz2b	2	-	59821838	59822027	59839562	59839613	59816599	59816764	59844099	59844246	0.00597243	0.0348225	-0.052
ENSMUSG00000071054	Safb	17	+	56743568	56743706	56743788	56743831	56742954	56743245	56744706	56744822	0.00600539	0.0349892	0.089
ENSMUSG00000037174	Elf2	3	-	51111971	51112137	51127143	51127373	51070674	51070788	51129869	51129957	0.00602014	0.0350497	-0.069
ENSMUSG00000020462	Ccdc104	11	-	29134357	29134472	29144058	29144160	29130585	29130673	29145085	29145150	0.00602548	0.0350554	0.143
ENSMUSG00000033004	Mycbp2	14	-	103651625	103651743	103659412	103659494	103647578	103647783	103661918	103662038	0.00605414	0.0351966	-0.071
ENSMUSG00000034652	Cd300a	11	+	114759035	114759133	114761066	114761177	114755983	114756092	114762442	114765968	0.0060642	0.0352295	0.078
ENSMUSG00000026456	Cyb5r1	1	+	136302889	136303039	136303175	136303248	136302566	136302630	136303622	136303729	0.00607315	0.0352537	0.071
ENSMUSG00000031444	F10	8	+	13050625	13050861	13053355	13053463	13048168	13048300	13055292	13055895	0.00608156	0.0352537	0.046
ENSMUSG00000044456	Rin3	12	+	103611779	103612088	103620762	103620894	103606573	103608058	103625763	103625927	0.00607969	0.0352537	0.078
ENSMUSG00000059586	Nsmce2	15	+	59247579	59247686	59286867	59287021	59210422	59210593	59423251	59423352	0.00612072	0.0354551	0.082
ENSMUSG00000074884	Serf2	2	+	121283381	121283437	121283727	121283779	121282744	121283027	121283884	121284049	0.00612939	0.0354688	-0.068
ENSMUSG00000022791	Tnk2	16	+	32663824	32664005	32665971	32666042	32644911	32645194	32668306	32668528	0.00613193	0.0354688	-0.106
ENSMUSG00000071369	Map3k5	10	+	19745986	19746093	19748838	19749009	19744690	19744859	19766177	19766290	0.00615345	0.0355625	0.066
ENSMUSG00000031328	Flna	X	-	71472829	71473096	71473424	71473577	71472536	71472674	71473659	71473863	0.00615701	0.0355625	-0.058
ENSMUSG00000041235	Chd7	4	+	8766571	8766767	8767535	8767703	8765697	8765908	8768242	8768422	0.00617769	0.0355794	-0.067
ENSMUSG00000028494	Plin2	4	-	86304484	86304619	86305991	86306173	86302468	86303308	86307837	86308117	0.00617225	0.0355794	-0.058
ENSMUSG00000031303	Map3k15	X	+	156557441	156557655	156559577	156559690	156556472	156556578	156560293	156560394	0.00617595	0.0355794	0.104
ENSMUSG00000028673	Fuca1	4	+	135488813	135489014	135490604	135490795	135485813	135485919	135492837	135492937	0.00617151	0.0355794	-0.075
ENSMUSG00000001441	Npepps	11	-	97096368	97096429	97097378	97097535	97093202	97093312	97099407	97099572	0.00619944	0.035679	0.024
ENSMUSG00000015340	Cybb	X	-	9034085	9034170	9042769	9042880	9032259	9032405	9044208	9044304	0.00621475	0.0357415	0.062
ENSMUSG00000001065	Zfp276	8	+	125782210	125782257	125783330	125783414	125780318	125780765	125788715	125788970	0.00622484	0.0357738	0.092
ENSMUSG00000035021	Baz1a	12	-	55997016	55997159	55999324	55999785	55995944	55996032	56000986	56001213	0.00628157	0.0360224	0.07
ENSMUSG00000038056	Mll3	5	-	24865409	24865511	24869263	24869380	24865129	24865234	24871894	24872014	0.00627965	0.0360224	0.113
ENSMUSG00000026027	Stradb	1	+	59045349	59045471	59046533	59046642	59042132	59042232	59047856	59047980	0.0062746	0.0360224	0.091
ENSMUSG00000029233	Srd5a3	5	+	76576710	76576853	76578227	76578263	76569295	76569573	76578777	76580540	0.00628708	0.0360283	-0.049
ENSMUSG00000024875	Yif1a	19	+	5091540	5091696	5092128	5092222	5091367	5091425	5092301	5092856	0.00634003	0.0363057	0.088
ENSMUSG00000024293	Esco1	18	-	10588436	10588548	10596336	10596439	10585975	10586039	10610023	10610350	0.00636635	0.0363785	0.137
ENSMUSG00000024805	Pcgf5	19	+	36517333	36517432	36519477	36519567	36514488	36514637	36530110	36530682	0.00636607	0.0363785	-0.117
ENSMUSG00000001065	Zfp276	8	+	125782210	125782289	125783330	125783414	125780318	125780765	125788715	125788826	0.00635774	0.0363785	0.088
ENSMUSG00000029505	Ep400	5	-	111137181	111137356	111140049	111140186	111136947	111137084	111148105	111148283	0.00638732	0.0364723	0.097
ENSMUSG00000026238	Ptma	1	+	88426030	88426127	88426305	88426379	88425747	88425819	88426539	88427273	0.0064406	0.0367504	-0.045
ENSMUSG00000014956	Ppp1cb	5	+	32780438	32780570	32783062	32783293	32761524	32761780	32785732	32785837	0.0064604	0.0367848	0.127
ENSMUSG00000004668	Abca13	11	+	9254828	9254919	9273275	9273452	9245942	9246056	9278216	9278523	0.00645765	0.0367848	-0.063
ENSMUSG00000054792	Klhl18	9	-	110349177	110349376	110353223	110353364	110341401	110341562	110357860	110357991	0.00645824	0.0367848	-0.118
ENSMUSG00000029208	Guf1	5	+	69957599	69957743	69958366	69958500	69956668	69956801	69959634	69959736	0.00646584	0.0367897	-0.128
ENSMUSG00000035021	Baz1a	12	-	56055684	56055828	56076090	56076369	56047788	56047890	56086652	56086794	0.00651287	0.037031	0.079
ENSMUSG00000061136	Prpf40a	2	-	53003817	53003913	53004266	53004404	53000976	53001063	53004653	53004770	0.00653583	0.0371281	0.064
ENSMUSG00000026480	Ncf2	1	+	154673011	154673071	154674547	154674591	154671346	154671454	154677481	154677623	0.00653921	0.0371281	0.073
ENSMUSG00000020590	Snx13	12	+	35763571	35763684	35767540	35767643	35731860	35732083	35770610	35770700	0.00656273	0.0372353	0.06
ENSMUSG00000034959	5031414D18Rik	14	+	75444215	75444280	75447218	75447457	75442143	75442289	75448004	75448066	0.00657598	0.037284	0.064
ENSMUSG00000002881	Nab1	1	-	52523733	52523823	52536081	52536133	52521628	52521791	52537714	52537848	0.00659963	0.0373917	-0.104
ENSMUSG00000047767	Atg16l2	7	-	108440000	108440106	108440392	108440513	108439095	108439245	108440621	108440938	0.00662686	0.0375049	-0.073
ENSMUSG00000074247	Dda1	8	+	73996093	73996145	73997673	73997735	73995935	73996016	73998386	73999997	0.00662897	0.0375049	-0.136
ENSMUSG00000030287	Itpr2	6	-	146303151	146303281	146307815	146308009	146298544	146298602	146319774	146319925	0.00663997	0.0375407	0.066
ENSMUSG00000020456	Ogdh	11	+	6216767	6216858	6216980	6217083	6213790	6213982	6224880	6224925	0.00665428	0.0375951	-0.096
ENSMUSG00000009292	Trpm2	10	-	77391957	77392129	77392573	77392706	77388422	77388606	77393280	77394524	0.00666974	0.0376376	-0.06
ENSMUSG00000021785	Ngly1	14	+	17114253	17114399	17115876	17115987	17113206	17113328	17123284	17123449	0.0066712	0.0376376	0.1
ENSMUSG00000057531	Dtnbp1	13	-	45026364	45026520	45048540	45048563	45018517	45018661	45065414	45065547	0.00668625	0.037696	-0.097
ENSMUSG00000019979	Apaf1	10	-	90540278	90540476	90542191	90542381	90529825	90530009	90542631	90542833	0.00670276	0.037736	-0.089
ENSMUSG00000002052	Supt6h	11	-	78033384	78033592	78034622	78034750	78032669	78032817	78035611	78035779	0.00669841	0.037736	0.062
ENSMUSG00000034341	Wbp2	11	-	115942545	115942638	115943589	115943725	115941859	115941994	115945152	115945261	0.00675667	0.0380128	-0.061
ENSMUSG00000030180	Kdm5a	6	+	120380077	120380298	120381830	120382241	120378235	120378395	120389004	120394592	0.00677183	0.0380713	-0.088
ENSMUSG00000033444	Specc1l	10	+	74693426	74693616	74703809	74703963	74674817	74674964	74707823	74709457	0.00679756	0.0381669	0.123
ENSMUSG00000006005	Tpr	1	+	152242328	152242433	152245729	152245803	152240485	152240788	152249384	152249481	0.00679834	0.0381669	0.068
ENSMUSG00000026753	Ppp6c	2	-	39060352	39060494	39066477	39066573	39055561	39055641	39081686	39081971	0.00680606	0.0381835	0.104
ENSMUSG00000024516	Sec11c	18	+	65969098	65969208	65972318	65972468	65960202	65960365	65974491	65974611	0.00687584	0.038548	0.052
ENSMUSG00000024560	Cxxc1	18	+	74378784	74378892	74379036	74379221	74378385	74378631	74379491	74379699	0.00692041	0.0387707	-0.077
ENSMUSG00000036948	BC037034	5	-	138702062	138702217	138702780	138702944	138701741	138701935	138703029	138703112	0.00692804	0.0387864	0.052
ENSMUSG00000042213	Anubl1	6	+	116235871	116235939	116237999	116238186	116234757	116234833	116255634	116255889	0.00698595	0.0390833	-0.143
ENSMUSG00000041974	2310008H04Rik	16	-	15912761	15912902	15915392	15915480	15904149	15904354	15936645	15936786	0.00700878	0.0391837	-0.062
ENSMUSG00000033382	Trappc8	18	-	20979378	20979524	20983467	20983569	20977724	20977814	20986969	20987149	0.00703584	0.0393075	0.125
ENSMUSG00000031328	Flna	X	-	71474098	71474260	71474357	71474531	71473659	71473863	71474719	71474848	0.00705004	0.0393595	-0.06
ENSMUSG00000058761	Rnf169	7	-	107091468	107091615	107103976	107104050	107083671	107083790	107128481	107128968	0.00705983	0.0393867	-0.073
ENSMUSG00000000290	Itgb2	10	+	77023757	77023960	77027382	77027549	77022894	77023117	77027922	77028453	0.007115	0.0396173	0.063
ENSMUSG00000033826	Dnahc8	17	+	30849978	30850041	30852424	30852525	30849217	30849331	30854708	30854846	0.00712093	0.0396173	0.112
ENSMUSG00000039753	Fbxl5	5	-	44150981	44151064	44151945	44152094	44147144	44150183	44154055	44154181	0.00711329	0.0396173	-0.056
ENSMUSG00000058325	Dock1	7	+	141945044	141945117	141948559	141948639	141938590	141938726	141952494	141952620	0.00712008	0.0396173	0.098
ENSMUSG00000024908	Ppp6r3	19	-	3511928	3512041	3514653	3514719	3507241	3507355	3518244	3518382	0.00713186	0.0396448	-0.06
ENSMUSG00000032812	Arap1	7	+	108534065	108534130	108534662	108534787	108533375	108533554	108534905	108535055	0.00713576	0.0396448	-0.067
ENSMUSG00000026526	Fh1	1	-	177539767	177539933	177542277	177542460	177537947	177538151	177544867	177545044	0.00715656	0.0397328	-0.083
ENSMUSG00000048058	Ldlrad3	2	-	101910089	101910215	101953689	101953836	101898063	101898198	102026436	102026542	0.00717397	0.0398019	-0.099
ENSMUSG00000035248	Zcchc6	13	-	59912875	59912927	59916226	59916315	59911931	59912001	59916906	59917084	0.00718511	0.0398361	-0.065
ENSMUSG00000031660	Brd7	8	-	90860979	90861036	90863307	90863419	90858003	90858118	90866633	90866733	0.00721647	0.0399823	-0.078
ENSMUSG00000027778	Ift80	3	-	68702406	68702530	68718533	68718706	68696446	68698103	68718815	68718905	0.00723832	0.0400757	0.161
ENSMUSG00000020290	Xpo1	11	+	23185800	23185935	23186744	23186928	23185055	23185219	23187344	23187451	0.00729744	0.0403751	-0.099
ENSMUSG00000017264	Exosc10	4	+	147952526	147952614	147953489	147953566	147950258	147950333	147954467	147954639	0.00730576	0.0403933	-0.099
ENSMUSG00000005087	Cd44	2	-	102677969	102678095	102679514	102679634	102674390	102674492	102682417	102682534	0.00732106	0.04045	-0.12
ENSMUSG00000031328	Flna	X	-	71473190	71473313	71473659	71473863	71472829	71473096	71474098	71474260	0.00733564	0.0405026	0.054
ENSMUSG00000030619	Eed	7	-	97120049	97120115	97120740	97120833	97118815	97118941	97125406	97125559	0.00736336	0.0406277	-0.088
ENSMUSG00000026662	Sephs1	2	+	4817734	4817825	4820509	4820609	4814230	4814385	4826517	4826730	0.00744161	0.0410216	0.111
ENSMUSG00000002963	Pnkp	7	+	52113822	52114119	52115092	52115172	52112709	52112924	52115257	52115315	0.00744498	0.0410216	0.026
ENSMUSG00000063193	Cd300lb	11	-	114787337	114787428	114789607	114789937	114784094	114786375	114795522	114795700	0.00746904	0.0411259	-0.055
ENSMUSG00000042228	Lyn	4	+	3670343	3670449	3672464	3672563	3669588	3669634	3672669	3672773	0.00748826	0.0411931	-0.048
ENSMUSG00000026927	Sdccag3	2	-	26240602	26240665	26241017	26241129	26240201	26240341	26241509	26241583	0.00749153	0.0411931	-0.081
ENSMUSG00000046324	Ermp1	19	-	29691006	29691209	29692307	29692460	29690212	29690328	29697558	29697749	0.00749915	0.0412068	0.074
ENSMUSG00000026319	2310035C23Rik	1	+	107592004	107592080	107593077	107593173	107589460	107589754	107600507	107600620	0.00752885	0.0413417	-0.116
ENSMUSG00000019564	Arid3a	10	+	79411604	79411788	79412109	79412357	79409229	79409302	79413372	79413669	0.0075379	0.041363	-0.088
ENSMUSG00000038383	Pigu	2	-	155154316	155154417	155156884	155156994	155140237	155140335	155161096	155161159	0.00755149	0.0413851	0.173
ENSMUSG00000036879	Phkb	8	+	88546636	88546718	88548179	88548237	88545441	88545604	88550355	88550446	0.00755226	0.0413851	-0.122
ENSMUSG00000031109	Enox2	X	-	46521817	46521961	46640032	46640081	46433793	46433928	46641277	46641419	0.0075595	0.0413965	-0.085
ENSMUSG00000026626	Ppp2r5a	1	-	193192519	193192621	193196348	193196545	193186127	193186220	193220114	193220920	0.00757625	0.0414599	0.05
ENSMUSG00000028920	Fbxo42	4	+	140726738	140726855	140736312	140736447	140723627	140723892	140749579	140749733	0.00758196	0.0414629	-0.109
ENSMUSG00000021111	Papola	12	+	107061765	107061887	107065153	107065296	107058550	107058660	107066490	107066591	0.00761025	0.0415617	-0.104
ENSMUSG00000030655	Smg1	7	-	125280199	125280306	125280387	125280567	125274831	125279132	125282926	125283033	0.0076104	0.0415617	-0.064
ENSMUSG00000038212	Hiatl1	13	-	65176293	65176407	65176791	65177010	65174863	65174935	65179661	65179776	0.00763223	0.0416525	0.065
ENSMUSG00000063849	Ppcdc	9	-	57262892	57263061	57268932	57269028	57260474	57262533	57282709	57282892	0.00768021	0.0418859	-0.083
ENSMUSG00000046111	5830418K08Rik	9	-	15132239	15132395	15134948	15135092	15131084	15131191	15135197	15135354	0.00770466	0.0419907	0.122
ENSMUSG00000022095	Fam160b2	14	-	70985425	70985566	70985881	70986025	70985145	70985246	70986163	70986254	0.00772985	0.0420993	0.155
ENSMUSG00000004070	Hmox2	16	+	4762558	4762677	4765762	4765889	4726362	4726471	4765977	4766742	0.00775851	0.0422267	-0.084
ENSMUSG00000030729	Pgm2l1	7	+	107410109	107410299	107410575	107410673	107408393	107408587	107411420	107411598	0.00778724	0.0422969	-0.129
ENSMUSG00000030726	Pold3	7	-	107248929	107249191	107255072	107255205	107247973	107248046	107257021	107257061	0.0077777	0.0422969	0.079
ENSMUSG00000058655	Eif4b	15	+	101916433	101916488	101916935	101917070	101915109	101915226	101919046	101919184	0.00778245	0.0422969	-0.077
ENSMUSG00000026159	Agfg1	1	+	82872745	82872899	82876582	82876702	82871862	82872025	82878802	82879012	0.00780062	0.0423343	0.062
ENSMUSG00000000827	Tpd52l2	2	+	181234549	181234695	181242870	181242972	181231885	181232037	181247743	181247792	0.00780468	0.0423343	0.067
ENSMUSG00000031295	Phka2	X	+	157026896	157026950	157028099	157028300	157024710	157024881	157028870	157029073	0.00786422	0.0426284	0.124
ENSMUSG00000035704	Alg8	7	+	104536958	104537098	104538751	104538849	104535311	104535451	104539398	104539471	0.00788412	0.0427074	0.254
ENSMUSG00000061136	Prpf40a	2	-	53000976	53001063	53003817	53003913	53000800	53000897	53004266	53004404	0.00791874	0.042866	0.075
ENSMUSG00000032952	Ap4b1	3	+	103622726	103622830	103624176	103624384	103621682	103621766	103624600	103624882	0.00799948	0.0432739	-0.108
ENSMUSG00000030374	Strn4	7	+	17409487	17409566	17411812	17412010	17408354	17408428	17414023	17414165	0.00812172	0.0439055	-0.091
ENSMUSG00000027939	Nup210l	3	+	89979759	89979892	89984071	89984134	89978251	89978379	89985292	89985472	0.008133	0.0439073	0.28
ENSMUSG00000006678	Pola1	X	-	90725817	90725949	90733433	90733566	90719651	90719826	90736081	90736287	0.0081321	0.0439073	-0.073
ENSMUSG00000030269	Mtmr14	6	+	113190278	113190427	113199864	113199973	113187836	113188115	113203724	113203800	0.00816593	0.0440257	0.089
ENSMUSG00000034652	Cd300a	11	+	114759035	114759133	114760658	114760696	114755983	114756092	114761066	114761177	0.00816128	0.0440257	0.092
ENSMUSG00000019769	Syne1	10	+	4804328	4804593	4889672	4889734	4795848	4796082	4903305	4903401	0.0082323	0.0443537	0.07
ENSMUSG00000006678	Pola1	X	-	90869157	90869254	90871826	90871951	90865843	90865924	90877407	90877481	0.00825551	0.0444489	-0.074
ENSMUSG00000040990	Sh3kbp1	X	+	156266305	156266511	156303256	156303332	156254508	156254638	156316053	156316148	0.00826481	0.0444691	0.084
ENSMUSG00000041720	Pi4ka	16	-	17381893	17381982	17389433	17389550	17378534	17378607	17405726	17405986	0.00834878	0.0448908	-0.133
ENSMUSG00000030924	2610020H08Rik	7	+	126943078	126943191	126946254	126946351	126937519	126938016	126948656	126948800	0.00835564	0.0448976	0.156
ENSMUSG00000042790	Rnf214	9	-	45675029	45675134	45675582	45675715	45674648	45674744	45677261	45677360	0.00838105	0.0450039	0.187
ENSMUSG00000029553	Tfec	6	-	16785201	16785349	16790468	16790544	16783380	16784330	16794194	16794251	0.00844252	0.0453037	-0.068
ENSMUSG00000028437	Ubap1	4	+	41318757	41318882	41325979	41326903	41313922	41313963	41334207	41334390	0.00845389	0.0453295	0.057
ENSMUSG00000022558	Heatr7a	15	+	76254145	76254265	76257538	76257646	76251569	76251643	76257941	76258086	0.00845865	0.0453295	-0.096
ENSMUSG00000092412	Gm20507	17	+	33779074	33779151	33781635	33781693	33778934	33779001	33781793	33781899	0.00847342	0.0453784	0.053
ENSMUSG00000038481	Cdk19	10	+	40196694	40196773	40197507	40197774	40195962	40196060	40199480	40203624	0.00850187	0.0454373	0.071
ENSMUSG00000022351	Sqle	15	+	59155361	59155533	59156016	59156112	59155168	59155282	59157589	59157732	0.00849933	0.0454373	-0.137
ENSMUSG00000027962	Vcam1	3	-	115827300	115827567	115828872	115829193	115823715	115823991	115831450	115831726	0.00850709	0.0454373	-0.076
ENSMUSG00000021432	Slc35b3	13	-	39036368	39036523	39045977	39046099	39034927	39035035	39047517	39047805	0.00850117	0.0454373	0.092
ENSMUSG00000034867	Ankrd27	7	+	36416161	36416323	36417955	36418067	36413445	36413565	36421249	36421328	0.00853642	0.0455636	-0.118
ENSMUSG00000022540	Rogdi	16	-	5009570	5009697	5009993	5010043	5008822	5009345	5010132	5010246	0.00854533	0.0455808	-0.074
ENSMUSG00000028961	Pgd	4	-	148534943	148535062	148535737	148535803	148534167	148534237	148539158	148539338	0.00856273	0.0456432	0.05
ENSMUSG00000028273	Pdlim5	3	-	141940780	141940965	141966906	141966943	141922093	141922256	141967260	141967433	0.00864253	0.046038	-0.054
ENSMUSG00000032388	Spg21	9	+	65316581	65316743	65321444	65321525	65313070	65313157	65323646	65323792	0.00866067	0.046104	0.09
ENSMUSG00000037234	Hook3	8	-	27185339	27185402	27192985	27193053	27184071	27184155	27198531	27198664	0.00867822	0.0461668	-0.082
ENSMUSG00000027455	Nsfl1c	2	+	151326450	151326525	151328749	151328915	151322319	151322417	151329846	151329939	0.00870906	0.0463001	-0.111
ENSMUSG00000028552	Eps15	4	+	109002296	109002382	109015888	109015961	108996672	108996829	109033767	109033929	0.00871737	0.0463135	-0.102
ENSMUSG00000064302	Clasp1	1	+	120403516	120403594	120405391	120405559	120402058	120402118	120406148	120406198	0.00875283	0.0464711	-0.193
ENSMUSG00000021893	Capn7	14	+	32162984	32163071	32165552	32165679	32160843	32161044	32167280	32167366	0.00880156	0.0466736	0.096
ENSMUSG00000031278	Acsl4	X	-	138777849	138778000	138779970	138780109	138777616	138777740	138783544	138783654	0.0088026	0.0466736	-0.126
ENSMUSG00000054693	Adam10	9	+	70601968	70602132	70609389	70609573	70595889	70596073	70613758	70613909	0.00881231	0.0466942	0.058
ENSMUSG00000004677	Myo9b	8	+	73849751	73849841	73851778	73851895	73847762	73847892	73852444	73852579	0.00882559	0.0467337	0.055
ENSMUSG00000039599	Fam149b	14	+	21171925	21172061	21182484	21182672	21170533	21170638	21193551	21193676	0.00884061	0.0467823	-0.112
ENSMUSG00000033487	Fndc3a	14	-	72998872	72998949	73051822	73051898	72989560	72989798	73083440	73083578	0.0088809	0.0469645	-0.067
ENSMUSG00000038774	Ascc3	10	+	50327725	50327876	50337517	50338077	50324556	50324688	50357713	50357834	0.00893985	0.0472451	-0.125
ENSMUSG00000005800	Mmp8	9	+	7565513	7565647	7566180	7566334	7564878	7564996	7567189	7567293	0.00895783	0.0472836	0.052
ENSMUSG00000033502	Cdc14a	3	-	116001354	116001467	116011057	116011217	116000048	116000096	116024999	116025138	0.00895894	0.0472836	-0.164
ENSMUSG00000039988	Ankrd13c	3	+	157635195	157635281	157638191	157638258	157625241	157625346	157651603	157651748	0.00899636	0.0474499	0.071
ENSMUSG00000028053	Ash1l	3	+	88876367	88876534	88878646	88878687	88874395	88874568	88879897	88880199	0.00900996	0.0474893	-0.122
ENSMUSG00000032030	Cul5	9	-	53450622	53450703	53450785	53450931	53443076	53443170	53452591	53452733	0.00901568	0.0474893	0.106
ENSMUSG00000045503	Sys1	2	+	164288800	164288868	164289857	164292827	164286808	164287029	164297637	164297822	0.00903299	0.0475493	0.027
ENSMUSG00000041974	2310008H04Rik	16	-	15915392	15915480	15936645	15936786	15912761	15912902	15966694	15966945	0.00903994	0.0475546	0.098
ENSMUSG00000005087	Cd44	2	-	102682417	102682534	102682992	102683106	102679514	102679634	102685441	102685567	0.00905372	0.0475959	0.271
ENSMUSG00000056737	Capg	6	+	72507704	72507854	72508732	72508865	72506078	72506246	72511021	72511110	0.00906896	0.0476447	0.051
ENSMUSG00000056536	Pign	1	-	107462724	107462827	107476498	107476607	107454564	107454667	107481565	107481674	0.00907928	0.0476677	-0.095
ENSMUSG00000033721	Vav3	3	+	109299805	109299871	109304295	109304404	109297695	109297754	109306327	109306420	0.00910897	0.0477923	0.094
ENSMUSG00000001017	2500003M10Rik	3	-	90310029	90310183	90311466	90311548	90307017	90307201	90313112	90313384	0.00914817	0.0479114	0.061
ENSMUSG00000074604	Mgst2	3	+	51468432	51468532	51481486	51481557	51465100	51465228	51485718	51485800	0.00916155	0.0479114	0.051
ENSMUSG00000031295	Phka2	X	+	156940684	156940836	156961203	156961362	156940103	156940224	156965661	156965708	0.00915182	0.0479114	-0.052
ENSMUSG00000071645	Tut1	19	+	9033576	9033892	9036833	9037312	9029876	9030067	9038509	9038619	0.00915681	0.0479114	-0.13
ENSMUSG00000021557	Agtpbp1	13	-	59561829	59561990	59563357	59563534	59551240	59551675	59567345	59567477	0.00915966	0.0479114	0.078
ENSMUSG00000034543	Morc2a	11	+	3585660	3585885	3585978	3586072	3585387	3585529	3588113	3588302	0.00918422	0.0479986	0.133
ENSMUSG00000021824	Ap3m1	14	-	21860174	21860312	21863874	21864046	21859273	21859359	21864709	21864985	0.00919288	0.0480126	0.073
ENSMUSG00000013701	Timm23	14	-	33002329	33002440	33004527	33004586	32993347	32993856	33006588	33006673	0.0092386	0.0482178	-0.077
ENSMUSG00000021972	Hmbox1	14	-	65480352	65480463	65506411	65506497	65470721	65470875	65515486	65515963	0.0092442	0.0482178	-0.117
ENSMUSG00000022807	Osbpl11	16	+	33210011	33210188	33214427	33214629	33206008	33206088	33216799	33216945	0.00925535	0.0482445	0.123
ENSMUSG00000038379	Ttk	9	+	83729377	83729531	83732806	83733020	83728295	83728366	83733332	83733439	0.00933026	0.0486035	-0.106
ENSMUSG00000055436	Srsf11	3	-	157686206	157686323	157687086	157687195	157685804	157685914	157689688	157689822	0.00933867	0.0486157	-0.137
ENSMUSG00000005610	Eif4g2	7	-	118219793	118219907	118220209	118220370	118219100	118219226	118220451	118220590	0.00935756	0.0486824	-0.052
ENSMUSG00000062234	Gak	5	-	109025773	109025907	109026879	109027002	109021216	109021411	109027785	109027934	0.00939696	0.0488207	-0.069
ENSMUSG00000025026	Add3	19	+	53313896	53313983	53316993	53317117	53312892	53313012	53318799	53318895	0.00939452	0.0488207	0.037
ENSMUSG00000020076	Ddx50	10	-	62096724	62096874	62102608	62102754	62088910	62089030	62103194	62103380	0.00940241	0.0488207	-0.166
ENSMUSG00000030068	Eif4e3	6	-	99258337	99258432	99385209	99385339	99207477	99210413	99582250	99582406	0.00942032	0.048882	0.074
ENSMUSG00000064210	Ano6	15	+	95742735	95742801	95743802	95744087	95724843	95724972	95744302	95744416	0.00945112	0.0490101	-0.068
ENSMUSG00000042410	Agps	2	+	75696955	75697035	75699990	75700071	75695073	75695145	75704803	75704929	0.00946536	0.0490522	-0.052
ENSMUSG00000041058	Wwp1	4	-	19577262	19577587	19586709	19586894	19570512	19570608	19589112	19589179	0.00947927	0.0490926	-0.097
ENSMUSG00000061533	4930534B04Rik	12	-	92505175	92505526	92527928	92528080	92494014	92494179	92532473	92532606	0.00948761	0.0491041	-0.048
ENSMUSG00000024590	Lmnb1	18	+	56902864	56902969	56907630	56907750	56900340	56900566	56909352	56909463	0.00951892	0.0492167	0.051
ENSMUSG00000056091	St3gal5	6	+	72097062	72097249	72099012	72099171	72092133	72092477	72103424	72104564	0.00952166	0.0492167	0.097
ENSMUSG00000035284	Vps13c	9	+	67809400	67809542	67810855	67810996	67805307	67805543	67811865	67811947	0.00959021	0.0495391	-0.068
ENSMUSG00000035273	Hpse	5	-	101123170	101123218	101124505	101124674	101121903	101121997	101127931	101128105	0.00962926	0.0497088	-0.114
ENSMUSG00000026113	Inpp4a	1	+	37449787	37449885	37452914	37453027	37446893	37447034	37455610	37455765	0.00964926	0.049748	-0.079
ENSMUSG00000055024	Ep300	15	+	81446461	81446555	81447155	81447293	81443599	81443845	81450429	81450547	0.00964553	0.049748	0.056
ENSMUSG00000031444	F10	8	+	13050625	13050861	13053355	13053473	13048168	13048300	13055292	13055374	0.00970324	0.0499942	0.097
ENSMUSG00000028859	Csf3r	4	+	125709355	125709543	125712542	125712622	125709041	125709165	125713009	125713223	0.00973845	0.0501433	-0.06
ENSMUSG00000023927	Satb1	17	-	51907216	51907372	51914530	51914743	51881970	51882174	51921936	51922391	0.0097621	0.0502314	-0.066
ENSMUSG00000061119	Prcp	7	+	100053620	100053722	100076189	100076354	100049668	100049809	100077114	100077302	0.00976809	0.0502314	-0.068
ENSMUSG00000032038	St3gal4	9	-	34862782	34862867	34863158	34863234	34862286	34862367	34924282	34924395	0.00979942	0.0503602	0.092
ENSMUSG00000055013	Agap1	1	+	91662880	91663039	91685737	91685899	91640302	91640471	91731008	91731163	0.0098145	0.0504033	0.077
ENSMUSG00000025907	Rb1cc1	1	+	6218020	6218130	6220039	6220154	6204742	6205038	6224041	6224168	0.00982236	0.0504033	0.099
ENSMUSG00000023923	Tbc1d5	17	-	51074780	51074883	51103017	51103085	51059839	51059928	51105876	51105951	0.00982666	0.0504033	-0.193
ENSMUSG00000028438	Kif24	4	-	41360861	41361077	41361934	41362032	41356764	41356852	41370484	41370668	0.00985905	0.0505371	-0.175
ENSMUSG00000062646	Ganc	2	+	120256676	120256830	120259357	120259593	120256290	120256471	120260998	120261125	0.00987627	0.050593	0.137
ENSMUSG00000029703	Lrwd1	5	-	136608175	136608298	136608844	136608949	136607981	136608096	136609174	136609315	0.00989128	0.0506376	-0.079
ENSMUSG00000015214	Mtmr1	X	+	68645690	68645774	68654902	68655109	68644864	68644966	68658046	68658139	0.00994975	0.0508719	-0.131
ENSMUSG00000036908	Unc93b1	19	+	3936268	3936422	3941519	3941681	3935761	3935903	3941884	3942017	0.00994891	0.0508719	0.053
ENSMUSG00000024077	Strn	17	-	79069090	79069234	79071915	79072026	79066461	79066598	79076621	79076757	0.00997773	0.0509824	-0.079
ENSMUSG00000037926	Ssh2	11	+	77221627	77221749	77229916	77229985	77211706	77211771	77230967	77231033	0.00999259	0.0510259	0.089
ENSMUSG00000026177	Slc11a1	1	+	74423366	74423489	74423730	74423850	74422175	74422425	74426356	74426463	0.0100289	0.0511784	-0.069
ENSMUSG00000030850	Ate1	7	-	137657275	137657338	137659618	137659682	137654324	137654428	137662869	137663053	0.0100854	0.0514343	0.143
ENSMUSG00000000056	Narf	11	+	121103814	121103958	121105907	121106040	121099732	121099831	121106249	121106384	0.0101046	0.0514995	0.063
ENSMUSG00000024948	Map4k2	19	+	6343254	6343386	6343460	6343523	6343103	6343176	6343801	6343883	0.0101405	0.0516166	0.07
ENSMUSG00000061536	Sec22c	9	-	121597316	121597435	121599353	121599533	121594640	121594706	121604651	121604860	0.0101397	0.0516166	0.123
ENSMUSG00000030660	Pik3c2a	7	-	123537714	123537872	123549373	123549477	123534786	123534907	123560966	123561127	0.0101513	0.051639	-0.119
ENSMUSG00000014959	Gorasp2	2	+	70526442	70526529	70527239	70527359	70522036	70522160	70528714	70529800	0.0101724	0.0516809	-0.067
ENSMUSG00000024030	Abcg1	17	+	31245250	31245399	31245559	31245661	31243004	31243119	31246427	31246596	0.0101679	0.0516809	0.085
ENSMUSG00000057738	Spna2	2	+	29852256	29852474	29853675	29853768	29851943	29852066	29854645	29854780	0.0102414	0.0519985	0.064
ENSMUSG00000027104	Atf2	2	-	73683495	73683610	73684253	73684432	73680416	73680503	73688645	73688774	0.010269	0.0521052	0.084
ENSMUSG00000044791	Setd2	9	+	110458791	110458920	110463619	110463743	110455606	110455738	110465440	110465518	0.0102974	0.0522166	0.051
ENSMUSG00000018372	Ccdc45	11	+	106662776	106662892	106666306	106666435	106661357	106661457	106667549	106667743	0.0103046	0.0522198	-0.104
ENSMUSG00000032462	Pik3cb	9	-	98973997	98974249	98989023	98989101	98971766	98971863	98990568	98990739	0.0103268	0.0522993	-0.056
ENSMUSG00000029076	Sdf4	4	+	155370297	155370627	155373506	155373643	155367278	155367443	155374778	155374892	0.0103346	0.0523059	0.055
ENSMUSG00000029821	Dfna5	6	-	50195928	50196121	50201274	50201512	50179284	50179456	50211732	50211754	0.0103871	0.0525385	-0.063
ENSMUSG00000024981	Acsl5	19	+	55369322	55369394	55369862	55370012	55368691	55368793	55370855	55371117	0.010429	0.0527171	-0.055
ENSMUSG00000009350	Mpo	11	+	87616013	87616251	87616899	87617111	87615082	87615253	87617826	87617915	0.0104544	0.052812	0.041
ENSMUSG00000048118	Arid4a	12	+	72173576	72173718	72175922	72177056	72172794	72172879	72177429	72177534	0.0104732	0.0528404	-0.061
ENSMUSG00000031731	Ap1g1	8	+	112326846	112327050	112342817	112342942	112302453	112302862	112350493	112350635	0.0104682	0.0528404	0.097
ENSMUSG00000034801	Sos2	12	-	70733046	70733157	70736568	70736712	70728203	70728302	70741040	70741247	0.0104977	0.0528975	-0.104
ENSMUSG00000015880	Ncapg	5	+	46084395	46084577	46084990	46085165	46082840	46083065	46086892	46087054	0.0104936	0.0528975	0.126
ENSMUSG00000052534	Pbx1	1	-	170113660	170113750	170121408	170121568	170088460	170088955	170125878	170126014	0.0105371	0.0530629	-0.095
ENSMUSG00000028869	Gnl2	4	+	124718180	124718365	124719857	124719924	124714765	124714905	124720808	124720967	0.0105535	0.0531118	-0.1
ENSMUSG00000022529	Zfp263	16	+	3745776	3745957	3746770	3746894	3744181	3744767	3748148	3748265	0.0105983	0.0531479	0.075
ENSMUSG00000079481	Nhsl2	X	+	99268690	99268818	99269120	99269313	99266662	99266818	99271500	99271632	0.0105871	0.0531479	0.074
ENSMUSG00000037669	1110057K04Rik	12	+	8245248	8245421	8275169	8275404	8234025	8234169	8282613	8282696	0.0105989	0.0531479	0.108
ENSMUSG00000034342	Cbl	9	-	43981335	43981482	44009042	44009290	43977102	43977259	44041782	44042129	0.0105773	0.0531479	-0.061
ENSMUSG00000042029	Ncapg2	12	+	117645670	117645783	117650847	117651036	117644174	117644350	117651533	117651648	0.0105923	0.0531479	0.08
ENSMUSG00000048924	Ccdc125	13	+	101457063	101457146	101460273	101460374	101454240	101454326	101462249	101462357	0.0106004	0.0531479	-0.065
ENSMUSG00000027678	Ncoa3	2	+	165873954	165874055	165875565	165875740	165873417	165873455	165876811	165876997	0.0106463	0.0533448	0.066
ENSMUSG00000019254	Ppp1r12c	7	-	4434392	4434495	4434704	4434790	4434185	4434290	4434942	4435003	0.010665	0.0534049	-0.033
ENSMUSG00000057672	Pkn1	8	-	86195615	86195692	86195805	86195868	86195197	86195340	86196054	86196231	0.0107147	0.0536203	0.059
ENSMUSG00000034593	Myo5a	9	+	74968479	74968651	74970717	74970862	74963992	74964103	74977778	74977935	0.0107292	0.053626	0.072
ENSMUSG00000000028	Cdc45	16	-	18787022	18787161	18793270	18793432	18786861	18786945	18794854	18794953	0.0107272	0.053626	-0.064
ENSMUSG00000035248	Zcchc6	13	-	59906583	59906736	59909406	59909526	59903376	59903557	59910738	59910865	0.0107607	0.0537497	0.053
ENSMUSG00000000339	Rtcd1	3	-	116204029	116204088	116207262	116207386	116202463	116202605	116209752	116209911	0.0107863	0.0538441	0.082
ENSMUSG00000004880	Lbr	1	-	183748970	183749139	183749994	183750120	183747619	183747700	183750804	183750908	0.0108077	0.0539173	0.076
ENSMUSG00000064120	Mocs1	17	+	49589073	49589186	49589586	49589697	49588759	49588871	49591535	49591656	0.0108728	0.0542087	-0.078
ENSMUSG00000032078	Zfp259	9	+	46086386	46086497	46087751	46087838	46085728	46085818	46087998	46088064	0.0109357	0.0544883	0.095
ENSMUSG00000031328	Flna	X	-	71471540	71471673	71472199	71472315	71470736	71470913	71472536	71472674	0.0109972	0.0547607	0.05
ENSMUSG00000042333	Tnfrsf14	4	-	154300707	154300833	154301247	154301356	154299371	154299527	154302086	154302186	0.0110141	0.0548108	-0.062
ENSMUSG00000040990	Sh3kbp1	X	+	156254508	156254638	156266305	156266511	156241651	156241755	156303256	156303332	0.011035	0.0548809	0.075
ENSMUSG00000004880	Lbr	1	-	183762279	183762363	183768508	183768687	183761672	183761865	183772418	183772532	0.0110944	0.0551418	0.066
ENSMUSG00000029192	Tbc1d14	5	-	36865575	36865658	36885825	36885946	36863092	36863210	36913944	36914686	0.0111299	0.0552839	-0.086
ENSMUSG00000050079	Rspry1	8	+	97146733	97147235	97152955	97153008	97125854	97126330	97153649	97153762	0.0111618	0.055408	0.126
ENSMUSG00000031928	Mre11a	9	+	14623859	14623922	14629584	14629801	14621239	14621413	14630978	14631059	0.0112192	0.0556587	-0.094
ENSMUSG00000031446	Cul4a	8	+	13142492	13142598	13142961	13143134	13140202	13140316	13144276	13144429	0.011326	0.056119	0.109
ENSMUSG00000026074	Map4k4	1	+	40068494	40068686	40071371	40071542	40067401	40067522	40073954	40074098	0.0113204	0.056119	-0.058
ENSMUSG00000026773	Pfkfb3	2	-	11405555	11405660	11405831	11405978	11404071	11404201	11406281	11406489	0.0113433	0.0561353	-0.081
ENSMUSG00000025147	Mob2	7	-	149201983	149202077	149202249	149202410	149196157	149196282	149246889	149246939	0.0113388	0.0561353	0.104
ENSMUSG00000019254	Ppp1r12c	7	-	4434574	4434615	4434704	4434787	4434392	4434495	4434942	4435003	0.0113622	0.0561943	-0.079
ENSMUSG00000039515	Ppp2r4	2	+	30293748	30293873	30295183	30295284	30293089	30293189	30298809	30298917	0.0113729	0.0562124	0.072
ENSMUSG00000082286	Pisd-ps1	11	+	3029767	3029914	3030155	3030316	3029384	3029523	3030795	3031007	0.0114011	0.0563168	0.03
ENSMUSG00000021606	Ndufs6	13	-	73457741	73457864	73464863	73464917	73457321	73457508	73465786	73465990	0.0114081	0.0563168	-0.073
ENSMUSG00000025453	Nnt	13	-	120178000	120178088	120193358	120193561	120175385	120175474	120197709	120197804	0.0114417	0.0564481	-0.085
ENSMUSG00000028514	Usp24	4	+	106032727	106032842	106033022	106033126	106031620	106031779	106034507	106034615	0.0114608	0.0565012	0.116
ENSMUSG00000023051	Tarbp2	15	+	102349552	102349722	102350905	102351008	102349232	102349275	102351551	102351644	0.0114666	0.0565012	-0.131
ENSMUSG00000021069	Pygl	12	-	71301118	71301265	71302255	71302348	71300628	71300792	71302831	71302975	0.0115219	0.056704	0.05
ENSMUSG00000030177	Ccdc77	6	-	120281829	120282049	120284786	120284935	120279351	120279477	120288086	120288178	0.0115184	0.056704	0.164
ENSMUSG00000052712	BC004004	17	+	29419622	29419836	29430951	29431106	29419004	29419212	29431219	29431359	0.0115585	0.0568496	0.07
ENSMUSG00000003762	Adck4	7	+	28027230	28027312	28028321	28028415	28026997	28027138	28035305	28035447	0.0115813	0.0569267	0.088
ENSMUSG00000039285	Azi2	9	+	117958427	117958553	117959014	117959114	117956530	117956751	117960471	117960620	0.0116	0.0569836	-0.062
ENSMUSG00000032846	Zswim6	13	-	108530312	108530459	108533615	108533762	108528451	108528712	108534040	108534217	0.0116343	0.057117	0.072
ENSMUSG00000026020	Nop58	1	+	59761467	59761594	59762436	59762600	59760906	59761052	59763476	59763611	0.0116805	0.0573089	0.105
ENSMUSG00000008730	Hipk1	3	-	103567595	103567682	103568384	103568504	103565409	103565594	103573320	103573444	0.011689	0.0573156	-0.05
ENSMUSG00000038970	Lmtk2	5	+	144917729	144917863	144925474	144925559	144909146	144909234	144927166	144927288	0.0117014	0.0573413	0.088
ENSMUSG00000028099	Polr3c	3	-	96526462	96526548	96527436	96527622	96523383	96523488	96527719	96527975	0.0117451	0.0575201	0.104
ENSMUSG00000019979	Apaf1	10	-	90522792	90523031	90529825	90530009	90521055	90521187	90540278	90540476	0.0118135	0.0577843	0.018
ENSMUSG00000044465	Fam160a2	7	-	112533459	112533665	112533856	112533936	112532888	112533086	112536697	112536865	0.0118305	0.0578214	-0.083
ENSMUSG00000020166	Cnot2	10	-	115938247	115938373	115964882	115965005	115936397	115936522	115986088	115986231	0.0118355	0.0578214	0.071
ENSMUSG00000018654	Ikzf1	11	+	11654009	11654177	11661221	11661356	11648313	11648574	11668883	11672929	0.0118067	0.0577843	-0.051
ENSMUSG00000022711	Pmm2	16	+	8648974	8649050	8651502	8651618	8648740	8648840	8655643	8655781	0.011868	0.0579449	-0.105
ENSMUSG00000021311	Mtr	13	-	12282470	12282671	12285880	12286077	12281613	12281806	12287504	12287660	0.0118779	0.0579579	-0.132
ENSMUSG00000002458	Rgs19	2	-	181425937	181426059	181426194	181426300	181424406	181424481	181426425	181426522	0.0118857	0.0579608	-0.039
ENSMUSG00000021140	Pcnx	12	+	83060980	83061091	83063624	83063716	83059669	83059841	83065024	83065134	0.011914	0.0580638	-0.12
ENSMUSG00000038685	Rtel1	2	+	181057016	181057215	181057505	181057599	181055510	181055762	181058067	181058149	0.0119756	0.0583284	0.106
ENSMUSG00000047098	Rnf31	14	+	56220717	56220775	56221439	56221536	56220478	56220592	56222092	56222261	0.0119846	0.0583367	0.108
ENSMUSG00000036006	Fam65b	13	+	24781334	24781378	24785634	24785760	24772496	24772560	24785985	24786134	0.012016	0.0584541	0.038
ENSMUSG00000022779	Top3b	16	+	16879411	16879518	16880696	16880771	16879049	16879181	16882593	16882790	0.0120588	0.0586127	-0.078
ENSMUSG00000021182	Ccdc88c	12	-	102222109	102222179	102260503	102260612	102209430	102209489	102266445	102266546	0.0120632	0.0586127	-0.108
ENSMUSG00000021576	Pdcd6	13	-	74449115	74449160	74453777	74453839	74447131	74447290	74454554	74454774	0.012086	0.0586877	0.071
ENSMUSG00000005698	Ctcf	8	+	108195190	108195340	108198768	108198929	108190558	108190692	108199895	108200078	0.0121282	0.0588245	0.028
ENSMUSG00000039275	Foxk2	11	+	121152057	121152204	121157342	121157536	121149244	121149392	121158227	121158403	0.0121288	0.0588245	-0.101
ENSMUSG00000026356	Dars	1	-	130283693	130283753	130285695	130285776	130275342	130275454	130287847	130287950	0.0121796	0.0590351	0.1
ENSMUSG00000015536	Mocs2	13	+	115611009	115611154	115615418	115615569	115608477	115608531	115616365	115616489	0.0122037	0.0590973	0.085
ENSMUSG00000039934	Pion	5	+	20748622	20748700	20752716	20752818	20734978	20735064	20756558	20756651	0.0122072	0.0590973	-0.067
ENSMUSG00000026104	Stat1	1	+	52196037	52196196	52197420	52197513	52194122	52194274	52199744	52199804	0.0122336	0.0591886	0.051
ENSMUSG00000070738	Dgkd	1	+	89830680	89830777	89831912	89832026	89828506	89828617	89832858	89832993	0.0122482	0.0591886	-0.082
ENSMUSG00000086425	F730016J06Rik	2	+	27965674	27965848	27982151	27982277	27955319	27955525	27982682	27982827	0.0122433	0.0591886	0.072
ENSMUSG00000038766	Gabpb2	3	-	94994474	94994660	95004062	95004213	94993075	94993206	95007652	95007847	0.0123015	0.0594102	-0.093
ENSMUSG00000044465	Fam160a2	7	-	112533501	112533665	112533856	112533936	112532294	112533086	112536697	112536865	0.0124037	0.0597958	-0.058
ENSMUSG00000070738	Dgkd	1	+	89830968	89831076	89831912	89832026	89830680	89830777	89832858	89832993	0.0123909	0.0597958	-0.06
ENSMUSG00000031608	Galnt7	8	-	60021308	60021491	60021631	60021814	60018816	60018934	60024125	60024205	0.0124031	0.0597958	-0.144
ENSMUSG00000025173	Wdr45l	11	-	121196697	121196888	121198289	121198384	121191460	121191546	121199870	121199958	0.0124283	0.0598784	0.097
ENSMUSG00000021488	Nsd1	13	+	55335255	55335391	55340050	55340223	55314564	55315511	55346878	55349438	0.012492	0.0601489	-0.067
ENSMUSG00000024948	Map4k2	19	+	6343487	6343523	6343801	6343883	6343254	6343386	6343971	6344079	0.0125437	0.0603616	0.045
ENSMUSG00000018654	Ikzf1	11	+	11648313	11648574	11654009	11654177	11607787	11607907	11661221	11661356	0.0125996	0.0605945	-0.054
ENSMUSG00000025724	Sec11a	7	-	88067986	88068106	88079912	88080022	88060974	88061118	88092287	88092666	0.012681	0.0609492	0.069
ENSMUSG00000036109	Mbnl3	X	-	48476993	48477088	48482097	48482248	48473256	48474195	48483281	48483518	0.0126989	0.0609991	0.072
ENSMUSG00000042323	Pbrm1	14	+	31857809	31857895	31859517	31859609	31853618	31853717	31863223	31863437	0.0127145	0.0610094	-0.05
ENSMUSG00000021069	Pygl	12	-	71296490	71296698	71297957	71298099	71295219	71295354	71298204	71298263	0.0127232	0.0610094	-0.05
ENSMUSG00000019769	Syne1	10	+	5016201	5016389	5016958	5017082	5013502	5013601	5019058	5019225	0.0127239	0.0610094	-0.062
ENSMUSG00000024885	Aldh3b1	19	-	3918602	3918989	3920796	3920878	3918041	3918208	3921182	3921268	0.0127832	0.0612572	0.054
ENSMUSG00000051278	4930422G04Rik	3	+	127311402	127311550	127316260	127316384	127309286	127309364	127318044	127318221	0.0128222	0.0614072	0.126
ENSMUSG00000027078	Ube2l6	2	+	84642935	84643031	84646493	84646680	84638984	84639089	84649161	84650158	0.0128334	0.0614242	0.082
ENSMUSG00000051278	4930422G04Rik	3	+	127276057	127276243	127284363	127284487	127270545	127270619	127286501	127287088	0.0128763	0.0615925	0.108
ENSMUSG00000000131	Xpo6	7	-	133259321	133259466	133263870	133263963	133257170	133257317	133267885	133268045	0.0128877	0.0616104	0.082
ENSMUSG00000025907	Rb1cc1	1	+	6224309	6224480	6228342	6228545	6224041	6224168	6230032	6230271	0.0129056	0.0616593	0.092
ENSMUSG00000023764	Sfi1	11	-	3077429	3077524	3086067	3086139	3070589	3070707	3087242	3087413	0.0129438	0.0618049	-0.086
ENSMUSG00000021583	Erap1	13	+	74804165	74804237	74805405	74805560	74803891	74804023	74806847	74806927	0.0129712	0.0618619	0.123
ENSMUSG00000025509	Pnpla2	7	+	148644328	148644389	148644490	148644658	148643903	148644113	148644743	148644876	0.012968	0.0618619	-0.073
ENSMUSG00000024780	Cdc37l1	19	+	29069530	29069812	29081461	29081577	29064983	29065159	29082062	29082185	0.0129875	0.0619028	0.083
ENSMUSG00000009628	Tex15	8	+	34656658	34656824	34667673	34667911	34650084	34650220	34673447	34673594	0.0130635	0.0622283	0.07
ENSMUSG00000020778	2310004N24Rik	11	+	116066158	116066293	116066924	116067082	116060168	116060297	116076152	116076632	0.013131	0.0624756	-0.092
ENSMUSG00000002413	Braf	6	-	39564130	39564284	39565659	39565794	39553235	39560403	39573577	39573709	0.0131304	0.0624756	-0.067
ENSMUSG00000000127	Fer	17	+	64270961	64271145	64272710	64272848	64260813	64260913	64273407	64273527	0.0131407	0.0624845	0.168
ENSMUSG00000057375	Yipf1	4	+	106991546	106991710	107008718	107008799	106988367	106988447	107009041	107009129	0.0131733	0.0626023	0.086
ENSMUSG00000037921	Ddx60	8	+	64452831	64452990	64454555	64454705	64450951	64451118	64456680	64456800	0.0132169	0.0627351	-0.106
ENSMUSG00000027829	Ccnl1	3	-	65755355	65755476	65759051	65759198	65754401	65754466	65760774	65760884	0.0132116	0.0627351	0.086
ENSMUSG00000058594	Fbxo18	2	-	11681555	11681650	11684457	11684648	11679906	11680075	11685496	11685632	0.0132254	0.0627383	0.099
ENSMUSG00000029202	Pds5a	5	-	66043626	66043772	66045243	66045338	66042383	66042535	66046027	66046143	0.0133819	0.0634434	-0.054
ENSMUSG00000024981	Acsl5	19	+	55366262	55366379	55368076	55368220	55365907	55365996	55368691	55368793	0.0134328	0.0636468	-0.056
ENSMUSG00000027010	Slc25a12	2	-	71162032	71162172	71171661	71171777	71153039	71153186	71181946	71182089	0.0134494	0.0636879	0.092
ENSMUSG00000046138	9930021J03Rik	19	-	29797879	29797995	29809605	29809695	29795075	29795263	29818022	29818102	0.0134734	0.0637639	-0.114
ENSMUSG00000052539	Magi3	3	-	103893381	103893591	103898987	103899107	103889130	103889308	103909653	103909770	0.0135197	0.0639455	-0.093
ENSMUSG00000038671	Arfrp1	2	-	181096095	181096177	181098718	181098801	181094343	181094444	181099015	181099103	0.0135601	0.0640986	-0.088
ENSMUSG00000036908	Unc93b1	19	+	3944022	3944296	3947006	3947125	3943528	3943711	3948627	3949339	0.0135681	0.0640986	0.049
ENSMUSG00000028582	Cc2d1b	4	+	108294116	108294199	108296055	108296200	108292544	108292678	108297048	108297152	0.0136083	0.064175	0.099
ENSMUSG00000029338	Antxr2	5	-	98406619	98406718	98432245	98432326	98404339	98404409	98433074	98433143	0.013608	0.064175	0.1
ENSMUSG00000034574	Daam1	12	+	73016685	73016775	73037545	73037617	72996713	72996933	73043159	73043254	0.0136068	0.064175	0.149
ENSMUSG00000039298	Cdk5rap2	4	-	69998374	69998593	70010177	70010279	69978460	69978631	70013702	70013822	0.0136379	0.0642771	-0.11
ENSMUSG00000019978	Epb4.1l2	10	+	25223942	25224065	25225980	25226079	25221629	25222193	25227582	25227663	0.0137309	0.0646772	-0.134
ENSMUSG00000033373	Fntb	12	+	77874244	77874380	77876580	77876651	77866584	77866625	77963472	77963537	0.0137795	0.0648679	0.186
ENSMUSG00000039156	Stim2	5	+	54444614	54444745	54466518	54466633	54389761	54390273	54493813	54493925	0.0138066	0.064935	0.072
ENSMUSG00000020048	Hsp90b1	10	-	86154884	86155040	86155130	86155209	86154373	86154493	86156121	86156258	0.0138099	0.064935	0.05
ENSMUSG00000022020	Naa16	14	-	79759262	79759335	79768884	79768991	79756173	79756343	79769808	79769904	0.0138386	0.0650317	0.143
ENSMUSG00000033538	Casp4	9	+	5322819	5322917	5323624	5323798	5321257	5321512	5324723	5324958	0.0138839	0.0652062	-0.095
ENSMUSG00000026790	Odf2	2	+	29747705	29747796	29748963	29749032	29745314	29745441	29756596	29756767	0.0139189	0.0653327	-0.046
ENSMUSG00000026923	Notch1	2	-	26329200	26329353	26329661	26329760	26328303	26328532	26331593	26331707	0.0139648	0.0655098	-0.069
ENSMUSG00000020362	Cnot6	11	-	49498588	49498854	49500348	49500434	49496626	49496784	49502666	49502853	0.0139881	0.0655806	0.101
ENSMUSG00000021361	Tmem14c	13	+	41112483	41112542	41113074	41113151	41111618	41111767	41113724	41113826	0.0140176	0.0656804	-0.105
ENSMUSG00000054823	Whsc1l1	8	+	26760012	26760175	26770212	26770367	26758912	26758984	26773212	26773728	0.0140295	0.0656976	-0.037
ENSMUSG00000031889	D230025D16Rik	8	+	107763877	107763972	107764740	107764838	107763570	107763650	107764926	107765039	0.0140537	0.0657725	-0.09
ENSMUSG00000038893	Fam117a	11	+	95232751	95232847	95236295	95236406	95225312	95225482	95236942	95236946	0.0140932	0.065919	-0.058
ENSMUSG00000051506	Wdfy4	14	-	33786721	33786872	33787340	33787553	33784763	33784948	33788340	33788432	0.0141181	0.0659969	0.071
ENSMUSG00000040850	Psme4	11	+	30745827	30745897	30747397	30747523	30745179	30745333	30748046	30748199	0.0141909	0.0662328	-0.083
ENSMUSG00000022102	Dok2	14	+	71175272	71175554	71175790	71175878	71174110	71174316	71176622	71176804	0.0141913	0.0662328	-0.073
ENSMUSG00000038518	Jarid2	13	+	44969651	44969821	44980072	44980249	44943648	44943790	44991622	44991858	0.0141933	0.0662328	0.091
ENSMUSG00000031010	Usp9x	X	+	12717535	12717682	12718832	12718979	12717234	12717343	12721411	12721634	0.0142072	0.0662588	-0.058
ENSMUSG00000031021	Tmem9b	7	-	116888823	116888932	116893526	116893618	116887060	116887195	116895584	116895793	0.0143235	0.0667626	0.079
ENSMUSG00000037876	Jmjd1c	10	+	66679730	66679855	66680785	66680929	66678017	66678123	66681024	66681217	0.0144355	0.0672453	-0.045
ENSMUSG00000019338	Zfp687	3	-	94812506	94812839	94812997	94813160	94812301	94812414	94813264	94813441	0.0144776	0.0672854	-0.1
ENSMUSG00000028896	Rcc1	4	-	131893645	131893825	131893965	131894153	131891631	131891728	131895839	131895921	0.0144738	0.0672854	-0.091
ENSMUSG00000032028	Fam55b	9	-	48131123	48131185	48134173	48134904	48128597	48128813	48147596	48147705	0.0144677	0.0672854	-0.202
ENSMUSG00000020326	Ccng1	11	-	40564762	40564861	40565605	40565859	40562053	40564561	40567309	40567570	0.0144557	0.0672854	0.061
ENSMUSG00000032175	Tyk2	9	-	20911926	20912044	20912308	20912481	20909707	20909818	20913217	20913336	0.0145044	0.0673497	0.106
ENSMUSG00000017288	Vps53	11	-	75949700	75949816	75951809	75951896	75947910	75948030	75977299	75977366	0.0145083	0.0673497	-0.093
ENSMUSG00000052085	Dock8	19	+	25160669	25160755	25162159	25162226	25154248	25154464	25164380	25164530	0.0145183	0.067357	0.049
ENSMUSG00000026480	Ncf2	1	+	154664120	154664229	154668645	154668780	154658047	154658130	154671346	154671454	0.0146117	0.0677512	-0.049
ENSMUSG00000055024	Ep300	15	+	81443599	81443845	81447155	81447293	81441839	81441953	81450429	81450547	0.0147551	0.0683768	0.053
ENSMUSG00000032393	Dpp8	9	+	64922245	64922392	64923542	64923695	64914157	64914303	64925769	64925912	0.0147798	0.0684516	-0.069
ENSMUSG00000010277	2610507B11Rik	11	+	78078680	78078741	78079074	78079264	78077965	78078084	78079852	78079976	0.0148181	0.0685894	-0.061
ENSMUSG00000039936	Pik3cd	4	-	149037252	149037425	149048184	149048303	149034110	149034339	149072663	149072807	0.0149333	0.0690826	0.071
ENSMUSG00000074785	Plxnc1	10	-	94315222	94315362	94327350	94327446	94312455	94312635	94327564	94327667	0.0149898	0.069304	0.053
ENSMUSG00000020883	Fbxl20	11	-	97970807	97970876	97972248	97972343	97963014	97963110	97974534	97974609	0.0150529	0.0695155	0.077
ENSMUSG00000027293	Ehd4	2	-	119927755	119928168	119953327	119953425	119922698	119922863	119962634	119962811	0.0150476	0.0695155	0.061
ENSMUSG00000005087	Cd44	2	-	102677969	102678095	102688813	102688939	102668698	102668767	102693171	102693393	0.0150848	0.069623	0.228
ENSMUSG00000030505	Prmt3	7	+	57053675	57053797	57061896	57061996	57047342	57047408	57073401	57073480	0.0152148	0.0701824	-0.18
ENSMUSG00000040451	Sgms1	19	-	32217235	32217353	32234013	32234853	32204030	32204184	32285317	32285480	0.0152489	0.0702995	0.095
ENSMUSG00000056268	Dennd1b	1	+	140977749	140977850	140982459	140982505	140959437	140959548	140987030	140987132	0.0152633	0.0703251	0.13
ENSMUSG00000030655	Smg1	7	-	125303675	125303922	125306665	125306888	125303104	125303334	125309483	125309638	0.0152771	0.0703483	0.056
ENSMUSG00000030880	Polr3e	7	+	128074774	128074824	128075647	128075767	128074392	128074500	128076820	128076906	0.015297	0.0703996	-0.116
ENSMUSG00000020532	Acaca	11	+	84037945	84038027	84039635	84039734	84036643	84036753	84042421	84042528	0.0153307	0.0705142	-0.101
ENSMUSG00000026790	Odf2	2	+	29779058	29779159	29781459	29781622	29777732	29777891	29782223	29782349	0.015342	0.0705255	-0.079
ENSMUSG00000026395	Ptprc	1	-	139977413	139977571	139979212	139979338	139976711	139976847	139980139	139980237	0.0153524	0.0705332	-0.064
ENSMUSG00000020914	Top2a	11	-	98873334	98873473	98875728	98875866	98872219	98872377	98876001	98876103	0.0153811	0.0706246	-0.043
ENSMUSG00000037965	Zc3h7a	16	-	11151231	11151418	11151958	11152023	11150687	11150849	11153151	11153356	0.0154502	0.070901	0.057
ENSMUSG00000032046	Abhd12	2	-	150671979	150672099	150674087	150674193	150669126	150669157	150684095	150684220	0.0155468	0.0713036	-0.085
ENSMUSG00000024789	Jak2	19	+	29376388	29376561	29384084	29384202	29376101	29376226	29385417	29385531	0.0155731	0.0713835	-0.1
ENSMUSG00000021957	Tkt	14	+	31384148	31384232	31384337	31384431	31383388	31383519	31385393	31385516	0.0156005	0.0714681	-0.052
ENSMUSG00000026319	2310035C23Rik	1	+	107637011	107637094	107637873	107637937	107632499	107632599	107639787	107639926	0.0158202	0.0724332	0.058
ENSMUSG00000022788	Fgd4	16	-	16436625	16436718	16437102	16437133	16436033	16436159	16454084	16454257	0.0158517	0.0725361	-0.118
ENSMUSG00000036452	Arhgap26	18	+	39257283	39257379	39259225	39259287	39152929	39153283	39261822	39261894	0.0158893	0.0726664	-0.128
ENSMUSG00000027167	Elp4	2	-	105706115	105706237	105737058	105737094	105682388	105682517	105744425	105744721	0.0159038	0.0726733	0.181
ENSMUSG00000004798	Ulk2	11	-	61595507	61595626	61600930	61601139	61595093	61595251	61604935	61605085	0.015918	0.0726733	0.128
ENSMUSG00000019769	Syne1	10	+	5045148	5045304	5047497	5047789	5044202	5044408	5049278	5049451	0.0159137	0.0726733	-0.047
ENSMUSG00000034343	Ube2f	1	+	93171826	93171894	93172962	93173033	93161794	93161860	93174837	93174895	0.0159721	0.0728788	0.13
ENSMUSG00000047153	Khnyn	14	+	56504610	56504828	56505328	56506455	56503805	56503979	56506550	56506681	0.0160139	0.0730282	0.059
ENSMUSG00000042185	Nfrkb	9	+	31204378	31204722	31205304	31205378	31203907	31204082	31206144	31206229	0.0160501	0.0731517	0.11
ENSMUSG00000029647	Pan3	5	+	148299686	148299834	148331080	148331328	148266693	148266764	148333405	148333510	0.0161188	0.0734229	0.093
ENSMUSG00000089872	Rps6kc1	1	-	192709212	192709306	192712527	192712643	192695470	192695830	192723329	192723450	0.0161745	0.073635	-0.069
ENSMUSG00000030602	Pak4	7	-	29345817	29345943	29347556	29347683	29345163	29345298	29347966	29348100	0.0162086	0.0737066	-0.212
ENSMUSG00000002963	Pnkp	7	+	52115092	52115315	52116358	52116429	52113822	52114119	52116516	52116620	0.0162037	0.0737066	-0.05
ENSMUSG00000031101	Sash3	X	+	45507702	45507798	45508152	45508299	45499612	45499894	45510595	45510737	0.0162979	0.0740704	-0.053
ENSMUSG00000033411	Ctdspl2	2	+	121804627	121804777	121806887	121807100	121803066	121803205	121812684	121812763	0.0163116	0.0740907	-0.083
ENSMUSG00000033106	Slc7a6os	8	-	108726130	108726251	108728230	108728440	108724337	108725049	108734264	108734531	0.0163513	0.0741957	0.065
ENSMUSG00000037286	Stag1	9	+	100612856	100612959	100638396	100638561	100605571	100605673	100658108	100658205	0.0163532	0.0741957	-0.08
ENSMUSG00000025862	Stag2	X	+	39555031	39555171	39559222	39559301	39503877	39504011	39564254	39564419	0.0163708	0.0742335	0.048
ENSMUSG00000029804	Herc3	6	+	58812966	58813043	58818635	58818760	58810245	58810406	58820147	58820207	0.0164853	0.0747105	0.103
ENSMUSG00000033530	Ttc7b	12	-	101685069	101685191	101704389	101704520	101657701	101657780	101733481	101733650	0.0165087	0.0747743	0.07
ENSMUSG00000039068	Zzz3	3	+	152082978	152083104	152109762	152109901	152059647	152059725	152111742	152111890	0.016643	0.0752972	-0.054
ENSMUSG00000032231	Anxa2	9	+	69327484	69327598	69333004	69333064	69323859	69323954	69334276	69334370	0.0166353	0.0752972	-0.065
ENSMUSG00000031608	Galnt7	8	-	60021308	60021491	60021631	60021814	60018816	60018934	60024465	60024596	0.0166689	0.0753722	-0.174
ENSMUSG00000032740	Ccdc88a	11	+	29377293	29377458	29380489	29380651	29370314	29370456	29382108	29382386	0.0167077	0.0754622	-0.114
ENSMUSG00000025026	Add3	19	+	53291290	53291505	53301080	53301219	53214934	53215204	53305669	53305821	0.0167059	0.0754622	0.04
ENSMUSG00000039703	Nploc4	11	-	120270925	120270997	120272971	120273058	120270086	120270213	120274873	120275053	0.0167249	0.0754976	0.075
ENSMUSG00000005886	Ncoa2	1	-	13136955	13137045	13138397	13138596	13129239	13132853	13139011	13139189	0.0167468	0.0755539	-0.086
ENSMUSG00000031004	Mki67	7	-	142905439	142905555	142905643	142905722	142902527	142902594	142907730	142908062	0.0167598	0.0755698	0.057
ENSMUSG00000041642	Kif21b	1	+	138049334	138049416	138049769	138049887	138048773	138048992	138050680	138050872	0.0167721	0.0755828	-0.052
ENSMUSG00000045098	Suv420h1	19	+	3782219	3782279	3782755	3782852	3768021	3768340	3786388	3786627	0.0168124	0.0757219	0.058
ENSMUSG00000029313	Aff1	5	+	104276054	104276126	104276732	104276870	104275252	104275386	104278368	104278595	0.0168353	0.0757823	-0.057
ENSMUSG00000022109	Med4	14	+	73915096	73915154	73916442	73916529	73913611	73913782	73917013	73917145	0.0168652	0.0758743	-0.122
ENSMUSG00000092416	Zfp141	7	-	49745378	49745646	49756727	49756795	49744804	49744931	49760979	49761096	0.0169046	0.076009	0.127
ENSMUSG00000025026	Add3	19	+	53305669	53305821	53306613	53306694	53301080	53301219	53307515	53307665	0.0169343	0.0761	0.063
ENSMUSG00000020463	Smek2	11	+	29102866	29102908	29105545	29105704	29100700	29100803	29109316	29109486	0.0169536	0.0761438	-0.139
ENSMUSG00000058600	Rpl30	15	-	34370986	34371117	34372389	34372535	34370259	34370359	34372779	34372832	0.0169745	0.0761794	0.097
ENSMUSG00000042524	Sun2	15	-	79567495	79567589	79567902	79567998	79566275	79566355	79568949	79569090	0.0169805	0.0761794	-0.047
ENSMUSG00000019951	Uhrf1bp1l	10	+	89242579	89242769	89243871	89244012	89238683	89238775	89245314	89245485	0.0170791	0.0765575	0.116
ENSMUSG00000022710	Usp7	16	-	8710131	8710270	8712086	8712285	8708951	8709040	8716607	8716712	0.0170839	0.0765575	-0.083
ENSMUSG00000023018	Smarcd1	15	+	99536057	99536174	99537741	99537843	99534761	99534884	99538070	99538232	0.0171743	0.0769198	-0.122
ENSMUSG00000026896	Ifih1	2	-	62448497	62448715	62449766	62449977	62447241	62447358	62455317	62455541	0.0172101	0.0770371	-0.075
ENSMUSG00000062070	Pgk1	X	+	103393180	103393300	103394985	103395100	103392181	103392285	103395495	103395675	0.0172685	0.0772552	0.047
ENSMUSG00000040613	Apobec1	6	-	122538162	122538190	122541104	122541222	122531370	122531768	122546649	122546795	0.0173119	0.0774064	-0.109
ENSMUSG00000021468	Sptlc1	13	-	53439147	53439243	53440169	53440277	53438496	53438593	53446969	53447059	0.0174713	0.0780755	-0.103
ENSMUSG00000024054	Smchd1	17	-	71775779	71775862	71776776	71776883	71775494	71775608	71777511	71777625	0.0175293	0.0782912	0.087
ENSMUSG00000025825	Iscu	5	+	114225226	114225337	114226779	114227087	114224271	114224385	114227841	114228282	0.0175393	0.0782922	-0.03
ENSMUSG00000020859	Spag9	11	+	93897913	93897984	93904885	93904980	93874936	93875057	93909721	93909872	0.0175805	0.0784322	0.08
ENSMUSG00000020720	Psmd12	11	+	107353094	107353244	107353330	107353465	107350281	107350386	107354716	107354829	0.0176456	0.0786517	0.106
ENSMUSG00000060216	Arrb2	11	+	70250370	70250430	70250811	70250879	70250062	70250259	70251072	70251107	0.0176493	0.0786517	-0.047
ENSMUSG00000024948	Map4k2	19	+	6343801	6343883	6343971	6344079	6343460	6343523	6344406	6344485	0.0177511	0.0790173	0.073
ENSMUSG00000038534	Osbpl7	11	+	96914083	96914137	96915428	96915542	96913840	96913925	96915863	96915959	0.0177441	0.0790173	0.064
ENSMUSG00000032295	Man2c1	9	+	56982896	56983074	56983251	56983441	56981328	56981399	56984499	56984606	0.0178286	0.0793185	0.084
ENSMUSG00000021686	Ap3b1	13	+	95312733	95312831	95317709	95317848	95301936	95302021	95335559	95336271	0.017863	0.0794275	-0.068
ENSMUSG00000024404	Riok3	18	+	12311479	12311569	12312421	12312529	12311307	12311388	12313728	12315876	0.0179494	0.0797673	-0.048
ENSMUSG00000078817	Nlrp12	7	-	3225246	3225417	3228390	3228561	3221510	3222561	3230968	3231139	0.0179701	0.0798153	-0.072
ENSMUSG00000032897	Nfyc	4	-	120446276	120446372	120451724	120451838	120441330	120441504	120454076	120454148	0.0180375	0.0800702	-0.081
ENSMUSG00000038831	Ralgps1	2	-	33129080	33129173	33131665	33131755	33115997	33116124	33140344	33140428	0.0180656	0.0801504	0.085
ENSMUSG00000015165	Hnrnpl	7	+	29606234	29606292	29606410	29606506	29605563	29605765	29606866	29607259	0.0181199	0.0803471	0.051
ENSMUSG00000025351	Cd63	10	+	128348850	128348925	128349023	128349119	128348507	128348696	128349216	128349357	0.0181359	0.0803735	0.059
ENSMUSG00000026349	Ccnt2	1	+	129691831	129691894	129694417	129694463	129689934	129689995	129695966	129696130	0.0181499	0.0803912	0.145
ENSMUSG00000037815	Ctnna1	18	+	35312254	35312361	35313998	35314194	35278541	35278635	35333906	35334073	0.0181651	0.0804141	-0.053
ENSMUSG00000043873	Chi3l7	3	-	105821112	105821232	105822054	105822240	105820884	105821026	105822506	105822630	0.018196	0.0805064	-0.078
ENSMUSG00000024036	Slc37a1	17	+	31437234	31437452	31444224	31444306	31433701	31433860	31452438	31452571	0.0182514	0.0807067	0.131
ENSMUSG00000028760	Eif4g3	4	+	137740566	137740682	137743960	137744133	137739042	137739260	137746529	137746655	0.0183085	0.0809149	0.054
ENSMUSG00000037487	Ubr5	15	-	37926678	37926947	37927475	37927733	37926309	37926521	37928041	37928173	0.0183767	0.0811268	0.07
ENSMUSG00000064246	Chi3l1	1	+	136081725	136081876	136083081	136083203	136080700	136080757	136084446	136084570	0.0183759	0.0811268	0.045
ENSMUSG00000038773	Kdm3b	18	+	34983085	34983365	34984355	34984612	34982025	34982153	34986992	34987259	0.0184024	0.0811953	0.057
ENSMUSG00000029227	Fip1l1	5	+	74953064	74953174	74960543	74960651	74942719	74942850	74967123	74967217	0.0184162	0.0812114	-0.043
ENSMUSG00000002963	Pnkp	7	+	52115729	52115801	52116232	52116281	52115446	52115554	52116358	52116429	0.0184478	0.081268	0.04
ENSMUSG00000029505	Ep400	5	-	111124971	111125066	111126227	111126386	111124291	111124557	111127770	111127935	0.0184493	0.081268	-0.074
ENSMUSG00000032525	Nktr	9	+	121660784	121660880	121661524	121661581	121657148	121660004	121662108	121662210	0.0185292	0.0815755	-0.062
ENSMUSG00000001910	Nacc1	8	-	87198897	87199003	87199983	87200157	87198663	87198761	87200239	87201151	0.0185624	0.0816765	-0.082
ENSMUSG00000056342	Usp34	11	+	23233438	23233859	23243319	23243370	23220660	23220748	23243510	23243660	0.0185816	0.081716	-0.049
ENSMUSG00000054823	Whsc1l1	8	+	26819534	26819676	26821144	26821251	26816995	26817079	26823829	26824031	0.0186064	0.0817802	0.033
ENSMUSG00000018209	Stk4	2	+	163914576	163914741	163922474	163922642	163905248	163905329	163924174	163924312	0.0186455	0.0819075	-0.017
ENSMUSG00000035069	Oma1	4	+	102991626	102992133	102997623	102997797	102986416	102986488	102997897	102998005	0.0186926	0.0820691	-0.094
ENSMUSG00000031575	Ash2l	8	-	26941744	26941820	26943111	26943207	26939237	26939331	26944222	26944318	0.0187287	0.0820931	-0.107
ENSMUSG00000052707	Tnrc6a	7	+	130268181	130268229	130306007	130306391	130267769	130267846	130313049	130313469	0.0187147	0.0820931	0.074
ENSMUSG00000004668	Abca13	11	+	9334110	9334329	9351341	9351538	9331729	9331910	9364911	9365069	0.0187199	0.0820931	-0.056
ENSMUSG00000022092	Ppp3cc	14	-	70647380	70647526	70656166	70656278	70645659	70645799	70666436	70666561	0.0187507	0.0821445	-0.095
ENSMUSG00000039671	Zmynd8	2	-	165653707	165654189	165658808	165658924	165646041	165646188	165660389	165660467	0.0187611	0.082145	-0.068
ENSMUSG00000024251	Thada	17	-	84828025	84828162	84828408	84828544	84825478	84825637	84831518	84831726	0.0187805	0.0821852	0.085
ENSMUSG00000019943	Atp2b1	10	+	98462372	98462615	98463921	98464163	98459401	98459616	98465774	98466012	0.0188731	0.0825455	-0.064
ENSMUSG00000020898	1500010J02Rik	11	+	68843187	68843314	68843985	68844100	68841365	68841566	68844192	68844508	0.018932	0.0827578	0.093
ENSMUSG00000041685	Fcho2	13	-	99554730	99554835	99559317	99559470	99547343	99547442	99559686	99559828	0.0190449	0.083206	0.082
ENSMUSG00000020841	Cpd	11	-	76611082	76611406	76613290	76613460	76608942	76609138	76615141	76615284	0.0190668	0.0832563	0.05
ENSMUSG00000041846	Smek1	12	-	102280664	102280855	102282699	102282869	102280034	102280261	102287869	102288028	0.0191589	0.0836131	-0.057
ENSMUSG00000069089	Cdk7	13	-	101486455	101486574	101487526	101487637	101481451	101481551	101489256	101489325	0.0192186	0.083828	0.124
ENSMUSG00000033502	Cdc14a	3	-	116054123	116054190	116069544	116069624	116051371	116051434	116095739	116095832	0.019278	0.0840414	0.101
ENSMUSG00000037243	Zfp692	11	+	58123757	58123835	58123919	58123998	58123455	58123674	58124957	58125072	0.019349	0.0841819	0.079
ENSMUSG00000041408	Wapal	14	+	35551041	35551206	35552416	35552624	35550456	35550572	35554242	35554331	0.0193523	0.0841819	0.061
ENSMUSG00000028718	Stil	4	+	114688776	114688892	114694079	114694194	114686678	114686829	114696086	114697022	0.0193391	0.0841819	-0.099
ENSMUSG00000060012	Kif13b	14	+	65367282	65367445	65369049	65369196	65365765	65365976	65370342	65370492	0.0193349	0.0841819	-0.076
ENSMUSG00000028397	Kdm4c	4	+	73908712	73908873	73917097	73917273	73897839	73897990	73926800	73926915	0.0194156	0.0844117	-0.078
ENSMUSG00000038943	Prc1	7	+	87445186	87445319	87445922	87446045	87439335	87439477	87449246	87449480	0.0194546	0.084413	0.061
ENSMUSG00000066568	Lsm14a	7	-	35150633	35150756	35156073	35156203	35142784	35142961	35160247	35160411	0.019458	0.084413	-0.064
ENSMUSG00000032397	Tipin	9	+	64137516	64137589	64138180	64138256	64135914	64136050	64141816	64141939	0.0194364	0.084413	0.056
ENSMUSG00000028793	Rnf19b	4	+	128753405	128753520	128756150	128756291	128752813	128752976	128757585	128757793	0.0194439	0.084413	-0.07
ENSMUSG00000025199	Chuk	19	-	44165422	44165617	44170713	44170849	44163164	44163267	44171398	44171506	0.0195121	0.0846018	0.058
ENSMUSG00000031782	Coq9	8	+	97374414	97374499	97375750	97375855	97374024	97374167	97377014	97377170	0.0195466	0.0847055	0.092
ENSMUSG00000025701	Alox5	6	-	116364540	116364627	116365391	116365595	116363755	116363934	116370258	116370405	0.0196373	0.0850066	-0.048
ENSMUSG00000026113	Inpp4a	1	+	37440183	37440216	37444542	37444715	37436766	37436905	37445631	37445755	0.0196361	0.0850066	0.075
ENSMUSG00000028483	Snapc3	4	+	83064609	83064687	83073685	83073770	83063647	83063958	83081094	83081199	0.0197157	0.0853001	0.123
ENSMUSG00000031295	Phka2	X	+	157024710	157024881	157026896	157026950	157022395	157022449	157028099	157028300	0.0197591	0.0854415	-0.051
ENSMUSG00000028668	Tceb3	4	-	135566143	135567323	135568784	135568891	135565664	135565779	135570314	135570371	0.0197893	0.0854989	-0.05
ENSMUSG00000037343	Taf2	15	-	54865717	54865787	54868072	54868212	54862600	54862710	54869793	54869987	0.0197937	0.0854989	0.089
ENSMUSG00000020018	Snrpf	10	-	93046774	93046839	93050742	93050868	93045773	93046275	93052283	93052451	0.0198066	0.0855085	0.056
ENSMUSG00000031328	Flna	X	-	71474098	71474260	71474719	71474848	71473659	71473863	71475164	71475305	0.019858	0.0856845	-0.055
ENSMUSG00000031153	Gripap1	X	+	7371385	7371412	7372117	7372225	7369401	7369463	7376415	7376554	0.0199396	0.0859438	0.135
ENSMUSG00000032116	Stt3a	9	-	36551580	36551736	36554138	36554230	36551000	36551189	36555509	36555665	0.0199328	0.0859438	-0.075
ENSMUSG00000054387	Mdm4	1	-	134905713	134905769	134907641	134907775	134900367	134900467	134909213	134909288	0.0200389	0.0863256	0.114
ENSMUSG00000037349	Nudt22	19	-	7068151	7068249	7069160	7069259	7067922	7068016	7069731	7070225	0.02008	0.0864561	0.139
ENSMUSG00000092558	Med20	17	+	47749911	47750066	47755757	47756011	47748530	47748641	47759833	47761367	0.0201323	0.0865651	-0.055
ENSMUSG00000037536	Fbxo34	14	+	48120468	48120545	48124660	48124807	48092308	48092392	48126939	48127121	0.020134	0.0865651	0.227
ENSMUSG00000020740	Gga3	11	-	115452943	115453067	115453745	115453844	115452576	115452680	115456019	115456095	0.0201377	0.0865651	-0.084
ENSMUSG00000029821	Dfna5	6	-	50177277	50177398	50195928	50196121	50172734	50172899	50201274	50201512	0.0201611	0.0866191	-0.056
ENSMUSG00000021357	Exoc2	13	-	30974117	30974242	30978057	30978183	30969416	30969482	30992653	30992772	0.0202577	0.0869411	0.065
ENSMUSG00000025979	Mob4	1	+	55201967	55202068	55205162	55205205	55193520	55193583	55205391	55205478	0.0202527	0.0869411	-0.135
ENSMUSG00000021156	Zmynd11	13	-	9697873	9697951	9709391	9709553	9696889	9696982	9720018	9720178	0.0202884	0.0870261	0.056
ENSMUSG00000052160	Pld4	12	+	114002173	114002357	114002658	114002779	114001607	114001774	114003208	114003336	0.0204	0.0874115	0.051
ENSMUSG00000036636	Clcn7	17	+	25293745	25293797	25294084	25294212	25292312	25292482	25294433	25294519	0.0203902	0.0874115	-0.144
ENSMUSG00000014349	Ube2z	11	-	95919629	95919741	95922250	95922438	95917151	95917264	95924308	95924381	0.0204267	0.0874791	0.066
ENSMUSG00000033943	Mga	2	+	119786075	119786187	119786461	119786695	119783892	119784099	119787529	119787706	0.0204571	0.0875625	-0.084
ENSMUSG00000029629	Phf14	6	+	11937003	11937274	11937575	11937682	11936341	11936488	11938721	11938817	0.0205969	0.0881137	0.053
ENSMUSG00000051786	Tubgcp6	15	-	88946474	88946685	88950939	88951103	88941545	88941719	88952506	88953316	0.0206621	0.0883457	-0.098
ENSMUSG00000037791	Phf12	11	+	77838462	77838588	77839386	77839530	77836528	77837321	77840821	77840920	0.0207124	0.0885133	-0.115
ENSMUSG00000000326	Comt	16	-	18411219	18411413	18411782	18412050	18410775	18410907	18426448	18426945	0.0207967	0.0887878	-0.04
ENSMUSG00000004668	Abca13	11	+	9254828	9254919	9273275	9273452	9235133	9235273	9278216	9278523	0.0207987	0.0887878	-0.02
ENSMUSG00000027822	Slc33a1	3	-	63751993	63752178	63757735	63757926	63751490	63751608	63767337	63768690	0.0208838	0.0891033	-0.125
ENSMUSG00000052085	Dock8	19	+	25197629	25197731	25201557	25201653	25196875	25197014	25201965	25202200	0.020923	0.0892233	0.048
ENSMUSG00000040528	Gm885	11	+	106619016	106619128	106622496	106622610	106616095	106616365	106625169	106625262	0.0209997	0.0895028	0.021
ENSMUSG00000035513	Ntng2	2	-	29054333	29054435	29062937	29063110	29052501	29052669	29083097	29083741	0.0210174	0.0895307	0.112
ENSMUSG00000045975	C2cd2	16	-	98111619	98111724	98113795	98113915	98107693	98107816	98134215	98134314	0.0210545	0.0896411	-0.147
ENSMUSG00000021892	Sh3bp5	14	-	32190576	32190796	32192574	32192705	32188789	32189050	32200904	32201069	0.0211195	0.08987	-0.054
ENSMUSG00000004730	Emr1	17	+	57501094	57501157	57541327	57541474	57498121	57498179	57541923	57542079	0.0211531	0.0899652	-0.091
ENSMUSG00000036503	Rnf13	3	+	57600119	57600207	57624428	57624522	57583304	57583430	57636885	57636966	0.021198	0.0901082	0.046
ENSMUSG00000039205	Ciz1	2	+	32226768	32226928	32227155	32227277	32226383	32226621	32227817	32228015	0.0212754	0.0902875	-0.112
ENSMUSG00000027327	1700037H04Rik	2	-	130977353	130977496	130979329	130979446	130973891	130974030	130985688	130985770	0.0212742	0.0902875	0.105
ENSMUSG00000024885	Aldh3b1	19	-	3921696	3921807	3923738	3923901	3921472	3921593	3929695	3929761	0.0212803	0.0902875	-0.045
ENSMUSG00000057191	AB124611	9	+	21333206	21333527	21340351	21340441	21330619	21330751	21343530	21343558	0.0212852	0.0902875	0.026
ENSMUSG00000035569	Ankrd11	8	-	125439800	125439945	125498628	125498692	125432567	125432706	125565848	125565897	0.0213406	0.0904745	0.043
ENSMUSG00000021713	Ppwd1	13	-	105013171	105013272	105015429	105015532	105012917	105013038	105018685	105018923	0.0213573	0.0904974	-0.103
ENSMUSG00000040940	Arhgef1	7	+	25702913	25703019	25704202	25704370	25701819	25701960	25704649	25704795	0.0214525	0.090757	-0.045
ENSMUSG00000035513	Ntng2	2	-	29054333	29054435	29062911	29063110	29052501	29052669	29083097	29083741	0.0214458	0.090757	0.112
ENSMUSG00000059456	Ptk2b	14	-	66774808	66774889	66775126	66775264	66772098	66773106	66775897	66775944	0.0214351	0.090757	0.074
ENSMUSG00000028180	Zranb2	3	+	157199297	157199350	157199441	157199550	157197360	157197438	157200550	157200633	0.0214842	0.0908434	0.049
ENSMUSG00000024068	Spast	17	+	74755425	74755509	74758593	74758689	74751289	74751376	74766587	74766775	0.0215418	0.091039	0.104
ENSMUSG00000066568	Lsm14a	7	-	35132944	35133001	35136304	35136536	35129664	35130977	35138408	35138580	0.0215641	0.0910849	0.056
ENSMUSG00000035181	Heatr5a	12	-	52994636	52994859	52995249	52995429	52992208	52992454	52997549	52997618	0.021592	0.0911548	-0.085
ENSMUSG00000028411	Aptx	4	-	40641884	40642169	40642409	40642456	40640422	40640482	40644249	40644386	0.0216319	0.0912708	-0.103
ENSMUSG00000059714	Flot1	17	+	35961223	35961314	35961510	35961654	35961071	35961147	35961777	35961897	0.0216422	0.0912708	-0.047
ENSMUSG00000041720	Pi4ka	16	-	17318575	17318646	17323129	17323163	17318372	17318497	17325205	17325339	0.0217028	0.0914782	-0.071
ENSMUSG00000024220	Zfp523	17	+	28338205	28338385	28339059	28339293	28337952	28338078	28339379	28339543	0.0217266	0.0915301	-0.159
ENSMUSG00000040732	Erg	16	-	95611500	95611652	95631341	95631559	95601674	95601878	95680834	95680852	0.0217605	0.0916248	-0.07
ENSMUSG00000053768	Chchd3	6	-	32918200	32918318	32958482	32958564	32842291	32842375	32999336	32999424	0.0217776	0.0916452	-0.087
ENSMUSG00000028859	Csf3r	4	+	125711665	125711819	125712542	125712622	125709355	125709543	125713009	125713223	0.0218028	0.0916452	0.014
ENSMUSG00000001741	Il16	7	-	90797224	90797326	90799390	90799559	90794811	90795070	90800388	90801472	0.021811	0.0916452	-0.048
ENSMUSG00000029208	Guf1	5	+	69952373	69952438	69952892	69953096	69951670	69951754	69955762	69955886	0.021797	0.0916452	0.158
ENSMUSG00000026656	Fcgr2b	1	-	172898110	172898365	172899604	172899625	172896576	172896831	172906031	172906178	0.0218532	0.0917743	-0.06
ENSMUSG00000003131	Pafah1b2	9	-	45783163	45783280	45784123	45784213	45781024	45781147	45786724	45786812	0.0218811	0.0918435	0.063
ENSMUSG00000028465	Tln1	4	-	43566317	43566422	43567149	43567210	43565857	43566013	43567918	43568046	0.0219025	0.0918851	-0.047
ENSMUSG00000018501	Ncor1	11	-	62162854	62162995	62164879	62165048	62158736	62158820	62166735	62166836	0.0219456	0.0919992	-0.051
ENSMUSG00000066406	Akap13	7	+	82870185	82870298	82870853	82871006	82868670	82868806	82871855	82872106	0.0219527	0.0919992	-0.049
ENSMUSG00000028869	Gnl2	4	+	124712458	124712553	124714765	124714905	124711481	124711566	124718180	124718365	0.0220039	0.0921656	0.108
ENSMUSG00000027326	Casc5	2	+	118902671	118902739	118903633	118903732	118901967	118902106	118907245	118907361	0.0220375	0.0922584	0.085
ENSMUSG00000031622	Sin3b	8	+	75277443	75277536	75280371	75280466	75277065	75277239	75280746	75280951	0.0220698	0.0923453	-0.091
ENSMUSG00000028343	Erp44	4	-	48209674	48209777	48217015	48217157	48206194	48207581	48217989	48218101	0.0221196	0.0925055	-0.055
ENSMUSG00000056552	Zfp953	13	-	67446285	67446381	67448778	67448905	67440242	67444593	67461439	67461541	0.0221799	0.0927091	0.101
ENSMUSG00000021147	Wdr37	13	-	8819656	8819791	8834542	8834684	8802240	8805192	8836028	8836269	0.0221949	0.0927237	-0.062
ENSMUSG00000035621	Midn	10	+	79616560	79616878	79617075	79617217	79614405	79614468	79617878	79618151	0.0222729	0.0930011	0.063
ENSMUSG00000058486	Wdr91	6	-	34836065	34836178	34836807	34836916	34834183	34834381	34838953	34839122	0.0223295	0.0931886	-0.14
ENSMUSG00000063108	Zfp26	9	-	20243965	20244048	20244635	20244719	20237415	20243104	20245772	20245899	0.0223896	0.0933909	0.064
ENSMUSG00000069539	Scyl2	10	-	89108206	89108299	89109503	89109604	89104735	89104855	89112709	89112828	0.0224183	0.0934622	-0.068
ENSMUSG00000035781	C030046I01Rik	10	-	79375393	79375514	79375969	79376091	79375140	79375226	79376301	79376456	0.0225102	0.0937965	-0.046
ENSMUSG00000028438	Kif24	4	-	41360861	41361077	41375377	41376015	41356764	41356852	41411742	41411873	0.022579	0.0940342	-0.145
ENSMUSG00000044098	Rsbn1	3	+	103732273	103732947	103757559	103757697	103718042	103719076	103758027	103758170	0.0226173	0.0941448	-0.064
ENSMUSG00000021671	Poc5	13	+	97161542	97161630	97163181	97163299	97160177	97160317	97164446	97164524	0.0226648	0.0942935	-0.124
ENSMUSG00000025437	Usp33	3	+	152021599	152021662	152023246	152023399	152021109	152021163	152024863	152024966	0.0227646	0.0946595	0.079
ENSMUSG00000042410	Agps	2	+	75729848	75729925	75732101	75732214	75726172	75726224	75738238	75738308	0.022789	0.0947122	-0.068
ENSMUSG00000024659	Anxa1	19	-	20449714	20449837	20451141	20451200	20447917	20448260	20452096	20452192	0.022831	0.0948375	-0.049
ENSMUSG00000030346	Rad51ap1	6	-	126878158	126878178	126880010	126880120	126877555	126877708	126884731	126884867	0.0228687	0.0949044	-0.059
ENSMUSG00000029017	Pmpcb	5	+	21249196	21249276	21251795	21251908	21248575	21248774	21252795	21252939	0.0228708	0.0949044	-0.141
ENSMUSG00000035505	Cox18	5	-	90648384	90648548	90651255	90651356	90647936	90648061	90652640	90652997	0.0229182	0.0950518	-0.17
ENSMUSG00000028954	Nub1	5	+	24207167	24207351	24209236	24209389	24204482	24204589	24212255	24212402	0.0229993	0.095339	0.05
ENSMUSG00000037257	Aagab	9	+	63486846	63486951	63487399	63487449	63484190	63484290	63488013	63489696	0.0230497	0.0954986	-0.097
ENSMUSG00000043241	Upf2	2	+	5948258	5948534	5950407	5950591	5947160	5947364	5955157	5955297	0.0231907	0.0960329	0.091
ENSMUSG00000028107	Tars2	3	-	95551361	95551579	95551964	95552063	95550457	95550620	95552409	95552556	0.0232037	0.0960371	-0.074
ENSMUSG00000004677	Myo9b	8	+	73874825	73874947	73875785	73875913	73874033	73874088	73876068	73876244	0.0232248	0.0960751	-0.045
ENSMUSG00000029202	Pds5a	5	-	66021157	66021294	66022951	66023020	66019237	66019361	66025410	66025569	0.0232505	0.0961318	-0.048
ENSMUSG00000004668	Abca13	11	+	9422338	9422422	9428980	9429050	9410463	9410734	9432367	9432486	0.0232807	0.0962069	-0.078
ENSMUSG00000038608	Dock10	1	-	80530360	80530498	80532427	80532540	80528896	80529079	80533419	80533544	0.0233057	0.0962608	-0.075
ENSMUSG00000061533	4930534B04Rik	12	-	92608501	92608636	92620087	92620228	92587189	92587316	92622673	92622849	0.0233375	0.0963422	0.028
ENSMUSG00000038482	Tfdp1	8	+	13365088	13365195	13369458	13369580	13357042	13357109	13370480	13370646	0.023357	0.0963732	0.065
ENSMUSG00000049470	Aff4	11	+	53224417	53224461	53225337	53225558	53222769	53222863	53228889	53234761	0.0235248	0.0970158	0.145
ENSMUSG00000039735	Fnbp1l	3	-	122261937	122262084	122263750	122263879	122260820	122261024	122266752	122266857	0.0235867	0.0971708	0.159
ENSMUSG00000061306	Slc38a10	11	-	119996093	119996196	120000299	120000443	119994168	119994173	120001906	120002000	0.0235788	0.0971708	0.063
ENSMUSG00000004789	Dlst	12	+	86470741	86470815	86471409	86471493	86469260	86469391	86471846	86472014	0.0237117	0.0976356	-0.058
ENSMUSG00000078765	U2af1l4	7	+	31349100	31349150	31349221	31349320	31348948	31349015	31349492	31349626	0.0237254	0.0976421	0.133
ENSMUSG00000030421	C80913	7	-	38752339	38752508	38754398	38754456	38750249	38750598	38754624	38754716	0.0237768	0.0978031	0.072
ENSMUSG00000017299	Dnttip1	2	+	164572962	164573059	164579609	164579708	164572206	164572277	164582889	164582958	0.0237894	0.0978051	-0.108
ENSMUSG00000089872	Rps6kc1	1	-	192695470	192695830	192723329	192723450	192668365	192668481	192728961	192728997	0.0238509	0.0980075	-0.064
ENSMUSG00000020220	Vps13d	4	-	144573220	144573352	144606637	144606833	144566430	144566671	144610039	144610172	0.0238704	0.0980261	0.068
ENSMUSG00000029311	Hsd17b11	5	-	104437597	104437704	104447192	104447300	104432190	104432328	104450548	104450938	0.023887	0.0980261	-0.05
ENSMUSG00000029505	Ep400	5	-	111164368	111164665	111168314	111168700	111162737	111162923	111170988	111171079	0.0239043	0.0980261	0.055
ENSMUSG00000031004	Mki67	7	-	142899043	142900003	142900448	142900494	142897292	142897468	142902527	142902594	0.0238967	0.0980261	0.054
ENSMUSG00000042599	Jhdm1d	6	-	39115095	39115202	39120122	39120309	39108212	39108304	39120767	39120909	0.0239675	0.0982347	-0.064
ENSMUSG00000024241	Sos1	17	-	80819602	80819825	80822021	80822125	80818348	80818468	80822455	80822578	0.0240566	0.0984992	0.089
ENSMUSG00000019790	Stxbp5	10	-	9528217	9528396	9528826	9529047	9519740	9519866	9531465	9531506	0.0240511	0.0984992	-0.051
ENSMUSG00000004668	Abca13	11	+	9120774	9120898	9156172	9156336	9116160	9116254	9158463	9158594	0.0240892	0.0985825	-0.049
ENSMUSG00000033826	Dnahc8	17	+	30823327	30823447	30827125	30827261	30820575	30820656	30830893	30831006	0.024105	0.0985967	-0.049
ENSMUSG00000033632	AW554918	18	+	25503364	25503463	25558426	25558608	25498214	25498885	25578467	25578576	0.024128	0.0986406	-0.136
ENSMUSG00000001424	Snd1	6	+	28576099	28576189	28618557	28618658	28495484	28495598	28657033	28657144	0.0241491	0.0986765	-0.074
ENSMUSG00000039233	Tbce	13	-	14100881	14100958	14101895	14101998	14098708	14098804	14102808	14102908	0.0242964	0.0992278	-0.101
ENSMUSG00000026464	Zc3h11a	1	-	135530338	135530437	135532573	135532633	135523343	135523847	135533925	135534036	0.0243189	0.099269	0.069
ENSMUSG00000036333	Kidins220	12	+	25725320	25725434	25735959	25736091	25723188	25723415	25737661	25737760	0.0243834	0.0994545	0.086
ENSMUSG00000022723	Crybg3	16	-	59551997	59552113	59552355	59552400	59550227	59550375	59553932	59555578	0.0243891	0.0994545	-0.095
ENSMUSG00000029545	Acads	5	-	115561327	115561423	115561645	115561783	115561102	115561159	115561865	115562036	0.024447	0.0996399	0.133
ENSMUSG00000028397	Kdm4c	4	+	73952868	73952918	73957550	73957654	73944344	73944538	73961415	73961553	0.0245009	0.099809	0.063
ENSMUSG00000002963	Pnkp	7	+	52113532	52114119	52116358	52116429	52112708	52112924	52116516	52116609	0.0245471	0.0999462	-0.055
ENSMUSG00000025871	4833439L19Rik	13	-	54660558	54660685	54663053	54663232	54657887	54658012	54665545	54665633	0.024562	0.0999562	0.074

## Sheet: Retained Intron
Supplementary Data 5d. Differentially spliced retained intron junctions (FDR<10%, |delta percent spliced in or PSI (∆Ψ)|>1%) between vehicle-treated mutant and wildtype U2AF1-expressing bone marrow cells in vivo
Ensembl Gene ID (mm9)	Gene Symbol	Chromosome	Strand	Retained Intron Exon Start (0 base)	Retained Intron Exon End	Upstream Exon Start	Upstream Exon End	Downstream Exon Start	Downstream Exon End	Nominal p-value	FDR	Percent Spliced In (PSI or Ψ)
ENSMUSG00000061232	H2-K1	17	-	34133771	34134102	34133771	34133804	34133982	34134102	0	0	0.061
ENSMUSG00000040859	Bsdc1	4	+	129142473	129144234	129142473	129142590	129144066	129144234	0	0	0.178
ENSMUSG00000003153	Slc2a3	6	-	122687075	122690011	122687075	122687316	122689850	122690011	0	0	0.106
ENSMUSG00000027829	Ccnl1	3	-	65751818	65752325	65751818	65751930	65752183	65752325	0	0	0.215
ENSMUSG00000074063	Osgin1	8	+	121966815	121967183	121966815	121967007	121967091	121967183	0	0	0.178
ENSMUSG00000025066	Sfr1	19	+	47807119	47807478	47807119	47807244	47807292	47807478	0	0	0.23
ENSMUSG00000025066	Sfr1	19	+	47807119	47807478	47807119	47807291	47807339	47807478	0	0	-0.52
ENSMUSG00000027360	Hdc	2	-	126429976	126432218	126429976	126430111	126432095	126432218	0	0	0.094
ENSMUSG00000030142	Clec4e	6	-	123236225	123239007	123236225	123236377	123236449	123239007	0	0	0.305
ENSMUSG00000028410	Dnaja1	4	+	40673137	40675216	40673137	40673242	40674988	40675216	0	0	0.2
ENSMUSG00000039637	Coro7	16	-	4634588	4634907	4634588	4634681	4634761	4634907	0	0	0.091
ENSMUSG00000059796	Eif4a1	11	-	69481196	69481613	69481196	69481276	69481523	69481613	0	0	0.069
ENSMUSG00000059796	Eif4a1	11	-	69481697	69482255	69481697	69482050	69482145	69482255	0	0	0.077
ENSMUSG00000059796	Eif4a1	11	-	69481697	69482050	69481697	69481835	69481906	69482050	0	0	0.078
ENSMUSG00000007458	M6pr	6	+	122263276	122265184	122263276	122263443	122265074	122265184	0	0	0.057
ENSMUSG00000031167	Rbm3	X	-	7720973	7721805	7720973	7721073	7721698	7721805	0	0	0.034
ENSMUSG00000001627	Ifrd1	12	-	40943744	40944069	40943744	40943829	40943964	40944069	0	0	0.247
ENSMUSG00000021134	Srsf5	12	+	82050480	82051484	82050480	82050591	82050706	82051484	0	0	0.117
ENSMUSG00000019850	Tnfaip3	10	-	18725356	18726839	18725356	18725537	18726668	18726839	0	0	0.181
ENSMUSG00000019850	Tnfaip3	10	-	18723381	18725137	18723381	18723563	18724262	18725137	0	0	0.356
ENSMUSG00000058818	Lilrb3	7	-	3668195	3669028	3668195	3668492	3668719	3669028	0	0	-0.187
ENSMUSG00000060216	Arrb2	11	+	70251445	70251893	70251445	70251530	70251820	70251893	0	0	0.062
ENSMUSG00000003031	Cdkn1b	6	+	134871973	134875531	134871973	134872101	134874260	134875531	0	0	0.158
ENSMUSG00000000787	Ddx3x	X	+	12864350	12864689	12864350	12864509	12864589	12864689	0	0	0.101
ENSMUSG00000000787	Ddx3x	X	+	12865404	12865797	12865404	12865490	12865698	12865797	0	0	0.097
ENSMUSG00000008348	Ubc	5	-	125866346	125868634	125866346	125867580	125867808	125868634	0	0	0.065
ENSMUSG00000029148	Nrbp1	5	+	31546538	31546932	31546538	31546661	31546830	31546932	0	0	0.122
ENSMUSG00000025473	Adam8	7	-	147172201	147172707	147172201	147172367	147172631	147172707	0	0	0.224
ENSMUSG00000025473	Adam8	7	-	147173077	147173636	147173077	147173167	147173458	147173636	0	0	0.141
ENSMUSG00000025473	Adam8	7	-	147170627	147171329	147170627	147170742	147171235	147171329	0	0	0.218
ENSMUSG00000032577	Mapkapk3	9	-	107164753	107166095	107164753	107164818	107165955	107166095	0	0	0.065
ENSMUSG00000030142	Clec4e	6	-	123236225	123239007	123236225	123236536	123238911	123239007	1.88738e-15	7.16024e-14	0.335
ENSMUSG00000036931	Nfkbid	7	+	31210727	31211040	31210727	31210874	31210988	31211040	2.44249e-15	8.98541e-14	0.164
ENSMUSG00000024431	Nr3c1	18	-	39645651	39646886	39645651	39646637	39646664	39646886	2.55351e-15	9.11754e-14	0.123
ENSMUSG00000029177	Cenpa	5	+	30975354	30975816	30975354	30975432	30975665	30975816	4.21885e-15	1.46334e-13	0.062
ENSMUSG00000028821	Syf2	4	+	134490370	134490964	134490370	134490496	134490846	134490964	7.54952e-15	2.54586e-13	0.059
ENSMUSG00000005687	Bcas2	3	+	102978262	102981342	102978262	102978424	102981261	102981342	9.10383e-15	2.98704e-13	0.462
ENSMUSG00000002014	Ssr4	X	+	71032522	71034292	71032522	71032645	71034173	71034292	1.46549e-14	4.68187e-13	0.051
ENSMUSG00000074063	Osgin1	8	+	121966332	121967007	121966332	121966469	121966815	121967007	1.73195e-14	5.39124e-13	0.182
ENSMUSG00000029385	Ccng2	5	+	93699819	93700305	93699819	93700070	93700226	93700305	2.0095e-14	6.09884e-13	0.087
ENSMUSG00000029146	Snx17	5	+	31498323	31498637	31498323	31498414	31498549	31498637	8.9817e-14	2.65946e-12	0.068
ENSMUSG00000021134	Srsf5	12	+	82048482	82050155	82048482	82048581	82048782	82050155	1.43774e-13	4.15575e-12	0.094
ENSMUSG00000010110	Stx5a	19	+	8817569	8817913	8817569	8817625	8817842	8817913	9.04943e-13	2.55488e-11	0.065
ENSMUSG00000036067	Slc2a6	2	-	26878607	26879163	26878607	26878769	26879054	26879163	3.1144e-12	8.59291e-11	0.174
ENSMUSG00000026399	Cd55	1	-	132344904	132346140	132344904	132344985	132345993	132346140	4.76275e-12	1.28488e-10	0.076
ENSMUSG00000021123	Rdh12	12	+	80312374	80313744	80312374	80312530	80313639	80313744	1.61238e-11	4.25527e-10	0.118
ENSMUSG00000031765	Mt1	8	+	96703722	96704225	96703722	96703788	96704001	96704225	3.63535e-11	9.39003e-10	0.056
ENSMUSG00000070493	Chchd2	5	-	130358299	130360054	130358299	130358450	130359804	130360054	5.25218e-11	1.32836e-09	0.127
ENSMUSG00000004677	Myo9b	8	+	73872229	73873093	73872229	73872800	73872833	73873093	1.09726e-10	2.71852e-09	-0.225
ENSMUSG00000070034	Sp110	1	-	87475631	87476320	87475631	87475774	87476218	87476320	1.20077e-10	2.91547e-09	0.098
ENSMUSG00000039515	Ppp2r4	2	+	30293748	30295284	30293748	30293873	30295183	30295284	1.49297e-10	3.55385e-09	0.085
ENSMUSG00000028821	Syf2	4	+	134490846	134491379	134490846	134490964	134491288	134491379	1.92202e-10	4.48717e-09	0.041
ENSMUSG00000032359	Ctsh	9	+	89961864	89963311	89961864	89961946	89963242	89963311	2.2543e-10	5.16363e-09	0.062
ENSMUSG00000024858	Adrbk1	19	-	4291238	4291641	4291238	4291330	4291589	4291641	4.84467e-09	1.08915e-07	0.035
ENSMUSG00000003068	Stk11	10	+	79588777	79589114	79588777	79588910	79588977	79589114	5.06139e-09	1.11719e-07	0.06
ENSMUSG00000045482	Trrap	5	+	145545126	145546434	145545126	145545215	145546337	145546434	6.34754e-09	1.37606e-07	0.11
ENSMUSG00000001305	Rrp15	1	-	188561466	188563742	188561466	188561564	188563482	188563742	7.60135e-09	1.61895e-07	0.076
ENSMUSG00000034908	Sidt2	9	-	45753226	45753442	45753226	45753293	45753368	45753442	1.51726e-08	3.17578e-07	0.06
ENSMUSG00000021281	Tnfaip2	12	+	112686457	112686850	112686457	112686580	112686749	112686850	1.71048e-08	3.51953e-07	0.063
ENSMUSG00000005687	Bcas2	3	+	102978262	102981342	102978262	102978424	102979541	102981342	1.86416e-08	3.77182e-07	0.261
ENSMUSG00000020964	Sel1l	12	-	93052271	93053133	93052271	93052444	93053058	93053133	2.19851e-08	4.3754e-07	-0.032
ENSMUSG00000007850	Hnrnph1	11	+	50192969	50193466	50192969	50193125	50193322	50193466	2.32787e-08	4.55813e-07	0.089
ENSMUSG00000024948	Map4k2	19	+	6345576	6345836	6345576	6345610	6345727	6345836	2.64018e-08	5.08759e-07	0.04
ENSMUSG00000002550	Uck1	2	-	32113796	32114187	32113796	32113939	32114090	32114187	2.95898e-08	5.61282e-07	0.083
ENSMUSG00000027889	Ampd2	3	-	107883184	107883692	107883184	107883253	107883561	107883692	3.07768e-08	5.74817e-07	0.11
ENSMUSG00000026177	Slc11a1	1	+	74426356	74426841	74426356	74426463	74426770	74426841	3.69288e-08	6.79266e-07	0.073
ENSMUSG00000026034	Clk1	1	-	58473856	58474227	58473856	58474023	58474110	58474227	3.7565e-08	6.80655e-07	0.112
ENSMUSG00000060601	Nr1h2	7	-	51808948	51809293	51808948	51809078	51809178	51809293	4.47024e-08	7.98069e-07	0.119
ENSMUSG00000040354	Mars	10	-	126733596	126734000	126733596	126733689	126733928	126734000	4.79636e-08	8.43881e-07	0.182
ENSMUSG00000039263	Npepl1	2	+	173946044	173946625	173946044	173946168	173946448	173946625	5.04906e-08	8.75651e-07	0.216
ENSMUSG00000000134	Tfe3	X	+	7348120	7349722	7348120	7348196	7349574	7349722	5.82916e-08	9.96705e-07	0.053
ENSMUSG00000031537	Ikbkb	8	-	23775960	23776383	23775960	23776108	23776283	23776383	6.49066e-08	1.0944e-06	0.069
ENSMUSG00000029730	Mcm7	5	-	138610576	138610952	138610576	138610701	138610787	138610952	8.88462e-08	1.46167e-06	0.032
ENSMUSG00000021488	Nsd1	13	+	55314564	55315511	55314564	55314678	55315421	55315511	8.9097e-08	1.46167e-06	0.083
ENSMUSG00000052593	Adam17	12	-	21334914	21336024	21334914	21334993	21335893	21336024	1.06754e-07	1.72799e-06	0.081
ENSMUSG00000001918	Slc1a5	7	+	17381106	17381507	17381106	17381301	17381372	17381507	1.11405e-07	1.77697e-06	0.212
ENSMUSG00000038671	Arfrp1	2	-	181098718	181099103	181098718	181098801	181099015	181099103	1.12707e-07	1.77697e-06	0.165
ENSMUSG00000004947	Dtx2	5	+	136502339	136504442	136502339	136502477	136504368	136504442	1.53141e-07	2.3835e-06	0.131
ENSMUSG00000070284	Gmppb	9	+	107953179	107953573	107953179	107953307	107953390	107953573	1.61261e-07	2.47811e-06	0.126
ENSMUSG00000046516	Cox17	16	+	38347125	38349415	38347125	38347293	38349326	38349415	1.71725e-07	2.60593e-06	0.028
ENSMUSG00000030822	Prr14	7	+	134617108	134617500	134617108	134617230	134617310	134617500	1.74244e-07	2.61151e-06	0.074
ENSMUSG00000015757	Ppil4	10	+	7517555	7518355	7517555	7517673	7518212	7518355	2.03299e-07	3.00981e-06	0.088
ENSMUSG00000036833	Pnpla7	2	+	24858134	24858552	24858134	24858235	24858408	24858552	2.35431e-07	3.44353e-06	0.092
ENSMUSG00000026873	Phf19	2	-	34766683	34767322	34766683	34766765	34767136	34767322	2.45413e-07	3.5468e-06	0.209
ENSMUSG00000002963	Pnkp	7	+	52113532	52114119	52113532	52113579	52113822	52114119	2.60921e-07	3.72656e-06	0.047
ENSMUSG00000022558	Heatr7a	15	+	76264492	76265217	76264492	76264588	76265112	76265217	3.01727e-07	4.25926e-06	0.14
ENSMUSG00000073422	H2-Ke6	17	-	34163795	34164046	34163795	34163880	34163960	34164046	3.7371e-07	5.21476e-06	-0.056
ENSMUSG00000042726	Trafd1	5	-	121825024	121825881	121825024	121825255	121825804	121825881	4.01882e-07	5.54414e-06	0.073
ENSMUSG00000008690	Ncaph2	15	+	89194035	89194265	89194035	89194120	89194196	89194265	4.6151e-07	6.2952e-06	0.052
ENSMUSG00000010110	Stx5a	19	+	8823144	8823378	8823144	8823201	8823296	8823378	4.80314e-07	6.40771e-06	0.119
ENSMUSG00000022617	Chkb	15	-	89258564	89259258	89258564	89258660	89258841	89259258	4.79376e-07	6.40771e-06	0.089
ENSMUSG00000092607	Scnm1	3	-	94937121	94937550	94937121	94937210	94937479	94937550	5.79582e-07	7.64797e-06	-0.109
ENSMUSG00000036661	Dennd3	15	+	73398851	73399175	73398851	73398955	73399037	73399175	6.61336e-07	8.63293e-06	0.087
ENSMUSG00000026277	Stk25	1	-	95522627	95523710	95522627	95522785	95523601	95523710	7.83739e-07	1.01219e-05	0.149
ENSMUSG00000059248	2016-09-09	11	+	117217926	117220784	117217926	117218023	117220732	117220784	8.74635e-07	1.11769e-05	0.031
ENSMUSG00000007029	Vars	17	+	35148544	35148843	35148544	35148639	35148752	35148843	9.61037e-07	1.21531e-05	0.04
ENSMUSG00000031827	Cotl1	8	-	122333124	122334255	122333124	122333949	122334000	122334255	1.05202e-06	1.31665e-05	0.033
ENSMUSG00000070034	Sp110	1	-	87481477	87482870	87481477	87481627	87482789	87482870	1.20315e-06	1.44616e-05	0.068
ENSMUSG00000003033	Ap1m1	8	+	74777107	74777532	74777107	74777179	74777373	74777532	1.18714e-06	1.44616e-05	0.058
ENSMUSG00000037805	Rpl10a	17	+	28465911	28466467	28465911	28465992	28466318	28466467	1.20053e-06	1.44616e-05	0.165
ENSMUSG00000029148	Nrbp1	5	+	31552462	31552738	31552462	31552513	31552602	31552738	1.20022e-06	1.44616e-05	0.043
ENSMUSG00000068329	Htra2	6	-	83002691	83003064	83002691	83002797	83003031	83003064	1.63776e-06	1.94926e-05	0.128
ENSMUSG00000038685	Rtel1	2	+	181086280	181086658	181086280	181086404	181086507	181086658	1.66777e-06	1.9657e-05	0.157
ENSMUSG00000027333	Smox	2	+	131345830	131346907	131345830	131346004	131346147	131346907	1.71278e-06	1.99935e-05	0.077
ENSMUSG00000060601	Nr1h2	7	-	51807324	51807990	51807324	51807606	51807876	51807990	1.87275e-06	2.14483e-05	0.208
ENSMUSG00000029071	Dvl1	4	+	155228839	155229134	155228839	155228909	155228994	155229134	1.86438e-06	2.14483e-05	0.161
ENSMUSG00000005481	Ddx39	8	+	86245632	86246260	86245632	86245751	86246128	86246260	1.99219e-06	2.2603e-05	0.064
ENSMUSG00000036932	Aifm1	X	-	45836331	45837812	45836331	45836439	45837703	45837812	2.37794e-06	2.67299e-05	0.071
ENSMUSG00000022721	Trmt2a	16	+	18251451	18251753	18251451	18251567	18251641	18251753	2.67217e-06	2.97616e-05	0.123
ENSMUSG00000071646	Mta2	19	+	9020756	9021240	9020756	9020874	9021137	9021240	2.72291e-06	3.0051e-05	0.069
ENSMUSG00000026790	Odf2	2	+	29769750	29770030	29769750	29769822	29769913	29770030	2.94436e-06	3.22023e-05	0.057
ENSMUSG00000031985	Gnpat	8	+	127410582	127410846	127410582	127410679	127410752	127410846	3.42917e-06	3.71697e-05	0.072
ENSMUSG00000000759	Tubgcp3	8	-	12624817	12625113	12624817	12624949	12625024	12625113	3.73672e-06	4.01449e-05	0.115
ENSMUSG00000020745	Pafah1b1	11	-	74487451	74493116	74487451	74491244	74492959	74493116	3.82817e-06	4.07667e-05	0.05
ENSMUSG00000022884	Eif4a2	16	+	23110057	23110416	23110057	23110226	23110306	23110416	4.30396e-06	4.54348e-05	0.074
ENSMUSG00000023393	Slc17a9	2	+	180466584	180467277	180466584	180466712	180467137	180467277	4.80111e-06	5.02461e-05	-0.179
ENSMUSG00000039637	Coro7	16	-	4634298	4634907	4634298	4634430	4634588	4634907	6.28367e-06	6.51998e-05	0.042
ENSMUSG00000040356	Skiv2l	17	-	34982593	34982857	34982593	34982700	34982772	34982857	6.62254e-06	6.81336e-05	0.09
ENSMUSG00000027381	Bcl2l11	2	+	127954355	127954750	127954355	127954492	127954660	127954750	7.07984e-06	7.22262e-05	0.202
ENSMUSG00000028678	Kif2c	4	-	116850525	116850851	116850525	116850574	116850749	116850851	7.57085e-06	7.65918e-05	0.042
ENSMUSG00000000131	Xpo6	7	-	133250584	133252137	133250584	133250746	133251965	133252137	8.03923e-06	8.06581e-05	0.032
ENSMUSG00000032322	Pstpip1	9	+	55975291	55975667	55975291	55975344	55975533	55975667	8.21184e-06	8.13646e-05	0.047
ENSMUSG00000021453	Gadd45g	13	+	51942720	51943138	51942720	51942822	51942924	51943138	8.24369e-06	8.13646e-05	0.069
ENSMUSG00000041375	Ccdc9	7	-	16862075	16863887	16862075	16862122	16863705	16863887	9.58394e-06	9.33286e-05	0.068
ENSMUSG00000029578	Wipi2	5	+	143134145	143135116	143134145	143134242	143135018	143135116	9.60962e-06	9.33286e-05	0.11
ENSMUSG00000020897	Aurkb	11	+	68861675	68862146	68861675	68861867	68862007	68862146	9.68914e-06	9.33541e-05	0.033
ENSMUSG00000022443	Myh9	15	-	77621477	77622209	77621477	77621576	77622145	77622209	9.9263e-06	9.48861e-05	0.017
ENSMUSG00000028309	Rnf20	4	+	49644931	49645384	49644931	49645083	49645236	49645384	1.04816e-05	9.94113e-05	0.12
ENSMUSG00000025571	Tnrc6c	11	+	117610890	117614458	117610890	117611131	117614290	117614458	1.20615e-05	0.000112636	0.148
ENSMUSG00000027671	Actl6a	3	+	32619107	32619437	32619107	32619222	32619356	32619437	1.2009e-05	0.000112636	0.086
ENSMUSG00000001017	2500003M10Rik	3	-	90310029	90311548	90310029	90310183	90311466	90311548	1.26599e-05	0.000117322	0.143
ENSMUSG00000032115	Hyou1	9	+	44195114	44195412	44195114	44195175	44195332	44195412	1.27714e-05	0.000117458	0.042
ENSMUSG00000035929	H2-Q4	17	+	35516764	35517581	35516764	35517118	35517305	35517581	1.36645e-05	0.000124727	0.174
ENSMUSG00000022558	Heatr7a	15	+	76238321	76238958	76238321	76238473	76238817	76238958	1.41389e-05	0.000128094	0.052
ENSMUSG00000053332	Gas5	1	+	162968355	162968670	162968355	162968403	162968587	162968670	1.58771e-05	0.000141727	0.035
ENSMUSG00000035697	Hmha1	10	+	79484821	79485100	79484821	79484932	79485019	79485100	1.5843e-05	0.000141727	0.033
ENSMUSG00000034518	Hmgxb4	8	+	77523458	77523790	77523458	77523607	77523711	77523790	1.60074e-05	0.000141847	0.058
ENSMUSG00000007850	Hnrnph1	11	+	50193322	50196217	50193322	50193466	50196038	50196217	1.74362e-05	0.000153388	0.071
ENSMUSG00000022508	Bcl6	16	-	23968392	23971685	23968392	23968523	23971500	23971685	1.83012e-05	0.00015984	-0.295
ENSMUSG00000001588	Acap1	11	-	69698297	69699106	69698297	69698367	69698894	69699106	1.90694e-05	0.000165359	0.062
ENSMUSG00000023944	Hsp90ab1	17	-	45705806	45706336	45705806	45706075	45706188	45706336	2.32135e-05	0.000199867	0.02
ENSMUSG00000004846	Plod3	5	+	137467413	137467958	137467413	137467527	137467641	137467958	2.41599e-05	0.00020655	0.032
ENSMUSG00000032596	Uba7	9	+	107879659	107880353	107879659	107879806	107880182	107880353	2.62103e-05	0.000222513	0.112
ENSMUSG00000029464	Gpn3	5	+	122831198	122831503	122831198	122831314	122831406	122831503	2.99129e-05	0.000252182	0.083
ENSMUSG00000024299	Adamts10	17	+	33675012	33675355	33675012	33675118	33675208	33675355	3.06273e-05	0.000256425	0.119
ENSMUSG00000059552	Trp53	11	+	69400873	69402049	69400873	69401134	69401865	69402049	3.32298e-05	0.000276308	0.044
ENSMUSG00000039994	Timeless	10	+	127676889	127677347	127676889	127677053	127677193	127677347	3.40707e-05	0.000281373	0.049
ENSMUSG00000029782	Tmem209	6	-	30456785	30458512	30456785	30456917	30458453	30458512	4.04117e-05	0.000331485	-0.108
ENSMUSG00000028059	Arhgef2	3	+	88436834	88437289	88436834	88436964	88437179	88437289	4.13185e-05	0.000336649	0.179
ENSMUSG00000028826	Tmem57	4	-	134358673	134362606	134358673	134360479	134362431	134362606	4.30743e-05	0.000348615	0.065
ENSMUSG00000006024	Napa	7	+	16698698	16698909	16698698	16698754	16698824	16698909	4.43886e-05	0.000356873	0.066
ENSMUSG00000026987	Baz2b	2	-	59758351	59760274	59758351	59758595	59760199	59760274	4.87637e-05	0.000389468	0.099
ENSMUSG00000036073	Galt	4	+	41703385	41703868	41703385	41703684	41703811	41703868	5.07817e-05	0.000402935	0.105
ENSMUSG00000028582	Cc2d1b	4	+	108298905	108299195	108298905	108298981	108299084	108299195	5.15408e-05	0.000406303	0.074
ENSMUSG00000040701	Ap1g2	14	-	55722039	55722344	55722039	55722095	55722245	55722344	5.53112e-05	0.000433212	0.159
ENSMUSG00000028064	Sema4a	3	-	88255266	88255708	88255266	88255419	88255609	88255708	5.73556e-05	0.000446344	-0.174
ENSMUSG00000038828	Tmem214	5	+	31173792	31174228	31173792	31173943	31174093	31174228	6.49885e-05	0.000500993	0.09
ENSMUSG00000066150	Slc31a1	4	+	62048900	62052803	62048900	62049069	62049631	62052803	6.52034e-05	0.000500993	0.04
ENSMUSG00000001588	Acap1	11	-	69697823	69698182	69697823	69697993	69698087	69698182	6.97822e-05	0.000532802	0.037
ENSMUSG00000027933	Ints3	3	-	90195309	90196027	90195309	90195833	90195914	90196027	7.18956e-05	0.000545508	0.138
ENSMUSG00000029703	Lrwd1	5	-	136609174	136609920	136609174	136609315	136609803	136609920	7.50069e-05	0.00056558	0.05
ENSMUSG00000029029	Wdr8	4	+	153529349	153530401	153529349	153529475	153530209	153530401	7.95597e-05	0.000596207	0.113
ENSMUSG00000040506	Ambra1	2	+	91612447	91613904	91612447	91612594	91612867	91613904	8.29289e-05	0.000617643	0.1
ENSMUSG00000056724	Nbeal2	9	-	110530897	110531253	110530897	110531007	110531122	110531253	8.77394e-05	0.000649485	0.069
ENSMUSG00000025409	Mbd6	10	-	126724451	126724746	126724451	126724594	126724682	126724746	8.87824e-05	0.000653223	0.147
ENSMUSG00000038762	Abcf1	17	-	36100070	36100337	36100070	36100181	36100265	36100337	0.000107436	0.000785703	0.046
ENSMUSG00000002871	Tpra1	6	+	88860144	88860395	88860144	88860255	88860334	88860395	0.00011603	0.000843478	0.135
ENSMUSG00000023764	Sfi1	11	-	3034628	3035545	3034628	3034733	3035285	3035545	0.000125008	0.000903329	0.125
ENSMUSG00000021866	Anxa11	14	+	26691997	26693517	26691997	26692384	26693429	26693517	0.000132645	0.000952849	0.029
ENSMUSG00000033416	1110038D17Rik	10	-	74972336	74972868	74972336	74972578	74972776	74972868	0.00014237	0.00101074	-0.074
ENSMUSG00000036820	Amdhd2	17	-	24294706	24295029	24294706	24294814	24294884	24295029	0.00014168	0.00101074	0.048
ENSMUSG00000026457	Adipor1	1	+	136320534	136321499	136320534	136320651	136321327	136321499	0.000143681	0.00101412	0.023
ENSMUSG00000001962	Fam50a	X	+	71560202	71560911	71560202	71560302	71560765	71560911	0.000152266	0.0010685	0.044
ENSMUSG00000039231	Suv39h1	X	-	7640821	7641183	7640821	7640951	7641036	7641183	0.000157982	0.00109621	0.074
ENSMUSG00000078619	Smarcd2	11	-	106128204	106128494	106128204	106128327	106128451	106128494	0.00015802	0.00109621	0.022
ENSMUSG00000057948	Unc13d	11	-	115931194	115931425	115931194	115931251	115931334	115931425	0.000179022	0.00123485	0.047
ENSMUSG00000022552	Sharpin	15	-	76177688	76178024	76177688	76177817	76177911	76178024	0.000186767	0.00128099	-0.041
ENSMUSG00000025142	Aspscr1	11	+	120570243	120570560	120570243	120570313	120570384	120570560	0.000194821	0.00132872	0.1
ENSMUSG00000029817	Tra2a	6	-	49195474	49196963	49195474	49195609	49196847	49196963	0.00020111	0.00136396	0.227
ENSMUSG00000030530	Furin	7	-	87542007	87542879	87542007	87542136	87542783	87542879	0.000219261	0.00147879	-0.038
ENSMUSG00000022978	2610039C10Rik	16	-	90719556	90720995	90719556	90720223	90720898	90720995	0.000221647	0.00148643	-0.073
ENSMUSG00000024948	Map4k2	19	+	6343801	6344079	6343801	6343883	6343971	6344079	0.000222843	0.00148643	0.043
ENSMUSG00000016940	Kctd2	11	+	115290593	115292588	115290593	115290719	115291626	115292588	0.000227598	0.00150986	0.083
ENSMUSG00000038241	Cep250	2	+	155814047	155815356	155814047	155814168	155815234	155815356	0.000248172	0.0016374	0.1
ENSMUSG00000038102	D030016E14Rik	8	-	48598636	48599313	48598636	48599162	48599234	48599313	0.000250845	0.00164608	0.127
ENSMUSG00000031389	Arhgap4	X	-	71145437	71145808	71145437	71145522	71145616	71145808	0.000258268	0.00168396	0.088
ENSMUSG00000055681	Cope	8	+	72836604	72836889	72836604	72836679	72836757	72836889	0.000259392	0.00168396	0.035
ENSMUSG00000063334	Krr1	10	+	111414167	111414454	111414167	111414293	111414370	111414454	0.000277138	0.00178961	0.083
ENSMUSG00000043733	Ptpn11	5	-	121602483	121604535	121602483	121602563	121604438	121604535	0.000283332	0.00181992	0.035
ENSMUSG00000014873	Surf2	2	+	26772947	26774575	26772947	26773051	26774448	26774575	0.000332509	0.00212456	0.226
ENSMUSG00000024773	Atg2a	19	+	6258550	6258985	6258550	6258633	6258863	6258985	0.000344213	0.00218782	0.069
ENSMUSG00000035545	Leng8	7	+	4095654	4096415	4095654	4095940	4096313	4096415	0.000382679	0.00241965	0.037
ENSMUSG00000018796	Acsl1	8	+	47596713	47598744	47596713	47596815	47598644	47598744	0.000385464	0.00242463	0.036
ENSMUSG00000005506	Celf1	2	+	90853394	90859654	90853394	90853559	90853647	90859654	0.000389611	0.00243808	0.12
ENSMUSG00000038346	Zfp384	6	+	124974050	124974570	124974050	124974288	124974522	124974570	0.000452993	0.00282017	0.068
ENSMUSG00000002055	Spag5	11	+	78127665	78127958	78127665	78127758	78127844	78127958	0.000469354	0.00290712	0.085
ENSMUSG00000036810	Tmem188	8	+	90653593	90654300	90653593	90653703	90654245	90654300	0.000475826	0.00293225	0.156
ENSMUSG00000021670	Hmgcr	13	-	97434716	97435852	97434716	97434801	97435764	97435852	0.000495536	0.00303829	0.279
ENSMUSG00000027639	Samhd1	2	-	156925136	156927179	156925136	156925239	156927056	156927179	0.000524119	0.00319739	-0.036
ENSMUSG00000041354	Rgl2	17	+	34068984	34069316	34068984	34069163	34069265	34069316	0.000547903	0.00332323	0.037
ENSMUSG00000022884	Eif4a2	16	+	23111198	23111665	23111198	23111336	23111575	23111665	0.000550222	0.00332323	0.037
ENSMUSG00000037262	Kin	2	+	10011739	10011990	10011739	10011783	10011867	10011990	0.000563525	0.00338673	0.1
ENSMUSG00000015790	Surf1	2	-	26768902	26769178	26768902	26769025	26769096	26769178	0.000567808	0.00339566	0.053
ENSMUSG00000040479	Dgkz	2	-	91773899	91774246	91773899	91773999	91774212	91774246	0.00058802	0.0034993	0.037
ENSMUSG00000037266	D4Wsu53e	4	+	134479789	134480397	134479789	134479824	134479997	134480397	0.000592008	0.00350584	0.058
ENSMUSG00000024190	Dusp1	17	-	26643929	26644664	26643929	26644149	26644518	26644664	0.000597762	0.00352273	-0.06
ENSMUSG00000024011	Pi16	17	+	29463218	29464915	29463218	29463307	29464782	29464915	0.000629834	0.00369381	0.124
ENSMUSG00000024217	Snrpc	17	+	27977408	27979323	27977408	27977451	27979214	27979323	0.000645091	0.0037651	0.027
ENSMUSG00000026280	Atg4b	1	+	95672204	95674941	95672204	95672277	95674861	95674941	0.000656344	0.00381245	0.068
ENSMUSG00000007038	Neu1	17	+	35069510	35071130	35069510	35069773	35070947	35071130	0.000693724	0.00401039	0.084
ENSMUSG00000001750	Tcirg1	19	-	3898547	3898875	3898547	3898638	3898717	3898875	0.000711686	0.00409473	0.027
ENSMUSG00000030815	Phkg2	7	+	134721048	134721543	134721048	134721224	134721488	134721543	0.000728723	0.00417297	0.119
ENSMUSG00000032604	Qars	9	+	108414813	108415109	108414813	108414913	108415030	108415109	0.000757929	0.00431984	0.035
ENSMUSG00000039041	Adrm1	2	+	179907560	179908738	179907560	179907677	179908614	179908738	0.000794584	0.00450238	0.036
ENSMUSG00000040044	Orc3	4	-	34544556	34546005	34544556	34544690	34545856	34546005	0.000797374	0.00450238	0.078
ENSMUSG00000034156	Bzrap1	11	+	87595183	87595551	87595183	87595255	87595446	87595551	0.000882274	0.00495871	0.06
ENSMUSG00000034083	C130022K22Rik	6	+	91835341	91838244	91835341	91835400	91838063	91838244	0.000891504	0.00498749	0.06
ENSMUSG00000029144	Gtf3c2	5	-	31461806	31462234	31461806	31461894	31462072	31462234	0.000915151	0.0050963	0.103
ENSMUSG00000001909	Trmt1	8	+	87214415	87214846	87214415	87214471	87214709	87214846	0.000924951	0.00512735	0.158
ENSMUSG00000042726	Trafd1	5	-	121823146	121824076	121823146	121823483	121823955	121824076	0.000980211	0.00540898	0.076
ENSMUSG00000020708	Psmc5	11	+	106123717	106124005	106123717	106123816	106123894	106124005	0.00100963	0.00554612	0.047
ENSMUSG00000035086	Becn1	11	-	101156847	101157630	101156847	101156938	101157571	101157630	0.00102251	0.00559154	0.032
ENSMUSG00000032604	Qars	9	+	108410713	108411555	108410713	108410861	108411207	108411555	0.00105675	0.00575288	0.037
ENSMUSG00000020812	1810032O08Rik	11	+	116535613	116537112	116535613	116535689	116536821	116537112	0.00110567	0.00599235	0.279
ENSMUSG00000036138	Acaa1a	9	+	119253583	119255686	119253583	119253626	119255587	119255686	0.00111949	0.00604027	-0.042
ENSMUSG00000024339	Tap2	17	+	34348814	34349303	34348814	34349012	34349174	34349303	0.00117978	0.00633738	0.031
ENSMUSG00000015291	Gdi1	X	+	71553010	71553600	71553010	71553209	71553468	71553600	0.00120325	0.00643	0.071
ENSMUSG00000002949	Timm44	8	-	4265225	4266680	4265225	4265276	4266555	4266680	0.00120761	0.00643	0.063
ENSMUSG00000017428	Psmd11	11	+	80283303	80283920	80283303	80283429	80283884	80283920	0.00135622	0.00718976	0.047
ENSMUSG00000032594	Ip6k1	9	+	107947055	107947644	107947055	107947231	107947576	107947644	0.00138147	0.00729177	0.159
ENSMUSG00000026213	Stk11ip	1	+	75523632	75524041	75523632	75523759	75523937	75524041	0.00142635	0.00749606	0.171
ENSMUSG00000029146	Snx17	5	+	31498118	31498414	31498118	31498229	31498323	31498414	0.00146791	0.00768124	0.028
ENSMUSG00000053291	Rab4b	7	-	27960797	27961257	27960797	27960912	27961176	27961257	0.00148203	0.00772183	0.051
ENSMUSG00000029504	Ddx51	5	+	111084325	111084692	111084325	111084432	111084583	111084692	0.00151956	0.00788353	0.207
ENSMUSG00000008668	Rps18	17	-	34089165	34089536	34089165	34089238	34089347	34089536	0.0015455	0.00792429	0.265
ENSMUSG00000040532	Abhd11	5	+	135486756	135487250	135486756	135486930	135487079	135487250	0.00154372	0.00792429	0.066
ENSMUSG00000078619	Smarcd2	11	-	106126253	106126658	106126253	106126351	106126496	106126658	0.001547	0.00792429	0.032
ENSMUSG00000027330	Cdc25b	2	+	131018292	131018884	131018292	131018424	131018803	131018884	0.00172325	0.00871676	0.06
ENSMUSG00000042055	Wdr11	7	+	136774133	136774783	136774133	136774311	136774687	136774783	0.00171419	0.00871676	0.104
ENSMUSG00000039254	Pomt1	2	+	32099138	32099909	32099138	32099232	32099753	32099909	0.00171812	0.00871676	0.107
ENSMUSG00000025159	Mms19	19	-	42020222	42021593	42020222	42020305	42021406	42021593	0.00187938	0.0094671	0.094
ENSMUSG00000028041	Adam15	3	-	89151073	89151407	89151073	89151150	89151328	89151407	0.00188754	0.00946889	0.035
ENSMUSG00000093445	Lrch4	5	+	138075076	138075477	138075076	138075203	138075371	138075477	0.0019289	0.00963656	0.029
ENSMUSG00000052142	Rasal3	17	-	32540000	32540526	32540000	32540344	32540465	32540526	0.00197704	0.00983661	0.095
ENSMUSG00000031835	Mbtps1	8	-	122039477	122042179	122039477	122039609	122042038	122042179	0.00200557	0.00993778	0.077
ENSMUSG00000053754	Chd8	14	-	52821305	52822292	52821305	52821422	52822178	52822292	0.00204465	0.0100903	-0.186
ENSMUSG00000044894	Uqcrq	11	-	53244037	53244329	53244037	53244204	53244289	53244329	0.00219653	0.0107959	0.111
ENSMUSG00000022999	Lmbr1l	15	-	98738950	98739352	98738950	98739190	98739279	98739352	0.00231115	0.0113134	0.09
ENSMUSG00000037266	D4Wsu53e	4	+	134481207	134482733	134481207	134481347	134481940	134482733	0.00237507	0.0115796	0.023
ENSMUSG00000013858	ORF61	10	-	79440707	79441065	79440707	79440807	79440932	79441065	0.00242002	0.0117516	0.044
ENSMUSG00000041264	Uspl1	5	+	150024927	150027010	150024927	150025098	150025598	150027010	0.00245069	0.0118532	0.147
ENSMUSG00000029029	Wdr8	4	+	153526901	153528749	153526901	153526979	153528643	153528749	0.00264519	0.0127431	0.126
ENSMUSG00000037318	Traf3ip3	1	-	195021018	195021616	195021018	195021330	195021468	195021616	0.00313749	0.015055	0.032
ENSMUSG00000015656	Hspa8	9	+	40610500	40610974	40610500	40610706	40610821	40610974	0.0031876	0.0152352	0.017
ENSMUSG00000063800	Prpf38a	4	-	108240962	108242871	108240962	108241075	108242760	108242871	0.00325705	0.0155061	0.027
ENSMUSG00000005625	Psmd4	3	-	94836626	94837468	94836626	94836906	94837403	94837468	0.00328653	0.0155853	0.026
ENSMUSG00000038828	Tmem214	5	+	31177223	31178259	31177223	31177341	31178162	31178259	0.00336089	0.0158759	-0.043
ENSMUSG00000042606	Hirip3	7	+	134006113	134006440	134006113	134006234	134006331	134006440	0.00348107	0.0163799	0.076
ENSMUSG00000038013	Wipf2	11	+	98752013	98752926	98752013	98752146	98752809	98752926	0.00350313	0.0164201	0.081
ENSMUSG00000026965	Anapc2	2	+	25128434	25129452	25128434	25129057	25129319	25129452	0.0035279	0.0164726	0.101
ENSMUSG00000032322	Pstpip1	9	+	55971554	55972480	55971554	55971600	55972400	55972480	0.00385249	0.017845	0.017
ENSMUSG00000037266	D4Wsu53e	4	+	134481207	134482733	134481207	134481347	134482649	134482733	0.00385698	0.017845	0.103
ENSMUSG00000027953	Slc50a1	3	-	89073748	89074061	89073748	89073872	89073983	89074061	0.00386592	0.017845	0.126
ENSMUSG00000026972	Arrdc1	2	-	24781275	24781968	24781275	24781714	24781791	24781968	0.00391486	0.0179345	0.102
ENSMUSG00000040263	Klhdc4	8	-	124320817	124322136	124320817	124320928	124321733	124322136	0.0039126	0.0179345	0.047
ENSMUSG00000040356	Skiv2l	17	-	34981948	34982259	34981948	34982045	34982112	34982259	0.00428123	0.0195392	0.108
ENSMUSG00000024026	Glo1	17	-	30729810	30731171	30729810	30730019	30731059	30731171	0.00435591	0.0198055	0.131
ENSMUSG00000028245	Nsmaf	4	-	6347196	6348283	6347196	6347287	6348203	6348283	0.00450903	0.0201991	0.059
ENSMUSG00000032295	Man2c1	9	+	56987306	56987771	56987306	56987515	56987676	56987771	0.00450618	0.0201991	0.063
ENSMUSG00000022620	Arsa	15	-	89304970	89305436	89304970	89305140	89305217	89305436	0.00448932	0.0201991	0.131
ENSMUSG00000052749	Trim30b	7	-	111511220	111512311	111511220	111511451	111512215	111512311	0.0044856	0.0201991	-0.385
ENSMUSG00000001909	Trmt1	8	+	87219326	87220874	87219326	87219439	87220725	87220874	0.00457869	0.0204358	0.144
ENSMUSG00000046671	Fam54b	4	-	134086189	134086704	134086189	134086401	134086594	134086704	0.00465394	0.0206955	0.037
ENSMUSG00000021493	Pdlim7	13	-	55608690	55608985	55608690	55608727	55608848	55608985	0.00482433	0.021375	0.06
ENSMUSG00000060601	Nr1h2	7	-	51807324	51807990	51807324	51807615	51807876	51807990	0.00487993	0.0214646	0.157
ENSMUSG00000032480	Dhx30	9	-	110017539	110018086	110017539	110017665	110017994	110018086	0.00487513	0.0214646	0.105
ENSMUSG00000062906	Hdac10	15	-	88958023	88958448	88958023	88958121	88958351	88958448	0.00496324	0.0217523	0.108
ENSMUSG00000035967	Ddx26b	X	+	53746215	53749911	53746215	53746310	53749692	53749911	0.00502576	0.021947	0.071
ENSMUSG00000034187	Nsf	11	-	103774629	103775222	103774629	103774705	103775114	103775222	0.00509052	0.0221502	0.032
ENSMUSG00000021235	Coq6	12	+	85709092	85709659	85709092	85709151	85709535	85709659	0.00528862	0.02293	0.145
ENSMUSG00000039205	Ciz1	2	+	32226383	32226928	32226383	32226621	32226768	32226928	0.00532205	0.0229928	0.146
ENSMUSG00000074643	Cpne1	2	-	155904487	155904710	155904487	155904559	155904635	155904710	0.00548373	0.0236072	0.025
ENSMUSG00000020883	Fbxl20	11	-	97956446	97958373	97956446	97956507	97958242	97958373	0.00563754	0.0241836	0.114
ENSMUSG00000026672	Optn	2	-	4941687	4942527	4941687	4942274	4942368	4942527	0.00587035	0.0248332	-0.136
ENSMUSG00000027247	Arhgap1	2	+	91491654	91491980	91491654	91491811	91491920	91491980	0.00588597	0.0248332	0.191
ENSMUSG00000047617	BC029214	2	-	25315294	25315877	25315294	25315379	25315528	25315877	0.00589125	0.0248332	0.105
ENSMUSG00000001034	Mapk7	11	-	61306405	61307768	61306405	61306571	61307148	61307768	0.00585003	0.0248332	0.112
ENSMUSG00000029482	Aacs	5	+	125992009	125992338	125992009	125992074	125992215	125992338	0.00586387	0.0248332	0.034
ENSMUSG00000040746	Rnf167	11	+	70463176	70463519	70463176	70463267	70463413	70463519	0.00599657	0.0251897	-0.043
ENSMUSG00000019823	Mical1	10	+	41197815	41198441	41197815	41198120	41198233	41198441	0.00601761	0.025191	0.025
ENSMUSG00000038683	Pak1ip1	13	+	41104816	41106651	41104816	41104914	41106551	41106651	0.00612698	0.0255607	0.023
ENSMUSG00000024792	Zfpl1	19	-	6082180	6082471	6082180	6082327	6082398	6082471	0.00636076	0.0264451	0.099
ENSMUSG00000006058	Snf8	11	+	95907593	95908744	95907593	95907668	95908508	95908744	0.00642264	0.0266112	-0.043
ENSMUSG00000040940	Arhgef1	7	+	25697075	25697371	25697075	25697174	25697328	25697371	0.00647607	0.0267413	0.026
ENSMUSG00000046295	Ankle1	8	+	73930577	73931648	73930577	73930683	73930760	73931648	0.00652056	0.0268338	0.233
ENSMUSG00000039536	Stau1	2	-	166776770	166777972	166776770	166776846	166777825	166777972	0.00733148	0.030069	0.153
ENSMUSG00000001632	Brpf1	6	+	113271722	113272080	113271722	113271859	113271961	113272080	0.00739452	0.0302254	0.075
ENSMUSG00000020538	Srebf1	11	-	60016600	60017109	60016600	60016767	60016847	60017109	0.00766355	0.03122	0.079
ENSMUSG00000021866	Anxa11	14	+	26693695	26694270	26693695	26693790	26694156	26694270	0.00769676	0.0312504	0.025
ENSMUSG00000029165	Agbl5	5	+	31196273	31196883	31196273	31196443	31196747	31196883	0.00796771	0.0322427	-0.179
ENSMUSG00000058818	Lilrb3	7	-	3667635	3669028	3667635	3667819	3668195	3669028	0.00819517	0.0330529	0.158
ENSMUSG00000022884	Eif4a2	16	+	23108660	23108924	23108660	23108706	23108791	23108924	0.00835388	0.0335815	0.028
ENSMUSG00000025498	Irf7	7	-	148450391	148450682	148450391	148450554	148450623	148450682	0.00842836	0.0337691	0.151
ENSMUSG00000026199	Ankzf1	1	+	75194218	75194951	75194218	75194699	75194839	75194951	0.00848523	0.0338851	-0.088
ENSMUSG00000014606	Slc25a11	11	-	70458671	70458942	70458671	70458771	70458851	70458942	0.00872184	0.0347158	0.035
ENSMUSG00000030272	Camk1	6	-	113288273	113289575	113288273	113288400	113289278	113289575	0.00878999	0.0347591	0.054
ENSMUSG00000026869	Psmd5	2	-	34721046	34721615	34721046	34721175	34721501	34721615	0.00876569	0.0347591	0.021
ENSMUSG00000035478	Mbd3	10	-	79855283	79856025	79855283	79855763	79855839	79856025	0.00882559	0.0347866	-0.069
ENSMUSG00000009687	Fxyd5	7	-	31817748	31820302	31817748	31818037	31820227	31820302	0.00903771	0.0355074	0.018
ENSMUSG00000032596	Uba7	9	+	107883534	107883912	107883534	107883627	107883720	107883912	0.00992177	0.0388549	0.061
ENSMUSG00000002055	Spag5	11	+	78127014	78127441	78127014	78127149	78127321	78127441	0.00999375	0.0388859	0.064
ENSMUSG00000002103	Acp2	2	+	91046344	91047006	91046344	91046434	91046873	91047006	0.00997368	0.0388859	0.068
ENSMUSG00000024843	Chka	19	+	3889879	3892213	3889879	3889988	3892106	3892213	0.0102755	0.0398546	0.094
ENSMUSG00000041459	Tardbp	4	-	147986490	147992900	147986490	147991744	147992773	147992900	0.0103908	0.040107	0.089
ENSMUSG00000040928	S100pbp	4	-	128859210	128859776	128859210	128859344	128859575	128859776	0.0104067	0.040107	0.074
ENSMUSG00000002546	Golga2	2	+	32154551	32154830	32154551	32154645	32154723	32154830	0.0112251	0.0431242	0.052
ENSMUSG00000030979	Uros	7	-	140882190	140882849	140882190	140882276	140882768	140882849	0.0112986	0.0432698	0.218
ENSMUSG00000003166	Dgcr2	16	-	17858452	17859619	17858452	17858663	17859496	17859619	0.0123897	0.0472653	0.119
ENSMUSG00000040482	Dom3z	17	+	34975492	34975852	34975492	34975628	34975757	34975852	0.0124198	0.0472653	0.05
ENSMUSG00000035632	Cnot3	7	+	3607172	3607758	3607172	3607554	3607634	3607758	0.0129541	0.0491448	-0.064
ENSMUSG00000024947	Men1	19	+	6335038	6335905	6335038	6335082	6335444	6335905	0.0137242	0.051904	-0.142
ENSMUSG00000004952	Rasa4	5	+	136580385	136581609	136580385	136580523	136581473	136581609	0.0138918	0.0523746	0.031
ENSMUSG00000029071	Dvl1	4	+	155227745	155228195	155227745	155227867	155228091	155228195	0.0144662	0.0543716	0.082
ENSMUSG00000041268	Dmxl2	9	-	54215360	54217069	54215360	54215578	54217016	54217069	0.0145413	0.054485	0.071
ENSMUSG00000024337	Psmb9	17	-	34320559	34321358	34320559	34320689	34321226	34321358	0.0148332	0.0554076	0.023
ENSMUSG00000002109	Ddb2	2	-	91074264	91075108	91074264	91074456	91074971	91075108	0.0152505	0.0567917	0.143
ENSMUSG00000040701	Ap1g2	14	-	55719907	55720359	55719907	55720012	55720231	55720359	0.0153516	0.0569481	0.092
ENSMUSG00000078765	U2af1l4	7	+	31349221	31349626	31349221	31349320	31349492	31349626	0.0153863	0.0569481	0.098
ENSMUSG00000020806	Rhbdf2	11	-	116466556	116467546	116466556	116466752	116467421	116467546	0.0159151	0.0587263	0.031
ENSMUSG00000038679	Trps1	15	-	50662374	50663504	50662374	50662552	50663152	50663504	0.016825	0.0618957	0.082
ENSMUSG00000024516	Sec11c	18	+	65972318	65974611	65972318	65972468	65974491	65974611	0.0170357	0.0622931	0.025
ENSMUSG00000051517	E130306D19Rik	4	-	43511767	43512209	43511767	43511888	43512114	43512209	0.0170038	0.0622931	0.051
ENSMUSG00000039354	Smarcal1	1	+	72657868	72659598	72657868	72658009	72659382	72659598	0.0177296	0.0646357	-0.04
ENSMUSG00000020516	Rps6kb1	11	-	86325090	86325389	86325090	86325168	86325326	86325389	0.0190377	0.0691969	0.068
ENSMUSG00000017210	Med24	11	-	98577727	98579456	98577727	98577839	98579223	98579456	0.0195604	0.0708845	0.075
ENSMUSG00000020863	Luc7l3	11	-	94152452	94154592	94152452	94154346	94154451	94154592	0.0198788	0.071824	0.055
ENSMUSG00000029208	Guf1	5	+	69958366	69959736	69958366	69958500	69959634	69959736	0.0200115	0.072089	-0.195
ENSMUSG00000008690	Ncaph2	15	+	89201183	89201424	89201183	89201239	89201322	89201424	0.0201963	0.0724191	0.025
ENSMUSG00000032280	Tle3	9	+	61259069	61260321	61259069	61259146	61260071	61260321	0.0202225	0.0724191	0.029
ENSMUSG00000020156	Mum1	10	+	79698855	79701665	79698855	79698926	79701059	79701665	0.0202998	0.0724821	0.07
ENSMUSG00000019214	Chtf18	17	-	25859788	25860258	25859788	25859887	25860164	25860258	0.0206882	0.073223	-0.054
ENSMUSG00000030057	Cnbp	6	-	87795115	87795551	87795115	87795317	87795458	87795551	0.0206585	0.073223	0.043
ENSMUSG00000015165	Hnrnpl	7	+	29603479	29603943	29603479	29603551	29603662	29603943	0.0206735	0.073223	0.024
ENSMUSG00000005566	Trim28	7	+	13613181	13613484	13613181	13613298	13613369	13613484	0.0208581	0.0733963	0.023
ENSMUSG00000040599	Mis12	11	+	70833112	70833691	70833112	70833225	70833507	70833691	0.0208214	0.0733963	0.081
ENSMUSG00000022552	Sharpin	15	-	76177688	76178247	76177688	76178024	76178093	76178247	0.0212447	0.0745407	0.062
ENSMUSG00000024725	Ostf1	19	-	18659131	18661115	18659131	18659233	18661036	18661115	0.0213409	0.0746626	0.016
ENSMUSG00000040687	Madd	2	-	90998141	90998645	90998141	90998300	90998573	90998645	0.0220975	0.0770872	0.197
ENSMUSG00000026958	Dpp7	2	-	25211333	25211662	25211333	25211473	25211548	25211662	0.0224551	0.0780511	0.084
ENSMUSG00000021948	Prkcd	14	-	31418625	31419087	31418625	31418755	31419001	31419087	0.0225667	0.0780511	0.028
ENSMUSG00000005150	Wdr83	8	-	87603687	87604124	87603687	87603736	87604018	87604124	0.0225484	0.0780511	0.171
ENSMUSG00000027405	Nop56	2	+	130101398	130101910	130101398	130101560	130101711	130101910	0.0227943	0.0786145	0.02
ENSMUSG00000054115	Skp2	15	-	9041741	9046724	9041741	9043624	9046616	9046724	0.0229799	0.0790299	0.096
ENSMUSG00000037336	Mfsd2b	12	-	4876340	4877429	4876340	4876464	4877304	4877429	0.0231051	0.0792362	0.184
ENSMUSG00000018599	Smcr7	11	+	60543784	60544294	60543784	60543937	60544131	60544294	0.0238037	0.0810708	-0.146
ENSMUSG00000028248	Sfrs18	4	+	21796662	21797552	21796662	21796762	21797498	21797552	0.0237428	0.0810708	-0.123
ENSMUSG00000036073	Galt	4	+	41704956	41705568	41704956	41705111	41705375	41705568	0.0238504	0.0810708	0.048
ENSMUSG00000029703	Lrwd1	5	-	136608175	136608949	136608175	136608298	136608844	136608949	0.0239489	0.0810708	0.024
ENSMUSG00000005687	Bcas2	3	+	102979541	102981342	102979541	102979592	102981261	102981342	0.024003	0.0810708	0.023
ENSMUSG00000016559	H3f3b	11	-	115884938	115885333	115884938	115885092	115885195	115885333	0.0240408	0.0810708	0.042
ENSMUSG00000049606	Zfp644	5	-	107064628	107067654	107064628	107065342	107065435	107067654	0.0250493	0.0842378	-0.119
ENSMUSG00000026958	Dpp7	2	-	25210412	25211241	25210412	25210548	25211077	25211241	0.0254802	0.0849806	0.212
ENSMUSG00000002963	Pnkp	7	+	52115092	52115315	52115092	52115172	52115257	52115315	0.0252964	0.084692	0.018
ENSMUSG00000024948	Map4k2	19	+	6346083	6346293	6346083	6346125	6346208	6346293	0.0253239	0.084692	0.021
ENSMUSG00000046111	5830418K08Rik	9	-	15121358	15122037	15121358	15121557	15121902	15122037	0.0258177	0.0858703	-0.055
ENSMUSG00000066621	Tecpr1	5	-	144977771	144978277	144977771	144977894	144978094	144978277	0.0259106	0.0859438	0.058
ENSMUSG00000005882	Uqcc	2	-	155736092	155737572	155736092	155736200	155737476	155737572	0.0263821	0.0872694	0.046
ENSMUSG00000033434	Gtpbp6	5	-	110533286	110533677	110533286	110533439	110533528	110533677	0.0272083	0.0897578	0.069
ENSMUSG00000034006	Pqlc1	18	+	80453045	80453857	80453045	80453142	80453520	80453857	0.0290826	0.0954947	-0.188
ENSMUSG00000033545	Znrf1	8	+	114145495	114149930	114145495	114145587	114146698	114149930	0.0291047	0.0954947	0.055
ENSMUSG00000026889	Rbm18	2	-	35989654	35992131	35989654	35989783	35992001	35992131	0.0295836	0.0968045	0.046
ENSMUSG00000015536	Mocs2	13	+	115615418	115616489	115615418	115615569	115616365	115616489	0.029897	0.0975671	0.034

## Sheet: Skipped Cassette Exon
Supplementary Data 5e. Differentially spliced skipped cassette exon junctions (FDR<10%, |delta percent spliced in or PSI (∆Ψ)|>1%) between vehicle-treated mutant and wildtype U2AF1-expressing bone marrow cells in vivo
Ensembl Gene ID (mm9)	Gene Symbol	Chromosome	Strand	Exon Start (0 base)	Exon End	Upstream Exon Start	Upstream Exon End	Downstream Exon Start	Downstream Exon End	Nominal p-value	FDR	Percent Spliced In (PSI or Ψ)
ENSMUSG00000030187	Klra2	6	-	131180095	131180238	131178223	131178327	131192810	131193032	0	0	0.223
ENSMUSG00000019961	Tmpo	10	-	90616022	90616142	90615829	90615925	90621492	90621590	0	0	0.128
ENSMUSG00000037119	D15Ertd621e	15	+	58274386	58274521	58273132	58273281	58274715	58274829	0	0	0.221
ENSMUSG00000048442	2210020M01Rik	11	+	115764300	115764457	115761491	115761656	115766468	115766616	0	0	0.149
ENSMUSG00000031389	Arhgap4	X	-	71151495	71151558	71150989	71151202	71151767	71151930	0	0	0.183
ENSMUSG00000002885	Cd97	8	-	86255801	86255936	86253280	86253424	86257312	86257465	0	0	-0.224
ENSMUSG00000002885	Cd97	8	-	86255801	86255936	86254009	86254156	86257312	86257465	0	0	-0.219
ENSMUSG00000039753	Fbxl5	5	-	44151945	44152094	44150981	44151064	44154055	44154181	0	0	-0.134
ENSMUSG00000030427	Lilra6	7	-	3862729	3862780	3860287	3860424	3863011	3863314	0	0	-0.205
ENSMUSG00000052889	Prkcb	7	+	129771169	129771385	129744203	129744344	129777258	129777913	0	0	0.141
ENSMUSG00000090164	BC035044	6	-	128834955	128835097	128798061	128800223	128840834	128841144	0	0	-0.087
ENSMUSG00000032254	Kif23	9	-	61781035	61781077	61779881	61779994	61783186	61783357	0	0	0.253
ENSMUSG00000004668	Abca13	11	+	9197084	9198887	9190270	9194968	9201262	9201372	0	0	0.098
ENSMUSG00000058818	Lilrb3	7	-	3671238	3671523	3670783	3671089	3671704	3671740	0	0	0.11
ENSMUSG00000027620	Rbm39	2	-	156004615	156004688	156002896	156003121	156004912	156004976	0	0	0.151
ENSMUSG00000031422	Morf4l2	X	-	133270084	133270161	133267480	133269040	133274343	133274433	0	0	0.099
ENSMUSG00000020530	Ggnbp2	11	-	84667756	84667882	84667555	84667669	84671941	84672040	0	0	0.051
ENSMUSG00000063358	Mapk1	16	+	17026450	17026582	17026118	17026233	17035534	17035644	0	0	0.14
ENSMUSG00000074417	Gm14548	7	-	3847103	3847388	3846668	3846977	3848542	3848848	0	0	0.267
ENSMUSG00000090266	1110005A03Rik	11	+	116707132	116707259	116704988	116705088	116709567	116709669	0	0	-0.429
ENSMUSG00000028859	Csf3r	4	+	125712542	125712622	125709355	125709543	125713009	125713223	2.22045e-16	3.89953e-14	-0.037
ENSMUSG00000035967	Ddx26b	X	+	53749692	53749911	53746215	53746310	53751037	53751161	3.33067e-16	5.34066e-14	0.056
ENSMUSG00000024542	Cep192	18	+	67964019	67964148	67962642	67962810	67966910	67967059	3.33067e-16	5.34066e-14	0.102
ENSMUSG00000089942	Pira2	7	-	3793080	3793377	3792518	3792821	3793604	3793913	4.44089e-16	6.82417e-14	0.207
ENSMUSG00000028859	Csf3r	4	+	125711413	125711583	125709355	125709543	125713009	125713223	1.66533e-15	2.36221e-13	-0.034
ENSMUSG00000033845	Mrpl15	1	-	4774031	4774186	4772648	4772814	4775653	4775820	1.66533e-15	2.36221e-13	0.111
ENSMUSG00000020003	Pex7	10	-	19614530	19614608	19614055	19614164	19624368	19624519	1.9984e-15	2.72967e-13	0.11
ENSMUSG00000024404	Riok3	18	+	12301444	12301572	12297825	12297969	12307299	12307497	7.32747e-15	9.65133e-13	-0.05
ENSMUSG00000040407	Akap9	5	+	4004802	4004943	4003560	4003782	4005409	4005513	8.54872e-15	1.08716e-12	0.208
ENSMUSG00000090266	1110005A03Rik	11	+	116707076	116707259	116704988	116705088	116709567	116709672	1.12133e-14	1.37848e-12	-0.371
ENSMUSG00000037876	Jmjd1c	10	+	66680785	66680929	66678017	66678123	66681024	66681217	2.30926e-14	2.74728e-12	0.158
ENSMUSG00000034354	Mtmr3	11	-	4385881	4385992	4385365	4385454	4387236	4388635	2.43139e-14	2.80218e-12	-0.172
ENSMUSG00000021357	Exoc2	13	-	31017591	31017716	31003038	31003119	31019176	31019290	2.94209e-14	3.28801e-12	0.07
ENSMUSG00000027598	Itch	2	+	154983509	154983711	154963931	154964008	154989128	154989219	4.11893e-14	4.46782e-12	0.15
ENSMUSG00000026193	Fn1	1	-	71650233	71650503	71648883	71649071	71651543	71651657	4.32987e-14	4.56245e-12	-0.068
ENSMUSG00000046688	Tifa	3	+	127494390	127494447	127492789	127493089	127499486	127501310	4.9849e-14	5.10675e-12	-0.098
ENSMUSG00000091694	Apol11b	15	-	77468364	77468488	77464401	77466147	77470976	77471057	6.4837e-14	6.46267e-12	0.301
ENSMUSG00000024613	Tcof1	18	-	60991166	60991334	60988667	60988769	60991427	60991649	8.00471e-14	7.76878e-12	0.167
ENSMUSG00000029253	Cenpc1	5	-	86464440	86464614	86463255	86463535	86466336	86466938	1.84852e-13	1.74804e-11	0.1
ENSMUSG00000009585	Apobec3	15	+	79729449	79729548	79728540	79728655	79735873	79736030	1.98286e-13	1.8282e-11	0.26
ENSMUSG00000034342	Cbl	9	-	43967059	43967191	43966596	43966974	43971421	43971625	2.35034e-13	2.11416e-11	0.08
ENSMUSG00000028859	Csf3r	4	+	125703324	125703423	125701969	125702039	125704432	125704560	3.0087e-13	2.64193e-11	0.126
ENSMUSG00000044783	Hjurp	1	-	90164522	90164601	90161552	90163233	90165895	90165988	3.54938e-13	3.04422e-11	-0.067
ENSMUSG00000055436	Srsf11	3	-	157686206	157686323	157685893	157685914	157689688	157689822	5.75984e-13	4.82779e-11	0.04
ENSMUSG00000058835	Abi1	2	-	22808954	22809131	22802095	22802281	22812537	22812638	5.93747e-13	4.86609e-11	-0.166
ENSMUSG00000017210	Med24	11	-	98579022	98579079	98577727	98577839	98579223	98579456	6.2883e-13	5.04158e-11	-0.309
ENSMUSG00000018899	Irf1	11	+	53586340	53586440	53584785	53584877	53587157	53587334	8.74856e-13	6.86483e-11	-0.099
ENSMUSG00000043284	Tmem11	11	-	60689261	60689549	60678488	60678850	60692214	60692289	1.1865e-12	9.11624e-11	0.203
ENSMUSG00000033499	Larp4b	13	+	9149071	9149182	9146646	9146750	9150110	9150164	1.32205e-12	9.95048e-11	0.088
ENSMUSG00000060216	Arrb2	11	+	70249043	70249074	70246146	70246255	70249664	70249725	1.41076e-12	1.04058e-10	0.054
ENSMUSG00000021905	Dph3	14	-	32898092	32898167	32896354	32896432	32898595	32898795	1.59228e-12	1.1293e-10	0.155
ENSMUSG00000032381	Fam96a	9	+	65981238	65981288	65980333	65980498	65984108	65984154	1.58562e-12	1.1293e-10	0.118
ENSMUSG00000017561	Crlf3	11	-	79862093	79862206	79859994	79861239	79869953	79870086	1.78024e-12	1.23878e-10	-0.06
ENSMUSG00000025453	Nnt	13	-	120193358	120193561	120185553	120185783	120197709	120197804	1.87039e-12	1.27741e-10	0.152
ENSMUSG00000029616	Erp29	5	-	121897149	121897288	121890832	121895581	121902199	121902515	2.19713e-12	1.47328e-10	-0.08
ENSMUSG00000024969	Mark2	19	-	7356281	7356449	7355487	7355745	7357215	7357313	2.28584e-12	1.50539e-10	0.115
ENSMUSG00000029004	Mll5	5	+	23001803	23002058	22999016	22999325	23002221	23002318	3.12561e-12	2.02233e-10	0.085
ENSMUSG00000066568	Lsm14a	7	-	35142784	35142961	35142452	35142515	35150633	35150756	3.53795e-12	2.24965e-10	0.165
ENSMUSG00000066568	Lsm14a	7	-	35132944	35133001	35129664	35130977	35136304	35136536	8.0348e-12	5.02243e-10	-0.132
ENSMUSG00000061689	Dlgap4	2	+	156574067	156574156	156571570	156571932	156574679	156575092	1.19197e-11	7.32663e-10	-0.116
ENSMUSG00000036501	Fam13b	18	-	34656987	34657200	34654252	34654430	34659339	34659506	1.4603e-11	8.82882e-10	0.183
ENSMUSG00000061689	Dlgap4	2	+	156574067	156574139	156571570	156571932	156574679	156575092	1.48825e-11	8.85271e-10	-0.193
ENSMUSG00000029647	Pan3	5	+	148314660	148314778	148266693	148266764	148331080	148331328	1.53056e-11	8.95988e-10	0.387
ENSMUSG00000060131	Atp8b4	2	-	126187491	126187639	126184503	126184687	126197900	126198006	3.02872e-11	1.7453e-09	-0.09
ENSMUSG00000028708	Mknk1	4	+	115549185	115549229	115547985	115548150	115550554	115551855	3.13947e-11	1.78128e-09	0.113
ENSMUSG00000029821	Dfna5	6	-	50166348	50166422	50157399	50158205	50169235	50169437	3.43636e-11	1.9202e-09	-0.048
ENSMUSG00000058835	Abi1	2	-	22808954	22809128	22802095	22802281	22812537	22812638	3.92466e-11	2.13239e-09	-0.148
ENSMUSG00000022119	Rbm26	14	-	105538307	105538379	105531098	105531224	105539532	105539655	3.93173e-11	2.13239e-09	0.234
ENSMUSG00000056167	Cnot10	9	-	114506912	114506948	114506596	114506724	114507822	114507953	4.17744e-11	2.23281e-09	0.132
ENSMUSG00000029782	Tmem209	6	-	30456785	30456917	30455732	30455974	30458453	30458512	4.25517e-11	2.24187e-09	0.248
ENSMUSG00000037922	Bank1	3	-	135946822	135947221	135917836	135917988	135988833	135989030	4.35115e-11	2.26015e-09	-0.114
ENSMUSG00000030187	Klra2	6	-	131195232	131195396	131193913	131194003	131197266	131197380	4.45591e-11	2.28242e-09	0.179
ENSMUSG00000025877	Hk3	13	-	55110035	55110135	55108432	55108616	55112057	55112177	6.03814e-11	3.0505e-09	-0.041
ENSMUSG00000021870	Slmap	14	-	27235688	27235778	27234215	27234474	27237598	27237733	1.036e-10	5.16318e-09	-0.195
ENSMUSG00000028759	Hp1bp3	4	+	137777440	137777638	137772210	137772655	137778003	137778103	1.11355e-10	5.47569e-09	0.109
ENSMUSG00000037965	Zc3h7a	16	-	11145334	11145378	11141755	11141864	11145738	11145872	1.32269e-10	6.41852e-09	0.041
ENSMUSG00000019907	Ppp1r12a	10	+	107689812	107689980	107688895	107689000	107696811	107696902	1.39581e-10	6.68537e-09	0.121
ENSMUSG00000022681	Ntan1	16	+	13834773	13834887	13832429	13832527	13835227	13835541	1.63835e-10	7.74646e-09	0.09
ENSMUSG00000041408	Wapal	14	+	35537891	35538044	35535449	35535545	35538313	35538450	1.90732e-10	8.90405e-09	0.055
ENSMUSG00000066442	Mthfs	9	+	89121008	89121225	89110046	89110308	89134679	89134819	2.23761e-10	1.03154e-08	-0.541
ENSMUSG00000022361	Zhx1	15	-	57895609	57895735	57883778	57886637	57900873	57900984	2.66127e-10	1.2117e-08	-0.142
ENSMUSG00000042323	Pbrm1	14	+	31869421	31869466	31867343	31867441	31874654	31874931	3.52741e-10	1.58647e-08	-0.179
ENSMUSG00000032254	Kif23	9	-	61771711	61772023	61768825	61769053	61772438	61772618	4.54545e-10	2.01971e-08	0.146
ENSMUSG00000037876	Jmjd1c	10	+	66680864	66680929	66678017	66678123	66681024	66681217	5.95863e-10	2.61612e-08	0.091
ENSMUSG00000055228	Zfp935	13	-	62558046	62558107	62555682	62556553	62558292	62558419	6.78812e-10	2.94525e-08	0.129
ENSMUSG00000027763	Mbnl1	3	+	60425344	60425380	60419541	60419695	60426067	60426162	8.95513e-10	3.84029e-08	0.056
ENSMUSG00000042129	Rassf4	6	-	116609542	116609618	116597584	116597727	116611860	116611954	1.01021e-09	4.28237e-08	0.07
ENSMUSG00000024174	Pot1b	17	-	55834324	55834615	55832019	55832175	55837754	55837885	1.08654e-09	4.55358e-08	0.117
ENSMUSG00000028410	Dnaja1	4	+	40671005	40671183	40670735	40670877	40673137	40673242	1.10439e-09	4.5764e-08	-0.047
ENSMUSG00000064289	Tank	2	+	61484207	61484423	61481771	61482479	61487794	61488345	1.1285e-09	4.62433e-08	0.035
ENSMUSG00000053510	Nrd1	4	+	108689256	108689390	108686114	108686445	108690443	108690525	1.20812e-09	4.89622e-08	0.047
ENSMUSG00000053101	Gpr141	13	-	19896858	19896926	19846878	19847072	19915998	19916126	1.27254e-09	5.10123e-08	0.161
ENSMUSG00000026074	Map4k4	1	+	40068494	40068686	40067401	40067522	40070950	40071068	1.57248e-09	6.23582e-08	-0.108
ENSMUSG00000002107	Celf2	2	-	6528927	6529007	6525069	6525228	6536733	6536868	1.63586e-09	6.3506e-08	-0.078
ENSMUSG00000019907	Ppp1r12a	10	+	107689812	107689980	107688895	107689000	107690380	107690551	1.62891e-09	6.3506e-08	0.102
ENSMUSG00000037965	Zc3h7a	16	-	11145272	11145378	11141755	11141864	11145738	11145872	1.7481e-09	6.7156e-08	0.074
ENSMUSG00000020212	Mdm1	10	+	117603680	117603740	117601256	117601503	117605106	117606053	1.82371e-09	6.93384e-08	-0.143
ENSMUSG00000035021	Baz1a	12	-	56024371	56024467	56024078	56024251	56028550	56028611	1.87661e-09	7.06218e-08	-0.049
ENSMUSG00000030148	Clec4a2	6	+	123089074	123089146	123077969	123078071	123092380	123092876	2.03981e-09	7.59882e-08	-0.192
ENSMUSG00000037270	4932438A13Rik	3	+	36921891	36921954	36921305	36921396	36925011	36925265	2.57668e-09	9.50279e-08	-0.205
ENSMUSG00000029647	Pan3	5	+	148299686	148299834	148266693	148266764	148331080	148331328	2.70266e-09	9.86672e-08	0.105
ENSMUSG00000051506	Wdfy4	14	-	33893784	33893988	33893082	33893197	33896825	33896990	2.72886e-09	9.86672e-08	-0.051
ENSMUSG00000035967	Ddx26b	X	+	53747309	53747420	53746215	53746310	53751037	53751161	3.05491e-09	1.09384e-07	0.309
ENSMUSG00000000631	Myo18a	11	+	77636164	77636176	77634543	77634688	77636777	77636948	3.16075e-09	1.12085e-07	0.138
ENSMUSG00000038733	Wdr26	1	-	183110596	183110779	183107805	183107962	183111434	183111620	3.2092e-09	1.12719e-07	0.046
ENSMUSG00000068823	Csde1	3	+	102844363	102844456	102843855	102843965	102845067	102845165	3.40307e-09	1.18401e-07	0.065
ENSMUSG00000020608	Smc6	12	+	11283065	11283171	11278534	11278677	11286410	11286547	3.8008e-09	1.31003e-07	0.268
ENSMUSG00000036352	Ubac1	2	-	25860845	25860984	25854062	25854587	25862046	25862133	4.22868e-09	1.44402e-07	0.148
ENSMUSG00000021952	Xpo4	14	-	58262171	58262326	58260636	58262060	58267255	58267361	4.69612e-09	1.58893e-07	0.174
ENSMUSG00000025877	Hk3	13	-	55117111	55117198	55116439	55116490	55120688	55120808	4.95142e-09	1.66008e-07	0.026
ENSMUSG00000021905	Dph3	14	-	32898092	32898293	32893754	32896432	32898595	32898795	5.04185e-09	1.67517e-07	0.258
ENSMUSG00000063108	Zfp26	9	-	20246623	20246709	20245772	20245899	20248702	20248811	5.4212e-09	1.78512e-07	0.142
ENSMUSG00000062627	Mysm1	4	-	94628393	94628524	94627018	94627122	94631819	94632562	5.72796e-09	1.86944e-07	0.084
ENSMUSG00000067767	Clec4b2	6	+	123150962	123151117	123131309	123131411	123152130	123152243	5.97486e-09	1.93292e-07	-0.314
ENSMUSG00000039934	Pion	5	+	20728207	20728257	20727043	20727113	20732061	20732166	6.35035e-09	2.03653e-07	-0.044
ENSMUSG00000004668	Abca13	11	+	9470547	9470663	9467670	9467848	9477153	9477310	6.98949e-09	2.22218e-07	-0.057
ENSMUSG00000029422	Rsrc2	5	-	124195505	124195598	124194963	124195120	124199297	124199421	7.38276e-09	2.32715e-07	0.07
ENSMUSG00000030921	Trim30a	7	-	111569948	111569971	111560728	111560829	111577634	111577865	7.82084e-09	2.44434e-07	-0.045
ENSMUSG00000079557	2016-03-02	17	-	33852887	33853007	33846689	33846917	33855490	33855536	8.22238e-09	2.54825e-07	-0.07
ENSMUSG00000053510	Nrd1	4	+	108690231	108690301	108686114	108686445	108690443	108690525	8.79582e-09	2.68091e-07	0.074
ENSMUSG00000021156	Zmynd11	13	-	9712228	9712273	9709391	9709553	9720018	9720178	8.79093e-09	2.68091e-07	-0.087
ENSMUSG00000041890	Git2	5	-	115193739	115193889	115189041	115189290	115195437	115195580	9.37076e-09	2.83274e-07	0.14
ENSMUSG00000024675	Ms4a4c	19	+	11495747	11495849	11493482	11493608	11500685	11501736	1.46144e-08	4.38196e-07	0.074
ENSMUSG00000057406	Whsc1	5	+	34164307	34164377	34163373	34163526	34185760	34186386	1.48585e-08	4.41921e-07	-0.132
ENSMUSG00000021139	Gm20498	12	-	82611815	82611952	82605530	82605626	82633702	82633869	1.72313e-08	5.08391e-07	-0.21
ENSMUSG00000021185	9030617O03Rik	12	+	102024347	102024456	102017287	102017520	102067808	102067935	1.83134e-08	5.36031e-07	-0.101
ENSMUSG00000052760	A630001G21Rik	1	-	87623033	87623190	87619672	87619962	87633046	87633156	1.86671e-08	5.4208e-07	-0.272
ENSMUSG00000025161	Slc16a3	11	+	120815487	120815582	120810394	120810464	120816539	120816783	2.05594e-08	5.88214e-07	-0.108
ENSMUSG00000045962	Wnk1	6	-	119900260	119900318	119900025	119900148	119900516	119900690	2.05747e-08	5.88214e-07	0.03
ENSMUSG00000055013	Agap1	1	+	91662880	91663039	91640302	91640471	91685737	91685899	2.19879e-08	6.23781e-07	0.122
ENSMUSG00000027575	Arfgap1	2	+	180702306	180702519	180701969	180702034	180705755	180705819	2.38761e-08	6.72177e-07	0.547
ENSMUSG00000002885	Cd97	8	-	86254009	86254156	86253280	86253424	86257312	86257465	2.63271e-08	7.35083e-07	-0.144
ENSMUSG00000037669	1110057K04Rik	12	+	8245248	8245421	8227405	8227561	8275169	8275404	2.65092e-08	7.35083e-07	0.17
ENSMUSG00000027575	Arfgap1	2	+	180702238	180702519	180701949	180702034	180705755	180705819	2.94598e-08	8.10804e-07	0.332
ENSMUSG00000049550	Clip1	5	-	124085182	124085287	124080233	124081178	124090502	124090563	3.06325e-08	8.36833e-07	-0.139
ENSMUSG00000061689	Dlgap4	2	+	156573758	156574156	156571570	156571932	156574679	156575068	3.28976e-08	8.92105e-07	-0.206
ENSMUSG00000024858	Adrbk1	19	-	4289897	4290020	4289672	4289739	4290073	4290168	3.51876e-08	9.47241e-07	-0.043
ENSMUSG00000042831	Alkbh6	7	+	31098491	31098617	31097693	31097726	31098937	31099323	3.61936e-08	9.67262e-07	-0.063
ENSMUSG00000021123	Rdh12	12	+	80311827	80311946	80309933	80310095	80312374	80313744	4.20986e-08	1.11698e-06	-0.031
ENSMUSG00000079017	Ifi27l2a	12	-	104681691	104681721	104681041	104681203	104681836	104681890	4.27956e-08	1.12736e-06	0.047
ENSMUSG00000018501	Ncor1	11	-	62173262	62173436	62172356	62172517	62180465	62180661	4.50067e-08	1.1772e-06	0.106
ENSMUSG00000005610	Eif4g2	7	-	118219793	118219907	118219100	118219226	118220209	118220370	4.95575e-08	1.2871e-06	0.052
ENSMUSG00000038241	Cep250	2	+	155820306	155820420	155815951	155818510	155820580	155820727	5.06615e-08	1.30657e-06	0.076
ENSMUSG00000021124	Vti1b	12	-	80267337	80267396	80265934	80266126	80273206	80273654	5.35836e-08	1.37233e-06	0.093
ENSMUSG00000063884	Ptcd3	6	-	71842462	71842513	71839587	71839680	71843375	71843520	5.44322e-08	1.38446e-06	0.176
ENSMUSG00000000838	Fmr1	X	+	65959035	65959098	65958423	65958555	65961216	65961303	5.62415e-08	1.42068e-06	0.167
ENSMUSG00000005886	Ncoa2	1	-	13289743	13289803	13276049	13276106	13364018	13364110	6.06496e-08	1.5216e-06	-0.139
ENSMUSG00000025026	Add3	19	+	53318799	53318895	53316993	53317117	53319487	53321889	6.11644e-08	1.52415e-06	-0.109
ENSMUSG00000041890	Git2	5	-	115193784	115193889	115189041	115189290	115195437	115195580	6.53118e-08	1.61658e-06	0.142
ENSMUSG00000029217	Tec	5	-	73170659	73170725	73165069	73165124	73173241	73173414	6.59966e-08	1.62264e-06	0.25
ENSMUSG00000071650	Ganab	19	+	8982340	8982406	8981704	8981884	8983167	8983237	6.90311e-08	1.68601e-06	0.058
ENSMUSG00000030220	Arhgdib	6	-	136883387	136883667	136882131	136882294	136888031	136888112	7.8305e-08	1.89993e-06	0.1
ENSMUSG00000030263	Lrmp	6	+	145085979	145086127	145070258	145070626	145096155	145096202	8.65335e-08	2.08585e-06	0.07
ENSMUSG00000042369	Rbm45	2	+	76211616	76211743	76210091	76210214	76213412	76213535	8.77536e-08	2.10153e-06	0.076
ENSMUSG00000020700	Map3k3	11	+	105985099	105985220	105978803	105978917	106003738	106003872	9.88329e-08	2.35158e-06	0.037
ENSMUSG00000040522	Tlr8	X	-	163701680	163701822	163680627	163683781	163702083	163702218	1.00066e-07	2.36567e-06	-0.132
ENSMUSG00000026074	Map4k4	1	+	40060601	40060832	40057375	40057594	40061651	40061758	1.11858e-07	2.6276e-06	-0.111
ENSMUSG00000037608	Bclaf1	10	+	20054304	20054451	20053197	20053378	20059514	20059727	1.13699e-07	2.65393e-06	0.108
ENSMUSG00000029267	Mtf2	5	+	108528672	108528750	108528137	108528205	108529831	108530002	1.18701e-07	2.75328e-06	0.116
ENSMUSG00000033429	Mcee	7	+	71545054	71545392	71537530	71537729	71556720	71557007	1.19594e-07	2.75663e-06	0.106
ENSMUSG00000024011	Pi16	17	+	29463792	29463891	29463218	29463307	29464782	29464915	1.20629e-07	2.76323e-06	0.092
ENSMUSG00000034681	Rnps1	17	+	24554982	24555163	24551619	24551679	24555401	24555557	1.28287e-07	2.92051e-06	0.077
ENSMUSG00000064127	Med14	X	-	12322871	12323022	12321842	12321954	12323750	12323883	1.3296e-07	3.00832e-06	-0.065
ENSMUSG00000039219	Arid4b	13	+	14262185	14262446	14257033	14257209	14273486	14273571	1.37364e-07	3.08902e-06	-0.128
ENSMUSG00000038481	Cdk19	10	+	40173820	40173878	40155877	40156018	40186443	40186575	1.45788e-07	3.25344e-06	0.068
ENSMUSG00000029833	Trim24	6	+	37858216	37858364	37853532	37853651	37865164	37865297	1.4644e-07	3.25344e-06	0.11
ENSMUSG00000041926	Rnpep	1	-	137168938	137169055	137168105	137168341	137173965	137174114	2.01446e-07	4.44871e-06	0.083
ENSMUSG00000037860	Aim2	1	+	175384354	175384444	175382958	175383079	175385464	175385746	2.05313e-07	4.48045e-06	0.261
ENSMUSG00000038578	Susd1	4	-	59382402	59382512	59378593	59378786	59392470	59392657	2.04536e-07	4.48045e-06	0.081
ENSMUSG00000022450	Ndufa6	15	-	82181408	82181524	82180568	82180801	82184510	82184721	2.37223e-07	5.14635e-06	0.034
ENSMUSG00000030659	Nucb2	7	+	123652968	123653139	123647887	123647998	123665350	123665494	2.41477e-07	5.208e-06	0.151
ENSMUSG00000060703	Cd302	2	-	60093127	60093154	60090049	60090548	60095089	60095260	2.48512e-07	5.32856e-06	0.056
ENSMUSG00000047866	Lonp2	8	+	89161801	89161896	89160377	89160541	89165440	89165699	2.76164e-07	5.88724e-06	-0.061
ENSMUSG00000024969	Mark2	19	-	7356287	7356449	7355487	7355745	7357215	7357313	3.08771e-07	6.54452e-06	0.121
ENSMUSG00000026068	Il18rap	1	+	40588320	40588471	40582048	40582232	40593902	40593968	3.16648e-07	6.67313e-06	0.063
ENSMUSG00000015961	Adss	1	-	179703705	179703832	179702202	179702357	179705711	179705793	3.4086e-07	7.14256e-06	0.063
ENSMUSG00000028797	2510006D16Rik	4	+	129279113	129279205	129278226	129278378	129279438	129279505	3.80058e-07	7.91895e-06	0.12
ENSMUSG00000056342	Usp34	11	+	23243319	23243370	23220660	23220748	23243510	23243660	4.03716e-07	8.36463e-06	0.094
ENSMUSG00000038623	Tm6sf1	7	+	89013526	89013630	89010132	89010230	89015582	89015665	4.12427e-07	8.49738e-06	0.057
ENSMUSG00000028797	2510006D16Rik	4	+	129279113	129279205	129278226	129278487	129279438	129279505	4.32667e-07	8.81588e-06	0.094
ENSMUSG00000022364	Wdr67	15	+	57793623	57793818	57792397	57792538	57795358	57795479	4.29412e-07	8.79817e-06	0.231
ENSMUSG00000031918	Mtmr2	9	+	13564861	13564932	13553624	13553844	13586720	13586826	4.56871e-07	9.25792e-06	-0.204
ENSMUSG00000020166	Cnot2	10	-	115974276	115974504	115964882	115965005	115986088	115986161	5.47819e-07	1.10402e-05	-0.05
ENSMUSG00000039286	Fndc3b	3	-	27358866	27358972	27357638	27357811	27362696	27362768	5.75151e-07	1.14657e-05	-0.247
ENSMUSG00000029106	Add1	5	+	34963480	34963567	34962693	34962783	34967927	34968084	5.72752e-07	1.14657e-05	-0.069
ENSMUSG00000020078	Vps26a	10	-	61933807	61933883	61932648	61932805	61943305	61943455	5.97664e-07	1.18505e-05	-0.042
ENSMUSG00000040528	Gm885	11	+	106622934	106623344	106622496	106622610	106625169	106625262	6.10279e-07	1.20359e-05	0.041
ENSMUSG00000038187	Btbd10	7	-	120495294	120495452	120478835	120479032	120508418	120508483	6.36334e-07	1.2483e-05	0.248
ENSMUSG00000014668	Chfr	5	+	110573790	110574006	110573609	110573669	110575488	110575653	6.83583e-07	1.32687e-05	0.092
ENSMUSG00000034560	A230046K03Rik	10	+	83048562	83048629	83045999	83046108	83049378	83049465	6.78929e-07	1.32481e-05	-0.085
ENSMUSG00000079481	Nhsl2	X	+	99269120	99269313	99266662	99266818	99271500	99271616	6.98447e-07	1.3416e-05	-0.194
ENSMUSG00000029144	Gtf3c2	5	-	31475755	31475884	31475154	31475434	31476140	31476462	6.96667e-07	1.3416e-05	-0.141
ENSMUSG00000025935	Tram1	1	-	13569770	13569892	13569530	13569647	13571103	13571167	7.07807e-07	1.35253e-05	-0.062
ENSMUSG00000054520	Sh3bp2	5	+	34886875	34886938	34886013	34886231	34894209	34894349	7.14581e-07	1.35844e-05	-0.162
ENSMUSG00000038766	Gabpb2	3	-	95012761	95012858	95010384	95010524	95021510	95021631	7.58738e-07	1.43499e-05	-0.211
ENSMUSG00000036087	Slain2	5	+	73357042	73357120	73349387	73349525	73365769	73365941	7.66553e-07	1.44237e-05	-0.181
ENSMUSG00000042323	Pbrm1	14	+	31923600	31923765	31920294	31920496	31927034	31927190	8.1629e-07	1.52816e-05	-0.127
ENSMUSG00000021185	9030617O03Rik	12	+	102025825	102025882	102017304	102017520	102067808	102067935	8.78003e-07	1.63539e-05	-0.131
ENSMUSG00000027763	Mbnl1	3	+	60425344	60425380	60419541	60419695	60429045	60429120	9.87975e-07	1.83098e-05	-0.038
ENSMUSG00000056267	Cep70	9	+	99164047	99164228	99163244	99163368	99175996	99176166	1.03763e-06	1.91339e-05	0.236
ENSMUSG00000026104	Stat1	1	+	52192446	52192525	52189387	52189477	52193722	52193814	1.09713e-06	2.01304e-05	-0.037
ENSMUSG00000026150	Mff	1	+	82724641	82724813	82723802	82723911	82725790	82726011	1.18994e-06	2.17252e-05	-0.044
ENSMUSG00000029050	Ski	4	-	154534942	154535065	154534688	154534804	154595660	154596326	1.22895e-06	2.2327e-05	-0.1
ENSMUSG00000040785	Ttc3	16	+	94605952	94605995	94605518	94605673	94606390	94606541	1.25217e-06	2.26372e-05	0.196
ENSMUSG00000020831	0610010K14Rik	11	-	70050378	70050480	70049525	70049713	70051032	70051127	1.2875e-06	2.31624e-05	-0.116
ENSMUSG00000022575	Gsdmd	15	+	75694673	75694866	75693834	75694058	75695378	75695547	1.34049e-06	2.39986e-05	0.05
ENSMUSG00000078783	Gm9733	3	-	15320413	15320767	15296550	15296661	15332149	15332302	1.36316e-06	2.42866e-05	0.092
ENSMUSG00000030287	Itpr2	6	-	146366939	146367038	146366453	146366537	146371227	146371386	1.39108e-06	2.46649e-05	0.08
ENSMUSG00000034252	Senp6	9	+	79937655	79937713	79935236	79935330	79940073	79940219	1.497e-06	2.6416e-05	0.086
ENSMUSG00000035284	Vps13c	9	+	67797122	67797244	67795923	67796084	67798039	67798334	1.5142e-06	2.65923e-05	-0.115
ENSMUSG00000026743	Mllt10	2	+	18047760	18047856	18045345	18045439	18068403	18068499	1.7529e-06	3.06384e-05	0.146
ENSMUSG00000034354	Mtmr3	11	-	4385881	4385992	4380870	4382942	4387236	4388635	1.85424e-06	3.22567e-05	-0.054
ENSMUSG00000035545	Leng8	7	+	4092624	4092735	4091537	4091645	4093633	4093886	1.93373e-06	3.34817e-05	-0.057
ENSMUSG00000025236	Adpgk	9	+	59160846	59161043	59158034	59158155	59161559	59161658	1.98491e-06	3.42072e-05	-0.036
ENSMUSG00000038056	Mll3	5	-	24834840	24834960	24829906	24830039	24835058	24835091	2.03395e-06	3.48893e-05	0.178
ENSMUSG00000036501	Fam13b	18	-	34657621	34657813	34654252	34654430	34659339	34659506	2.10123e-06	3.58766e-05	0.157
ENSMUSG00000020171	Yeats4	10	-	116654484	116654577	116654267	116654355	116657388	116657483	2.16451e-06	3.67867e-05	0.065
ENSMUSG00000021241	Isca2	12	+	86114742	86114858	86114524	86114627	86115492	86116039	2.23697e-06	3.78438e-05	-0.171
ENSMUSG00000020124	Usp15	10	-	122600648	122600710	122590096	122590183	122605282	122605428	2.36494e-06	3.9826e-05	-0.066
ENSMUSG00000020437	Myo1g	11	-	6417572	6417626	6417089	6417200	6417854	6418020	2.5061e-06	4.20114e-05	0.028
ENSMUSG00000020166	Cnot2	10	-	115974276	115974334	115964882	115965005	115986088	115986231	2.54128e-06	4.24084e-05	-0.112
ENSMUSG00000024817	Uhrf2	19	+	30130724	30130984	30113553	30113787	30145732	30145951	2.56751e-06	4.2653e-05	0.162
ENSMUSG00000036737	Oxsr1	9	-	119199854	119199983	119193663	119193805	119203532	119203641	2.60383e-06	4.30625e-05	0.04
ENSMUSG00000026605	Cenpf	1	-	191492394	191492517	191485875	191486011	191494926	191495055	2.6887e-06	4.42675e-05	0.07
ENSMUSG00000087107	AI662270	11	+	83037711	83037812	83037077	83037153	83037953	83038133	2.92363e-06	4.79216e-05	0.203
ENSMUSG00000029227	Fip1l1	5	+	74943131	74943200	74942719	74942850	74953064	74953174	2.95716e-06	4.82567e-05	0.081
ENSMUSG00000033931	Rbm34	8	-	129485811	129485871	129483441	129483485	129489281	129489522	3.16525e-06	5.14248e-05	0.391
ENSMUSG00000028759	Hp1bp3	4	+	137777440	137777638	137773045	137773209	137778003	137778103	3.34775e-06	5.41513e-05	0.042
ENSMUSG00000019795	Pcmt1	10	-	7357806	7358023	7350033	7350774	7359842	7359928	3.48237e-06	5.6083e-05	0.047
ENSMUSG00000039286	Fndc3b	3	-	27360597	27360716	27357638	27357811	27362696	27362768	3.63387e-06	5.82684e-05	-0.301
ENSMUSG00000008976	Gabpa	16	+	84852704	84852899	84846368	84846614	84856706	84856760	3.77051e-06	6.01975e-05	0.084
ENSMUSG00000026970	Rbms1	2	-	60591786	60591871	60588249	60591039	60593472	60593553	4.27688e-06	6.79877e-05	0.069
ENSMUSG00000016756	Cmah	13	+	24522356	24522547	24520697	24520807	24526968	24527116	4.40653e-06	6.9748e-05	-0.091
ENSMUSG00000019795	Pcmt1	10	-	7357853	7358023	7349170	7350774	7359842	7359928	4.47802e-06	7.05766e-05	0.045
ENSMUSG00000026254	Eif4e2	1	+	89128977	89129056	89122671	89122808	89134420	89137063	4.66757e-06	7.3251e-05	0.155
ENSMUSG00000026159	Agfg1	1	+	82882949	82883042	82882685	82882762	82889998	82890157	4.91037e-06	7.67349e-05	-0.116
ENSMUSG00000031921	Terf2	8	-	109603594	109603694	109603268	109603369	109604992	109605139	5.13962e-06	7.99785e-05	-0.07
ENSMUSG00000022498	Txndc11	16	-	11093908	11094021	11091678	11091879	11104658	11104752	5.26531e-06	8.15901e-05	-0.14
ENSMUSG00000014195	Dnajc7	11	-	100450992	100451092	100446295	100446369	100451211	100451303	5.53214e-06	8.53662e-05	0.057
ENSMUSG00000042029	Ncapg2	12	+	117665048	117665228	117664251	117664377	117666128	117666281	5.5629e-06	8.54833e-05	0.062
ENSMUSG00000038708	Golga4	9	+	118446359	118446443	118445876	118446061	118447994	118448142	5.59182e-06	8.55712e-05	0.162
ENSMUSG00000035762	Tmem161b	13	+	84390834	84390938	84361900	84362039	84397365	84397449	5.85092e-06	8.91661e-05	-0.13
ENSMUSG00000029823	Luc7l2	6	+	38504979	38505063	38501842	38501908	38520509	38520604	5.92354e-06	8.99013e-05	0.195
ENSMUSG00000055447	Cd47	16	+	49869130	49869193	49867877	49868225	49884277	49884367	6.40573e-06	9.68211e-05	0.095
ENSMUSG00000048534	Amica1	9	+	44890715	44890812	44887265	44887379	44894923	44895087	6.53768e-06	9.8412e-05	-0.062
ENSMUSG00000049076	Acap2	16	-	31101910	31101972	31092498	31096532	31103584	31103695	6.63026e-06	9.94e-05	0.029
ENSMUSG00000030142	Clec4e	6	-	123236225	123236377	123235486	123235602	123238911	123239007	6.74662e-06	0.000100735	-0.048
ENSMUSG00000020634	Ubxn2a	12	-	4898120	4898227	4892526	4892664	4901343	4901485	8.38003e-06	0.000124601	0.164
ENSMUSG00000025877	Hk3	13	-	55110313	55110409	55108432	55108616	55112057	55112177	8.41261e-06	0.000124601	-0.024
ENSMUSG00000019920	Lims1	10	+	57875150	57875301	57872800	57872950	57876720	57876813	8.50355e-06	0.000125353	-0.022
ENSMUSG00000034951	Cog7	7	-	129084683	129084749	129080467	129080654	129087291	129087408	8.56536e-06	0.000125353	0.117
ENSMUSG00000037266	D4Wsu53e	4	+	134481691	134481736	134481207	134481347	134481940	134482733	8.53941e-06	0.000125353	0.127
ENSMUSG00000025877	Hk3	13	-	55117111	55117198	55116439	55116490	55122506	55122683	8.64e-06	0.000125946	0.24
ENSMUSG00000024404	Riok3	18	+	12307299	12307497	12301444	12301572	12308027	12308187	8.85616e-06	0.000128589	0.023
ENSMUSG00000063179	Pstk	7	+	138517049	138517344	138514659	138514903	138517578	138517777	8.98336e-06	0.000129863	0.321
ENSMUSG00000036273	Lrrk2	15	+	91596107	91596262	91595062	91595250	91597743	91597890	9.01434e-06	0.000129863	-0.03
ENSMUSG00000032872	Cyb5r4	9	+	86942308	86942341	86937614	86937708	86950599	86950740	9.14296e-06	0.000131203	-0.08
ENSMUSG00000029086	Prom1	5	-	44449864	44449891	44447116	44447322	44454364	44454423	9.29569e-06	0.000132878	0.113
ENSMUSG00000032397	Tipin	9	+	64137516	64137589	64135914	64136050	64138180	64138256	9.42267e-06	0.000134173	0.058
ENSMUSG00000038005	2700029M09Rik	8	+	63374257	63374447	63372497	63372657	63375534	63375633	1.08208e-05	0.0001529	0.076
ENSMUSG00000029217	Tec	5	-	73216282	73216369	73214694	73214880	73259632	73259684	1.08141e-05	0.0001529	0.075
ENSMUSG00000028906	Epb4.1	4	-	131518838	131518901	131513557	131513734	131523702	131523890	1.15035e-05	0.000161927	-0.114
ENSMUSG00000007411	Mark3	12	+	112891600	112891645	112885681	112885939	112893480	112894438	1.16688e-05	0.000163629	0.172
ENSMUSG00000026028	Trak2	1	-	58992589	58992784	58983494	58983571	59003090	59003181	1.21183e-05	0.000169289	0.067
ENSMUSG00000029998	Pcyox1	6	-	86345907	86346114	86344402	86344577	86346966	86347144	1.25498e-05	0.0001727	-0.078
ENSMUSG00000039480	Nt5dc1	10	-	34117919	34118004	34044093	34044268	34119543	34119623	1.24915e-05	0.0001727	-0.099
ENSMUSG00000042265	Trem1	17	+	48376161	48376518	48371902	48372007	48380649	48380833	1.25292e-05	0.0001727	0.043
ENSMUSG00000046897	Zfp740	15	+	102035659	102035736	102035001	102035314	102038201	102038351	1.24325e-05	0.0001727	-0.132
ENSMUSG00000017843	Ppp2r5c	12	+	111799507	111799678	111793052	111793106	111805937	111806065	1.26764e-05	0.000173794	0.028
ENSMUSG00000039108	Lsm14b	2	+	179766498	179766576	179766065	179766233	179766765	179766927	1.34373e-05	0.000182866	0.078
ENSMUSG00000020831	0610010K14Rik	11	-	70050389	70050480	70049525	70049713	70051032	70051127	1.34338e-05	0.000182866	-0.14
ENSMUSG00000020893	Per1	11	+	68918135	68918315	68917792	68917923	68918891	68919960	1.35486e-05	0.000183703	-0.388
ENSMUSG00000028833	Ncdn	4	-	126430214	126430284	126429184	126429325	126430568	126430671	1.40133e-05	0.000189308	0.205
ENSMUSG00000072501	Phf20l1	15	+	66429238	66429316	66428920	66429009	66435588	66435802	1.42643e-05	0.000191996	0.091
ENSMUSG00000019769	Syne1	10	+	5301206	5301275	5298682	5299010	5302787	5302930	1.44008e-05	0.000193127	-0.046
ENSMUSG00000031902	Nfatc3	8	+	108643221	108643325	108632024	108633029	108651817	108652343	1.71612e-05	0.000229313	-0.066
ENSMUSG00000040693	Slco4c1	1	-	98734030	98734175	98733456	98733652	98735743	98735862	1.72859e-05	0.000230146	0.084
ENSMUSG00000042772	Smg7	1	-	154690359	154690509	154688642	154688723	154691165	154691537	1.76788e-05	0.00023453	0.054
ENSMUSG00000001123	Lgals9	11	-	78783215	78783308	78781499	78781535	78784818	78784929	1.84865e-05	0.000244265	-0.041
ENSMUSG00000086288	Gm15265	3	-	94806060	94806186	94802721	94802922	94808144	94808368	1.8545e-05	0.000244265	-0.097
ENSMUSG00000030126	Tmcc1	6	-	116057329	116057534	115993785	115993823	116083784	116083921	1.86143e-05	0.000244304	-0.028
ENSMUSG00000022364	Wdr67	15	+	57751485	57751601	57747524	57747671	57754511	57754690	1.93096e-05	0.000252531	0.161
ENSMUSG00000004980	Hnrnpa2b1	6	-	51414426	51414546	51414087	51414210	51415177	51415240	2.12926e-05	0.000277481	0.071
ENSMUSG00000031229	Atrx	X	-	103079645	103079759	103075247	103075357	103083053	103083178	2.14398e-05	0.000278415	0.11
ENSMUSG00000040723	Rcsd1	1	-	167593696	167593786	167589503	167589575	167595079	167595181	2.22593e-05	0.000287149	0.056
ENSMUSG00000003134	Tbc1d8	1	-	39463596	39463715	39459527	39459768	39482912	39483023	2.2268e-05	0.000287149	-0.039
ENSMUSG00000054400	Cklf	8	+	106785373	106785469	106781184	106781343	106787170	106787343	2.40544e-05	0.000309103	-0.118
ENSMUSG00000037669	1110057K04Rik	12	+	8234025	8234169	8227405	8227561	8275169	8275404	2.50663e-05	0.000320988	0.19
ENSMUSG00000001029	Icam2	11	-	106242630	106242738	106242001	106242253	106243743	106243860	2.54521e-05	0.0003248	-0.073
ENSMUSG00000020069	Hnrnph3	10	-	62481507	62481646	62480788	62480973	62482140	62482275	2.6229e-05	0.000331614	-0.178
ENSMUSG00000028211	Trp53inp1	4	+	11095043	11095081	11092236	11092594	11096856	11101526	2.6145e-05	0.000331614	0.133
ENSMUSG00000013787	Ehmt2	17	+	35042554	35042656	35042286	35042401	35042854	35043003	2.62558e-05	0.000331614	0.139
ENSMUSG00000071172	Srsf3	17	+	29176398	29176854	29175434	29175569	29177719	29177758	2.63816e-05	0.000332066	0.051
ENSMUSG00000001017	2500003M10Rik	3	-	90306037	90306175	90302877	90304029	90307017	90307204	2.73727e-05	0.000343369	-0.066
ENSMUSG00000036461	Elf1	14	+	79965268	79965379	79960553	79960734	79966956	79967121	2.77236e-05	0.000346592	-0.047
ENSMUSG00000021557	Agtpbp1	13	-	59632417	59632564	59629747	59629879	59633373	59633437	2.81071e-05	0.000350199	0.18
ENSMUSG00000053835	H2-T24	17	-	36151501	36151641	36142639	36143734	36154185	36154482	2.83266e-05	0.000351745	-0.151
ENSMUSG00000023015	Racgap1	15	-	99473823	99473954	99473313	99473402	99481937	99482043	2.97411e-05	0.000367939	-0.072
ENSMUSG00000034593	Myo5a	9	+	75043932	75044007	75041745	75041944	75045449	75045543	2.98302e-05	0.000367939	-0.106
ENSMUSG00000030748	Il4ra	7	+	132712536	132712688	132710669	132710811	132713455	132713607	3.05479e-05	0.000375536	-0.031
ENSMUSG00000028437	Ubap1	4	+	41334207	41334390	41325979	41326903	41335128	41335230	3.20764e-05	0.000393016	-0.052
ENSMUSG00000048668	5930416I19Rik	6	-	128312075	128312202	128309123	128309372	128312385	128312830	3.25675e-05	0.000397711	-0.296
ENSMUSG00000027406	Idh3b	2	-	130105291	130105462	130105048	130105173	130105998	130106059	3.30794e-05	0.00040263	0.177
ENSMUSG00000059273	Zc3h4	7	+	17018122	17018371	17014879	17015259	17019369	17023043	3.39054e-05	0.000411326	-0.102
ENSMUSG00000026087	Mrpl30	1	+	37949787	37949868	37947321	37947429	37950783	37950860	3.60868e-05	0.000436354	0.119
ENSMUSG00000041161	Otud3	4	-	138461071	138461184	138457766	138457889	138465396	138465545	3.65505e-05	0.000438764	-0.107
ENSMUSG00000035069	Oma1	4	+	103001442	103001571	102997897	102998005	103003909	103003984	3.65721e-05	0.000438764	0.205
ENSMUSG00000000204	Slfn4	11	+	82989329	82989415	82989064	82989146	82993172	82993258	3.6643e-05	0.000438764	0.056
ENSMUSG00000020212	Mdm1	10	+	117593889	117593919	117589230	117589330	117594250	117594426	3.83988e-05	0.0004583	0.254
ENSMUSG00000041268	Dmxl2	9	-	54305430	54305605	54299408	54299648	54306660	54306844	3.89658e-05	0.000463567	0.03
ENSMUSG00000029177	Cenpa	5	+	30972110	30972201	30969346	30969486	30974836	30974943	4.22813e-05	0.000500711	-0.124
ENSMUSG00000029267	Mtf2	5	+	108502325	108502473	108498180	108498382	108509843	108510042	4.23595e-05	0.000500711	0.239
ENSMUSG00000027900	Dram2	3	+	106374528	106374611	106368962	106369102	106375890	106375983	4.37902e-05	0.000515969	-0.253
ENSMUSG00000053835	H2-T24	17	-	36152328	36152601	36142639	36143734	36154185	36154482	4.4411e-05	0.000521617	-0.123
ENSMUSG00000038766	Gabpb2	3	-	95020135	95020190	95010384	95010524	95021510	95021631	4.51696e-05	0.000528842	-0.124
ENSMUSG00000037536	Fbxo34	14	+	48124660	48124807	48092308	48092392	48145879	48145989	4.53753e-05	0.00052957	-0.117
ENSMUSG00000003134	Tbc1d8	1	-	39462135	39462364	39459527	39459768	39482912	39483023	4.59628e-05	0.000534734	-0.033
ENSMUSG00000003955	Fam162a	16	-	36046464	36046573	36043929	36044177	36049927	36050036	4.99892e-05	0.0005794	0.062
ENSMUSG00000038187	Btbd10	7	-	120495294	120495452	120478835	120479032	120512385	120512472	5.02734e-05	0.0005794	0.154
ENSMUSG00000046897	Zfp740	15	+	102039183	102039307	102038702	102038792	102039585	102039704	5.02075e-05	0.0005794	-0.06
ENSMUSG00000018654	Ikzf1	11	+	11658197	11658320	11654009	11654177	11661221	11661356	5.61987e-05	0.000645672	-0.039
ENSMUSG00000034120	Srsf2	11	-	116712961	116713065	116712169	116712275	116713334	116713645	5.73244e-05	0.00065656	-0.025
ENSMUSG00000028613	Lrp8	4	+	107518843	107519224	107515820	107515949	107520048	107520171	5.8009e-05	0.000662344	-0.135
ENSMUSG00000026222	Sp100	1	+	87603801	87603873	87603411	87603529	87604556	87604570	5.82759e-05	0.000663338	-0.154
ENSMUSG00000057191	AB124611	9	+	21345029	21345067	21344285	21344329	21349120	21349777	5.94578e-05	0.000674709	-0.025
ENSMUSG00000041215	Yeats2	16	+	20207696	20207866	20206156	20206318	20208491	20208650	5.96445e-05	0.000674751	-0.218
ENSMUSG00000027722	Spata5	3	+	37428904	37428941	37427163	37427244	37477673	37478018	6.0311e-05	0.000680205	0.271
ENSMUSG00000031153	Gripap1	X	+	7371385	7371412	7369401	7369463	7376415	7376554	6.12532e-05	0.000688725	0.241
ENSMUSG00000037461	Ints7	1	+	193407057	193407204	193399641	193399830	193410402	193410540	6.148e-05	0.000689174	0.112
ENSMUSG00000024563	Smad2	18	+	76461732	76461870	76459436	76459649	76462036	76462181	6.20818e-05	0.000693811	0.066
ENSMUSG00000022884	Eif4a2	16	+	23112423	23112530	23111889	23111969	23113239	23114003	6.2342e-05	0.000694614	-0.084
ENSMUSG00000031993	Snx19	9	+	30244359	30244456	30243396	30243527	30244934	30245115	6.42404e-05	0.000711567	-0.116
ENSMUSG00000001445	Mrpl10	11	+	96905841	96906011	96902873	96902966	96908343	96908508	6.42494e-05	0.000711567	0.067
ENSMUSG00000040363	Bcor	X	-	11632764	11632818	11632094	11632281	11633469	11636316	6.69203e-05	0.000738928	0.19
ENSMUSG00000036698	Eif2c2	15	-	72953752	72953886	72951493	72951678	72954306	72954429	6.78371e-05	0.000746816	-0.04
ENSMUSG00000036712	Cyld	8	+	91229124	91229778	91220926	91220998	91230987	91231290	6.86287e-05	0.000751901	0.061
ENSMUSG00000062901	Klhl24	16	+	20102064	20102127	20097626	20097744	20106735	20107716	6.87068e-05	0.000751901	0.077
ENSMUSG00000029162	Khk	5	+	31229060	31229195	31227111	31227228	31230815	31230888	7.04886e-05	0.000769118	-0.113
ENSMUSG00000021596	Mctp1	13	+	77167882	77167980	77164043	77164153	77169140	77171071	7.17244e-05	0.000780293	0.05
ENSMUSG00000027829	Ccnl1	3	-	65753946	65754148	65752612	65752712	65754401	65754466	7.25047e-05	0.000786463	0.064
ENSMUSG00000018820	Zfyve27	19	+	42263686	42263733	42260294	42260439	42264011	42264093	7.35409e-05	0.000795363	-0.051
ENSMUSG00000020910	2310004I24Rik	11	-	66865182	66865280	66854982	66855609	66866036	66866072	7.53283e-05	0.000812312	-0.184
ENSMUSG00000000826	Dnajc5	2	+	181283630	181283705	181283374	181283546	181283977	181286954	7.84873e-05	0.00084391	-0.084
ENSMUSG00000002546	Golga2	2	+	32148834	32148915	32147612	32147735	32152145	32152241	7.88614e-05	0.000845468	0.144
ENSMUSG00000039298	Cdk5rap2	4	-	69907981	69908008	69906414	69906531	69911386	69911506	8.08984e-05	0.000863675	-0.203
ENSMUSG00000035311	Gnptab	10	+	87881869	87881934	87877137	87877343	87882170	87882305	8.12623e-05	0.000863675	0.054
ENSMUSG00000057335	Cep170	1	-	178699363	178699657	178688527	178688648	178699843	178700001	8.11438e-05	0.000863675	0.166
ENSMUSG00000037514	Pank2	2	+	131108327	131108504	131099646	131099856	131113209	131113333	8.18102e-05	0.000867	0.143
ENSMUSG00000020910	2310004I24Rik	11	-	66865182	66865416	66855383	66855609	66866036	66866091	8.59414e-05	0.000908171	-0.197
ENSMUSG00000056342	Usp34	11	+	23386817	23386958	23384101	23384181	23387078	23387222	9.19331e-05	0.000968713	0.084
ENSMUSG00000037876	Jmjd1c	10	+	66679730	66679855	66678017	66678123	66681024	66681217	9.32399e-05	0.000979683	0.177
ENSMUSG00000011958	Bnip2	9	+	69852112	69852148	69851375	69851474	69854870	69856124	9.4972e-05	0.000995047	-0.096
ENSMUSG00000028917	Plekhm2	4	-	141193339	141193399	141190167	141190393	141195590	141195777	9.87088e-05	0.00103127	0.248
ENSMUSG00000021068	Nin	12	-	71143118	71145239	71141741	71141867	71146133	71146624	9.95699e-05	0.00103733	0.031
ENSMUSG00000023353	Agap3	5	+	24002550	24002721	23998775	23998944	24005475	24005630	9.99751e-05	0.00103861	-0.119
ENSMUSG00000052384	Lrrc33	16	-	32147638	32147759	32142910	32145091	32165465	32165671	0.000100464	0.00104076	-0.053
ENSMUSG00000030168	Adipor2	6	-	119308939	119309127	119307233	119307427	119309368	119309555	0.00010349	0.00106612	0.043
ENSMUSG00000064215	Ifi27l1	12	+	104675599	104675734	104674772	104674892	104677610	104677772	0.000103433	0.00106612	0.2
ENSMUSG00000024858	Adrbk1	19	-	4289897	4290005	4289672	4289739	4290073	4290168	0.000104314	0.00107162	-0.022
ENSMUSG00000020385	Clk4	11	+	51084038	51084097	51080672	51080833	51085301	51085524	0.000104772	0.00107303	-0.094
ENSMUSG00000054387	Mdm4	1	-	134901230	134901298	134900367	134900467	134905713	134905769	0.000105034	0.00107303	0.115
ENSMUSG00000053101	Gpr141	13	-	19896858	19896926	19871323	19871430	19915998	19916126	0.000105501	0.00107483	0.06
ENSMUSG00000030142	Clec4e	6	-	123236225	123236536	123235486	123235602	123238911	123239007	0.000106454	0.00107858	-0.033
ENSMUSG00000058291	Zfp68	5	-	139057697	139057787	139053266	139053393	139058282	139058395	0.00010638	0.00107858	0.18
ENSMUSG00000043962	Thrap3	4	-	125862174	125862386	125857806	125858058	125863678	125863832	0.000107072	0.00108187	0.025
ENSMUSG00000036948	BC037034	5	-	138704074	138704204	138703885	138703972	138704294	138704390	0.00011124	0.00111786	0.055
ENSMUSG00000020696	Rffl	11	-	82624529	82624613	82623509	82623720	82625901	82626312	0.000111026	0.00111786	-0.096
ENSMUSG00000029687	Ezh2	6	-	47491843	47491969	47490675	47490854	47492364	47492405	0.000113191	0.00113437	-0.12
ENSMUSG00000030960	Mettl10	7	-	140023042	140023259	140019139	140019565	140028782	140028890	0.000121181	0.00121115	0.133
ENSMUSG00000039205	Ciz1	2	+	32219142	32219176	32218580	32218678	32219324	32219499	0.000122086	0.0012169	0.12
ENSMUSG00000031337	Mtm1	X	+	68488026	68488121	68486246	68486319	68507425	68507536	0.000122682	0.00121954	0.167
ENSMUSG00000039361	Picalm	7	+	97330728	97330878	97326009	97326113	97337659	97337767	0.00012445	0.00123255	0.095
ENSMUSG00000037236	Matr3	18	+	35747985	35748107	35747284	35747507	35750033	35751699	0.000124659	0.00123255	0.05
ENSMUSG00000039480	Nt5dc1	10	-	34117919	34118001	34044093	34044268	34119543	34119623	0.000126432	0.00124674	-0.106
ENSMUSG00000093456	RP24-484G16.9	9	+	107934329	107934540	107926433	107926781	107943235	107943417	0.000131643	0.00129466	-0.031
ENSMUSG00000039298	Cdk5rap2	4	-	69998374	69998593	69978460	69978631	70010177	70010279	0.000138869	0.0013621	0.076
ENSMUSG00000054843	Atrnl1	19	+	57747608	57747763	57731544	57731728	57756860	57756945	0.000139747	0.00136707	0.103
ENSMUSG00000037661	Gpr160	3	+	30793050	30793162	30788863	30788963	30794631	30794743	0.000145905	0.00142354	-0.075
ENSMUSG00000027708	Dcun1d1	3	-	35815141	35815272	35796714	35796797	35817922	35818091	0.000155828	0.00151634	0.055
ENSMUSG00000021870	Slmap	14	-	27279389	27279440	27262060	27262120	27279527	27279696	0.00015736	0.00152722	0.206
ENSMUSG00000044122	Proca1	11	+	78017566	78017699	78015313	78015394	78018341	78019265	0.000161591	0.00156417	0.371
ENSMUSG00000043939	A530064D06Rik	17	-	48300207	48300391	48288845	48289922	48303327	48303639	0.000162346	0.00156737	-0.102
ENSMUSG00000030142	Clec4e	6	-	123236449	123236536	123235486	123235602	123238911	123239007	0.000168102	0.0016187	-0.062
ENSMUSG00000027829	Ccnl1	3	-	65759051	65759198	65755355	65755476	65760774	65760884	0.00016889	0.00162205	0.101
ENSMUSG00000031004	Mki67	7	-	142899043	142900003	142897292	142897468	142900448	142900494	0.000170537	0.00163361	-0.062
ENSMUSG00000045594	Glb1	9	+	114326078	114326248	114310193	114310387	114329470	114329621	0.000171196	0.00163568	0.137
ENSMUSG00000061288	Taok3	5	+	117635535	117635620	117583596	117583784	117643637	117643848	0.000172226	0.00163939	-0.042
ENSMUSG00000000827	Tpd52l2	2	+	181237580	181237640	181236609	181236758	181242870	181242972	0.000172474	0.00163939	0.052
ENSMUSG00000039477	Tnrc18	5	-	143526510	143526639	143524731	143524903	143526792	143526929	0.000178955	0.00168417	-0.057
ENSMUSG00000038546	Ranbp9	13	-	43517919	43518032	43516579	43516688	43520398	43520583	0.000179012	0.00168417	-0.034
ENSMUSG00000054280	C330019G07Rik	5	-	33194530	33194647	33186692	33187213	33196741	33196905	0.000178394	0.00168417	-0.163
ENSMUSG00000074749	Plk1s1	2	+	146696501	146696582	146689442	146689605	146714756	146715402	0.000178127	0.00168417	0.08
ENSMUSG00000047881	Rell1	5	-	64330907	64331001	64329044	64329272	64359884	64360061	0.000188479	0.00176873	0.041
ENSMUSG00000032411	Tfdp2	9	+	96190998	96191046	96188019	96188141	96195383	96195546	0.000190088	0.0017793	0.212
ENSMUSG00000058291	Zfp68	5	-	139057697	139057793	139053266	139053393	139058282	139058395	0.0001911	0.00177974	0.167
ENSMUSG00000024180	Tmem8	17	+	26257483	26257630	26257228	26257407	26258484	26258601	0.000190836	0.00177974	0.071
ENSMUSG00000021709	Erbb2ip	13	-	104614799	104615006	104613393	104613486	104617986	104618103	0.000201835	0.00187498	0.049
ENSMUSG00000029720	Lrch4	5	+	138079882	138079966	138079666	138079770	138080349	138080426	0.000203651	0.0018871	-0.032
ENSMUSG00000064215	Ifi27l1	12	+	104675885	104675915	104674772	104674892	104677610	104677772	0.000208957	0.00193141	0.062
ENSMUSG00000026031	Cflar	1	+	58785899	58786005	58783149	58783576	58787995	58788131	0.000211135	0.00194667	-0.049
ENSMUSG00000018008	Cyth4	15	+	78435065	78435130	78433122	78433205	78436276	78436343	0.000212138	0.00195104	-0.043
ENSMUSG00000036833	Pnpla7	2	+	24894356	24894420	24885026	24885176	24895122	24895291	0.000212745	0.00195175	-0.08
ENSMUSG00000020859	Spag9	11	+	93974576	93974615	93973346	93973460	93975486	93975663	0.000228167	0.00208804	0.105
ENSMUSG00000033114	Slc35d2	13	-	64199622	64199705	64198871	64198992	64200577	64200656	0.000230735	0.00210631	-0.108
ENSMUSG00000037876	Jmjd1c	10	+	66679730	66679855	66678017	66678123	66680785	66680929	0.000232446	0.0021167	-0.159
ENSMUSG00000028066	Pmf1	3	-	88203632	88203738	88199853	88200022	88214077	88214238	0.00023767	0.00215363	0.041
ENSMUSG00000027531	Impa1	3	-	10321611	10321720	10313953	10316254	10322903	10323012	0.000237371	0.00215363	-0.041
ENSMUSG00000058291	Zfp68	5	-	139057697	139057842	139053294	139053393	139058282	139058395	0.000240954	0.00217271	0.158
ENSMUSG00000018654	Ikzf1	11	+	11658197	11658320	11654009	11654177	11668883	11669584	0.000240357	0.00217264	-0.035
ENSMUSG00000069631	Strada	11	-	106045875	106045933	106034992	106035095	106048414	106048450	0.000241923	0.00217613	0.218
ENSMUSG00000060216	Arrb2	11	+	70249017	70249074	70246183	70246255	70249664	70249725	0.000245361	0.00220168	0.227
ENSMUSG00000064215	Ifi27l1	12	+	104675599	104675734	104674772	104674892	104675885	104675915	0.000250369	0.00224116	0.173
ENSMUSG00000040451	Sgms1	19	-	32231059	32231137	32217235	32217353	32234013	32234713	0.000253289	0.00226181	0.089
ENSMUSG00000025745	Hadha	5	-	30474519	30474561	30473885	30473956	30481421	30481702	0.000259986	0.00231477	-0.086
ENSMUSG00000079481	Nhsl2	X	+	99268690	99268818	99266662	99266818	99271500	99271632	0.000260474	0.00231477	-0.162
ENSMUSG00000022884	Eif4a2	16	+	23109192	23109332	23108791	23108924	23110057	23110226	0.000263832	0.00233898	0.091
ENSMUSG00000026701	Prdx6	1	-	163179489	163179600	163177387	163177544	163181152	163181297	0.000266983	0.00236123	0.03
ENSMUSG00000014959	Gorasp2	2	+	70510621	70510818	70499632	70499817	70514521	70514602	0.000278646	0.00245848	-0.043
ENSMUSG00000066037	Hnrnpr	4	+	135870001	135870170	135867505	135867662	135872275	135872394	0.000280836	0.0024719	-0.055
ENSMUSG00000024240	Epc1	18	-	6441119	6441241	6440046	6440188	6448902	6449255	0.000283263	0.00248141	-0.119
ENSMUSG00000037514	Pank2	2	+	131105892	131106146	131099646	131099856	131113209	131113333	0.000282944	0.00248141	0.239
ENSMUSG00000026766	Mmadhc	2	-	50136092	50136178	50135400	50135922	50136622	50136709	0.000301909	0.00263849	-0.032
ENSMUSG00000009292	Trpm2	10	-	77398622	77398760	77397789	77397919	77400536	77400887	0.000303073	0.0026424	-0.03
ENSMUSG00000024054	Smchd1	17	-	71805757	71805840	71804944	71805075	71813101	71813263	0.000312237	0.00271587	-0.03
ENSMUSG00000004609	Cd33	7	-	50784842	50784925	50782825	50784378	50785235	50785302	0.000313852	0.0027235	0.055
ENSMUSG00000023307	2016-03-05	19	+	37291672	37291803	37285160	37285363	37294792	37294976	0.000322667	0.00278687	0.048
ENSMUSG00000028863	Meaf6	4	+	124784895	124784953	124780082	124780275	124785566	124785600	0.000322524	0.00278687	0.368
ENSMUSG00000031505	Carkd	8	+	11511876	11511997	11510226	11510347	11512894	11513284	0.00033555	0.00289138	0.063
ENSMUSG00000025261	Huwe1	X	+	148240814	148240950	148237889	148238112	148241262	148241403	0.000339045	0.00291468	0.127
ENSMUSG00000040528	Gm885	11	+	106619016	106619128	106616095	106616365	106622496	106622610	0.000340479	0.0029202	0.03
ENSMUSG00000032806	Slc10a3	X	-	71617952	71618021	71614555	71616350	71618529	71618688	0.000344369	0.00294671	0.167
ENSMUSG00000040842	D4Ertd22e	4	-	140676238	140676288	140674441	140674696	140695606	140695655	0.000345911	0.00295306	0.13
ENSMUSG00000023286	Ube2j2	4	+	155320363	155320526	155317958	155318259	155323115	155323246	0.000347445	0.0029593	0.123
ENSMUSG00000024556	Me2	18	-	73955967	73956043	73954434	73954596	73957482	73957632	0.000357211	0.00303547	-0.029
ENSMUSG00000074272	Ceacam1	7	-	26258816	26259071	26256816	26257092	26261362	26261722	0.000364668	0.00308672	-0.107
ENSMUSG00000028106	Rprd2	3	-	95590242	95590374	95588976	95589029	95591206	95591307	0.000364916	0.00308672	-0.18
ENSMUSG00000006498	Ptbp1	10	+	79322861	79322939	79322525	79322700	79323568	79323714	0.000368417	0.00310921	0.072
ENSMUSG00000042790	Rnf214	9	-	45675029	45675134	45674648	45674744	45675582	45675715	0.000373171	0.00314214	-0.213
ENSMUSG00000029767	Calu	6	+	29311293	29311487	29306470	29306697	29311559	29311753	0.000379333	0.00318674	-0.103
ENSMUSG00000025283	Sat1	X	-	151649663	151649773	151648575	151648677	151650143	151650227	0.000393192	0.00329566	0.018
ENSMUSG00000067367	Lyar	5	+	38614372	38614470	38611720	38611874	38615865	38616036	0.000402804	0.00336857	-0.121
ENSMUSG00000024011	Pi16	17	+	29463792	29464578	29463218	29463307	29464782	29464915	0.000413733	0.00345214	0.043
ENSMUSG00000027678	Ncoa3	2	+	165873954	165874055	165873417	165873455	165875565	165875740	0.000415238	0.00345688	-0.05
ENSMUSG00000053835	H2-T24	17	-	36151744	36152020	36142639	36143734	36154185	36154482	0.0004209	0.00349612	-0.052
ENSMUSG00000031392	Irak1	X	-	71263239	71263356	71262468	71262850	71263468	71263705	0.00042845	0.00355084	-0.05
ENSMUSG00000029063	Nadk	4	+	154950836	154950891	154938016	154938088	154951101	154951306	0.000439249	0.00363218	0.183
ENSMUSG00000020687	Cdc27	11	-	104390654	104390752	104389891	104390046	104393043	104393169	0.000442859	0.00365384	-0.033
ENSMUSG00000030509	Asb7	7	-	73823042	73823131	73804535	73805141	73823965	73824227	0.00044899	0.00369615	0.118
ENSMUSG00000040731	Eif4h	5	-	135100310	135100370	135097818	135097956	135101235	135101332	0.000461054	0.00378701	-0.088
ENSMUSG00000031153	Gripap1	X	+	7372117	7372225	7369401	7369463	7376415	7376554	0.000467704	0.0038331	0.069
ENSMUSG00000092206	Runx2	17	-	44795467	44795641	44776613	44776775	44854140	44854245	0.000469015	0.00383531	-0.169
ENSMUSG00000044103	Il1f9	2	+	24044141	24044281	24043220	24043328	24048106	24049088	0.000488378	0.00398482	0.037
ENSMUSG00000030148	Clec4a2	6	+	123090673	123090786	123089268	123089426	123092380	123092876	0.000504539	0.0041076	0.045
ENSMUSG00000036109	Mbnl3	X	-	48476993	48477088	48473256	48474195	48482097	48482248	0.000515665	0.00418893	-0.035
ENSMUSG00000026867	Gapvd1	2	-	34537154	34537265	34533952	34534150	34539701	34539813	0.000519562	0.00421131	-0.089
ENSMUSG00000028859	Csf3r	4	+	125712542	125712622	125711665	125711819	125713009	125713223	0.00053187	0.00430161	-0.016
ENSMUSG00000037270	4932438A13Rik	3	+	36891598	36891649	36888716	36888810	36893696	36893903	0.000546267	0.00440838	0.085
ENSMUSG00000021709	Erbb2ip	13	-	104614799	104614928	104613393	104613486	104617986	104618103	0.000549517	0.00442208	0.073
ENSMUSG00000020594	Pum2	12	+	8740078	8740315	8735661	8735955	8750566	8750834	0.000550361	0.00442208	-0.099
ENSMUSG00000041258	Zfp236	18	-	82779996	82780078	82778679	82778867	82787101	82787142	0.000553312	0.0044326	-0.123
ENSMUSG00000041997	Tlk1	2	-	70569870	70570123	70563536	70563634	70576477	70576544	0.000554075	0.0044326	0.023
ENSMUSG00000026319	2310035C23Rik	1	+	107588788	107588880	107588482	107588686	107589460	107589754	0.000558816	0.00445122	0.093
ENSMUSG00000029062	Cdk11b	4	+	154999293	154999448	154998962	154999050	154999639	154999763	0.000558788	0.00445122	0.105
ENSMUSG00000037697	Ddhd1	14	-	46248528	46248549	46240386	46240515	46249254	46249428	0.000566019	0.00449888	0.26
ENSMUSG00000025232	Hexa	9	+	59410102	59410175	59409749	59409833	59410673	59410857	0.000574432	0.00455592	-0.036
ENSMUSG00000060216	Arrb2	11	+	70246931	70247019	70246178	70246255	70249664	70249725	0.000576908	0.00456574	0.146
ENSMUSG00000022788	Fgd4	16	-	16462093	16462152	16461686	16461833	16469796	16469935	0.000584144	0.00461311	0.035
ENSMUSG00000037791	Phf12	11	+	77838314	77838369	77837197	77837321	77838462	77838588	0.00060386	0.00475862	0.144
ENSMUSG00000040225	Prrc2c	1	-	164618246	164618348	164614185	164614387	164621271	164621364	0.000605151	0.00475863	-0.049
ENSMUSG00000045983	Eif4g1	16	+	20674300	20674387	20672895	20672949	20675416	20675593	0.000612765	0.00480568	-0.108
ENSMUSG00000029647	Pan3	5	+	148278511	148278673	148266693	148266764	148331080	148331328	0.000613741	0.00480568	0.253
ENSMUSG00000058818	Lilrb3	7	-	3664509	3664665	3664138	3664432	3665421	3665474	0.000616545	0.00481741	-0.024
ENSMUSG00000024163	Mapk8ip3	17	-	25046094	25046106	25044273	25044331	25049692	25049811	0.000619443	0.00482982	0.059
ENSMUSG00000026571	Dcaf6	1	-	167341594	167341730	167329784	167329999	167350241	167350355	0.000624789	0.00486123	0.095
ENSMUSG00000036879	Phkb	8	+	88366919	88367011	88364857	88365002	88399532	88399622	0.000629933	0.00489093	0.133
ENSMUSG00000028708	Mknk1	4	+	115527506	115527612	115520824	115520967	115529636	115529738	0.000633727	0.00491005	0.03
ENSMUSG00000029328	Hnrpdl	5	-	100464653	100464758	100463846	100464003	100465122	100465744	0.000641717	0.00496154	-0.102
ENSMUSG00000074785	Plxnc1	10	-	94329544	94329632	94327564	94327667	94333608	94333753	0.000648051	0.00500002	-0.033
ENSMUSG00000038058	Nod1	6	-	54883553	54883637	54880169	54880253	54884388	54884472	0.000651289	0.00501452	0.09
ENSMUSG00000028859	Csf3r	4	+	125703324	125703423	125701969	125702039	125704560	125704644	0.000659142	0.00506441	0.075
ENSMUSG00000026927	Sdccag3	2	-	26244435	26244585	26244011	26244080	26244668	26244826	0.000661224	0.00506984	-0.122
ENSMUSG00000055204	Ankrd17	5	-	90659830	90659995	90656214	90658366	90661265	90661444	0.000681341	0.00521325	-0.057
ENSMUSG00000035673	Sbno2	10	-	79524060	79524192	79523728	79523864	79524906	79525076	0.000685898	0.00523725	-0.026
ENSMUSG00000035824	Tk2	8	-	106771546	106771584	106767284	106767359	106772300	106772458	0.000697337	0.0053136	0.108
ENSMUSG00000007850	Hnrnph1	11	+	50194960	50195099	50193322	50193466	50196038	50196217	0.000704885	0.00536003	-0.056
ENSMUSG00000020184	Mdm2	10	-	117146755	117146840	117142210	117142285	117147001	117147078	0.00071211	0.00540383	0.141
ENSMUSG00000048874	Phf3	1	-	30893949	30894111	30886687	30888404	30919831	30920101	0.000728566	0.00551736	0.101
ENSMUSG00000085930	2310001H17Rik	6	-	129183081	129183171	129163398	129166554	129187756	129188000	0.000741433	0.00560329	0.097
ENSMUSG00000027620	Rbm39	2	-	155999832	155999904	155998563	155998758	156003071	156003121	0.000755343	0.00569674	0.045
ENSMUSG00000019769	Syne1	10	+	5316106	5316165	5314682	5314775	5324293	5326338	0.000801598	0.00603325	-0.025
ENSMUSG00000020608	Smc6	12	+	11280799	11280917	11278534	11278677	11286410	11286547	0.000840915	0.00631628	0.176
ENSMUSG00000027680	Fxr1	3	+	33967082	33967174	33963040	33963241	33967838	33968259	0.00087126	0.00653091	-0.092
ENSMUSG00000020716	Nf1	11	+	79276734	79276797	79272272	79272408	79282218	79282377	0.000874919	0.00654503	0.195
ENSMUSG00000043587	Acpl2	9	-	96761209	96761445	96756786	96756918	96789777	96789893	0.000877136	0.00654833	0.081
ENSMUSG00000027829	Ccnl1	3	-	65756627	65756781	65755355	65755476	65759125	65759198	0.000884058	0.00658668	0.052
ENSMUSG00000033540	Idua	5	+	109108517	109108603	109099137	109099278	109108722	109108830	0.0008876	0.00659973	-0.115
ENSMUSG00000028772	Zcchc17	4	-	130026512	130026570	130015727	130015828	130031383	130031504	0.000896966	0.00665596	0.076
ENSMUSG00000037348	Paqr7	4	+	134056514	134056598	134052889	134052951	134062717	134063461	0.000909991	0.00671209	-0.101
ENSMUSG00000059900	Tmem40	6	-	115688965	115689040	115686400	115686454	115691558	115691690	0.000909086	0.00671209	-0.071
ENSMUSG00000043587	Acpl2	9	-	96761209	96761427	96756786	96756918	96789777	96789832	0.000906979	0.00671209	0.055
ENSMUSG00000000326	Comt	16	-	18424396	18424453	18411782	18412050	18426448	18426478	0.000915238	0.0067239	0.213
ENSMUSG00000090272	Mndal	1	-	175795529	175795688	175792591	175793014	175801508	175801676	0.000913947	0.0067239	0.051
ENSMUSG00000033557	Fam20b	1	-	158647018	158647111	158635798	158636298	158648996	158649132	0.000922377	0.00676288	0.121
ENSMUSG00000029177	Cenpa	5	+	30972064	30972201	30969149	30969486	30974836	30974943	0.000950298	0.0069525	-0.104
ENSMUSG00000055204	Ankrd17	5	-	90711875	90712628	90707267	90707416	90714065	90714168	0.000952009	0.0069525	-0.157
ENSMUSG00000047466	8030462N17Rik	18	-	77891867	77892035	77881806	77881933	77912638	77913423	0.000959734	0.00699506	0.081
ENSMUSG00000005534	Insr	8	-	3181701	3181737	3174794	3174888	3184950	3185152	0.000962358	0.00700035	-0.093
ENSMUSG00000038346	Zfp384	6	+	124981688	124981871	124980815	124981040	124983257	124983336	0.000965072	0.00700627	-0.088
ENSMUSG00000031540	Myst3	8	+	23971988	23972074	23970020	23970104	23972359	23973273	0.00102049	0.00737953	-0.06
ENSMUSG00000025780	Itih5	2	+	10108581	10108683	10107145	10107309	10111826	10112077	0.00101972	0.00737953	0.05
ENSMUSG00000023186	Vwa5a	9	+	38526842	38526918	38525852	38525972	38529957	38530015	0.00102702	0.00741225	0.187
ENSMUSG00000031652	N4bp1	8	-	89375523	89375620	89372345	89372453	89377057	89377188	0.00103228	0.00743562	-0.04
ENSMUSG00000037300	Ttc13	8	-	127218729	127218840	127214176	127214259	127233802	127233873	0.00104194	0.00747347	0.228
ENSMUSG00000074570	Cass4	2	+	172255141	172255219	172252135	172253425	172257732	172258360	0.00104361	0.00747347	-0.188
ENSMUSG00000089911	Hiat1	3	-	116336639	116336803	116334081	116335398	116337820	116337918	0.00104028	0.00747347	0.04
ENSMUSG00000056032	BC018473	11	+	116616413	116616524	116615647	116615803	116616606	116617156	0.00105049	0.00750816	-0.022
ENSMUSG00000006179	Prss16	13	-	22096959	22097101	22095014	22095194	22097850	22098141	0.00106372	0.00758802	0.159
ENSMUSG00000052056	Zfp217	2	-	169941641	169941758	169939560	169941072	169944518	169946253	0.00108652	0.00773569	-0.036
ENSMUSG00000030180	Kdm5a	6	+	120331552	120331687	120324834	120325005	120332934	120333040	0.00109216	0.00776085	0.06
ENSMUSG00000028792	Ak2	4	+	128678739	128678803	128676377	128676503	128679394	128679505	0.0011063	0.00784619	-0.025
ENSMUSG00000004677	Myo9b	8	+	73860774	73860864	73858214	73858293	73862805	73862919	0.00111333	0.00788089	-0.092
ENSMUSG00000053101	Gpr141	13	-	19871323	19871430	19846878	19847072	19896858	19896926	0.00111812	0.00789969	-0.111
ENSMUSG00000034681	Rnps1	17	+	24554982	24555163	24551985	24552107	24555401	24555557	0.00114445	0.00807023	0.151
ENSMUSG00000037514	Pank2	2	+	131114317	131114421	131113209	131113333	131119134	131119260	0.00117254	0.00825256	-0.043
ENSMUSG00000000826	Dnajc5	2	+	181283630	181283705	181282044	181282258	181283977	181286954	0.00117553	0.00825782	-0.1
ENSMUSG00000047534	Mis18bp1	12	-	66262389	66263015	66259381	66259848	66273435	66273567	0.00118413	0.00830239	-0.067
ENSMUSG00000036873	2410004B18Rik	3	+	145601506	145601633	145601005	145601292	145601861	145602060	0.00119947	0.008394	0.137
ENSMUSG00000037447	Arid5a	1	+	36374048	36374169	36373056	36373172	36374928	36375026	0.00121378	0.00847804	-0.179
ENSMUSG00000058486	Wdr91	6	-	34859676	34859827	34859360	34859540	34860696	34860836	0.00121738	0.00848716	-0.094
ENSMUSG00000042524	Sun2	15	-	79567902	79567998	79567495	79567589	79568949	79569090	0.00124804	0.00865183	-0.027
ENSMUSG00000048534	Amica1	9	+	44892126	44892189	44887265	44887379	44894923	44895087	0.00124653	0.00865183	-0.03
ENSMUSG00000042213	Anubl1	6	+	116235871	116235939	116234757	116234833	116237999	116238186	0.00124804	0.00865183	-0.047
ENSMUSG00000027901	Dennd2d	3	+	106285982	106286080	106285367	106285631	106289790	106289966	0.00125689	0.00869444	-0.057
ENSMUSG00000058239	Usf2	7	-	31740818	31741019	31740308	31740459	31741167	31741258	0.0012589	0.00869444	0.05
ENSMUSG00000016833	Mrps18c	5	+	101228570	101228632	101227755	101227879	101230926	101231010	0.00127832	0.00881204	0.032
ENSMUSG00000048271	Rbm33	5	+	28668934	28669054	28665535	28665848	28679011	28679183	0.00135748	0.00934025	0.104
ENSMUSG00000035325	Sec31a	5	-	100817552	100817630	100815146	100815222	100819777	100819852	0.0013642	0.00936901	-0.21
ENSMUSG00000055436	Srsf11	3	-	157687086	157687195	157685804	157685914	157689688	157689822	0.0013919	0.0095415	0.049
ENSMUSG00000021133	4933426M11Rik	12	+	81952200	81952263	81929012	81929230	81969413	81969611	0.0014067	0.00962508	-0.107
ENSMUSG00000064326	Siva1	12	+	113885048	113885243	113883038	113883295	113886035	113886192	0.0014348	0.00979919	-0.039
ENSMUSG00000021785	Ngly1	14	+	17110312	17110535	17102988	17103154	17113206	17113328	0.00144001	0.00981654	-0.037
ENSMUSG00000020184	Mdm2	10	-	117146709	117146840	117142210	117142285	117147001	117147084	0.00144613	0.00984011	0.154
ENSMUSG00000047248	C2cd3	7	+	107536465	107536665	107528477	107528635	107538588	107538812	0.00145487	0.00988132	-0.04
ENSMUSG00000026073	Il1r2	1	+	40162108	40162367	40159233	40159382	40168799	40168980	0.00146256	0.00991533	-0.031
ENSMUSG00000031229	Atrx	X	-	103079645	103079759	103075247	103075354	103083053	103083178	0.00147705	0.00999516	0.096
ENSMUSG00000031540	Myst3	8	+	24033986	24034128	24029796	24029912	24035752	24035914	0.00151811	0.0102354	-0.039
ENSMUSG00000005803	Sqrdl	2	+	122613193	122613364	122610679	122610930	122618085	122618139	0.00151755	0.0102354	-0.031
ENSMUSG00000026104	Stat1	1	+	52211829	52211905	52210687	52210873	52212826	52212926	0.00153168	0.0103081	0.02
ENSMUSG00000005986	Ankrd13d	19	-	4273535	4273602	4273020	4273102	4280536	4280726	0.00154029	0.0103472	-0.21
ENSMUSG00000051506	Wdfy4	14	-	33917091	33917323	33915713	33915859	33917578	33917757	0.00155777	0.0104456	-0.036
ENSMUSG00000030254	Rad18	6	-	112578455	112578518	112569968	112570898	112594581	112594741	0.00157849	0.0105653	-0.195
ENSMUSG00000042029	Ncapg2	12	+	117644174	117644350	117643874	117643934	117645670	117645783	0.00161554	0.0107937	0.153
ENSMUSG00000026788	Zbtb43	2	-	33317785	33317877	33309041	33310643	33320433	33320494	0.00162729	0.0108355	0.141
ENSMUSG00000020528	Prpsap2	11	-	61568911	61568964	61566368	61566435	61569696	61569847	0.00162768	0.0108355	0.187
ENSMUSG00000025781	Atp5c1	2	-	9978396	9978433	9977656	9977788	9980622	9980719	0.00163915	0.0108923	-0.024
ENSMUSG00000029267	Mtf2	5	+	108502325	108502473	108494692	108494984	108509843	108510042	0.00164798	0.0109312	0.084
ENSMUSG00000020069	Hnrnph3	10	-	62479969	62480085	62479154	62479290	62480271	62480358	0.00166082	0.0109966	0.065
ENSMUSG00000030786	Itgam	7	+	135259281	135259389	135258632	135258708	135259531	135259615	0.00166522	0.011006	0.018
ENSMUSG00000015214	Mtmr1	X	+	68646470	68646620	68645690	68645774	68647451	68647640	0.0016725	0.0110343	-0.075
ENSMUSG00000038766	Gabpb2	3	-	94994474	94994660	94993075	94993206	95004062	95004213	0.00168747	0.0111125	0.051
ENSMUSG00000002668	Dennd1c	17	-	57210341	57210446	57209952	57210046	57210994	57211120	0.00169037	0.0111125	-0.039
ENSMUSG00000026946	Nmi	2	-	51805503	51805610	51804006	51804296	51807961	51808148	0.00172357	0.0113105	-0.047
ENSMUSG00000022637	Cblb	16	+	52186461	52186593	52186247	52186345	52189125	52189266	0.00174081	0.0114034	0.286
ENSMUSG00000020124	Usp15	10	-	122590096	122590183	122583849	122583994	122600648	122600710	0.00175784	0.0114945	-0.185
ENSMUSG00000038696	Mapkap1	2	+	34285037	34285146	34262388	34262774	34287522	34287652	0.00178413	0.0116439	-0.051
ENSMUSG00000020409	Slu7	11	+	43248555	43248713	43247245	43247321	43250846	43251032	0.001787	0.0116439	0.032
ENSMUSG00000037447	Arid5a	1	+	36374048	36374507	36373056	36373172	36374928	36375026	0.00181729	0.0118204	-0.141
ENSMUSG00000021374	Nup153	13	-	46779251	46779605	46778365	46778638	46781991	46782867	0.00182065	0.0118214	0.058
ENSMUSG00000079252	Tor1aip2	1	+	157888204	157888264	157888046	157888132	157898423	157900659	0.00185281	0.0120091	-0.135
ENSMUSG00000023015	Racgap1	15	-	99473852	99473954	99473313	99473402	99481937	99482043	0.00191883	0.0124152	-0.039
ENSMUSG00000028431	Ikbkap	4	-	56768175	56768251	56762551	56764591	56769988	56770143	0.00194048	0.0125333	0.035
ENSMUSG00000004612	Nkg7	7	+	50693144	50693279	50692906	50693053	50693408	50693616	0.00196311	0.0126572	-0.03
ENSMUSG00000009030	Pdcl	2	-	37213871	37213918	37212723	37212900	37214662	37214716	0.00199434	0.0128362	0.055
ENSMUSG00000029647	Pan3	5	+	148338500	148338617	148338094	148338256	148338704	148338806	0.0021004	0.0134718	0.031
ENSMUSG00000022439	Parvg	15	+	84157417	84157513	84155149	84155261	84158724	84158789	0.00210006	0.0134718	-0.032
ENSMUSG00000062939	Stat4	1	+	52068626	52068755	52065087	52065572	52070633	52070778	0.00211078	0.0135148	0.055
ENSMUSG00000012640	Zfp715	7	-	50556539	50556635	50555321	50555546	50556980	50557107	0.00212039	0.0135528	-0.071
ENSMUSG00000024675	Ms4a4c	19	+	11482175	11482257	11479259	11479287	11489281	11489441	0.0021988	0.0140297	-0.074
ENSMUSG00000089672	Gp49a	10	+	51200945	51201230	51200711	51200747	51201372	51201675	0.00221915	0.0141108	-0.044
ENSMUSG00000028719	Cmpk1	4	-	114643896	114643963	114641881	114641969	114659570	114659677	0.00221242	0.0140922	-0.021
ENSMUSG00000066043	Phactr4	4	-	131939196	131939277	131934319	131934478	131942806	131942980	0.00223557	0.0141418	0.144
ENSMUSG00000024830	Rps6kb2	19	-	4159565	4159705	4159402	4159460	4161067	4161215	0.00223293	0.0141418	0.049
ENSMUSG00000037697	Ddhd1	14	-	46218776	46218860	46214396	46215339	46221239	46221431	0.00224321	0.0141418	-0.083
ENSMUSG00000021115	Vrk1	12	+	107311828	107311888	107308734	107308825	107313216	107315620	0.00224213	0.0141418	0.059
ENSMUSG00000021621	Zcchc9	13	-	91938427	91938496	91936137	91936859	91940215	91940308	0.00224122	0.0141418	0.095
ENSMUSG00000038127	Ccdc50	16	+	27436453	27436498	27435647	27435763	27436583	27436688	0.00228352	0.0143714	-0.06
ENSMUSG00000019907	Ppp1r12a	10	+	107690380	107690551	107688895	107689000	107696811	107696902	0.0022941	0.0144133	0.131
ENSMUSG00000078780	Gm5150	3	-	15890629	15890986	15848069	15848185	15906249	15906332	0.00230399	0.0144509	0.075
ENSMUSG00000022634	Yaf2	15	-	93147969	93148039	93116840	93116993	93166770	93166896	0.00234805	0.0147022	-0.085
ENSMUSG00000026335	Pam	1	-	99760779	99761097	99749679	99749809	99780702	99780774	0.00238203	0.0148897	-0.041
ENSMUSG00000026675	Hsd17b7	1	-	171889553	171889610	171885631	171886164	171889817	171889922	0.00244316	0.015246	-0.138
ENSMUSG00000034007	Scaper	9	-	55722451	55722711	55712210	55712411	55731653	55731811	0.00248339	0.0154452	0.066
ENSMUSG00000026333	Gin1	1	+	99672023	99672169	99666755	99666832	99673902	99674096	0.00248765	0.0154452	0.146
ENSMUSG00000045098	Suv420h1	19	+	3782755	3782852	3768232	3768340	3786388	3786627	0.00248535	0.0154452	-0.061
ENSMUSG00000027072	Prg3	2	+	84829381	84829689	84828815	84828949	84831558	84831690	0.00254606	0.0157813	0.156
ENSMUSG00000024483	Ankhd1	18	+	36740721	36740869	36738271	36738428	36743265	36743413	0.00255268	0.0157958	0.024
ENSMUSG00000029128	Rab28	5	-	42089628	42089717	42078959	42079089	42094676	42094773	0.00255959	0.015812	0.032
ENSMUSG00000041966	Dcaf17	2	+	70916530	70916636	70916116	70916221	70919967	70920110	0.00256972	0.015848	0.149
ENSMUSG00000020253	Ppm1m	9	-	106099557	106099670	106099134	106099219	106100072	106100327	0.00258362	0.0159072	-0.036
ENSMUSG00000052087	Rgs14	13	+	55479580	55479759	55471092	55471297	55480062	55480155	0.00261888	0.0160974	-0.043
ENSMUSG00000024337	Psmb9	17	-	34320033	34320175	34318931	34319296	34320559	34320689	0.0026234	0.0160981	0.027
ENSMUSG00000085233	B230208H11Rik	10	-	12642163	12642256	12641406	12641515	12642371	12642888	0.00262773	0.0160981	0.029
ENSMUSG00000078817	Nlrp12	7	-	3245329	3245410	3239830	3241511	3249251	3249741	0.00263454	0.0161131	-0.042
ENSMUSG00000043008	Klhl6	16	-	19966027	19966193	19956997	19957447	19982789	19983110	0.00266073	0.0162463	0.027
ENSMUSG00000031592	Pcm1	8	+	42360348	42360522	42359453	42359652	42361006	42361161	0.00268922	0.0163931	-0.072
ENSMUSG00000002997	Prkar2b	12	-	32648762	32648828	32645246	32645387	32649979	32650054	0.00269724	0.0164149	-0.116
ENSMUSG00000028797	2510006D16Rik	4	+	129279113	129279205	129278650	129278777	129279438	129279505	0.00270179	0.0164155	0.321
ENSMUSG00000028859	Csf3r	4	+	125711665	125711819	125709355	125709543	125712542	125712622	0.00274538	0.0166529	-0.036
ENSMUSG00000022130	Tgds	14	-	118529828	118529895	118527444	118527513	118531865	118531987	0.00278991	0.0168952	0.075
ENSMUSG00000027540	Ptpn1	2	+	167760863	167761021	167757894	167758056	167789127	167789218	0.00282239	0.0170639	0.021
ENSMUSG00000091649	Gm4902	14	-	59957457	59957579	59950026	59950134	59960109	59960167	0.00284712	0.0171853	0.374
ENSMUSG00000037536	Fbxo34	14	+	48126939	48127121	48092308	48092392	48145879	48145989	0.00288088	0.0173606	-0.09
ENSMUSG00000027615	Hps3	3	-	19908814	19908922	19903224	19903431	19910799	19910988	0.00289512	0.0174179	-0.044
ENSMUSG00000017478	Zc3h18	8	+	124911592	124911664	124910761	124910846	124921717	124921866	0.00293414	0.017624	-0.131
[truncated: 286 more rows]
