# Supplementary material for: Mutant U2AF1-expressing cells are sensitive to pharmacological modulation of the spliceosome
Source: Nat Commun. 2017 Jan 9;8:14060. doi: 10.1038/ncomms14060 (PMC5227701; doi:10.1038/ncomms14060)
Supplement: Supplementary Data 6 — Differentially spliced junctions (FDR<10%, |delta percent spliced in or PSI (Δψ)|>1%) between vehicle-treated and sudemycin D6-treated wildtype U2AF1-expressing bone marrow cells in vivo. [file ncomms14060-s7.xlsx]

## Sheet: Alt 3' SS
Supplementary Data 6a. Differentially spliced alternative 3' splice site junctions (FDR<10%, |delta percent spliced in or PSI (∆Ψ)|>1%) between vehicle-treated and sudemycin D6-treated wildtype U2AF1-expressing bone marrow cells in vivo
Ensembl Gene ID (mm9)	Gene Symbol	Chromosome	Strand	Long Exon Start (0 base)	Long Exon End	Short Exon Start (0 base)	Short Exon End	Flanking Exon Start	Flanking Exon End	Nominal p-value	FDR	Percent Spliced In (PSI or Ψ)
ENSMUSG00000040865	Ino80d	1	-	63139858	63140105	63139858	63140014	63140213	63140304	0	0	0.267
ENSMUSG00000063870	Chd4	6	+	125050795	125051011	125050816	125051011	125050485	125050607	7.46574e-10	2.7138e-07	-0.119
ENSMUSG00000024013	Fgd2	17	+	29505067	29505275	29505128	29505275	29504865	29504924	4.77285e-09	1.15662e-06	-0.18
ENSMUSG00000018572	Phf23	11	+	69811802	69812634	69812003	69812634	69811247	69811340	8.46484e-08	1.53848e-05	-0.202
ENSMUSG00000008690	Ncaph2	15	+	89201031	89201106	89201034	89201106	89200825	89200919	1.55462e-06	0.000226042	-0.09
ENSMUSG00000031921	Terf2	8	-	109600509	109600899	109600509	109600896	109603268	109603369	2.47451e-06	0.000256996	0.209
ENSMUSG00000027763	Mbnl1	3	+	60419541	60419695	60419646	60419695	60417184	60417442	2.28495e-06	0.000256996	0.074
ENSMUSG00000066026	Dhrs3	4	+	144509132	144509407	144509287	144509407	144508553	144508697	5.74689e-06	0.000522248	-0.059
ENSMUSG00000031537	Ikbkb	8	-	23780078	23780202	23780078	23780197	23782102	23782217	1.53228e-05	0.00123774	-0.061
ENSMUSG00000034602	Mon2	10	-	122468095	122468180	122468095	122468177	122469578	122469805	2.86024e-05	0.00198049	-0.103
ENSMUSG00000030589	Rasgrp4	7	+	29934940	29935075	29934962	29935075	29934817	29934854	3.37074e-05	0.00198049	0.137
ENSMUSG00000034652	Cd300a	11	+	114755971	114756092	114755983	114756092	114754551	114754908	3.54146e-05	0.00198049	-0.062
ENSMUSG00000025648	Pfkfb4	9	+	108900886	108901020	108900903	108901020	108894060	108894157	3.20505e-05	0.00198049	0.035
ENSMUSG00000018501	Ncor1	11	-	62186577	62187124	62186577	62187076	62190136	62190263	5.37483e-05	0.00279107	0.051
ENSMUSG00000009555	Cdk9	2	-	32565996	32566311	32565996	32566087	32567550	32567632	6.4167e-05	0.00310996	0.051
ENSMUSG00000040613	Apobec1	6	-	122541104	122541278	122541104	122541222	122546649	122546795	8.88746e-05	0.00394447	-0.066
ENSMUSG00000026767	Fam188a	2	-	12325624	12325795	12325624	12325793	12327486	12327547	9.22366e-05	0.00394447	-0.097
ENSMUSG00000030142	Clec4e	6	-	123236225	123236536	123236225	123236377	123238911	123239007	0.000101748	0.00410951	0.074
ENSMUSG00000022536	Glyr1	16	-	5021430	5021541	5021430	5021523	5026600	5026700	0.000123959	0.00474307	0.136
ENSMUSG00000063870	Chd4	6	+	125052449	125052628	125052488	125052628	125052180	125052316	0.000134298	0.00488174	-0.096
ENSMUSG00000018501	Ncor1	11	-	62186577	62187124	62186577	62186956	62190136	62190263	0.000157975	0.00522036	0.089
ENSMUSG00000064289	Tank	2	+	61481771	61482479	61482363	61482479	61465777	61465896	0.000154076	0.00522036	0.105
ENSMUSG00000031389	Arhgap4	X	-	71150989	71151232	71150989	71151202	71151767	71151930	0.000237894	0.00751953	0.05
ENSMUSG00000000131	Xpo6	7	-	133273061	133273154	133273061	133273151	133274539	133274648	0.000250416	0.00758553	-0.044
ENSMUSG00000014599	Csf1	3	-	107551071	107552087	107551071	107551202	107553228	107553376	0.000285148	0.00828964	0.155
ENSMUSG00000003153	Slc2a3	6	-	122687075	122690011	122687075	122687316	122690405	122690498	0.000296466	0.00828964	-0.022
ENSMUSG00000023088	Abcc1	16	+	14459089	14459222	14459116	14459222	14457980	14458062	0.000340491	0.00916804	0.107
ENSMUSG00000026883	Dab2ip	2	+	35575372	35576261	35575438	35576261	35574279	35574458	0.000353747	0.00918478	-0.193
ENSMUSG00000020898	1500010J02Rik	11	+	68835878	68836116	68835894	68836116	68834531	68834695	0.000399984	0.0100272	0.125
ENSMUSG00000032803	Cdv3	9	-	103255432	103258359	103255432	103257643	103258609	103258769	0.000546055	0.0132327	-0.093
ENSMUSG00000029068	Ccnl2	4	+	155192647	155194537	155194437	155194537	155192031	155192096	0.000659446	0.0147209	-0.136
ENSMUSG00000020873	Slc35b1	11	+	95247799	95247930	95247824	95247930	95247114	95247218	0.000647439	0.0147209	-0.129
ENSMUSG00000020687	Cdc27	11	-	104387364	104387498	104387364	104387480	104388176	104388291	0.000668213	0.0147209	-0.103
ENSMUSG00000037321	Tap1	17	+	34330072	34330261	34330102	34330261	34329781	34329910	0.000771341	0.0164931	-0.042
ENSMUSG00000030166	Rad52	6	+	119872489	119872841	119872492	119872841	119870824	119871046	0.000871041	0.0180928	0.114
ENSMUSG00000068882	Ssb	2	+	69708734	69708890	69708737	69708890	69708441	69708637	0.00118207	0.0226148	-0.029
ENSMUSG00000030067	Foxp1	6	-	98959897	98960051	98959897	98960048	98965417	98965504	0.00113798	0.0226148	0.053
ENSMUSG00000042185	Nfrkb	9	+	31204378	31204722	31204620	31204722	31203907	31204082	0.00117465	0.0226148	-0.227
ENSMUSG00000018570	2810408A11Rik	11	-	69713207	69713428	69713207	69713312	69713804	69714459	0.00130023	0.0242377	-0.303
ENSMUSG00000059890	Ube4a	9	-	44761024	44761255	44761024	44761198	44768061	44768222	0.00136165	0.0247479	-0.085
ENSMUSG00000036817	Sun1	5	+	139714781	139714893	139714784	139714893	139713832	139713876	0.00167368	0.0296771	-0.172
ENSMUSG00000031715	Smarca5	8	-	83250109	83250616	83250109	83250265	83251514	83251694	0.00188378	0.031849	0.021
ENSMUSG00000017288	Vps53	11	-	75927442	75927584	75927442	75927579	75930560	75930703	0.00187441	0.031849	0.052
ENSMUSG00000068917	Clk2	3	+	88972616	88972845	88972619	88972845	88970956	88971126	0.00209995	0.034637	-0.067
ENSMUSG00000001082	Mfsd10	5	-	34978257	34978416	34978257	34978391	34978669	34978773	0.00214397	0.034637	0.044
ENSMUSG00000053291	Rab4b	7	-	27959734	27959859	27959734	27959797	27960797	27960912	0.0024642	0.0386518	-0.027
ENSMUSG00000021905	Dph3	14	-	32898092	32898293	32898092	32898167	32898595	32898795	0.00249881	0.0386518	0.06
ENSMUSG00000027652	Ralgapb	2	+	158275912	158276046	158275924	158276046	158274055	158274185	0.00277815	0.0420774	-0.152
ENSMUSG00000045409	Trim39	17	-	36400673	36401025	36400673	36400904	36404069	36404165	0.00294371	0.0436751	-0.04
ENSMUSG00000040296	Ddx58	4	-	40174998	40175233	40174998	40175146	40176527	40176709	0.00319873	0.0465096	0.032
ENSMUSG00000026456	Cyb5r1	1	+	136304393	136305064	136304980	136305064	136304150	136304280	0.00330995	0.0471831	0.071
ENSMUSG00000061436	Hipk2	6	-	38680867	38681075	38680867	38680994	38687356	38687519	0.00387753	0.0527815	0.114
ENSMUSG00000038975	Rabggtb	3	-	153571753	153571879	153571753	153571863	153572312	153572423	0.00382912	0.0527815	-0.098
ENSMUSG00000031770	Herpud1	8	+	96913420	96913495	96913423	96913495	96913255	96913333	0.0039931	0.0527815	-0.055
ENSMUSG00000025473	Adam8	7	-	147172201	147172385	147172201	147172367	147172631	147172707	0.00397307	0.0527815	0.027
ENSMUSG00000037552	Plekhg2	7	-	29155256	29156061	29155256	29155513	29156133	29156264	0.00435711	0.0555722	-0.301
ENSMUSG00000024851	Pitpnm1	19	+	4112661	4112876	4112747	4112876	4112326	4112510	0.00433035	0.0555722	-0.042
ENSMUSG00000029149	Krtcap3	5	+	31555466	31555570	31555470	31555570	31555267	31555375	0.00472061	0.0591704	0.174
ENSMUSG00000029056	Pank4	4	+	154351311	154351463	154351320	154351463	154350691	154350779	0.00504379	0.0611139	0.06
ENSMUSG00000027263	Tubgcp4	2	+	121015559	121015701	121015562	121015701	121015097	121015205	0.00499985	0.0611139	-0.193
ENSMUSG00000036622	Atp13a2	4	+	140562593	140562763	140562667	140562763	140562266	140562418	0.00523948	0.0624443	-0.15
ENSMUSG00000034160	Ogt	X	+	98838314	98838495	98838344	98838495	98835556	98835661	0.00545792	0.0636178	-0.053
ENSMUSG00000020238	Ncln	10	-	80950939	80951103	80950939	80951100	80951172	80951211	0.00554578	0.0636178	0.115
ENSMUSG00000033096	2310001A20Rik	2	-	150414638	150414858	150414638	150414755	150415768	150415861	0.00560046	0.0636178	-0.041
ENSMUSG00000021144	Mta1	12	+	114369526	114369678	114369573	114369678	114369095	114369211	0.00608368	0.0680436	0.107
ENSMUSG00000035632	Cnot3	7	+	3604798	3605021	3604801	3605021	3603634	3603730	0.00690989	0.0728042	-0.065
ENSMUSG00000039852	Rere	4	+	149993109	149993314	149993133	149993314	149992514	149992661	0.00674302	0.0728042	-0.079
ENSMUSG00000018474	Chd3	11	-	69174550	69174744	69174550	69174726	69174886	69175037	0.00685121	0.0728042	0.101
ENSMUSG00000038695	Josd2	7	+	51726228	51726677	51726482	51726677	51725781	51725907	0.00683198	0.0728042	0.057
ENSMUSG00000022185	Acin1	14	-	55265287	55265440	55265287	55265404	55265539	55265673	0.00710182	0.0737575	-0.052
ENSMUSG00000025872	Thoc3	13	-	54567540	54567816	54567540	54567745	54569186	54569343	0.00768789	0.0787196	-0.047
ENSMUSG00000029283	Cdc7	5	+	107403619	107404679	107404503	107404679	107402795	107403039	0.00794769	0.0802496	-0.152
ENSMUSG00000075528	Aarsd1	11	-	101272396	101272538	101272396	101272513	101272607	101272764	0.0082576	0.0822367	-0.043
ENSMUSG00000031010	Usp9x	X	+	12693734	12693883	12693749	12693883	12691633	12691770	0.008493	0.083438	0.099
ENSMUSG00000022961	Son	16	+	91678345	91679440	91678398	91679440	91677833	91677949	0.00980166	0.0950108	-0.064
ENSMUSG00000038070	Cntln	4	+	84709081	84709259	84709084	84709259	84695507	84696040	0.0100845	0.0964658	0.11
ENSMUSG00000022792	Yars2	16	+	16306555	16306711	16306590	16306711	16304628	16304796	0.0102859	0.0971149	-0.13
ENSMUSG00000027247	Arhgap1	2	+	91494202	91494364	91494229	91494364	91491920	91491980	0.0105635	0.0984569	0.055
Alt = alternative
SS = splice site

## Sheet: Alt 5' SS
Supplementary Data 6b. Differentially spliced alternative 5' splice site junctions (FDR<10%, |delta percent spliced in or PSI (∆Ψ)|>1%) between vehicle-treated and sudemycin D6-treated wildtype U2AF1-expressing bone marrow cells in vivo
Ensembl Gene ID (mm9)	Gene Symbol	Chromosome	Strand	Long Exon Start (0 base)	Long Exon End	Short Exon Start (0 base)	Short Exon End	Flanking Exon Start	Flanking Exon End	Nominal p-value	FDR	Percent Spliced In (PSI or Ψ)
ENSMUSG00000076437	2700094K13Rik	2	-	84510143	84510273	84510168	84510273	84509374	84509554	3.22314e-06	0.00137306	0.117
ENSMUSG00000029062	Cdk11b	4	+	154999639	154999882	154999639	154999763	155000882	155000998	2.62221e-05	0.00558531	0.114
ENSMUSG00000042744	Gm15800	5	+	121742738	121742867	121742738	121742861	121745383	121745508	8.03123e-05	0.00855326	0.162
ENSMUSG00000018501	Ncor1	11	-	62191998	62192156	62192016	62192156	62190136	62190263	7.03815e-05	0.00855326	0.086
ENSMUSG00000075595	Zfp652	11	+	95610313	95611461	95610313	95610921	95614188	95614336	0.000169306	0.0129418	-0.091
ENSMUSG00000023393	Slc17a9	2	+	180466584	180466782	180466584	180466712	180467137	180467277	0.000187895	0.0129418	-0.255
ENSMUSG00000035757	1300018J18Rik	15	+	88923133	88923337	88923133	88923279	88924566	88924753	0.000212736	0.0129418	-0.092
ENSMUSG00000042289	Hsd3b7	7	+	134944640	134944877	134944640	134944760	134944974	134945130	0.000243038	0.0129418	-0.072
ENSMUSG00000039671	Zmynd8	2	-	165633018	165633429	165633174	165633429	165630686	165630877	0.00029246	0.0138431	0.091
ENSMUSG00000031601	Cnot7	8	-	41584648	41586267	41586105	41586267	41581158	41581269	0.000355658	0.015151	-0.053
ENSMUSG00000040687	Madd	2	-	90998561	90998645	90998564	90998645	90998141	90998300	0.000406708	0.0157507	0.083
ENSMUSG00000023393	Slc17a9	2	+	180471391	180471601	180471391	180471488	180471711	180471808	0.000820024	0.0291108	-0.089
ENSMUSG00000030142	Clec4e	6	-	123236449	123239007	123238911	123239007	123236225	123236377	0.000943493	0.0309175	0.098
ENSMUSG00000024188	Luc7l	17	+	26389910	26391333	26389910	26390036	26391975	26392070	0.00177841	0.0511273	-0.186
ENSMUSG00000036875	Dna2	10	+	62432523	62432809	62432523	62432706	62434591	62434738	0.00180026	0.0511273	0.058
ENSMUSG00000009995	Taz	X	+	71533789	71534358	71533789	71533852	71534443	71534521	0.00271954	0.0681484	-0.348
ENSMUSG00000038241	Cep250	2	+	155782293	155782398	155782293	155782393	155787607	155787890	0.00271619	0.0681484	-0.217
ENSMUSG00000033543	Gtf2a2	9	+	69860377	69860759	69860377	69860468	69863098	69863217	0.00340744	0.0763984	-0.051
ENSMUSG00000003778	Brd8	18	-	34768071	34769603	34769458	34769603	34767428	34767709	0.0034062	0.0763984	-0.056
ENSMUSG00000066892	Fbxl12	9	-	20446647	20448742	20448638	20448742	20446467	20446540	0.00372937	0.0794355	0.142
ENSMUSG00000028677	Rnf220	4	-	116960967	116961673	116961630	116961673	116958455	116958577	0.00398574	0.0808535	-0.044
ENSMUSG00000047731	D19Wsu162e	19	+	46718842	46719057	46718842	46718945	46726963	46727125	0.0045133	0.0835941	-0.047
ENSMUSG00000021432	Slc35b3	13	-	39052278	39052406	39052300	39052406	39047517	39047805	0.00438927	0.0835941	0.07
ENSMUSG00000000131	Xpo6	7	-	133294737	133296793	133296339	133296793	133292747	133292874	0.00477186	0.0847006	-0.032
ENSMUSG00000042520	Ubap2l	3	-	89842736	89842938	89842769	89842938	89842291	89842387	0.00506924	0.0863798	0.046
ENSMUSG00000027506	Tpd52	3	-	9003279	9003434	9003287	9003434	8953683	8953799	0.00624207	0.0988137	0.333
ENSMUSG00000048668	5930416I19Rik	6	-	128312385	128312886	128312856	128312886	128309123	128309372	0.00626284	0.0988137	-0.09

## Sheet: Mutually Exclusive Exon
Supplementary Data 6c. Differentially spliced mutually exclusive exon junctions (FDR<10%, |delta percent spliced in or PSI (∆Ψ)|>1%) between vehicle-treated and sudemycin D6-treated wildtype U2AF1-expressing bone marrow cells in vivo
Ensembl Gene ID (mm9)	Gene Symbol	Chromosome	Strand	First Exon Start (0 base)	First Exon End	Second Exon Start (0 base)	Second Exon End	Upstream Exon Start	Upstream Exon End	Downstream Exon Start	Downstream Exon End	Nominal p-value	FDR	Percent Spliced In (PSI or Ψ)
ENSMUSG00000030704	Rab6a	7	+	107778179	107778285	107778351	107778457	107776917	107776971	107780255	107780367	0	0	0.161
ENSMUSG00000047213	Ythdf3	3	+	16089477	16089563	16103825	16105424	16083182	16083520	16113954	16117035	0	0	-0.081
ENSMUSG00000060131	Atp8b4	2	-	126231043	126231132	126240022	126240181	126223323	126223532	126249883	126249966	1.33227e-15	3.30891e-12	0.18
ENSMUSG00000025473	Adam8	7	-	147169206	147169272	147169733	147169893	147168680	147168731	147170627	147170742	1.88738e-15	3.51572e-12	-0.157
ENSMUSG00000052331	Ankrd44	1	-	54849296	54849375	54885455	54885539	54823627	54823828	54982983	54983231	9.65894e-15	1.43938e-11	0.065
ENSMUSG00000031389	Arhgap4	X	-	71150989	71151202	71151495	71151558	71145973	71146075	71151767	71151930	2.60902e-14	3.23997e-11	0.107
ENSMUSG00000044477	Zfand3	17	+	30272267	30272450	30290247	30290313	30142180	30142253	30329507	30329675	9.42357e-13	1.00307e-09	-0.112
ENSMUSG00000027763	Mbnl1	3	+	60426067	60426162	60429045	60429120	60419646	60419695	60430301	60433303	1.46105e-12	1.36079e-09	-0.067
ENSMUSG00000036469	2016-03-01	8	+	68910707	68911460	68942714	68942895	68910338	68910418	68979951	68980099	2.15535e-11	1.78439e-08	0.048
ENSMUSG00000072501	Phf20l1	15	+	66426676	66426761	66428920	66429009	66426368	66426540	66435588	66435802	4.3462e-11	3.23835e-08	0.073
ENSMUSG00000040247	Tbc1d10c	19	-	4187941	4188131	4188245	4188311	4184357	4185073	4188943	4189058	6.22055e-11	4.21357e-08	0.085
ENSMUSG00000031389	Arhgap4	X	-	71151495	71151558	71151767	71151930	71150989	71151202	71152007	71152215	1.7676e-10	1.09753e-07	-0.15
ENSMUSG00000025498	Irf7	7	-	148450121	148450214	148450391	148450554	148449557	148449947	148450973	148451190	2.06481e-10	1.18346e-07	-0.188
ENSMUSG00000020456	Ogdh	11	+	6216767	6216858	6216980	6217083	6213790	6213982	6234535	6234651	2.48862e-10	1.32448e-07	-0.162
ENSMUSG00000002885	Cd97	8	-	86255801	86255936	86257312	86257465	86254009	86254156	86257907	86258024	7.8648e-10	3.90671e-07	0.059
ENSMUSG00000027593	Raly	2	+	154683004	154683269	154687575	154687742	154616831	154617284	154689285	154689399	4.55703e-09	2.12215e-06	-0.068
ENSMUSG00000079481	Nhsl2	X	+	99268690	99268818	99271500	99271632	99266662	99266818	99272820	99275136	6.80951e-09	2.98457e-06	-0.127
ENSMUSG00000053641	Dennd4a	9	+	64686619	64686951	64690246	64690496	64683092	64683159	64696932	64697002	1.92487e-08	7.54852e-06	0.075
ENSMUSG00000031389	Arhgap4	X	-	71149918	71150047	71150989	71151202	71149586	71149808	71151767	71151930	1.90866e-08	7.54852e-06	-0.082
ENSMUSG00000049744	Arhgap15	2	+	44031890	44031968	44098624	44098759	43972113	43972236	44178195	44178301	3.70916e-08	1.38185e-05	-0.04
ENSMUSG00000017715	Pgs1	11	+	117866683	117867205	117875960	117876036	117848198	117848327	117880920	117881046	4.77139e-08	1.61598e-05	-0.044
ENSMUSG00000027508	Pag1	3	-	9706082	9706289	9752412	9752486	9701957	9702054	9787261	9787320	4.71807e-08	1.61598e-05	0.051
ENSMUSG00000064138	Fam172a	13	+	78041914	78042136	78091245	78091365	77847950	77848114	78138846	78138963	6.75626e-08	2.09754e-05	-0.09
ENSMUSG00000022498	Txndc11	16	-	11104658	11104752	11116887	11117017	11091678	11091879	11122762	11122860	6.62322e-08	2.09754e-05	-0.119
ENSMUSG00000012114	Med15	16	-	17674497	17674751	17680641	17680854	17673161	17673491	17683251	17683281	1.59794e-07	4.57932e-05	-0.179
ENSMUSG00000022892	App	16	-	85040495	85040552	85043820	85043988	85030476	85030610	85056568	85056771	1.57188e-07	4.57932e-05	-0.073
ENSMUSG00000064138	Fam172a	13	+	78041914	78042136	78091245	78091365	77901098	77901199	78138846	78138963	2.32724e-07	6.42231e-05	-0.09
ENSMUSG00000029283	Cdc7	5	+	107397876	107397960	107398177	107398313	107394036	107394133	107401765	107401859	3.02264e-07	8.04347e-05	-0.166
ENSMUSG00000034252	Senp6	9	+	79951500	79951571	79959117	79959260	79941343	79941448	79961533	79961921	3.51506e-07	9.03127e-05	-0.125
ENSMUSG00000025498	Irf7	7	-	148450391	148450554	148450623	148450682	148449557	148449947	148450973	148451190	3.952e-07	9.6721e-05	0.092
ENSMUSG00000062593	Lilrb4	10	+	51212975	51213011	51214598	51214651	51211666	51211969	51215799	51215865	4.02409e-07	9.6721e-05	0.073
ENSMUSG00000038546	Ranbp9	13	-	43520398	43520583	43557080	43557192	43516579	43516688	43575780	43576078	5.54416e-07	0.000129092	-0.058
ENSMUSG00000040481	Bptf	11	-	106948025	106948211	106956315	106956504	106943826	106944014	106957029	106957239	6.2584e-07	0.000141307	-0.106
ENSMUSG00000064138	Fam172a	13	+	77973770	77973962	78041914	78042136	77964583	77964649	78138846	78138963	9.53333e-07	0.00020892	0.124
ENSMUSG00000020385	Clk4	11	+	51081666	51081733	51084038	51084097	51080672	51080833	51085301	51085524	1.19056e-06	0.000253453	-0.182
ENSMUSG00000059810	Rgs3	4	+	62350532	62351660	62360866	62360928	62313747	62313870	62361031	62361133	1.45428e-06	0.000300995	0.4
ENSMUSG00000027763	Mbnl1	3	+	60419646	60419695	60429045	60429120	60417184	60417442	60430301	60433303	1.63554e-06	0.000329362	-0.059
ENSMUSG00000003037	Rab8a	8	+	74699738	74699828	74700221	74700287	74698424	74698502	74701518	74701569	2.03997e-06	0.000389739	-0.097
ENSMUSG00000030850	Ate1	7	-	137647235	137647364	137648207	137648336	137625196	137625229	137650995	137651213	2.00019e-06	0.000389739	-0.135
ENSMUSG00000028859	Csf3r	4	+	125704432	125704560	125704560	125704644	125703324	125703423	125707006	125707306	3.01574e-06	0.000561758	0.056
ENSMUSG00000038705	Gmeb2	2	-	181000519	181000617	181012653	181012826	180999685	180999813	181022588	181022740	3.71705e-06	0.000667811	0.189
ENSMUSG00000020078	Vps26a	10	-	61931037	61931202	61932648	61932805	61927379	61927486	61943305	61943455	3.76433e-06	0.000667811	0.11
ENSMUSG00000020456	Ogdh	11	+	6216767	6216858	6216980	6217083	6213790	6213982	6224880	6224925	4.26486e-06	0.000739012	-0.162
ENSMUSG00000027508	Pag1	3	-	9706082	9706289	9752412	9752486	9701957	9702054	9833210	9833630	4.73583e-06	0.00080197	0.053
ENSMUSG00000037902	Sirpa	2	+	129419339	129419430	129434639	129434996	129418574	129418811	129441182	129441500	5.29227e-06	0.000876283	-0.046
ENSMUSG00000052144	Ppp4r2	6	+	100814672	100814747	100815067	100815211	100813116	100813154	100815781	100816077	6.30591e-06	0.00102142	0.06
ENSMUSG00000038780	Smurf1	5	-	145652183	145652382	145654029	145654176	145650567	145650671	145655342	145655427	7.68973e-06	0.00121907	0.162
ENSMUSG00000025979	Mob4	1	+	55193520	55193583	55201967	55202068	55188074	55188203	55205391	55205478	8.85504e-06	0.0013731	0.135
ENSMUSG00000078671	Chd2	7	-	80664362	80664594	80685657	80685790	80652691	80652799	80686131	80686632	9.02993e-06	0.0013731	0.077
ENSMUSG00000019907	Ppp1r12a	10	+	107689812	107689980	107690380	107690551	107688895	107689000	107696811	107696902	9.60846e-06	0.00140378	0.091
ENSMUSG00000021709	Erbb2ip	13	-	104617986	104618103	104620267	104620411	104613393	104613486	104623577	104625108	9.4792e-06	0.00140378	-0.116
ENSMUSG00000018076	Med13l	5	+	119130896	119130980	119168491	119168637	119043341	119043579	119171383	119171578	1.10997e-05	0.00159046	-0.1
ENSMUSG00000030068	Eif4e3	6	-	99258337	99258432	99385209	99385339	99207477	99210413	99582250	99582406	1.15588e-05	0.00162499	-0.149
ENSMUSG00000062593	Lilrb4	10	+	51211666	51211969	51212975	51213011	51211239	51211524	51213867	51213984	1.42447e-05	0.00196551	0.099
ENSMUSG00000021686	Ap3b1	13	+	95301936	95302021	95312733	95312831	95298119	95298351	95317709	95317848	1.48715e-05	0.00201468	-0.127
ENSMUSG00000001156	Mxd1	6	-	86603078	86603193	86613064	86613094	86601435	86601595	86618531	86618628	1.7498e-05	0.00232817	0.113
ENSMUSG00000049744	Arhgap15	2	+	43712325	43712413	43745947	43746037	43636136	43636314	43919281	43919380	1.84653e-05	0.00241377	-0.038
ENSMUSG00000020798	Spns3	11	-	72343035	72343225	72359389	72359455	72313139	72313238	72363499	72364008	2.0096e-05	0.00258164	0.184
ENSMUSG00000042524	Sun2	15	-	79559910	79559988	79560519	79560774	79559462	79559506	79564537	79564665	2.16625e-05	0.00273572	-0.068
ENSMUSG00000029062	Cdk11b	4	+	154999639	154999763	154999835	154999882	154999293	154999448	155000882	155000998	2.56475e-05	0.003185	-0.097
ENSMUSG00000062866	Phactr2	10	-	12986778	12986859	13011600	13011768	12981571	12981730	13043869	13044095	2.71304e-05	0.00326704	-0.105
ENSMUSG00000029328	Hnrpdl	5	-	100465122	100465214	100465499	100465670	100462595	100464003	100465880	100465995	2.71851e-05	0.00326704	-0.124
ENSMUSG00000019907	Ppp1r12a	10	+	107690380	107690551	107696811	107696902	107688895	107689000	107697891	107698092	2.82067e-05	0.00333601	-0.031
ENSMUSG00000079020	Slc45a4	15	-	73415717	73415817	73417974	73418154	73414767	73414979	73419815	73420004	2.89299e-05	0.00336807	-0.205
ENSMUSG00000038187	Btbd10	7	-	120476123	120476409	120478835	120479032	120473368	120473471	120512385	120512472	3.17261e-05	0.00358168	-0.18
ENSMUSG00000020883	Fbxl20	11	-	97970807	97970876	97972248	97972343	97963014	97963110	97974534	97974609	3.16508e-05	0.00358168	-0.153
ENSMUSG00000027823	Gmps	3	+	63797721	63797895	63800728	63800834	63797112	63797264	63802523	63802639	3.27081e-05	0.00363743	-0.114
ENSMUSG00000021709	Erbb2ip	13	-	104617986	104618103	104620267	104620411	104614799	104615006	104623577	104625108	3.52431e-05	0.00386171	-0.058
ENSMUSG00000031295	Phka2	X	+	156940684	156940836	156961203	156961362	156940103	156940224	156965661	156965708	5.25499e-05	0.00567463	-0.072
ENSMUSG00000029227	Fip1l1	5	+	74983027	74983082	74984169	74984225	74968453	74968610	74987798	74988018	5.51653e-05	0.00578925	-0.177
ENSMUSG00000021709	Erbb2ip	13	-	104614799	104614928	104620267	104620411	104613393	104613486	104623577	104625108	5.50169e-05	0.00578925	-0.069
ENSMUSG00000031889	D230025D16Rik	8	+	107764926	107765039	107770320	107770454	107763877	107763972	107770737	107770821	5.80611e-05	0.00592621	0.077
ENSMUSG00000072501	Phf20l1	15	+	66464267	66464463	66468245	66468594	66461361	66461543	66471474	66471637	5.77456e-05	0.00592621	0.047
ENSMUSG00000019726	Lyst	13	+	13788876	13789055	13790593	13790800	13779885	13780077	13798768	13798945	6.3737e-05	0.00641762	-0.08
ENSMUSG00000039637	Coro7	16	-	4661864	4661915	4668743	4668820	4655547	4655634	4669857	4670041	6.65959e-05	0.00661608	-0.079
ENSMUSG00000021686	Ap3b1	13	+	95263623	95263696	95298119	95298351	95253167	95253315	95301936	95302021	6.92147e-05	0.00678577	0.098
ENSMUSG00000028559	Osbpl9	4	-	108755693	108755853	108759999	108760090	108745641	108745754	108771107	108771158	7.42218e-05	0.00718216	-0.049
ENSMUSG00000060429	Sntb1	15	-	55474209	55474400	55479411	55479608	55470397	55470982	55507858	55507998	7.78332e-05	0.00724919	-0.268
ENSMUSG00000004707	Ly9	1	-	173531112	173531451	173535120	173535450	173529777	173530047	173537330	173537541	7.71735e-05	0.00724919	0.137
ENSMUSG00000054808	Actn4	7	-	29700231	29700319	29701178	29701265	29698396	29698475	29703690	29703810	7.72185e-05	0.00724919	0.088
ENSMUSG00000025871	4833439L19Rik	13	-	54654558	54654665	54657887	54658012	54654258	54654398	54666542	54666694	7.9654e-05	0.00732719	-0.058
ENSMUSG00000035021	Baz1a	12	-	56024371	56024467	56028550	56028700	56024026	56024251	56030513	56030652	8.17104e-05	0.00740473	0.028
ENSMUSG00000019726	Lyst	13	+	13733333	13733490	13735704	13735931	13729634	13730643	13736331	13736398	8.24845e-05	0.00740473	0.025
ENSMUSG00000024603	Dctn4	18	+	60694246	60694317	60697917	60698096	60685874	60686019	60701225	60701269	8.81374e-05	0.00778101	-0.102
ENSMUSG00000021709	Erbb2ip	13	-	104614799	104615006	104620267	104620411	104613393	104613486	104623577	104625108	8.87647e-05	0.00778101	-0.064
ENSMUSG00000042790	Rnf214	9	-	45707828	45708339	45712852	45713002	45706514	45706574	45714820	45714944	9.70479e-05	0.00840819	0.137
ENSMUSG00000027333	Smox	2	+	131346147	131346907	131349979	131350069	131345830	131346004	131350478	131350908	0.000102563	0.00872168	-0.121
ENSMUSG00000034652	Cd300a	11	+	114755983	114756092	114759035	114759133	114754551	114754908	114760658	114760696	0.000103007	0.00872168	0.126
ENSMUSG00000078671	Chd2	7	-	80664362	80664594	80685657	80685790	80660611	80660698	80686131	80686632	0.000105658	0.00874733	0.111
ENSMUSG00000031023	D930014E17Rik	7	+	116847459	116847684	116848464	116848545	116847203	116847290	116850911	116851025	0.000104752	0.00874733	-0.131
ENSMUSG00000029007	Agtrap	4	-	147456379	147456485	147458067	147458102	147455671	147455867	147462025	147462140	0.000116954	0.00957608	0.084
ENSMUSG00000021892	Sh3bp5	14	-	32192574	32192705	32200904	32201069	32190576	32190796	32224726	32224855	0.000141466	0.0114572	-0.028
ENSMUSG00000039206	Daglb	5	+	144245093	144245220	144250794	144250872	144242497	144242625	144255025	144255106	0.000145613	0.0116663	0.101
ENSMUSG00000033004	Mycbp2	14	-	103668574	103668682	103675005	103675107	103661918	103662038	103675589	103675735	0.000155067	0.0122916	-0.082
ENSMUSG00000020409	Slu7	11	+	43248555	43248713	43249855	43249934	43247245	43247321	43250846	43251032	0.000159543	0.0124908	0.112
ENSMUSG00000003484	Cyp4f18	8	-	74513605	74513670	74513759	74513893	74512958	74513041	74516730	74516860	0.00016261	0.0124908	-0.077
ENSMUSG00000014074	Rnf168	16	+	32285455	32285635	32289204	32289326	32282396	32282473	32291988	32292067	0.000162241	0.0124908	-0.145
ENSMUSG00000025498	Irf7	7	-	148450121	148450214	148450391	148450554	148449557	148449947	148450623	148450682	0.000166174	0.0126343	-0.19
ENSMUSG00000002885	Cd97	8	-	86254009	86254156	86257312	86257465	86253280	86253424	86257907	86258024	0.000168428	0.0126763	0.066
ENSMUSG00000020817	Rabep1	11	+	70700512	70700673	70707070	70707190	70698266	70698470	70713973	70714109	0.000173125	0.0128995	-0.104
ENSMUSG00000055013	Agap1	1	+	91662880	91663039	91685737	91685899	91640302	91640471	91734286	91734377	0.000177393	0.0130867	0.059
ENSMUSG00000031652	N4bp1	8	-	89372345	89372453	89375523	89375620	89365037	89368940	89377057	89377188	0.000185959	0.0134522	-0.05
ENSMUSG00000048058	Ldlrad3	2	-	101898063	101898198	101910089	101910215	101794985	101795331	101953689	101953836	0.000184484	0.0134522	0.164
ENSMUSG00000022359	Wdyhv1	15	+	57982160	57982211	57984151	57984300	57979888	57979988	57985134	57985259	0.000189184	0.0135539	0.206
ENSMUSG00000089872	Rps6kc1	1	-	192668365	192668481	192695470	192695830	192633952	192634000	192709212	192709306	0.000204472	0.0145097	0.074
ENSMUSG00000061232	H2-K1	17	-	34133560	34133599	34133771	34133804	34133401	34133448	34133982	34134102	0.000209464	0.0145722	0.13
ENSMUSG00000034247	Plekhm1	11	-	103241347	103241666	103248271	103248662	103235253	103235399	103256001	103256628	0.000211219	0.0145722	0.065
ENSMUSG00000062593	Lilrb4	10	+	51211666	51211969	51213867	51213984	51211239	51211524	51214598	51214651	0.000210675	0.0145722	0.063
ENSMUSG00000021458	2010111I01Rik	13	+	63383449	63383566	63398165	63398252	63341565	63341640	63400019	63400964	0.000235111	0.0160717	0.132
ENSMUSG00000072501	Phf20l1	15	+	66428920	66429009	66429238	66429316	66426676	66426761	66435588	66435802	0.000246192	0.0166761	-0.079
ENSMUSG00000032253	Phip	9	-	82868280	82868340	82868694	82868753	82853307	82853458	82868858	82869096	0.000278092	0.018262	-0.115
ENSMUSG00000052681	Rap1b	10	-	117259856	117259925	117261649	117261730	117258645	117258702	117282886	117282991	0.000280371	0.018262	-0.057
ENSMUSG00000031389	Arhgap4	X	-	71149586	71149808	71151495	71151558	71145973	71146075	71151767	71151930	0.00028186	0.018262	0.082
ENSMUSG00000035967	Ddx26b	X	+	53747309	53747420	53749692	53749911	53746215	53746310	53751037	53751161	0.000280696	0.018262	-0.048
ENSMUSG00000018412	1700081L11Rik	11	-	104239998	104240140	104285235	104286607	104229993	104230092	104303038	104303605	0.000272391	0.018262	-0.126
ENSMUSG00000025648	Pfkfb4	9	+	108901157	108901254	108907616	108907683	108894060	108894157	108909328	108909403	0.000295249	0.0189646	0.032
ENSMUSG00000020716	Nf1	11	+	79350294	79350635	79353831	79354034	79349104	79349537	79358855	79359049	0.000316367	0.0201474	0.122
ENSMUSG00000055541	Lair1	7	-	3980308	3980638	4007398	4007555	3962191	3962234	4014670	4014718	0.000322836	0.0203852	0.106
ENSMUSG00000020923	Ubtf	11	-	102172693	102172814	102173067	102173132	102172239	102172350	102175211	102175367	0.000330153	0.020672	0.088
ENSMUSG00000021709	Erbb2ip	13	-	104614799	104615006	104617986	104618103	104613393	104613486	104620267	104620411	0.000333912	0.0207332	-0.07
ENSMUSG00000024563	Smad2	18	+	76459436	76459649	76461732	76461870	76452563	76452638	76462036	76462296	0.00034106	0.021002	0.058
ENSMUSG00000062866	Phactr2	10	-	12986778	12986859	13011600	13011768	12973147	12973685	13193861	13194202	0.000355341	0.021702	0.162
ENSMUSG00000004364	Cul3	1	-	80286656	80286817	80300654	80300768	80285405	80285433	80318359	80318505	0.000367519	0.0222028	-0.037
ENSMUSG00000036944	Tmem71	15	-	66370358	66370434	66373134	66373320	66364312	66364374	66383514	66383663	0.0003695	0.0222028	-0.045
ENSMUSG00000030557	Mef2a	7	-	74412952	74413090	74440260	74440464	74410828	74411048	74461677	74461868	0.000375958	0.0224101	-0.058
ENSMUSG00000016756	Cmah	13	+	24487067	24487356	24508769	24508879	24467951	24468102	24509092	24509293	0.000384224	0.0226242	0.104
ENSMUSG00000029629	Phf14	6	+	11891429	11891574	11903287	11903447	11876782	11876837	11911549	11911661	0.000385623	0.0226242	-0.054
ENSMUSG00000027327	1700037H04Rik	2	-	130977353	130977496	130979329	130979446	130973891	130974030	130985688	130985756	0.000399201	0.0232378	0.141
ENSMUSG00000030589	Rasgrp4	7	+	29934005	29934150	29934817	29934854	29933792	29933911	29934962	29935075	0.000405071	0.0233967	0.064
ENSMUSG00000040990	Sh3kbp1	X	+	156381128	156381214	156396144	156396254	156357689	156357849	156399696	156399825	0.000412363	0.0234544	-0.072
ENSMUSG00000018476	Kdm6b	11	-	69221242	69221341	69221527	69221669	69220926	69221146	69221759	69221903	0.000410509	0.0234544	-0.093
ENSMUSG00000042613	Pbxip1	3	+	89243438	89243523	89247043	89247170	89240677	89240876	89247373	89247438	0.000428215	0.0241714	-0.071
ENSMUSG00000037236	Matr3	18	+	35731496	35732589	35737211	35737273	35721811	35721946	35738069	35738111	0.000442486	0.0247892	-0.117
ENSMUSG00000029125	Stx18	5	+	38496116	38496232	38497802	38497880	38430521	38430738	38498064	38498131	0.00045215	0.0249553	-0.14
ENSMUSG00000031389	Arhgap4	X	-	71149918	71150047	71150989	71151202	71149586	71149808	71151495	71151558	0.000449118	0.0249553	0.057
ENSMUSG00000038578	Susd1	4	-	59337739	59337779	59342334	59342593	59328583	59328677	59345808	59345905	0.000464078	0.0252397	0.144
ENSMUSG00000048249	A930001N09Rik	17	+	26876487	26876613	26878986	26880076	26852654	26852719	26894749	26894944	0.000462887	0.0252397	-0.068
ENSMUSG00000062593	Lilrb4	10	+	51212975	51213011	51213867	51213984	51211666	51211969	51214598	51214651	0.000487195	0.026305	0.049
ENSMUSG00000032386	Trip4	9	-	65699173	65699265	65705130	65705318	65686741	65686844	65706052	65706179	0.00049945	0.0267727	-0.096
ENSMUSG00000078671	Chd2	7	-	80652691	80652799	80664362	80664594	80649873	80650014	80685657	80685790	0.000508273	0.027051	0.088
ENSMUSG00000056091	St3gal5	6	+	72082045	72082157	72092133	72092477	72078257	72078381	72097062	72097249	0.000525258	0.0277567	0.075
ENSMUSG00000002279	Lmf1	17	+	25768679	25768745	25782093	25782261	25749240	25749389	25791364	25791551	0.00055131	0.0289282	-0.263
ENSMUSG00000026767	Fam188a	2	-	12321649	12321764	12325624	12325793	12319119	12319193	12327486	12327547	0.000582503	0.0303512	0.111
ENSMUSG00000090083	Rnf8	17	+	29828189	29828369	29831192	29831249	29827252	29827385	29831729	29831787	0.000589433	0.030499	-0.061
ENSMUSG00000042032	Mat2b	11	-	40498183	40498336	40498728	40498815	40495965	40496159	40501102	40501297	0.000612229	0.0314602	-0.037
ENSMUSG00000030016	Zfml	6	+	83928987	83929903	83931677	83931779	83928015	83928081	83933969	83934068	0.000632101	0.0322588	-0.107
ENSMUSG00000027109	Sp3	2	-	72808211	72809571	72816954	72817086	72784602	72784795	72817543	72817689	0.000667371	0.0336651	-0.031
ENSMUSG00000017781	Pitpna	11	+	75432741	75432819	75432957	75433068	75425721	75425805	75433755	75433878	0.000668693	0.0336651	0.063
ENSMUSG00000035933	Cog5	12	+	32518046	32518251	32524619	32524719	32504989	32505071	32554283	32554394	0.000692918	0.0346254	-0.149
ENSMUSG00000013878	Rnf170	8	+	27230911	27231035	27236375	27236451	27229854	27230072	27239518	27239627	0.000701709	0.0346254	-0.15
ENSMUSG00000089872	Rps6kc1	1	-	192709212	192709306	192712527	192712643	192695470	192695830	192723329	192723450	0.000701045	0.0346254	-0.138
ENSMUSG00000009995	Taz	X	+	71534000	71534053	71534267	71534358	71533789	71533852	71534443	71534521	0.000718246	0.0352082	0.055
ENSMUSG00000020687	Cdc27	11	-	104389891	104390046	104390654	104390752	104388176	104388291	104393043	104393169	0.000741382	0.0358704	-0.031
ENSMUSG00000031389	Arhgap4	X	-	71150989	71151202	71151495	71151558	71149918	71150047	71151767	71151930	0.000739045	0.0358704	0.072
ENSMUSG00000022359	Wdyhv1	15	+	57982160	57982211	57985134	57985259	57979888	57979988	57989456	57990207	0.000802721	0.0385876	0.191
ENSMUSG00000018819	Lsp1	7	+	149674752	149674845	149675033	149675077	149674323	149674420	149675229	149675311	0.000837787	0.0400151	-0.077
ENSMUSG00000017499	Cdc6	11	+	98772701	98772877	98773472	98773579	98771891	98772091	98775188	98775328	0.000864579	0.0410317	0.096
ENSMUSG00000024948	Map4k2	19	+	6343254	6343386	6343460	6343523	6343103	6343176	6343801	6343883	0.000878969	0.0412073	-0.116
ENSMUSG00000026177	Slc11a1	1	+	74422175	74422425	74423730	74423850	74421826	74421895	74426356	74426463	0.00087934	0.0412073	-0.053
ENSMUSG00000039936	Pik3cd	4	-	149029689	149029740	149030489	149030620	149029444	149029609	149030712	149030809	0.000885233	0.0412242	0.08
ENSMUSG00000021147	Wdr37	13	-	8819656	8819791	8834542	8834684	8802240	8805192	8836028	8836269	0.000936668	0.0433485	-0.08
ENSMUSG00000002205	Vrk3	7	+	52015069	52015264	52016247	52016312	52013115	52013265	52018360	52018427	0.000952479	0.0435394	-0.094
ENSMUSG00000035248	Zcchc6	13	-	59912875	59912927	59916226	59916315	59911931	59912001	59916906	59917084	0.000948547	0.0435394	-0.081
ENSMUSG00000070733	Fryl	5	-	73465867	73466018	73467126	73467239	73465080	73465184	73467896	73467981	0.000969883	0.0440646	0.093
ENSMUSG00000032782	Cntrob	11	-	69134857	69134921	69135350	69135435	69134319	69134476	69136191	69137277	0.000980846	0.0442926	-0.198
ENSMUSG00000066568	Lsm14a	7	-	35132944	35133001	35136304	35136536	35129664	35130977	35138408	35138580	0.000991724	0.0445141	-0.067
ENSMUSG00000021707	Dhfr	13	+	93125604	93125654	93127881	93127987	93124737	93125299	93135619	93135746	0.00101583	0.0453229	0.15
ENSMUSG00000040865	Ino80d	1	-	63140213	63140304	63152229	63152333	63139858	63140014	63160784	63160841	0.00108768	0.0465961	0.155
ENSMUSG00000020817	Rabep1	11	+	70734353	70734470	70736644	70736743	70730816	70731284	70739273	70739414	0.00105953	0.0465849	-0.12
ENSMUSG00000089672	Gp49a	10	+	51202674	51202710	51203567	51203684	51201372	51201675	51204322	51204375	0.00108245	0.0465961	0.04
ENSMUSG00000048440	Cyp4f16	17	+	32673939	32674141	32677215	32677360	32673502	32673600	32679682	32679736	0.00106912	0.0465849	-0.161
ENSMUSG00000041846	Smek1	12	-	102287869	102288028	102289543	102289646	102282699	102282869	102289740	102289872	0.00105845	0.0465849	0.074
ENSMUSG00000027333	Smox	2	+	131347883	131347955	131349979	131350069	131345830	131346004	131350478	131350908	0.00108814	0.0465961	-0.149
ENSMUSG00000029454	Mapkapk5	5	-	121987120	121987229	121988401	121988499	121984343	121984439	121989180	121989256	0.00106645	0.0465849	0.084
ENSMUSG00000030850	Ate1	7	-	137625196	137625229	137648207	137648336	137610769	137610951	137650995	137651213	0.00109623	0.0466744	-0.134
ENSMUSG00000035673	Sbno2	10	-	79524906	79525076	79525312	79525504	79523728	79523864	79526393	79526473	0.00116908	0.0494933	-0.027
ENSMUSG00000078816	Prkcc	7	+	3322639	3322731	3322816	3322879	3319830	3320019	3323755	3323894	0.00119614	0.0503527	0.376
ENSMUSG00000018819	Lsp1	7	+	149674770	149674845	149675033	149675077	149674323	149674420	149675229	149675311	0.00124465	0.0521006	-0.076
ENSMUSG00000036273	Lrrk2	15	+	91605326	91605473	91608856	91608957	91603252	91603444	91610249	91610440	0.00129618	0.0533581	0.057
ENSMUSG00000039701	Usp53	3	-	122664236	122664350	122665801	122665936	122664072	122664155	122667172	122667265	0.00128736	0.0533581	0.251
ENSMUSG00000026987	Baz2b	2	-	59821838	59822027	59839562	59839613	59816599	59816764	59844099	59844246	0.00129046	0.0533581	-0.059
ENSMUSG00000035004	Igsf6	7	-	128210712	128210790	128214004	128214364	128207580	128209031	128217952	128218044	0.00133599	0.0546947	-0.06
ENSMUSG00000022677	0610037P05Rik	16	-	14304546	14304680	14311139	14311224	14299336	14300302	14313908	14314106	0.00134514	0.0547684	0.098
ENSMUSG00000016833	Mrps18c	5	+	101230926	101231010	101232071	101232129	101227645	101227879	101232988	101233048	0.00136537	0.0549912	-0.267
ENSMUSG00000020590	Snx13	12	+	35763571	35763684	35767540	35767643	35731860	35732083	35770610	35770700	0.00136262	0.0549912	-0.079
ENSMUSG00000022677	0610037P05Rik	16	-	14304546	14304657	14311139	14311224	14299336	14300302	14313908	14314106	0.00138181	0.0553539	0.094
ENSMUSG00000030282	Cmas	6	+	142713073	142713229	142719042	142719137	142705283	142705546	142719685	142719857	0.00142071	0.0563069	0.031
ENSMUSG00000026240	Cops7b	1	+	88488865	88488941	88493325	88493414	88485738	88485916	88495577	88495780	0.00141821	0.0563069	-0.127
ENSMUSG00000030269	Mtmr14	6	+	113220515	113220695	113227783	113227939	113219494	113219553	113230596	113231386	0.00151136	0.059269	0.111
ENSMUSG00000037470	Uggt1	1	-	36221288	36221368	36227043	36227139	36220065	36220255	36230279	36230318	0.00150802	0.059269	0.088
ENSMUSG00000022110	Sucla2	14	+	73968668	73968831	73979162	73979291	73968440	73968540	73981485	73981624	0.00153216	0.0597703	-0.089
ENSMUSG00000035021	Baz1a	12	-	56024371	56024467	56028550	56028611	56024078	56024251	56030513	56030652	0.00158772	0.06098	0.073
ENSMUSG00000036875	Dna2	10	+	62430400	62430490	62432523	62432809	62429347	62429552	62434591	62434738	0.00158218	0.06098	-0.032
ENSMUSG00000015357	Clpx	9	+	65157958	65158118	65159904	65159946	65156274	65156429	65164450	65164627	0.00158586	0.06098	0.126
ENSMUSG00000041915	Ammecr1l	18	+	31921433	31921544	31931323	31931768	31919533	31919848	31933889	31934000	0.00161417	0.0616779	0.181
ENSMUSG00000070733	Fryl	5	-	73586224	73586352	73612146	73612311	73539255	73539461	73647638	73647857	0.00163656	0.0622144	-0.082
ENSMUSG00000024949	Sf1	19	+	6374548	6374608	6374718	6374898	6374009	6374283	6376295	6377196	0.00165811	0.0627135	0.103
ENSMUSG00000037921	Ddx60	8	+	64462876	64462986	64466148	64466253	64462597	64462740	64466836	64466965	0.0016712	0.0628893	0.145
ENSMUSG00000026177	Slc11a1	1	+	74422175	74422425	74423366	74423489	74421826	74421895	74423730	74423850	0.00168588	0.063123	-0.049
ENSMUSG00000020608	Smc6	12	+	11321412	11321565	11323424	11323522	11316004	11316110	11324575	11326591	0.0017314	0.0645033	0.063
ENSMUSG00000018995	Nars2	7	+	104121991	104122072	104151307	104151402	104108180	104108321	104172127	104172260	0.00175879	0.0651977	0.239
ENSMUSG00000025958	Creb1	1	+	64597422	64597544	64605076	64605223	64579377	64579594	64612790	64612891	0.0018046	0.0665648	0.075
ENSMUSG00000022536	Glyr1	16	-	5020359	5020461	5021430	5021541	5019379	5019542	5026600	5026700	0.00185609	0.0681268	0.066
ENSMUSG00000033808	Tmem87a	2	-	120199646	120199715	120200223	120200295	120197259	120197368	120201154	120201248	0.00188373	0.0688024	0.099
ENSMUSG00000030654	Arl6ip1	7	-	125265439	125265557	125269909	125270029	125262404	125263924	125270647	125270781	0.00192832	0.0697472	-0.02
ENSMUSG00000042213	Anubl1	6	+	116224833	116225043	116234757	116234833	116223590	116223890	116235871	116235939	0.00192243	0.0697472	0.05
ENSMUSG00000059995	Atxn7l3	11	-	102155823	102155956	102156262	102156373	102155447	102155619	102157716	102157945	0.00198123	0.0709717	-0.071
ENSMUSG00000034269	Setd5	6	+	113054928	113055115	113059878	113059984	113027632	113027706	113060310	113060519	0.00197499	0.0709717	-0.083
ENSMUSG00000030655	Smg1	7	-	125280387	125280567	125282926	125283033	125280199	125280306	125283188	125283400	0.001996	0.0711588	0.082
ENSMUSG00000032384	Csnk1g1	9	+	65858228	65858377	65860553	65860661	65857869	65857954	65867608	65867719	0.0020743	0.073598	-0.113
ENSMUSG00000024948	Map4k2	19	+	6343460	6343523	6343801	6343883	6343254	6343386	6343971	6344079	0.00211544	0.0743497	-0.076
ENSMUSG00000037112	Sik2	9	-	50704748	50704840	50705477	50705588	50703448	50704066	50706292	50706456	0.00211528	0.0743497	0.102
ENSMUSG00000058594	Fbxo18	2	-	11688748	11689338	11691402	11691558	11685729	11685860	11699058	11699209	0.00217639	0.0759801	-0.064
ENSMUSG00000046876	Atxn1	13	-	45947696	45947825	46051823	46051944	45890877	45891006	46060183	46060345	0.00218222	0.0759801	0.083
ENSMUSG00000023977	Ubr2	17	-	47080285	47080421	47081456	47081524	47079668	47079759	47081739	47081836	0.00221288	0.0766893	-0.078
ENSMUSG00000061778	Mospd2	X	-	161394410	161394449	161396687	161396748	161389782	161389907	161399983	161400138	0.00228195	0.0787166	0.145
ENSMUSG00000035004	Igsf6	7	-	128211094	128211142	128211774	128211878	128210712	128210790	128214004	128214364	0.00229732	0.0787575	-0.06
ENSMUSG00000045751	Mms22l	4	+	24456190	24456310	24460049	24460276	24448387	24448450	24463085	24463595	0.00230427	0.0787575	-0.118
ENSMUSG00000020166	Cnot2	10	-	115944096	115944244	115954372	115954439	115941090	115941170	115964882	115965005	0.00238976	0.0813064	0.033
ENSMUSG00000061778	Mospd2	X	-	161385998	161386175	161389782	161389907	161385173	161385286	161394410	161394449	0.00242579	0.0817853	-0.134
ENSMUSG00000040990	Sh3kbp1	X	+	156121475	156121633	156381128	156381214	156065472	156065623	156396144	156396254	0.00241692	0.0817853	-0.063
ENSMUSG00000037341	Slc9a7	X	-	19765969	19766046	19779835	19779913	19763185	19763298	19782491	19782691	0.00244388	0.0820242	0.324
ENSMUSG00000074272	Ceacam1	7	-	26251335	26251456	26256816	26257092	26249867	26249899	26259538	26259823	0.00250188	0.0835942	0.109
ENSMUSG00000027272	Ubr1	2	-	120692125	120692296	120696724	120696781	120690053	120690155	120698859	120698968	0.0025535	0.0849379	0.23
ENSMUSG00000040687	Madd	2	-	90998564	90998645	90999361	90999462	90998141	90998300	91002184	91002391	0.00269318	0.0891862	0.06
ENSMUSG00000041112	Elmo1	13	+	20366388	20366488	20372680	20372832	20353425	20353461	20374780	20374859	0.00274948	0.0906476	-0.063
ENSMUSG00000017929	B4galt5	2	-	167133043	167133168	167134722	167134836	167132090	167132207	167138586	167138721	0.00280281	0.0919988	0.081
ENSMUSG00000024066	Xdh	17	-	74256034	74256168	74258586	74258683	74255543	74255631	74259505	74259625	0.00283974	0.0928023	0.059
ENSMUSG00000004730	Emr1	17	+	57600115	57600182	57618194	57618363	57589288	57589524	57620342	57620447	0.00287062	0.0934017	-0.1
ENSMUSG00000035247	Hectd1	12	-	52855907	52856090	52858033	52858088	52855201	52855409	52860205	52860428	0.00295541	0.0957424	-0.107
ENSMUSG00000071350	Setdb2	14	-	60045325	60045391	60049979	60050105	60042224	60042321	60056273	60056602	0.00297151	0.0958472	-0.217
ENSMUSG00000027398	Il1b	2	-	129195438	129195487	129196019	129196081	129193692	129193894	129196803	129196875	0.00302397	0.097119	-0.055
ENSMUSG00000039318	Rab3gap2	1	+	187085208	187085314	187086557	187086718	187084279	187084377	187087509	187087738	0.00312695	0.0999954	0.077

## Sheet: Retained Intron
Supplementary Data 6d. Differentially spliced retained intron junctions (FDR<10%, |delta percent spliced in or PSI (∆Ψ)|>1%) between vehicle-treated and sudemycin D6-treated wildtype U2AF1-expressing bone marrow cells in vivo
Ensembl Gene ID (mm9)	Gene Symbol	Chromosome	Strand	Retained Intron Exon Start (0 base)	Retained Intron Exon End	Upstream Exon Start	upstream Exon End	Downstream Exon Start	Downstream Exon End	Nominal p-value	FDR	Percent Spliced In (PSI or Ψ)
ENSMUSG00000024190	Dusp1	17	-	26643929	26644664	26643929	26644149	26644518	26644664	2.94209e-14	1.22391e-11	-0.119
ENSMUSG00000059796	Eif4a1	11	-	69481196	69481613	69481196	69481276	69481523	69481613	1.72085e-14	1.22391e-11	0.047
ENSMUSG00000021134	Srsf5	12	+	82050480	82051484	82050480	82050591	82050706	82051484	2.83107e-14	1.22391e-11	0.074
ENSMUSG00000000787	Ddx3x	X	+	12864350	12864689	12864350	12864509	12864589	12864689	4.92939e-14	1.53797e-11	0.064
ENSMUSG00000000441	Raf1	6	-	115570226	115571880	115570226	115570345	115571833	115571880	1.13765e-12	2.83956e-10	-0.244
ENSMUSG00000059796	Eif4a1	11	-	69481697	69482255	69481697	69482050	69482145	69482255	3.90998e-12	8.13277e-10	0.044
ENSMUSG00000027639	Samhd1	2	-	156925136	156927179	156925136	156925239	156927056	156927179	4.68614e-12	8.35472e-10	-0.068
ENSMUSG00000027829	Ccnl1	3	-	65751818	65752325	65751818	65751930	65752183	65752325	2.47775e-11	3.86529e-09	0.114
ENSMUSG00000000787	Ddx3x	X	+	12865404	12865797	12865404	12865490	12865698	12865797	1.22803e-10	1.56642e-08	0.057
ENSMUSG00000025473	Adam8	7	-	147172201	147172707	147172201	147172367	147172631	147172707	1.25515e-10	1.56642e-08	0.115
ENSMUSG00000020719	Ddx5	11	-	106643782	106645332	106643782	106644007	106645272	106645332	5.21011e-10	5.41851e-08	0.054
ENSMUSG00000040746	Rnf167	11	+	70463176	70463721	70463176	70463519	70463627	70463721	5.13011e-10	5.41851e-08	-0.048
ENSMUSG00000041354	Rgl2	17	+	34068984	34069316	34068984	34069163	34069265	34069316	6.46499e-10	5.89538e-08	-0.091
ENSMUSG00000073422	H2-Ke6	17	-	34163795	34164046	34163795	34163880	34163960	34164046	6.61341e-10	5.89538e-08	-0.075
ENSMUSG00000059796	Eif4a1	11	-	69481697	69482050	69481697	69481835	69481906	69482050	8.76085e-10	7.28903e-08	0.044
ENSMUSG00000001627	Ifrd1	12	-	40943744	40944069	40943744	40943829	40943964	40944069	1.7335e-08	1.35213e-06	0.142
ENSMUSG00000074063	Osgin1	8	+	121966815	121967183	121966815	121967007	121967091	121967183	2.41906e-08	1.77587e-06	0.133
ENSMUSG00000035967	Ddx26b	X	+	53746215	53749911	53746215	53746310	53749692	53749911	2.75553e-08	1.9105e-06	-0.264
ENSMUSG00000025733	Rhot2	17	-	25978503	25978800	25978503	25978612	25978701	25978800	1.08302e-07	7.11373e-06	-0.129
ENSMUSG00000007850	Hnrnph1	11	+	50192969	50193466	50192969	50193125	50193322	50193466	3.32217e-07	2.07303e-05	0.082
ENSMUSG00000031442	Mcf2l	8	+	13018695	13020505	13018695	13018799	13018938	13020505	4.25531e-07	2.52887e-05	-0.309
ENSMUSG00000015950	Ncf1	5	-	134696129	134698045	134696129	134697738	134697899	134698045	1.03291e-06	5.8594e-05	-0.026
ENSMUSG00000030142	Clec4e	6	-	123236225	123239007	123236225	123236377	123238911	123239007	1.61372e-06	8.75618e-05	0.05
ENSMUSG00000029146	Snx17	5	+	31498323	31498637	31498323	31498414	31498549	31498637	2.50731e-06	0.000120351	0.055
ENSMUSG00000023393	Slc17a9	2	+	180466584	180467277	180466584	180466712	180467137	180467277	2.4738e-06	0.000120351	-0.177
ENSMUSG00000028410	Dnaja1	4	+	40673137	40675216	40673137	40673242	40674988	40675216	2.3967e-06	0.000120351	0.101
ENSMUSG00000036138	Acaa1a	9	+	119253583	119255686	119253583	119253626	119255587	119255686	3.73589e-06	0.000172681	-0.054
ENSMUSG00000026358	Rgs1	1	-	146095608	146096189	146095608	146095689	146096030	146096189	4.2607e-06	0.000189906	-0.252
ENSMUSG00000024858	Adrbk1	19	-	4291238	4291641	4291238	4291330	4291589	4291641	5.11529e-06	0.000212796	-0.039
ENSMUSG00000015165	Hnrnpl	7	+	29603479	29603943	29603479	29603551	29603662	29603943	5.05435e-06	0.000212796	-0.056
ENSMUSG00000039220	Ppp1r10	17	+	36064854	36065274	36064854	36064955	36065126	36065274	5.43219e-06	0.000218689	-0.059
ENSMUSG00000025138	Sirt7	11	-	120481737	120482369	120481737	120482197	120482270	120482369	1.19312e-05	0.000465317	-0.052
ENSMUSG00000024947	Men1	19	+	6335038	6335905	6335038	6335082	6335444	6335905	1.25232e-05	0.000473606	-0.277
ENSMUSG00000004266	Ptpn6	6	-	124670724	124671240	124670724	124670926	124671097	124671240	1.44697e-05	0.000531123	-0.025
ENSMUSG00000034518	Hmgxb4	8	+	77523458	77523790	77523458	77523607	77523711	77523790	1.95131e-05	0.000695781	0.062
ENSMUSG00000074063	Osgin1	8	+	121966332	121967007	121966332	121966469	121966815	121967007	2.51839e-05	0.000827093	0.125
ENSMUSG00000024948	Map4k2	19	+	6346083	6346293	6346083	6346125	6346208	6346293	2.40142e-05	0.000813833	-0.066
ENSMUSG00000037313	Tacc3	5	+	34006915	34007504	34006915	34007089	34007377	34007504	2.41281e-05	0.000813833	-0.075
ENSMUSG00000022779	Top3b	16	+	16889575	16890354	16889575	16889704	16890204	16890354	2.99608e-05	0.000958745	-0.086
ENSMUSG00000036932	Aifm1	X	-	45836331	45837812	45836331	45836439	45837703	45837812	3.522e-05	0.00109887	0.067
ENSMUSG00000003437	Paf1	7	+	29180436	29180714	29180436	29180558	29180647	29180714	3.61293e-05	0.00109974	-0.091
ENSMUSG00000040354	Mars	10	-	126733596	126734000	126733596	126733689	126733928	126734000	3.95091e-05	0.00117399	0.15
ENSMUSG00000029029	Wdr8	4	+	153529349	153530401	153529349	153529475	153530209	153530401	4.0932e-05	0.00118798	0.118
ENSMUSG00000030035	Wbp1	6	-	83070178	83070867	83070178	83070281	83070765	83070867	4.86735e-05	0.00138056	-0.074
ENSMUSG00000040940	Arhgef1	7	+	25697075	25697371	25697075	25697174	25697328	25697371	5.66674e-05	0.00157157	-0.057
ENSMUSG00000058427	Cxcl2	5	+	91333382	91334935	91333382	91333466	91334214	91334935	6.07999e-05	0.00164953	-0.129
ENSMUSG00000031167	Rbm3	X	-	7720973	7721805	7720973	7721073	7721698	7721805	6.36248e-05	0.00168944	0.022
ENSMUSG00000003360	Ddx23	15	-	98480574	98481249	98480574	98480720	98481023	98481249	7.83661e-05	0.00203752	-0.039
ENSMUSG00000016559	H3f3b	11	-	115884938	115885333	115884938	115885092	115885195	115885333	8.73028e-05	0.00222355	-0.066
ENSMUSG00000004947	Dtx2	5	+	136502339	136504442	136502339	136502477	136504368	136504442	9.45496e-05	0.00235996	0.117
ENSMUSG00000027360	Hdc	2	-	126429976	126432218	126429976	126430111	126432095	126432218	0.000129043	0.00315776	0.037
ENSMUSG00000039354	Smarcal1	1	+	72657868	72659598	72657868	72658009	72659382	72659598	0.000138936	0.00333403	-0.065
ENSMUSG00000037300	Ttc13	8	-	127197347	127197635	127197347	127197427	127197556	127197635	0.000144261	0.00333403	-0.083
ENSMUSG00000000759	Tubgcp3	8	-	12624817	12625113	12624817	12624949	12625024	12625113	0.000143281	0.00333403	0.095
ENSMUSG00000026199	Ankzf1	1	+	75191415	75192287	75191415	75191518	75191637	75192287	0.00014992	0.00338434	-0.061
ENSMUSG00000026399	Cd55	1	-	132344904	132346140	132344904	132344985	132345993	132346140	0.000151861	0.00338434	0.053
ENSMUSG00000001082	Mfsd10	5	-	34977239	34977611	34977239	34977348	34977499	34977611	0.000191975	0.00413077	-0.117
ENSMUSG00000027247	Arhgap1	2	+	91509541	91509886	91509541	91509618	91509808	91509886	0.000190077	0.00413077	-0.039
ENSMUSG00000039205	Ciz1	2	+	32226383	32226928	32226383	32226633	32226768	32226928	0.000212776	0.00450076	-0.126
ENSMUSG00000030057	Cnbp	6	-	87795115	87795787	87795115	87795551	87795670	87795787	0.000295268	0.00604089	0.068
ENSMUSG00000023942	Slc29a1	17	-	45726365	45726769	45726365	45726497	45726629	45726769	0.000291717	0.00604089	-0.14
ENSMUSG00000029060	Mib2	4	-	155033002	155033374	155033002	155033110	155033231	155033374	0.000330235	0.0066473	-0.193
ENSMUSG00000031765	Mt1	8	+	96703722	96704225	96703722	96703788	96704001	96704225	0.000341632	0.00676756	0.037
ENSMUSG00000058818	Lilrb3	7	-	3668195	3669028	3668195	3668492	3668719	3669028	0.000365273	0.00712283	-0.144
ENSMUSG00000001750	Tcirg1	19	-	3901890	3902556	3901890	3902035	3902343	3902556	0.000387375	0.00743759	0.081
ENSMUSG00000070034	Sp110	1	-	87475631	87476320	87475631	87475774	87476218	87476320	0.000403237	0.00756036	-0.069
ENSMUSG00000038828	Tmem214	5	+	31177223	31178259	31177223	31177341	31178162	31178259	0.000405885	0.00756036	-0.051
ENSMUSG00000064068	Mtx1	3	-	89016604	89016868	89016604	89016684	89016798	89016868	0.000471979	0.00866221	-0.079
ENSMUSG00000026289	Atg16l1	1	+	89682450	89682921	89682450	89682571	89682815	89682921	0.000495048	0.00895391	-0.128
ENSMUSG00000038812	Trmt112	19	+	6985073	6985518	6985073	6985163	6985241	6985518	0.000503206	0.00897145	0.036
ENSMUSG00000020156	Mum1	10	+	79698855	79701665	79698855	79698926	79701059	79701665	0.000556936	0.00978952	-0.165
ENSMUSG00000052749	Trim30b	7	-	111511220	111512311	111511220	111511451	111512215	111512311	0.000586688	0.0101693	-0.142
ENSMUSG00000029703	Lrwd1	5	-	136608175	136608949	136608175	136608298	136608844	136608949	0.000613523	0.0104887	-0.047
ENSMUSG00000003345	Csnk1g2	10	+	80100754	80101054	80100754	80100824	80100905	80101054	0.000640437	0.0108009	-0.055
ENSMUSG00000038685	Rtel1	2	+	181086280	181086658	181086280	181086404	181086507	181086658	0.000670239	0.0111528	0.127
ENSMUSG00000039254	Pomt1	2	+	32099138	32099909	32099138	32099232	32099753	32099909	0.000711383	0.0116817	0.106
ENSMUSG00000026176	Ctdsp1	1	+	74439851	74440475	74439851	74440000	74440370	74440475	0.000839736	0.0136103	-0.024
ENSMUSG00000001750	Tcirg1	19	-	3903045	3903428	3903045	3903172	3903339	3903428	0.000868278	0.0138925	-0.069
ENSMUSG00000024914	Drap1	19	-	5424181	5424433	5424181	5424275	5424360	5424433	0.000906369	0.0139648	-0.029
ENSMUSG00000004815	Dgkq	5	-	109078843	109079398	109078843	109078944	109079219	109079398	0.00090405	0.0139648	-0.239
ENSMUSG00000021557	Agtpbp1	13	-	59575048	59576073	59575048	59575178	59575892	59576073	0.000899001	0.0139648	-0.084
ENSMUSG00000040928	S100pbp	4	-	128858985	128859776	128858985	128859084	128859210	128859776	0.00102528	0.0156042	-0.201
ENSMUSG00000029144	Gtf3c2	5	-	31461806	31462234	31461806	31461894	31462072	31462234	0.00111924	0.016829	0.102
ENSMUSG00000015291	Gdi1	X	+	71554414	71555473	71554414	71554514	71555301	71555473	0.00123095	0.0180733	-0.05
ENSMUSG00000022508	Bcl6	16	-	23968392	23971685	23968392	23968523	23971500	23971685	0.00122955	0.0180733	-0.285
ENSMUSG00000038346	Zfp384	6	+	124974050	124974570	124974050	124974288	124974522	124974570	0.00151283	0.0219536	-0.091
ENSMUSG00000047798	Cd300lf	11	-	114985561	114987766	114985561	114985691	114987424	114987766	0.00155009	0.0222358	-0.071
ENSMUSG00000005882	Uqcc	2	-	155736092	155737572	155736092	155736200	155737476	155737572	0.00162553	0.0229679	-0.079
ENSMUSG00000032594	Ip6k1	9	+	107947055	107947644	107947055	107947231	107947576	107947644	0.00164775	0.0229679	-0.113
ENSMUSG00000007458	M6pr	6	+	122263276	122265184	122263276	122263443	122265074	122265184	0.00167474	0.0229679	0.031
ENSMUSG00000006179	Prss16	13	-	22094794	22095194	22094794	22094940	22095014	22095194	0.00166375	0.0229679	0.11
ENSMUSG00000003184	Irf3	7	+	52255741	52256392	52255741	52255916	52256014	52256392	0.00183517	0.0248945	-0.091
ENSMUSG00000063108	Zfp26	9	-	20248702	20249429	20248702	20248811	20249337	20249429	0.00192647	0.025852	-0.156
ENSMUSG00000057421	Las1l	X	-	93143108	93145785	93143108	93143194	93145675	93145785	0.00199521	0.0264896	-0.065
ENSMUSG00000060216	Arrb2	11	+	70251445	70251893	70251445	70251530	70251820	70251893	0.00204236	0.0268301	-0.033
ENSMUSG00000061232	H2-K1	17	-	34133771	34134102	34133771	34133804	34133982	34134102	0.00208878	0.0271541	0.023
ENSMUSG00000030272	Camk1	6	-	113284121	113286255	113284121	113284402	113284507	113286255	0.00214295	0.0275712	-0.05
ENSMUSG00000071646	Mta2	19	+	9020756	9021240	9020756	9020874	9021137	9021240	0.00218371	0.0278089	-0.045
ENSMUSG00000041375	Ccdc9	7	-	16862075	16863887	16862075	16862122	16863705	16863887	0.00220645	0.0278146	0.052
ENSMUSG00000029713	Gnb2	5	-	137971073	137971518	137971073	137971137	137971411	137971518	0.00227404	0.02838	-0.024
ENSMUSG00000025733	Rhot2	17	-	25978701	25979036	25978701	25978800	25978934	25979036	0.00254436	0.0312235	-0.063
ENSMUSG00000022489	Pde1b	15	+	103357414	103358775	103357414	103357523	103358652	103358775	0.00255192	0.0312235	-0.201
ENSMUSG00000026034	Clk1	1	-	58473856	58474227	58473856	58474023	58474110	58474227	0.00273121	0.0330927	0.065
ENSMUSG00000028907	Utp11l	4	-	124359656	124360592	124359656	124359750	124360478	124360592	0.00284498	0.0334956	-0.05
ENSMUSG00000038683	Pak1ip1	13	+	41104816	41106651	41104816	41104914	41106551	41106651	0.00283618	0.0334956	0.028
ENSMUSG00000040746	Rnf167	11	+	70463176	70463519	70463176	70463267	70463413	70463519	0.00283599	0.0334956	-0.047
ENSMUSG00000031985	Gnpat	8	+	127410582	127410846	127410582	127410679	127410752	127410846	0.00301466	0.0351616	0.054
ENSMUSG00000020156	Mum1	10	+	79701059	79701665	79701059	79701136	79701604	79701665	0.00305984	0.0353582	-0.155
ENSMUSG00000027185	Nat10	2	-	103565820	103566396	103565820	103565919	103566276	103566396	0.00313278	0.0358689	-0.132
ENSMUSG00000024807	Syvn1	19	+	6048274	6048607	6048274	6048367	6048454	6048607	0.0032085	0.0364018	0.09
ENSMUSG00000036002	B230312A22Rik	4	-	43048707	43050078	43048707	43049676	43049934	43050078	0.00375743	0.0418685	-0.056
ENSMUSG00000038520	Tbc1d17	7	-	52098185	52098481	52098185	52098286	52098364	52098481	0.00370693	0.041678	-0.092
ENSMUSG00000019214	Chtf18	17	-	25859788	25860258	25859788	25859887	25860164	25860258	0.00395729	0.0437052	-0.137
ENSMUSG00000024948	Map4k2	19	+	6343801	6344079	6343801	6343883	6343971	6344079	0.00406819	0.044536	-0.039
ENSMUSG00000025159	Mms19	19	-	42023944	42024327	42023944	42024071	42024258	42024327	0.00415847	0.0447394	-0.129
ENSMUSG00000029068	Ccnl2	4	+	155192031	155194537	155192031	155192096	155192647	155194537	0.00414057	0.0447394	0.061
ENSMUSG00000051517	E130306D19Rik	4	-	43511767	43512209	43511767	43511888	43512114	43512209	0.00426564	0.0455001	-0.046
ENSMUSG00000024160	Spsb3	17	+	25027777	25028081	25027777	25027880	25027955	25028081	0.00445828	0.047152	-0.082
ENSMUSG00000024906	Mus81	19	-	5485487	5486114	5485487	5485625	5486028	5486114	0.00465069	0.0487737	-0.086
ENSMUSG00000002997	Prkar2b	12	-	32643340	32645387	32643340	32643586	32645246	32645387	0.00507864	0.0526365	-0.066
ENSMUSG00000028959	Fastk	5	-	23947345	23947641	23947345	23947481	23947549	23947641	0.00510338	0.0526365	-0.081
ENSMUSG00000035086	Becn1	11	-	101156847	101157630	101156847	101156938	101157571	101157630	0.00524346	0.053638	-0.037
ENSMUSG00000028245	Nsmaf	4	-	6347196	6348283	6347196	6347287	6348203	6348283	0.00552134	0.0560214	-0.09
ENSMUSG00000027514	Zbp1	2	-	173036036	173037767	173036036	173036234	173037599	173037767	0.00578414	0.0582145	-0.278
ENSMUSG00000028064	Sema4a	3	-	88255266	88255708	88255266	88255419	88255609	88255708	0.00606647	0.0605677	-0.122
ENSMUSG00000008668	Rps18	17	-	34089165	34089536	34089165	34089238	34089347	34089536	0.0061431	0.0608459	0.26
ENSMUSG00000052142	Rasal3	17	-	32528990	32529733	32528990	32529148	32529342	32529733	0.0062555	0.0614713	-0.065
ENSMUSG00000022561	Gpaa1	15	+	76162589	76163061	76162589	76162701	76162913	76163061	0.00637576	0.0621637	-0.09
ENSMUSG00000026199	Ankzf1	1	+	75191637	75192287	75191637	75191831	75192143	75192287	0.00660367	0.0638866	-0.109
ENSMUSG00000040701	Ap1g2	14	-	55719907	55720359	55719907	55720012	55720231	55720359	0.00667406	0.064071	-0.108
ENSMUSG00000013858	ORF61	10	-	79441136	79441350	79441136	79441220	79441292	79441350	0.00679401	0.0647246	-0.151
ENSMUSG00000063800	Prpf38a	4	-	108240962	108242871	108240962	108241075	108242760	108242871	0.00725886	0.0686292	0.026
ENSMUSG00000002763	Pex6	17	+	46860622	46860976	46860622	46860684	46860867	46860976	0.00801191	0.0751794	-0.046
ENSMUSG00000010110	Stx5a	19	+	8817569	8817913	8817569	8817625	8817842	8817913	0.0081559	0.0759595	0.04
ENSMUSG00000032185	Carm1	9	+	21392294	21393911	21392294	21392363	21392492	21393911	0.00827903	0.0761718	-0.161
ENSMUSG00000029148	Nrbp1	5	+	31546538	31546932	31546538	31546661	31546830	31546932	0.00830077	0.0761718	0.052
ENSMUSG00000021123	Rdh12	12	+	80312374	80313744	80312374	80312530	80313639	80313744	0.00840714	0.0765847	0.054
ENSMUSG00000025733	Rhot2	17	-	25976929	25977280	25976929	25977052	25977199	25977280	0.00855827	0.0773965	-0.045
ENSMUSG00000025138	Sirt7	11	-	120481737	120482197	120481737	120481818	120481960	120482197	0.00893458	0.0802184	-0.035
ENSMUSG00000075415	Fnbp1	2	-	30881725	30888708	30881725	30884403	30888549	30888708	0.00919506	0.0819674	-0.07
ENSMUSG00000033728	Lrrc14	15	+	76543296	76544415	76543296	76543650	76543830	76544415	0.00991415	0.0877508	-0.09
ENSMUSG00000022553	Maf1	15	+	76183567	76183890	76183567	76183689	76183770	76183890	0.010051	0.0883353	-0.023
ENSMUSG00000030272	Camk1	6	-	113288273	113289575	113288273	113288400	113289278	113289575	0.0107517	0.0938328	0.046
ENSMUSG00000025066	Sfr1	19	+	47807119	47807478	47807119	47807291	47807339	47807478	0.0113945	0.0984701	-0.177
ENSMUSG00000036661	Dennd3	15	+	73398851	73399175	73398851	73398955	73399037	73399175	0.0114408	0.0984701	-0.06

## Sheet: Skipped Cassette Exon
Supplementary Data 6e. Differentially spliced skipped cassette exon junctions (FDR<10%, |delta percent spliced in or PSI (∆Ψ)|>1%) between vehicle-treated and sudemycin D6-treated wildtype U2AF1-expressing bone marrow cells in vivo
Ensembl Gene ID (mm9)	Gene Symbol	Chromosome	Strand	Exon Start (0 base)	Exon End	Upstream Exon Start	Upstream Exon End	Downstream Exon Start	Downstream Exon End	Nominal p-value	FDR	Percent Spliced In (PSI or Ψ)
ENSMUSG00000079481	Nhsl2	X	+	99268690	99268818	99266708	99266818	99271500	99271632	0	0	-0.271
ENSMUSG00000026879	Gsn	2	+	35122339	35122423	35111937	35111993	35139424	35139629	0	0	0.095
ENSMUSG00000031389	Arhgap4	X	-	71151495	71151558	71150989	71151202	71151767	71151930	0	0	0.136
ENSMUSG00000070031	Sp140	1	+	87527034	87527139	87522674	87522740	87529052	87529195	0	0	0.099
ENSMUSG00000060131	Atp8b4	2	-	126240022	126240181	126231043	126231132	126249883	126249966	0	0	0.092
ENSMUSG00000060063	Alox5ap	5	+	150090751	150090822	150083956	150084056	150096919	150097001	0	0	0.065
ENSMUSG00000005982	Nat15	16	+	3894368	3894484	3884712	3884806	3897250	3897380	0	0	0.121
ENSMUSG00000025877	Hk3	13	-	55110035	55110135	55108432	55108616	55112057	55112177	0	0	-0.049
ENSMUSG00000026987	Baz2b	2	-	59914926	59914968	59844099	59844246	59963519	59963797	0	0	0.143
ENSMUSG00000052760	A630001G21Rik	1	-	87621695	87621864	87619672	87619962	87633046	87633204	1.11022e-16	3.90132e-14	-0.3
ENSMUSG00000055447	Cd47	16	+	49906893	49906925	49898152	49898245	49910981	49911196	2.22045e-16	6.50221e-14	0.044
ENSMUSG00000052760	A630001G21Rik	1	-	87623033	87623190	87619672	87619962	87633046	87633156	2.22045e-16	6.50221e-14	-0.381
ENSMUSG00000022884	Eif4a2	16	+	23112423	23112530	23111889	23111969	23113239	23114003	4.44089e-16	1.20041e-13	-0.163
ENSMUSG00000022892	App	16	-	85040495	85040552	85030476	85030610	85056568	85056771	2.39808e-14	6.01919e-12	0.228
ENSMUSG00000025877	Hk3	13	-	55110313	55110409	55108432	55108616	55112057	55112177	6.95e-14	1.62815e-11	-0.032
ENSMUSG00000020184	Mdm2	10	-	117146755	117146840	117142210	117142285	117147001	117147078	1.31228e-13	2.8821e-11	0.239
ENSMUSG00000053835	H2-T24	17	-	36152328	36152601	36142639	36143734	36154185	36154482	5.03597e-13	1.04096e-10	-0.197
ENSMUSG00000078783	Gm9733	3	-	15320413	15320767	15296550	15296661	15332149	15332302	5.93081e-13	1.15783e-10	0.161
ENSMUSG00000039753	Fbxl5	5	-	44151945	44152094	44150981	44151064	44154055	44154181	6.74794e-13	1.24801e-10	-0.099
ENSMUSG00000022024	Sugt1	14	+	79987760	79987818	79987497	79987673	79995175	79995266	1.15619e-12	2.03142e-10	0.091
ENSMUSG00000002885	Cd97	8	-	86255801	86255936	86253280	86253424	86257312	86257465	2.05624e-12	3.44078e-10	-0.114
ENSMUSG00000035021	Baz1a	12	-	56024371	56024467	56024078	56024251	56028550	56028611	2.77178e-12	4.42729e-10	-0.052
ENSMUSG00000025498	Irf7	7	-	148450121	148450214	148449557	148449947	148450391	148450554	3.90921e-12	5.97259e-10	0.165
ENSMUSG00000042675	Ypel3	7	+	133921567	133921611	133921284	133921467	133921819	133921928	6.90392e-12	1.01085e-09	0.06
ENSMUSG00000052889	Prkcb	7	+	129771169	129771385	129744203	129744344	129777258	129777913	8.16947e-12	1.1483e-09	0.11
ENSMUSG00000027593	Raly	2	+	154646742	154646825	154616868	154617284	154683004	154683269	8.75078e-12	1.1827e-09	0.112
ENSMUSG00000028708	Mknk1	4	+	115527506	115527612	115520824	115520967	115529636	115529738	1.17778e-11	1.53286e-09	0.045
ENSMUSG00000033335	Dnm2	9	+	21261946	21262020	21229539	21229700	21270025	21270175	1.34965e-11	1.69382e-09	0.053
ENSMUSG00000040481	Bptf	11	-	106956315	106956504	106943826	106944014	106957029	106957239	1.4188e-11	1.71919e-09	-0.139
ENSMUSG00000027763	Mbnl1	3	+	60425344	60425380	60419541	60419695	60426067	60426162	1.93896e-11	2.19791e-09	0.063
ENSMUSG00000052331	Ankrd44	1	-	54835130	54835201	54823627	54823828	54849296	54849375	1.93673e-11	2.19791e-09	0.035
ENSMUSG00000071172	Srsf3	17	+	29176398	29176854	29175434	29175569	29177719	29177758	3.33841e-11	3.65982e-09	0.068
ENSMUSG00000026987	Baz2b	2	-	59821838	59822027	59816599	59816764	59839562	59839613	3.43694e-11	3.65982e-09	0.203
ENSMUSG00000079481	Nhsl2	X	+	99269120	99269313	99266662	99266818	99271500	99271616	4.05125e-11	4.18708e-09	-0.226
ENSMUSG00000044477	Zfand3	17	+	30290247	30290313	30272267	30272450	30329507	30329675	5.56925e-11	5.59152e-09	0.068
ENSMUSG00000064215	Ifi27l1	12	+	104675599	104675734	104674772	104674892	104677610	104677772	6.21584e-11	5.9249e-09	0.192
ENSMUSG00000026068	Il18rap	1	+	40599834	40599972	40598731	40598883	40604611	40604785	6.23851e-11	5.9249e-09	-0.037
ENSMUSG00000040247	Tbc1d10c	19	-	4188245	4188311	4187941	4188131	4188943	4189058	8.63344e-11	7.98366e-09	0.056
ENSMUSG00000034663	Bmp2k	5	+	97503651	97503762	97497417	97497575	97515761	97520886	2.10441e-10	1.84873e-08	0.105
ENSMUSG00000054400	Cklf	8	+	106785373	106785469	106781184	106781343	106787170	106787343	2.07031e-10	1.84873e-08	-0.178
ENSMUSG00000026193	Fn1	1	-	71650233	71650503	71648883	71649071	71651543	71651657	2.23956e-10	1.91947e-08	-0.06
ENSMUSG00000036469	2016-03-01	8	+	68910707	68911460	68910338	68910418	68942714	68942895	2.65432e-10	2.22078e-08	0.039
ENSMUSG00000044477	Zfand3	17	+	30197754	30197795	30142180	30142253	30272267	30272450	3.32012e-10	2.71323e-08	0.175
ENSMUSG00000028649	Macf1	4	-	123118845	123118908	123117792	123118034	123122077	123122195	3.61227e-10	2.88489e-08	-0.106
ENSMUSG00000021495	Fam193b	13	-	55665880	55665941	55657343	55657586	55671065	55672481	4.39695e-10	3.43353e-08	0.186
ENSMUSG00000000826	Dnajc5	2	+	181283374	181283546	181282044	181282258	181283977	181289838	4.86562e-10	3.68775e-08	-0.068
ENSMUSG00000030148	Clec4a2	6	+	123090673	123090786	123089268	123089426	123092380	123092876	4.93239e-10	3.68775e-08	-0.058
ENSMUSG00000027881	Prpf38b	3	-	108713260	108713313	108711253	108711322	108714081	108714628	6.26205e-10	4.49078e-08	-0.155
ENSMUSG00000020184	Mdm2	10	-	117146709	117146840	117142210	117142285	117147001	117147084	6.22869e-10	4.49078e-08	0.235
ENSMUSG00000026094	Stk17b	1	-	53833360	53833523	53828453	53828666	53841917	53842068	6.51059e-10	4.57565e-08	0.072
ENSMUSG00000034480	Diap2	X	+	126360462	126360483	126355774	126355879	126437435	126437575	7.3831e-10	5.0871e-08	0.158
ENSMUSG00000009207	Lnp	2	-	74366148	74366231	74360096	74360354	74367687	74367858	9.33352e-10	6.3073e-08	0.156
ENSMUSG00000048874	Phf3	1	-	30886687	30888404	30881054	30881364	30893949	30894111	1.07831e-09	7.14937e-08	0.087
ENSMUSG00000000131	Xpo6	7	-	133246592	133246704	133245859	133245904	133248217	133248448	2.01382e-09	1.31047e-07	-0.039
ENSMUSG00000057738	Spna2	2	+	29856619	29856679	29855433	29855582	29857750	29857949	2.50434e-09	1.60005e-07	-0.11
ENSMUSG00000000157	Itgb2l	16	-	96644563	96644725	96643898	96644295	96646509	96646703	2.80896e-09	1.76262e-07	-0.025
ENSMUSG00000017715	Pgs1	11	+	117875887	117876036	117866683	117867205	117880920	117881046	3.82382e-09	2.35735e-07	0.08
ENSMUSG00000072501	Phf20l1	15	+	66429238	66429316	66428920	66429009	66435588	66435802	4.08215e-09	2.47322e-07	0.163
ENSMUSG00000017715	Pgs1	11	+	117875960	117876036	117866683	117867205	117880920	117881046	4.15871e-09	2.4769e-07	0.074
ENSMUSG00000047213	Ythdf3	3	+	16086966	16087115	16083235	16083520	16089477	16089563	4.23918e-09	2.48275e-07	0.539
ENSMUSG00000029780	Nt5c3	6	-	56847768	56847823	56842783	56842882	56851831	56851880	4.41093e-09	2.54098e-07	0.339
ENSMUSG00000053835	H2-T24	17	-	36151744	36152020	36142639	36143734	36154185	36154482	4.49069e-09	2.54521e-07	-0.246
ENSMUSG00000026201	Stk16	1	+	75209707	75209803	75209174	75209581	75210150	75210272	6.56179e-09	3.66002e-07	0.104
ENSMUSG00000001627	Ifrd1	12	-	40938896	40939005	40933575	40933710	40939525	40939704	7.30097e-09	4.00869e-07	-0.072
ENSMUSG00000091694	Apol11b	15	-	77468364	77468488	77464401	77466147	77470976	77471057	7.66717e-09	4.14499e-07	-0.337
ENSMUSG00000058835	Abi1	2	-	22818733	22818748	22817920	22818021	22826602	22826779	8.60107e-09	4.56562e-07	0.211
ENSMUSG00000027900	Dram2	3	+	106353416	106353593	106350794	106350838	106355073	106355198	8.70509e-09	4.56562e-07	-0.072
ENSMUSG00000018899	Irf1	11	+	53586340	53586440	53584785	53584877	53587157	53587334	1.56249e-08	8.07437e-07	-0.091
ENSMUSG00000025745	Hadha	5	-	30474519	30474561	30473885	30473956	30481421	30481702	1.65938e-08	8.45082e-07	-0.133
ENSMUSG00000064138	Fam172a	13	+	78091245	78091365	78041914	78042136	78138846	78138963	1.80454e-08	9.05879e-07	0.083
ENSMUSG00000073386	9830107B12Rik	17	-	48268526	48268617	48262554	48265524	48282346	48282658	2.10208e-08	1.03391e-06	0.183
ENSMUSG00000022892	App	16	-	85040495	85040552	85030476	85030610	85043820	85043988	2.11843e-08	1.03391e-06	0.098
ENSMUSG00000020376	Rnf130	11	+	49912747	49912841	49909277	49909482	49918050	49918255	2.18114e-08	1.04994e-06	0.066
ENSMUSG00000027104	Atf2	2	-	73661257	73661363	73656322	73657205	73666528	73666735	2.26028e-08	1.05902e-06	-0.076
ENSMUSG00000022892	App	16	-	84971652	84971706	84965914	84966015	84978308	84978530	2.24912e-08	1.05902e-06	0.065
ENSMUSG00000054169	Ceacam10	7	+	25563144	25563504	25562222	25562358	25565888	25566248	3.08508e-08	1.42644e-06	0.088
ENSMUSG00000020078	Vps26a	10	-	61933807	61933883	61932648	61932805	61943305	61943455	3.42115e-08	1.56129e-06	-0.047
ENSMUSG00000018076	Med13l	5	+	119121021	119121106	119043341	119043579	119130896	119130980	3.81301e-08	1.71781e-06	0.044
ENSMUSG00000029062	Cdk11b	4	+	154999835	154999882	154999639	154999763	155000882	155000998	4.28645e-08	1.90666e-06	0.162
ENSMUSG00000021596	Mctp1	13	+	76871031	76871070	76862928	76863040	76896246	76896417	4.42289e-08	1.94275e-06	0.123
ENSMUSG00000071562	Stfa1	16	+	36280551	36280653	36277212	36277347	36285255	36285457	5.02989e-08	2.1821e-06	0.1
ENSMUSG00000033429	Mcee	7	+	71545054	71545392	71537530	71537729	71556720	71557007	5.15393e-08	2.20865e-06	0.111
ENSMUSG00000028613	Lrp8	4	+	107518843	107519224	107515820	107515949	107520048	107520171	5.98011e-08	2.53182e-06	-0.186
ENSMUSG00000027215	Cd82	2	-	93283525	93283601	93277544	93277627	93302486	93302600	6.07037e-08	2.53944e-06	0.09
ENSMUSG00000033004	Mycbp2	14	-	103668574	103668682	103661918	103662038	103675005	103675107	6.72188e-08	2.7789e-06	0.114
ENSMUSG00000021709	Erbb2ip	13	-	104620267	104620411	104617986	104618103	104623577	104625108	7.80573e-08	3.18946e-06	-0.112
ENSMUSG00000039176	Polg	7	-	86604398	86604471	86604059	86604186	86604574	86604757	8.44634e-08	3.41154e-06	0.076
ENSMUSG00000025958	Creb1	1	+	64620646	64620829	64616707	64616850	64622752	64622903	8.83943e-08	3.52974e-06	-0.055
ENSMUSG00000074497	A430078G23Rik	8	+	3364627	3364752	3353436	3353730	3380257	3380520	9.29239e-08	3.66893e-06	0.072
ENSMUSG00000040842	D4Ertd22e	4	-	140676238	140676288	140674441	140674696	140695606	140695681	1.12764e-07	4.40281e-06	0.216
ENSMUSG00000064215	Ifi27l1	12	+	104675885	104675915	104674772	104674892	104677610	104677772	1.15009e-07	4.44112e-06	0.077
ENSMUSG00000023809	Rps6ka2	17	+	7440394	7440476	7432261	7432378	7451050	7451131	1.24406e-07	4.75176e-06	0.057
ENSMUSG00000038546	Ranbp9	13	-	43517919	43518032	43516579	43516688	43520398	43520583	1.42289e-07	5.31918e-06	-0.043
ENSMUSG00000043587	Acpl2	9	-	96761209	96761445	96756786	96756918	96789777	96789893	1.41789e-07	5.31918e-06	0.109
ENSMUSG00000062866	Phactr2	10	-	12981571	12981730	12973147	12973685	13011600	13011768	1.52499e-07	5.64086e-06	0.086
ENSMUSG00000056342	Usp34	11	+	23243319	23243370	23220660	23220748	23243510	23243660	1.7657e-07	6.41282e-06	0.11
ENSMUSG00000029439	Sfswap	5	+	130065343	130065496	130060317	130060583	130066554	130066680	1.77019e-07	6.41282e-06	-0.094
ENSMUSG00000037685	Atp8a1	5	-	68158258	68158424	68156102	68156230	68160290	68160402	1.85033e-07	6.54017e-06	0.077
ENSMUSG00000029629	Phf14	6	+	11883252	11884019	11876726	11876837	11891429	11891574	1.85001e-07	6.54017e-06	0.086
ENSMUSG00000039176	Polg	7	-	86604322	86604471	86604059	86604186	86604574	86604757	1.87743e-07	6.54017e-06	0.066
ENSMUSG00000027177	Hipk3	2	-	104274283	104274346	104273711	104274002	104274494	104274656	1.87979e-07	6.54017e-06	-0.068
ENSMUSG00000025161	Slc16a3	11	+	120815487	120815582	120810394	120810464	120816539	120816783	2.52994e-07	8.71591e-06	-0.097
ENSMUSG00000000826	Dnajc5	2	+	181283630	181283705	181282044	181282258	181283977	181286954	2.5588e-07	8.72973e-06	-0.142
ENSMUSG00000047213	Ythdf3	3	+	16083921	16083946	16083182	16083520	16089477	16089563	2.58525e-07	8.73516e-06	0.047
ENSMUSG00000024858	Adrbk1	19	-	4289897	4290020	4289672	4289739	4290073	4290168	2.63542e-07	8.81988e-06	-0.041
ENSMUSG00000022892	App	16	-	85043820	85043988	85030476	85030610	85056568	85056771	2.80232e-07	9.28996e-06	0.073
ENSMUSG00000036644	Tbc1d9b	11	+	49981670	49981727	49977326	49977398	49982197	49982304	3.0538e-07	1.00118e-05	-0.109
ENSMUSG00000036053	Fmnl2	2	+	52989445	52989492	52985886	52986010	52990873	52992838	3.07706e-07	1.00118e-05	-0.091
ENSMUSG00000062866	Phactr2	10	-	12986778	12986859	12973147	12973685	13011600	13011768	3.24113e-07	1.04489e-05	0.041
ENSMUSG00000032217	Rnf111	9	-	70350746	70350809	70323582	70324475	70351265	70351532	3.30339e-07	1.05188e-05	-0.092
ENSMUSG00000022897	Dyrk1a	16	+	94833025	94833111	94791616	94792141	94881103	94881300	3.32267e-07	1.05188e-05	0.072
ENSMUSG00000033114	Slc35d2	13	-	64199622	64199705	64198871	64198992	64200577	64200656	3.48825e-07	1.086e-05	-0.16
ENSMUSG00000043587	Acpl2	9	-	96761209	96761427	96756786	96756918	96789777	96789832	3.49225e-07	1.086e-05	0.074
ENSMUSG00000020458	Rtn4	11	+	29606409	29608770	29592946	29593693	29633632	29633840	3.66466e-07	1.12962e-05	0.092
ENSMUSG00000015165	Hnrnpl	7	+	29602353	29602423	29600298	29600371	29603479	29603551	3.96277e-07	1.20045e-05	-0.067
ENSMUSG00000039285	Azi2	9	+	117959014	117959114	117958427	117958553	117960471	117960620	3.95723e-07	1.20045e-05	-0.043
ENSMUSG00000090394	4930523C07Rik	1	+	162000830	162000934	161974514	161974884	162005161	162008559	4.18112e-07	1.25576e-05	0.083
ENSMUSG00000038187	Btbd10	7	-	120495294	120495452	120478835	120479032	120512385	120512472	4.38626e-07	1.30621e-05	0.209
ENSMUSG00000041815	Poldip3	15	-	82967897	82967984	82965723	82965819	82968561	82968952	4.65348e-07	1.37414e-05	0.102
ENSMUSG00000025609	Mkln1	6	+	31449886	31449941	31446668	31446771	31457624	31457847	5.3428e-07	1.56455e-05	0.054
ENSMUSG00000024236	Svil	18	+	4971087	4971195	4920564	4920872	5037105	5037163	5.6559e-07	1.62909e-05	0.117
ENSMUSG00000022897	Dyrk1a	16	+	94833066	94833111	94792085	94792141	94881103	94881300	5.62685e-07	1.62909e-05	0.064
ENSMUSG00000043939	A530064D06Rik	17	-	48300207	48300391	48288845	48289922	48303327	48303639	5.83313e-07	1.66647e-05	0.153
ENSMUSG00000028599	Tnfrsf1b	4	-	144818906	144819009	144815232	144815385	144836626	144836773	6.34493e-07	1.79807e-05	0.086
ENSMUSG00000003134	Tbc1d8	1	-	39463596	39463715	39459527	39459768	39482912	39483023	6.47914e-07	1.80817e-05	-0.041
ENSMUSG00000028420	Tmem38b	4	+	53853498	53853655	53838928	53839092	53861737	53861922	6.48346e-07	1.80817e-05	0.08
ENSMUSG00000019907	Ppp1r12a	10	+	107689812	107689980	107688895	107689000	107690380	107690551	6.60775e-07	1.82832e-05	0.101
ENSMUSG00000039844	Rapgef1	2	+	29535256	29535370	29534652	29534789	29541624	29541803	7.43018e-07	2.03599e-05	-0.152
ENSMUSG00000022812	Gsk3b	16	+	38217198	38217237	38208080	38208176	38220057	38220244	7.48055e-07	2.03599e-05	0.137
ENSMUSG00000036053	Fmnl2	2	+	52989445	52989538	52985886	52986010	52990873	52992838	7.53211e-07	2.03599e-05	-0.17
ENSMUSG00000062866	Phactr2	10	-	12981571	12981730	12973147	12973685	12986778	12986859	7.82983e-07	2.10031e-05	0.124
ENSMUSG00000035545	Leng8	7	+	4092624	4092735	4091537	4091645	4093633	4093886	8.11657e-07	2.16073e-05	-0.052
ENSMUSG00000037902	Sirpa	2	+	129441182	129441500	129434639	129434996	129444192	129444306	8.33756e-07	2.20287e-05	0.073
ENSMUSG00000018363	Smurf2	11	-	106737214	106737253	106732815	106732924	106781494	106781575	9.36112e-07	2.45485e-05	0.089
ENSMUSG00000087370	Tmem170b	13	+	41723346	41723517	41701584	41701681	41729824	41736716	1.05971e-06	2.7381e-05	-0.086
ENSMUSG00000020893	Per1	11	+	68918135	68918315	68917792	68917923	68918891	68919960	1.05505e-06	2.7381e-05	-0.334
ENSMUSG00000017686	Rhot1	11	+	80071015	80071138	80069363	80069459	80079243	80080246	1.18747e-06	3.04583e-05	0.255
ENSMUSG00000040528	Gm885	11	+	106619016	106619128	106616095	106616365	106625169	106625262	1.33233e-06	3.39262e-05	0.056
ENSMUSG00000060063	Alox5ap	5	+	150090751	150090822	150076633	150076758	150096919	150097001	1.47559e-06	3.73037e-05	0.026
ENSMUSG00000028649	Macf1	4	-	123063791	123063800	123062697	123062929	123064470	123064674	1.80457e-06	4.52946e-05	0.035
ENSMUSG00000026727	Rsu1	2	-	13163371	13163422	13145931	13146052	13192537	13192649	1.89649e-06	4.72642e-05	0.041
ENSMUSG00000025453	Nnt	13	-	120163435	120163581	120161202	120161398	120170482	120170670	1.99873e-06	4.94615e-05	-0.177
ENSMUSG00000055531	Cpsf6	10	-	116798829	116798940	116797911	116798416	116799069	116799243	2.03226e-06	4.99396e-05	-0.11
ENSMUSG00000019188	H13	2	+	152529730	152529930	152525918	152526004	152530357	152530772	2.07009e-06	5.05161e-05	-0.04
ENSMUSG00000071650	Ganab	19	+	8982340	8982406	8981704	8981884	8983167	8983237	2.09431e-06	5.07545e-05	0.056
ENSMUSG00000020788	Atp2a3	11	+	72802976	72803062	72802471	72802589	72805190	72806545	2.18522e-06	5.25949e-05	-0.101
ENSMUSG00000021621	Zcchc9	13	-	91938427	91938496	91936137	91936859	91940215	91940308	2.68895e-06	6.42787e-05	0.158
ENSMUSG00000042675	Ypel3	7	+	133921019	133921131	133920491	133920617	133921284	133921467	2.95691e-06	7.02067e-05	0.035
ENSMUSG00000050912	Tmem123	9	+	7789299	7789385	7768289	7768340	7790841	7791048	3.50236e-06	8.25994e-05	-0.063
ENSMUSG00000035967	Ddx26b	X	+	53747309	53747420	53746215	53746310	53749692	53749911	3.55611e-06	8.33077e-05	-0.24
ENSMUSG00000074643	Cpne1	2	-	155929084	155929133	155905074	155905200	155937521	155937679	3.64208e-06	8.47568e-05	0.134
ENSMUSG00000002504	Slc9a3r2	17	-	24777539	24777602	24776226	24777334	24778653	24778697	3.97344e-06	9.18596e-05	0.133
ENSMUSG00000039960	Rhou	8	+	126179391	126179450	126178020	126178116	126184760	126186663	4.20919e-06	9.66738e-05	0.048
ENSMUSG00000034269	Setd5	6	+	113060078	113060215	113059878	113059984	113060310	113060519	4.49315e-06	0.000101864	-0.132
ENSMUSG00000029915	Clec5a	6	-	40534354	40534429	40529371	40529478	40535148	40535247	4.47673e-06	0.000101864	0.145
ENSMUSG00000019961	Tmpo	10	-	90615829	90615925	90615372	90615483	90621492	90621590	4.78462e-06	0.000107777	-0.034
ENSMUSG00000028383	Hsdl2	4	+	59606108	59606207	59605026	59605190	59607267	59607382	5.14988e-06	0.000115266	-0.055
ENSMUSG00000029217	Tec	5	-	73170659	73170725	73165069	73165124	73173241	73173414	5.31215e-06	0.000118145	0.329
ENSMUSG00000061689	Dlgap4	2	+	156574067	156574156	156571570	156571932	156574679	156575092	5.39985e-06	0.000118594	-0.09
ENSMUSG00000028159	Dapp1	3	-	137624405	137624539	137612610	137612741	137644282	137644500	5.39024e-06	0.000118594	0.134
ENSMUSG00000040481	Bptf	11	-	106948025	106948211	106943826	106944014	106956315	106956504	5.44934e-06	0.000118938	0.121
ENSMUSG00000053641	Dennd4a	9	+	64683760	64683888	64683092	64683159	64686619	64686951	5.53673e-06	0.000120099	-0.041
ENSMUSG00000032612	Usp4	9	+	108290607	108290711	108287137	108287287	108293310	108293399	5.82662e-06	0.000125612	-0.043
ENSMUSG00000033671	Cep350	1	-	157808273	157808317	157806849	157806961	157809604	157809690	6.35621e-06	0.000136193	-0.092
ENSMUSG00000028159	Dapp1	3	-	137628844	137628967	137612610	137612741	137644282	137644509	6.78317e-06	0.000144461	0.082
ENSMUSG00000021140	Pcnx	12	+	83034517	83034702	83018651	83020367	83047917	83048008	6.9089e-06	0.000145874	0.083
ENSMUSG00000020385	Clk4	11	+	51081666	51081733	51080672	51080833	51084038	51084097	6.93253e-06	0.000145874	-0.287
ENSMUSG00000024258	Polr2d	18	+	31954941	31955037	31951493	31951674	31955703	31956296	7.33508e-06	0.000153425	0.123
ENSMUSG00000001127	Araf	X	+	20434536	20434648	20431038	20431241	20434737	20434914	8.5516e-06	0.000177813	0.107
ENSMUSG00000025261	Huwe1	X	+	148293997	148294231	148292350	148292456	148294709	148294811	8.84061e-06	0.000182741	-0.125
ENSMUSG00000044098	Rsbn1	3	+	103733959	103734077	103732273	103732947	103757559	103757697	9.03455e-06	0.000185657	0.073
ENSMUSG00000024404	Riok3	18	+	12301444	12301572	12297825	12297969	12307299	12307497	9.63335e-06	0.000196812	-0.035
ENSMUSG00000038187	Btbd10	7	-	120495294	120495452	120478835	120479032	120508418	120508483	1.0239e-05	0.000207975	0.227
ENSMUSG00000040528	Gm885	11	+	106619016	106619123	106616095	106616365	106625169	106625262	1.03717e-05	0.000208264	0.055
ENSMUSG00000017119	Nbr1	11	+	101438507	101438565	101437616	101437723	101439245	101439351	1.03466e-05	0.000208264	-0.089
ENSMUSG00000036402	Gng12	6	+	66893818	66893876	66864446	66864504	66965718	66965837	1.08643e-05	0.000216915	0.165
ENSMUSG00000025648	Pfkfb4	9	+	108900886	108901020	108894060	108894157	108901157	108901254	1.12499e-05	0.000223346	-0.06
ENSMUSG00000066036	Ubr4	4	+	138991863	138991947	138990924	138991099	138992036	138992174	1.18047e-05	0.000233043	-0.066
ENSMUSG00000038642	Ctss	3	+	95333355	95333482	95330707	95330847	95342642	95342765	1.20145e-05	0.000235861	0.026
ENSMUSG00000044768	D1Ertd622e	1	-	99551176	99551266	99540479	99542938	99558407	99558651	1.23418e-05	0.000240939	0.041
ENSMUSG00000029915	Clec5a	6	-	40531798	40531935	40529371	40529478	40535148	40535247	1.27503e-05	0.00024754	0.083
ENSMUSG00000072501	Phf20l1	15	+	66462428	66462528	66461361	66461543	66464267	66464463	1.34427e-05	0.000259548	-0.039
ENSMUSG00000048249	A930001N09Rik	17	+	26878986	26880076	26876487	26876613	26894749	26894944	1.36143e-05	0.000261425	0.064
ENSMUSG00000052087	Rgs14	13	+	55479367	55479389	55471092	55471297	55479580	55479759	1.41469e-05	0.000270175	0.033
ENSMUSG00000037270	4932438A13Rik	3	+	36921891	36921954	36921305	36921396	36925011	36925265	1.42796e-05	0.000271234	-0.188
ENSMUSG00000015748	Prpf3	3	-	95653617	95653713	95652837	95652984	95655485	95655616	1.46142e-05	0.000276098	-0.103
ENSMUSG00000038619	Ensa	3	+	95430670	95430796	95428901	95429098	95432462	95432629	1.53268e-05	0.000288014	-0.035
ENSMUSG00000003032	Klf4	4	-	55544501	55544622	55542870	55543855	55544738	55545338	1.59509e-05	0.000297913	0.07
ENSMUSG00000064289	Tank	2	+	61481771	61481842	61465777	61465896	61482363	61482479	1.60232e-05	0.000297913	0.045
ENSMUSG00000024201	Kdm4b	17	+	56483756	56483865	56465484	56465652	56491055	56491220	1.62737e-05	0.000300977	0.22
ENSMUSG00000027940	Tpm3	3	+	89894934	89895013	89893931	89894001	89903449	89904487	1.67313e-05	0.000307821	0.035
ENSMUSG00000022634	Yaf2	15	-	93147969	93148039	93116840	93116993	93166770	93166896	1.69897e-05	0.000310948	0.113
ENSMUSG00000041126	H2afv	11	-	6333726	6333840	6329098	6329228	6339378	6339456	1.71596e-05	0.00031243	0.072
ENSMUSG00000030748	Il4ra	7	+	132712536	132712688	132710669	132710811	132713455	132713607	1.86627e-05	0.000338044	-0.03
ENSMUSG00000021772	Nkiras1	14	+	19110357	19110615	19109209	19109320	19110817	19111059	1.87933e-05	0.000338666	0.387
ENSMUSG00000002885	Cd97	8	-	86254009	86254156	86253280	86253424	86257312	86257465	2.17448e-05	0.000389852	-0.121
ENSMUSG00000037486	Asxl2	12	+	3476025	3476169	3474489	3474613	3484444	3484608	2.24167e-05	0.00039986	-0.136
ENSMUSG00000056032	BC018473	11	+	116616413	116616524	116615647	116615803	116616606	116617156	2.27322e-05	0.000403439	-0.028
ENSMUSG00000036402	Gng12	6	+	66893818	66893871	66864446	66864504	66965718	66965837	2.60009e-05	0.000459131	0.195
ENSMUSG00000008200	Fnbp4	2	+	90614906	90615005	90608818	90608857	90616061	90616378	2.80617e-05	0.000493044	-0.046
ENSMUSG00000040785	Ttc3	16	+	94605952	94605995	94605518	94605673	94606390	94606541	2.90918e-05	0.000506914	0.166
ENSMUSG00000021709	Erbb2ip	13	-	104620267	104620411	104613393	104613486	104623577	104625108	2.934e-05	0.000506914	-0.097
ENSMUSG00000022498	Txndc11	16	-	11093908	11094021	11091678	11091879	11104658	11104752	2.93247e-05	0.000506914	-0.146
ENSMUSG00000038160	Atg5	10	+	44014401	44014480	44009668	44009796	44023372	44023535	2.95724e-05	0.000506914	0.047
ENSMUSG00000031229	Atrx	X	-	103106808	103106993	103086255	103086311	103124297	103124709	2.95381e-05	0.000506914	0.335
ENSMUSG00000056069	Fam105a	15	-	27592093	27592243	27589644	27589773	27594098	27594190	2.97568e-05	0.0005076	0.066
ENSMUSG00000044791	Setd2	9	+	110479625	110479842	110476387	110476778	110492891	110492940	3.01524e-05	0.000511863	0.05
ENSMUSG00000019920	Lims1	10	+	57875150	57875301	57872800	57872950	57876720	57876813	3.07161e-05	0.000518314	-0.023
ENSMUSG00000065954	Tacc1	8	-	26292294	26293402	26288405	26288466	26311593	26311921	3.08274e-05	0.000518314	0.068
ENSMUSG00000025958	Creb1	1	+	64606300	64606342	64605076	64605223	64612790	64612891	3.24333e-05	0.000542718	0.173
ENSMUSG00000040054	Baz2a	10	+	127533494	127533579	127528690	127528832	127545949	127546087	3.26971e-05	0.000544539	0.046
ENSMUSG00000020166	Cnot2	10	-	115941090	115941170	115938247	115938373	115954372	115954439	3.35678e-05	0.00055379	-0.089
ENSMUSG00000034951	Cog7	7	-	129084683	129084749	129080467	129080654	129087291	129087408	3.35476e-05	0.00055379	0.138
ENSMUSG00000057191	AB124611	9	+	21344285	21344329	21333206	21333527	21349120	21349775	3.38417e-05	0.0005557	0.305
ENSMUSG00000003134	Tbc1d8	1	-	39462135	39462364	39459527	39459768	39482912	39483023	3.55257e-05	0.000580639	-0.033
ENSMUSG00000027508	Pag1	3	-	9787261	9787320	9706082	9706289	9833210	9833363	3.62583e-05	0.000589869	0.037
ENSMUSG00000030282	Cmas	6	+	142712806	142712949	142705205	142705546	142713073	142713229	3.69166e-05	0.00059781	-0.045
ENSMUSG00000028530	Jak1	4	-	100870380	100870585	100866387	100866468	100937646	100937828	4.11115e-05	0.000662687	-0.037
ENSMUSG00000021870	Slmap	14	-	27235688	27235778	27234215	27234474	27237598	27237733	4.43114e-05	0.000711005	-0.127
ENSMUSG00000024921	Smarca2	19	+	26834367	26834421	26826313	26826531	26845427	26845533	4.55535e-05	0.000727614	0.135
ENSMUSG00000044465	Fam160a2	7	-	112540090	112540181	112538534	112538866	112548397	112548546	4.80529e-05	0.000764063	0.085
ENSMUSG00000034252	Senp6	9	+	79946692	79946713	79941343	79941448	79951500	79951571	5.14035e-05	0.000813657	0.044
ENSMUSG00000019841	Rev3l	10	+	39462496	39462624	39452280	39452419	39502948	39503118	5.25919e-05	0.000828735	0.173
ENSMUSG00000024563	Smad2	18	+	76461732	76461870	76459436	76459649	76462036	76462181	5.51323e-05	0.000862512	-0.055
ENSMUSG00000037697	Ddhd1	14	-	46218776	46218860	46214396	46215339	46221239	46221431	5.52263e-05	0.000862512	-0.113
ENSMUSG00000026335	Pam	1	-	99719512	99719566	99717670	99718565	99722413	99722617	5.68921e-05	0.000884596	0.097
ENSMUSG00000020954	Strn3	12	-	52730360	52730494	52728691	52728867	52748980	52749122	5.77116e-05	0.000893386	0.062
ENSMUSG00000037234	Hook3	8	-	27158723	27158811	27150140	27150223	27169711	27169852	5.93269e-05	0.000914363	0.068
ENSMUSG00000039968	Rsbn1l	5	-	20425342	20425980	20413924	20414062	20433437	20433548	5.97363e-05	0.000916652	0.106
ENSMUSG00000024983	Vti1a	19	+	55396428	55396487	55390839	55391034	55402835	55402946	6.7821e-05	0.00103619	0.029
ENSMUSG00000027677	Ttc14	3	+	33699503	33699596	33699112	33699358	33699877	33700002	7.18667e-05	0.00109324	0.075
ENSMUSG00000073616	Myeov2	1	-	94536263	94536336	94533721	94533980	94538456	94538562	7.33767e-05	0.0011114	0.032
ENSMUSG00000025781	Atp5c1	2	-	9978396	9978433	9977656	9977788	9980622	9980719	7.43048e-05	0.00112063	-0.026
ENSMUSG00000025648	Pfkfb4	9	+	108900903	108901020	108893946	108894157	108901157	108901254	7.54064e-05	0.00112757	-0.035
ENSMUSG00000050697	Prkaa1	15	+	5114711	5114805	5110602	5110744	5118567	5118712	7.51755e-05	0.00112757	-0.04
ENSMUSG00000032253	Phip	9	-	82839364	82839525	82826452	82826674	82853118	82853217	7.6979e-05	0.0011462	0.038
ENSMUSG00000028859	Csf3r	4	+	125703324	125703423	125701969	125702039	125707006	125707306	7.89088e-05	0.00116998	-0.062
ENSMUSG00000066800	Rnasel	1	+	155600736	155602343	155599974	155600077	155603080	155603166	8.34394e-05	0.0012268	0.09
ENSMUSG00000048232	Fbxo10	4	-	45059215	45059286	45057587	45057740	45061311	45061448	8.33459e-05	0.0012268	-0.07
ENSMUSG00000018774	Cd68	11	-	69478977	69479438	69478748	69478868	69479521	69479564	8.69152e-05	0.00127258	0.124
ENSMUSG00000055013	Agap1	1	+	91662880	91663039	91640302	91640471	91685737	91685899	8.78527e-05	0.00128097	0.068
ENSMUSG00000057191	AB124611	9	+	21345029	21345067	21344285	21344329	21349120	21349777	8.89047e-05	0.00129096	-0.024
ENSMUSG00000036087	Slain2	5	+	73357042	73357120	73349387	73349525	73365769	73365941	9.18458e-05	0.00132817	0.122
ENSMUSG00000059474	Mbtd1	11	+	93780144	93780261	93773727	93773772	93782680	93782798	9.40882e-05	0.00135502	0.064
ENSMUSG00000019868	Vta1	10	-	14380871	14380958	14375160	14375651	14387737	14387914	9.83739e-05	0.00141096	0.047
ENSMUSG00000028797	2510006D16Rik	4	+	129278650	129278869	129278226	129278378	129279438	129279505	0.000100404	0.00142867	0.094
ENSMUSG00000002885	Cd97	8	-	86255801	86255936	86254009	86254156	86257312	86257465	0.000100422	0.00142867	-0.087
ENSMUSG00000030187	Klra2	6	-	131195232	131195396	131193913	131194003	131197266	131197380	0.000101755	0.0014418	-0.081
ENSMUSG00000014547	Wdfy2	14	+	63562857	63562984	63553126	63553239	63567479	63567585	0.000104605	0.00147623	-0.039
ENSMUSG00000032295	Man2c1	9	+	56986654	56986776	56986203	56986327	56986875	56986961	0.000108486	0.00152488	0.112
ENSMUSG00000038861	Pi4kb	3	+	94787904	94788841	94778652	94779007	94796887	94797115	0.000112448	0.00157377	0.069
ENSMUSG00000031540	Myst3	8	+	24033986	24034128	24029796	24029912	24035752	24035914	0.00011286	0.00157377	-0.047
ENSMUSG00000018774	Cd68	11	-	69479004	69479438	69478748	69478868	69479521	69479655	0.000114533	0.00159079	0.038
ENSMUSG00000029141	Slc4a1ap	5	+	31848552	31848639	31846042	31846286	31850983	31851054	0.000116758	0.00161531	-0.207
ENSMUSG00000040025	Ythdf2	4	-	131761428	131761630	131742602	131742862	131766666	131766724	0.000117569	0.00162015	0.141
ENSMUSG00000036833	Pnpla7	2	+	24833645	24833741	24831620	24831833	24835553	24835622	0.000120792	0.00164839	-0.042
ENSMUSG00000039477	Tnrc18	5	-	143526510	143526639	143524731	143524903	143526792	143526929	0.000122106	0.00164839	-0.045
ENSMUSG00000032381	Fam96a	9	+	65981238	65981288	65980333	65980498	65984108	65984154	0.000121488	0.00164839	0.078
ENSMUSG00000056091	St3gal5	6	+	72082045	72082157	72078257	72078381	72092133	72092477	0.000122099	0.00164839	0.022
ENSMUSG00000061689	Dlgap4	2	+	156574067	156574139	156571570	156571932	156574679	156575092	0.00012027	0.00164839	-0.142
ENSMUSG00000029810	Tmem176b	6	-	48790359	48790452	48788170	48788364	48790994	48791116	0.000122433	0.00164839	-0.21
ENSMUSG00000045636	Mtus1	8	-	42100741	42100808	42087696	42087873	42107733	42107948	0.000123941	0.00166233	0.025
ENSMUSG00000029163	Emilin1	5	+	31217889	31218110	31215774	31216417	31219306	31221232	0.000126186	0.001686	-0.131
ENSMUSG00000024675	Ms4a4c	19	+	11482175	11482257	11479259	11479287	11489281	11489441	0.000135345	0.00180153	-0.119
ENSMUSG00000056342	Usp34	11	+	23233438	23233859	23220660	23220748	23243510	23243660	0.000137137	0.00181849	0.296
ENSMUSG00000061689	Dlgap4	2	+	156573758	156574156	156571570	156571932	156574679	156575068	0.000138085	0.00182418	-0.16
ENSMUSG00000026918	Brd3	2	-	27308919	27308970	27308352	27308594	27309832	27310024	0.000144655	0.00190382	-0.105
ENSMUSG00000030035	Wbp1	6	-	83070765	83070867	83070178	83070281	83071196	83071381	0.00014533	0.00190556	0.18
ENSMUSG00000058318	Phf21a	2	+	92191988	92192021	92191765	92191788	92197020	92197176	0.00015454	0.00201879	0.082
ENSMUSG00000030187	Klra2	6	-	131180095	131180238	131178223	131178327	131192810	131193032	0.000156554	0.00203734	0.081
ENSMUSG00000028797	2510006D16Rik	4	+	129278650	129278869	129278226	129278487	129279113	129279174	0.00015712	0.00203734	0.202
ENSMUSG00000029004	Mll5	5	+	23001803	23002058	22999016	22999325	23002221	23002318	0.000160246	0.00207024	0.05
ENSMUSG00000022255	Mtdh	15	+	34069495	34069652	34066441	34066582	34070446	34072141	0.000161362	0.00207702	-0.053
ENSMUSG00000031993	Snx19	9	+	30244359	30244456	30243396	30243527	30244934	30245115	0.000163343	0.00209485	-0.114
ENSMUSG00000054387	Mdm4	1	-	134901230	134901298	134900367	134900467	134905713	134905769	0.000167424	0.00213938	0.104
ENSMUSG00000053338	Tarm1	7	-	3496806	3496872	3489959	3490102	3497555	3497852	0.000176522	0.00224746	0.05
ENSMUSG00000059890	Ube4a	9	-	44771419	44771515	44768061	44768222	44773567	44773643	0.000181095	0.00229735	0.108
ENSMUSG00000029283	Cdc7	5	+	107403619	107403715	107402795	107403039	107404503	107404679	0.000182062	0.00230132	-0.126
ENSMUSG00000022911	Arl13b	16	-	62801547	62801616	62793510	62795534	62802545	62802662	0.00018339	0.0023098	0.237
ENSMUSG00000002496	Tsc2	17	-	24738333	24738402	24737279	24737410	24739038	24739075	0.000185177	0.00232397	-0.066
ENSMUSG00000023939	Mrpl14	17	+	45833667	45833905	45832430	45832521	45834996	45835127	0.000196578	0.00245828	-0.055
ENSMUSG00000030144	Clec4d	6	+	123215336	123215429	123212124	123212380	123217072	123217180	0.000201823	0.00251492	0.035
ENSMUSG00000025648	Pfkfb4	9	+	108900951	108901020	108893946	108894157	108901157	108901254	0.000202845	0.00251872	-0.031
ENSMUSG00000037808	Fam76b	9	+	13641102	13641160	13640546	13640627	13641280	13641416	0.00020717	0.00256337	-0.139
ENSMUSG00000032468	Armc8	9	-	99451961	99452038	99438106	99438178	99469020	99469318	0.000212562	0.00262085	0.249
ENSMUSG00000020385	Clk4	11	+	51084038	51084097	51080672	51080833	51085301	51085524	0.000214289	0.0026329	0.097
ENSMUSG00000028797	2510006D16Rik	4	+	129278650	129278777	129278226	129278487	129279113	129279205	0.000216285	0.00264817	0.15
ENSMUSG00000029064	Gnb1	4	+	154889739	154889788	154865469	154865689	154901521	154901618	0.000219793	0.00267251	0.121
ENSMUSG00000054640	Slc8a1	17	-	81844826	81844933	81844223	81844312	82047148	82048947	0.000219447	0.00267251	-0.104
ENSMUSG00000025871	4833439L19Rik	13	-	54660558	54660685	54657887	54658012	54666542	54666699	0.000224186	0.00271258	0.073
ENSMUSG00000020585	Laptm4a	12	+	8941501	8941578	8938433	8938554	8942792	8942888	0.000224633	0.00271258	-0.045
ENSMUSG00000020946	Gosr2	11	-	103545105	103545246	103538162	103540711	103547895	103548028	0.000226726	0.00272848	0.037
ENSMUSG00000000131	Xpo6	7	-	133293017	133293051	133292809	133292874	133296339	133296793	0.000231805	0.00278007	-0.16
ENSMUSG00000085930	2310001H17Rik	6	-	129183081	129183171	129163398	129166554	129187756	129188000	0.000232695	0.00278126	0.14
ENSMUSG00000012117	Dhdds	4	-	133552520	133552650	133550076	133550219	133552736	133552839	0.000238695	0.00284232	0.029
ENSMUSG00000040648	Ppip5k2	1	-	99614018	99614138	99609580	99609721	99616410	99616483	0.000239421	0.00284232	0.061
ENSMUSG00000040723	Rcsd1	1	-	167593696	167593786	167589503	167589575	167595079	167595181	0.00024725	0.00292538	0.047
ENSMUSG00000027651	Rprd1b	2	+	157896296	157896392	157884387	157884563	157900665	157903943	0.00025006	0.00294869	0.068
ENSMUSG00000042625	Safb2	17	-	56706955	56707047	56706353	56706438	56708317	56708445	0.000267233	0.00314066	-0.055
ENSMUSG00000020516	Rps6kb1	11	-	86357432	86357547	86348912	86348962	86358067	86358267	0.000269155	0.0031527	-0.07
ENSMUSG00000029655	N4bp2l2	5	-	151449575	151449652	151438546	151445890	151450034	151450123	0.000271905	0.00317434	-0.037
ENSMUSG00000024006	Stk38	17	-	29135736	29135839	29129361	29129413	29136953	29137089	0.000284283	0.00330785	0.02
ENSMUSG00000016756	Cmah	13	+	24487067	24487356	24467951	24468102	24508769	24508879	0.000306337	0.0035527	0.121
ENSMUSG00000012296	Tjap1	17	-	46408748	46408878	46401831	46401927	46419294	46419388	0.000313571	0.00362464	-0.124
ENSMUSG00000048442	2210020M01Rik	11	+	115764300	115764457	115761491	115761656	115766468	115766616	0.000317961	0.00366333	-0.089
ENSMUSG00000021457	Syk	13	+	52727025	52727113	52720076	52720145	52728256	52728434	0.000326109	0.00374492	0.025
ENSMUSG00000035673	Sbno2	10	-	79524060	79524192	79523728	79523864	79524906	79525076	0.000328557	0.00376075	-0.024
ENSMUSG00000068966	Zbtb34	2	-	33283620	33283740	33261627	33268015	33286750	33286844	0.000350713	0.00399783	-0.211
ENSMUSG00000026970	Rbms1	2	-	60591786	60591871	60588249	60591039	60593472	60593553	0.000351545	0.00399783	-0.038
ENSMUSG00000027508	Pag1	3	-	9752412	9752486	9706082	9706289	9787261	9787320	0.000380644	0.00431478	0.026
ENSMUSG00000032872	Cyb5r4	9	+	86942308	86942341	86937614	86937708	86950599	86950740	0.000384725	0.00434702	0.122
ENSMUSG00000006281	Tep1	14	-	51453588	51453752	51453128	51453242	51455666	51455879	0.00038656	0.00435375	-0.15
ENSMUSG00000061950	Ppp4r1	17	+	66179210	66179330	66178714	66178887	66180336	66180432	0.000389777	0.00437597	-0.06
ENSMUSG00000004364	Cul3	1	-	80318359	80318505	80300654	80300768	80319433	80319631	0.000394405	0.00441382	-0.045
ENSMUSG00000020788	Atp2a3	11	+	72802976	72803049	72802471	72802589	72805190	72806545	0.000414653	0.00462569	-0.112
ENSMUSG00000057191	AB124611	9	+	21344285	21344329	21340351	21340441	21349120	21349775	0.000431721	0.00480085	0.123
ENSMUSG00000025958	Creb1	1	+	64597422	64597544	64579454	64579594	64605076	64605223	0.000457853	0.00507538	0.058
ENSMUSG00000024238	Zeb1	18	+	5641379	5641516	5591909	5591965	5705040	5705241	0.000461265	0.00509712	0.072
ENSMUSG00000024858	Adrbk1	19	-	4289897	4290005	4289672	4289739	4290073	4290168	0.000484429	0.00533632	-0.021
ENSMUSG00000052087	Rgs14	13	+	55479580	55479759	55471092	55471297	55480062	55480155	0.000494134	0.00542621	-0.042
ENSMUSG00000031652	N4bp1	8	-	89377057	89377188	89372345	89372453	89384324	89386009	0.000498251	0.00545437	0.046
ENSMUSG00000031601	Cnot7	8	-	41584648	41584793	41581158	41581269	41586105	41586426	0.000516068	0.00563188	-0.039
ENSMUSG00000041219	Arhgap11a	2	-	113674934	113675073	113673056	113674619	113677022	113677128	0.000547166	0.00595276	-0.034
ENSMUSG00000028859	Csf3r	4	+	125711665	125711819	125709355	125709543	125713009	125713223	0.000555901	0.00602912	-0.123
ENSMUSG00000046201	Scaf8	17	+	3122052	3122114	3114971	3115418	3145074	3145158	0.000562707	0.00608416	0.074
ENSMUSG00000059273	Zc3h4	7	+	17018122	17018371	17014879	17015259	17019369	17023043	0.000591378	0.00637455	-0.098
ENSMUSG00000002608	Ccdc97	7	-	26501872	26502018	26500753	26501206	26503936	26504064	0.000593769	0.00638075	0.085
ENSMUSG00000021254	1700020O03Rik	12	+	87597817	87597882	87584984	87585656	87601526	87601703	0.000639841	0.00685488	0.057
ENSMUSG00000060470	Gpr97	8	+	97558849	97558996	97557257	97557393	97559709	97559844	0.000647397	0.00691475	0.051
ENSMUSG00000003778	Brd8	18	-	34768071	34768281	34767428	34767709	34769458	34769603	0.000649947	0.00692095	-0.045
ENSMUSG00000055024	Ep300	15	+	81447155	81447293	81446461	81446555	81450429	81450547	0.00065666	0.00697131	0.039
ENSMUSG00000050017	Pitpnb	5	+	111814539	111814624	111812007	111812130	111815522	111817379	0.000659021	0.0069753	-0.125
ENSMUSG00000025316	Banp	8	+	124513854	124513971	124502454	124502654	124515427	124515603	0.000678708	0.0071621	0.16
ENSMUSG00000034247	Plekhm1	11	-	103248271	103248662	103241347	103241666	103256001	103256628	0.000703388	0.00740032	0.06
ENSMUSG00000021000	Ctage5	12	+	60277317	60277446	60275092	60275175	60280836	60280995	0.000720944	0.00756049	-0.032
ENSMUSG00000030035	Wbp1	6	-	83070765	83070870	83070178	83070281	83071196	83071553	0.000722915	0.00756049	0.12
ENSMUSG00000020923	Ubtf	11	-	102172239	102172350	102171756	102171890	102172693	102172814	0.000755597	0.00787882	-0.08
ENSMUSG00000028859	Csf3r	4	+	125703324	125703423	125701969	125702039	125704432	125704560	0.000760079	0.00787882	-0.059
ENSMUSG00000029227	Fip1l1	5	+	74981070	74981097	74968453	74968610	74983027	74983082	0.000759578	0.00787882	0.246
ENSMUSG00000059436	Max	12	-	78062249	78062276	78054155	78054263	78062976	78063235	0.000765437	0.00791101	0.137
ENSMUSG00000019769	Syne1	10	+	5301206	5301275	5298682	5299010	5302787	5302930	0.000798503	0.00822857	-0.038
ENSMUSG00000028599	Tnfrsf1b	4	-	144817370	144817499	144815232	144815385	144836626	144836773	0.000802594	0.00824654	0.109
ENSMUSG00000032812	Arap1	7	+	108533375	108533554	108521469	108522015	108534662	108534787	0.000809267	0.00829086	0.043
ENSMUSG00000039585	Myo9a	9	+	59723008	59723221	59722408	59722490	59732286	59732399	0.000813914	0.00831423	-0.171
ENSMUSG00000027737	Slc7a11	3	-	50242710	50242837	50239270	50239386	50246906	50247535	0.000825324	0.00840635	-0.121
ENSMUSG00000035203	Epn1	7	+	5033619	5033723	5031836	5032079	5035264	5035584	0.000831005	0.00843975	-0.022
ENSMUSG00000053835	H2-T24	17	-	36151501	36151641	36142639	36143734	36151744	36152020	0.000847455	0.00858201	0.038
ENSMUSG00000018501	Ncor1	11	-	62162896	62162995	62158736	62158820	62164879	62165048	0.000870949	0.00879459	-0.054
ENSMUSG00000036067	Slc2a6	2	-	26882660	26882823	26881420	26881627	26883336	26883442	0.000881959	0.00888024	-0.041
ENSMUSG00000000958	Slc7a7	14	-	54994231	54994355	54993897	54994001	55027339	55027885	0.000899439	0.00903037	-0.108
ENSMUSG00000043284	Tmem11	11	-	60689261	60689549	60678488	60678850	60692214	60692289	0.000905038	0.00906069	0.154
ENSMUSG00000047921	Trappc9	15	-	72872606	72872633	72861951	72862073	72881024	72881153	0.000918653	0.00917087	0.144
ENSMUSG00000058440	Nrf1	6	+	30090215	30090271	30076234	30076359	30101513	30102523	0.000933571	0.00926715	0.104
ENSMUSG00000030180	Kdm5a	6	+	120344104	120344267	120340671	120340853	120348955	120349075	0.000932853	0.00926715	0.037
ENSMUSG00000027900	Dram2	3	+	106374528	106374611	106368962	106369102	106375890	106375983	0.000968731	0.00958907	-0.223
ENSMUSG00000029833	Trim24	6	+	37858216	37858364	37853532	37853651	37865164	37865297	0.000987921	0.00975156	0.074
ENSMUSG00000006276	Eps15l1	8	-	74882211	74882344	74864899	74865423	74891802	74891885	0.000998304	0.00982644	0.308
ENSMUSG00000006276	Eps15l1	8	-	74869864	74870070	74864899	74865423	74891802	74891885	0.00100507	0.00986539	0.271
ENSMUSG00000018501	Ncor1	11	-	62162854	62162995	62158736	62158820	62164879	62165048	0.00103965	0.0101764	-0.038
ENSMUSG00000009995	Taz	X	+	71534267	71534358	71533789	71533852	71534443	71534521	0.00104808	0.0102304	-0.367
ENSMUSG00000041797	Abca9	11	-	110016468	110016610	110015691	110015877	110019494	110019721	0.00106016	0.0103164	-0.156
ENSMUSG00000040913	Fbxw4	19	-	45705354	45705449	45666218	45666284	45710224	45710357	0.00106276	0.0103164	0.144
ENSMUSG00000018476	Kdm6b	11	-	69222165	69222283	69221759	69221903	69227034	69227177	0.00106943	0.0103339	-0.029
ENSMUSG00000033545	Znrf1	8	+	114133192	114133288	114060136	114061464	114143105	114143211	0.00107044	0.0103339	0.032
ENSMUSG00000028859	Csf3r	4	+	125703324	125703423	125701969	125702039	125704560	125704644	0.00108814	0.010476	-0.076
ENSMUSG00000022884	Eif4a2	16	+	23109192	23109332	23108791	23108924	23110057	23110226	0.00110099	0.0105661	0.091
ENSMUSG00000037533	Rapgef6	11	+	54374826	54374896	54366291	54366375	54381854	54381998	0.00110352	0.0105661	-0.033
ENSMUSG00000029454	Mapkapk5	5	-	121985862	121985952	121984343	121984439	121987120	121987229	0.00112903	0.010781	0.064
ENSMUSG00000036499	Eea1	10	+	95440794	95440920	95436619	95436712	95452195	95452323	0.00116686	0.011112	0.133
ENSMUSG00000078671	Chd2	7	-	80645820	80645921	80644824	80644869	80646794	80647020	0.00119858	0.0113833	-0.065
ENSMUSG00000024163	Mapk8ip3	17	-	25046094	25046106	25044273	25044331	25049692	25049811	0.00122079	0.011563	0.075
ENSMUSG00000042213	Anubl1	6	+	116224833	116225043	116223590	116223890	116234757	116234833	0.00123061	0.0116246	0.061
ENSMUSG00000044791	Setd2	9	+	110479625	110479793	110476115	110476778	110492891	110492940	0.00127599	0.0120209	0.034
ENSMUSG00000030220	Arhgdib	6	-	136883387	136883667	136882131	136882294	136888031	136888112	0.0012829	0.0120537	-0.11
ENSMUSG00000027288	Zfp106	2	-	120365030	120365228	120361155	120361415	120371578	120371640	0.00129819	0.0121649	0.057
ENSMUSG00000004668	Abca13	11	+	9197084	9198887	9190270	9194968	9201262	9201372	0.0013026	0.0121738	-0.029
ENSMUSG00000041977	Arhgef11	3	+	87522150	87522180	87521342	87521442	87526278	87526405	0.00132325	0.012334	0.198
ENSMUSG00000033985	Tesk2	4	+	116397230	116397312	116393581	116393861	116414220	116414523	0.00134343	0.0124889	0.027
ENSMUSG00000022565	Plec	15	-	76008948	76012329	76001403	76008815	76013339	76013438	0.00139012	0.0128888	-0.057
ENSMUSG00000024085	Man2a1	17	+	64985823	64985995	64974646	64974791	65000535	65000663	0.00139764	0.0129245	0.035
ENSMUSG00000024392	Bag6	17	+	35279442	35279550	35279251	35279329	35279671	35279784	0.00140478	0.0129564	0.137
ENSMUSG00000062232	Rapgef2	3	-	78973660	78973678	78916102	78916224	78976829	78976997	0.0014101	0.0129714	0.116
ENSMUSG00000031683	Lsm6	8	-	81343885	81343984	81336874	81336979	81344946	81345039	0.00141399	0.0129733	0.115
ENSMUSG00000053101	Gpr141	13	-	19871323	19871430	19846878	19847072	19915998	19916126	0.00142844	0.0130717	0.076
ENSMUSG00000022961	Son	16	+	91674939	91675019	91671593	91671710	91675645	91675793	0.0014577	0.0133048	-0.069
ENSMUSG00000052384	Lrrc33	16	-	32147638	32147759	32142910	32145091	32165417	32165568	0.00148423	0.0135119	-0.048
ENSMUSG00000028797	2510006D16Rik	4	+	129279438	129279505	129278226	129278378	129284330	129284423	0.00151818	0.0137853	0.045
ENSMUSG00000040720	1110037F02Rik	4	+	11467056	11467209	11461335	11461468	11467627	11467788	0.00152459	0.0138078	-0.038
ENSMUSG00000035597	Prpf39	12	+	66156420	66156520	66156142	66156307	66156624	66156751	0.00153983	0.0139099	-0.091
ENSMUSG00000034908	Sidt2	9	-	45754588	45754651	45753751	45753867	45754827	45754899	0.00155365	0.0139988	0.034
ENSMUSG00000025283	Sat1	X	-	151649663	151649773	151648575	151648677	151650143	151650227	0.00156788	0.0140908	0.017
ENSMUSG00000022890	Atp5j	16	-	84834064	84834119	84831573	84831752	84835053	84835228	0.00157392	0.014109	-0.053
ENSMUSG00000021557	Agtpbp1	13	-	59619013	59619051	59615447	59615656	59626506	59626600	0.00159169	0.0142321	0.235
ENSMUSG00000024317	Rnf138	18	+	21182909	21183017	21179388	21179500	21184586	21186724	0.00161094	0.0143676	-0.183
ENSMUSG00000029004	Mll5	5	+	22997264	22997431	22992119	22992218	22998085	22998250	0.00162813	0.0144584	0.019
ENSMUSG00000030263	Lrmp	6	+	145086565	145086606	145085979	145086127	145086701	145086783	0.00162935	0.0144584	0.065
ENSMUSG00000043008	Klhl6	16	-	19966027	19966193	19956997	19957447	19982789	19983110	0.00165432	0.0146431	0.027
ENSMUSG00000041642	Kif21b	1	+	138063738	138063777	138061594	138061708	138065763	138065900	0.00168751	0.0148862	0.092
ENSMUSG00000027072	Prg3	2	+	84829381	84829689	84828815	84828949	84831558	84831690	0.00169027	0.0148862	0.19
ENSMUSG00000006673	Qrich1	9	+	108421033	108421157	108419417	108419571	108430919	108431249	0.00174604	0.0153389	0.081
ENSMUSG00000036833	Pnpla7	2	+	24908510	24908590	24908072	24908157	24908914	24909018	0.00176101	0.0153553	-0.039
ENSMUSG00000030142	Clec4e	6	-	123236449	123236536	123236225	123236377	123238911	123239007	0.00175568	0.0153553	0.047
ENSMUSG00000034557	Zfyve9	4	-	108329531	108329612	108322788	108322951	108333169	108333320	0.00176023	0.0153553	-0.296
ENSMUSG00000038642	Ctss	3	+	95333358	95333482	95330707	95330847	95342642	95342765	0.0018399	0.0160035	0.018
ENSMUSG00000064127	Med14	X	-	12322871	12323022	12321842	12321954	12323750	12323883	0.00184664	0.0160224	-0.051
ENSMUSG00000042535	Gtpbp1	15	+	79524585	79524697	79521319	79521528	79537421	79537602	0.0018981	0.0164283	0.033
ENSMUSG00000060216	Arrb2	11	+	70249043	70249074	70246146	70246255	70249664	70249725	0.00194786	0.0168176	0.026
ENSMUSG00000040528	Gm885	11	+	106622496	106622610	106616095	106616365	106625169	106625262	0.00196328	0.0168843	0.1
ENSMUSG00000039671	Zmynd8	2	-	165678367	165678379	165677532	165677648	165701204	165701275	0.0019652	0.0168843	0.215
ENSMUSG00000089942	Pira2	7	-	3793080	3793377	3792518	3792821	3793604	3793913	0.0019998	0.0171397	-0.04
ENSMUSG00000028833	Ncdn	4	-	126430214	126430284	126429184	126429325	126430568	126430671	0.00201049	0.0171894	0.147
ENSMUSG00000045983	Eif4g1	16	+	20674300	20674387	20672895	20672949	20675416	20675593	0.00205224	0.0175038	-0.09
ENSMUSG00000025162	Csnk1d	11	-	120826261	120826324	120823062	120825220	120829308	120829448	0.00207152	0.0176254	-0.093
ENSMUSG00000037533	Rapgef6	11	+	54357080	54357151	54336390	54336620	54359874	54359931	0.0021286	0.0180674	0.047
ENSMUSG00000029068	Ccnl2	4	+	155192647	155192773	155192031	155192096	155194437	155194537	0.00215518	0.0182489	-0.126
ENSMUSG00000022760	Thap7	16	-	17529027	17529168	17528074	17528833	17530322	17530478	0.00237473	0.0200486	0.1
ENSMUSG00000028797	2510006D16Rik	4	+	129279465	129279505	129278226	129278378	129284330	129284423	0.00237914	0.0200486	0.031
ENSMUSG00000018761	Mpdu1	11	-	69471437	69471558	69471226	69471345	69472067	69472200	0.00240686	0.0202337	-0.091
ENSMUSG00000046949	Nqo2	13	+	34073293	34073407	34071400	34071531	34074316	34074418	0.00243687	0.0204372	-0.042
ENSMUSG00000041264	Uspl1	5	+	149999283	149999452	149996135	149996382	149999920	150000049	0.00245907	0.0205742	-0.145
ENSMUSG00000046111	5830418K08Rik	9	-	15129950	15130190	15128592	15128735	15130518	15130621	0.00248431	0.020736	-0.177
ENSMUSG00000066568	Lsm14a	7	-	35132944	35133001	35129664	35130977	35136304	35136536	0.00249474	0.0207737	0.085
ENSMUSG00000035696	Rnf38	4	-	44171774	44171924	44165231	44165425	44200320	44200391	0.00257698	0.0214078	0.28
ENSMUSG00000031229	Atrx	X	-	103095219	103095332	103086255	103086311	103124297	103124736	0.00259739	0.0214759	0.102
ENSMUSG00000040761	Spen	4	-	141041473	141041587	141039639	141039740	141043480	141043594	0.00259301	0.0214759	0.097
ENSMUSG00000074794	Arrdc3	13	+	81028349	81028497	81026666	81026748	81029356	81029459	0.00261153	0.0215421	-0.07
ENSMUSG00000054302	Eapp	12	-	55792986	55793070	55786913	55786958	55793761	55793943	0.00265513	0.0218504	0.063
ENSMUSG00000029007	Agtrap	4	-	147458067	147458102	147456379	147456485	147462025	147462140	0.00267824	0.0219891	0.048
ENSMUSG00000040250	4933424B01Rik	6	-	146498608	146498686	146498153	146498507	146499160	146499296	0.00270096	0.022124	0.075
ENSMUSG00000033186	Mzt1	14	-	99439733	99439879	99433762	99435729	99445212	99445355	0.00271277	0.022169	0.071
ENSMUSG00000020271	Fbxw11	11	+	32552747	32552904	32542903	32542935	32611771	32611997	0.0027206	0.0221814	0.083
ENSMUSG00000025724	Sec11a	7	-	88072622	88072772	88067986	88068106	88079912	88080022	0.00275337	0.0223966	0.024
ENSMUSG00000063179	Pstk	7	+	138517049	138517344	138514659	138514903	138517578	138517777	0.00279607	0.0226915	-0.25
ENSMUSG00000061533	4930534B04Rik	12	-	92247272	92247375	92236931	92238099	92257731	92257845	0.00280497	0.0227112	0.034
ENSMUSG00000021932	Rnaseh2b	14	+	62989308	62989389	62984095	62984138	62991196	62991829	0.00282236	0.0227995	0.08
ENSMUSG00000055541	Lair1	7	-	4007519	4007555	3980308	3980638	4014670	4014776	0.00285923	0.0229659	0.044
ENSMUSG00000028410	Dnaja1	4	+	40671005	40671183	40670735	40670877	40673137	40673242	0.0028586	0.0229659	-0.033
ENSMUSG00000026987	Baz2b	2	-	59797877	59798162	59796488	59796549	59800077	59800687	0.00286257	0.0229659	-0.077
ENSMUSG00000020409	Slu7	11	+	43249855	43249934	43247245	43247321	43250846	43251032	0.00291687	0.0233482	-0.108
ENSMUSG00000035382	Pcsk7	9	+	45734816	45734911	45733993	45734150	45735657	45735751	0.00294603	0.0235005	-0.046
ENSMUSG00000040297	AI848100	1	-	163775690	163775711	163775433	163775489	163777335	163777441	0.00294927	0.0235005	-0.041
ENSMUSG00000037447	Arid5a	1	+	36374454	36374507	36373053	36373172	36374928	36375026	0.00302378	0.0239855	-0.133
ENSMUSG00000029860	Zyx	6	+	42301268	42301361	42300944	42301147	42301473	42301818	0.00302084	0.0239855	-0.023
ENSMUSG00000020831	0610010K14Rik	11	-	70050389	70050480	70049525	70049713	70051032	70051127	0.00304069	0.0240653	-0.108
ENSMUSG00000031889	D230025D16Rik	8	+	107764740	107764838	107763877	107763972	107764926	107765039	0.00306821	0.0242285	-0.052
ENSMUSG00000037447	Arid5a	1	+	36374048	36374507	36373056	36373172	36374928	36375026	0.00310683	0.0244784	-0.146
ENSMUSG00000002608	Ccdc97	7	-	26503163	26503298	26501924	26502018	26503936	26504025	0.00312707	0.0245828	-0.199
ENSMUSG00000018999	Slc35b4	6	-	34122627	34122755	34120460	34120574	34126777	34127082	0.00319422	0.0250503	0.279
ENSMUSG00000009585	Apobec3	15	+	79729449	79729548	79728540	79728655	79735873	79736030	0.0032008	0.0250503	0.141
ENSMUSG00000059890	Ube4a	9	-	44771446	44771515	44768061	44768222	44773567	44773608	0.00323848	0.0252889	0.207
ENSMUSG00000017686	Rhot1	11	+	80069363	80069459	80068161	80068364	80079243	80080269	0.00327186	0.0254929	-0.149
ENSMUSG00000021972	Hmbox1	14	-	65506411	65506497	65480352	65480463	65515486	65515963	0.00329955	0.0256518	0.036
ENSMUSG00000020716	Nf1	11	+	79276734	79276797	79272272	79272408	79282218	79282377	0.00332248	0.0257731	-0.143
ENSMUSG00000020831	0610010K14Rik	11	-	70050378	70050480	70049525	70049713	70051032	70051127	0.00344557	0.026669	-0.083
ENSMUSG00000038733	Wdr26	1	-	183110596	183110779	183107805	183107962	183111434	183111620	0.00348646	0.0269017	-0.037
ENSMUSG00000024055	Cyp4f13	17	-	33083733	33083948	33078000	33078145	33084257	33084305	0.00349094	0.0269017	-0.158
ENSMUSG00000029227	Fip1l1	5	+	74943131	74943200	74942719	74942850	74953064	74953174	0.00351809	0.0270515	0.065
ENSMUSG00000000244	Tspan32	7	+	150203105	150203189	150201485	150201572	150203483	150203578	0.00353243	0.0270689	-0.084
ENSMUSG00000024038	Ndufv3	17	+	31664254	31665346	31658513	31658637	31668054	31668266	0.00354345	0.0270689	-0.034
ENSMUSG00000029915	Clec5a	6	-	40532233	40532293	40529371	40529478	40535148	40535247	0.00354281	0.0270689	0.073
ENSMUSG00000038056	Mll3	5	-	24801215	24801428	24798924	24799066	24804687	24805893	0.00356929	0.0272071	0.136
ENSMUSG00000040990	Sh3kbp1	X	+	156399696	156399825	156396144	156396254	156404145	156404414	0.0035792	0.0272236	0.036
ENSMUSG00000018761	Mpdu1	11	-	69471437	69471523	69471226	69471345	69472067	69472200	0.00365392	0.0277319	-0.041
ENSMUSG00000055013	Agap1	1	+	91685737	91685899	91662880	91663039	91731008	91731163	0.00366686	0.0277702	0.044
ENSMUSG00000022534	Mefv	16	-	3712963	3713059	3710793	3711012	3713485	3713829	0.00368802	0.0278704	-0.063
ENSMUSG00000021147	Wdr37	13	-	8834542	8834684	8819656	8819791	8836028	8836269	0.00370661	0.0279507	-0.059
ENSMUSG00000027598	Itch	2	+	154983509	154983711	154963931	154964008	154989128	154989219	0.00379161	0.0285305	0.075
ENSMUSG00000004568	Arhgef18	8	+	3450295	3450436	3448382	3448568	3450780	3450914	0.00385791	0.0289055	-0.034
ENSMUSG00000042349	Ikbke	1	-	133156582	133156622	133155596	133155860	133159849	133159926	0.00385191	0.0289055	0.098
ENSMUSG00000043940	Wdfy3	5	-	102365008	102365092	102359846	102360024	102366300	102366758	0.00390327	0.0291329	-0.111
ENSMUSG00000006344	Ggt5	10	+	75065364	75065495	75052125	75052627	75065718	75065814	0.00390484	0.0291329	-0.084
ENSMUSG00000043940	Wdfy3	5	-	102307024	102307078	102304859	102305028	102311441	102311669	0.00391764	0.0291665	0.062
ENSMUSG00000020652	Cenpo	12	-	4231515	4231682	4217207	4217322	4233530	4233657	0.00401897	0.0298576	0.085
ENSMUSG00000031967	Afg3l1	8	+	126023891	126024007	126022487	126022598	126025132	126025333	0.00404318	0.0299741	-0.064
ENSMUSG00000026743	Mllt10	2	+	18004137	18004352	17992751	17992831	18031408	18031518	0.00405426	0.029993	0.241
ENSMUSG00000038957	Edc3	9	+	57563754	57564074	57561187	57561368	57574992	57575328	0.00407223	0.0300627	0.081
ENSMUSG00000020817	Rabep1	11	+	70732678	70732783	70730816	70731284	70734353	70734470	0.00410464	0.0302383	0.081
ENSMUSG00000026254	Eif4e2	1	+	89128977	89129056	89122671	89122808	89134420	89137063	0.00423093	0.0311036	0.146
ENSMUSG00000031996	Aplp2	9	-	30975145	30975313	30972127	30972258	30976292	30976501	0.00432017	0.0316933	-0.08
ENSMUSG00000029106	Add1	5	+	34963480	34963567	34962693	34962783	34967927	34968084	0.00446293	0.0325368	-0.042
ENSMUSG00000002109	Ddb2	2	-	91058900	91059046	91057463	91057563	91074264	91075108	0.00446202	0.0325368	-0.149
ENSMUSG00000047466	8030462N17Rik	18	-	77891867	77892035	77881806	77881933	77912638	77913423	0.00445376	0.0325368	0.084
ENSMUSG00000004668	Abca13	11	+	9470547	9470663	9467670	9467848	9477153	9477310	0.00448643	0.0326404	-0.039
ENSMUSG00000037447	Arid5a	1	+	36374048	36374169	36373056	36373172	36374928	36375026	0.00455447	0.0330502	-0.181
ENSMUSG00000039826	Trub2	2	-	29638831	29638893	29637639	29637721	29640472	29640547	0.00456157	0.0330502	0.153
ENSMUSG00000041974	2310008H04Rik	16	-	16048096	16048197	16037582	16037802	16053358	16053609	0.00457152	0.0330541	0.05
ENSMUSG00000032872	Cyb5r4	9	+	86943936	86944059	86937614	86937708	86950599	86950740	0.00458712	0.0330989	0.036
ENSMUSG00000024011	Pi16	17	+	29463792	29464578	29463218	29463307	29464782	29464915	0.00466313	0.0335784	0.058
ENSMUSG00000042203	Tbc1d22b	17	+	29701376	29701433	29686732	29686939	29705336	29705644	0.00475695	0.0341664	0.08
ENSMUSG00000026979	Psd4	2	+	24241878	24242039	24240872	24240982	24249541	24249931	0.00476424	0.0341664	-0.074
ENSMUSG00000022636	Alcam	16	-	52268902	52268941	52268273	52268612	52270759	52270892	0.00480389	0.0343806	0.043
ENSMUSG00000031389	Arhgap4	X	-	71155494	71155674	71152116	71152215	71156501	71156632	0.00484986	0.0344988	-0.023
ENSMUSG00000079036	Alkbh1	12	-	88782220	88782293	88781255	88781364	88782592	88782730	0.00484603	0.0344988	0.165
ENSMUSG00000022568	Scrib	15	-	75879886	75879970	75879632	75879731	75880479	75880542	0.0048292	0.0344915	0.088
ENSMUSG00000034636	Zyg11b	4	-	107944822	107944988	107938422	107939177	107973495	107973701	0.00493707	0.0350482	0.04
ENSMUSG00000038578	Susd1	4	-	59440826	59440936	59436866	59437022	59451077	59451505	0.00499781	0.0354078	0.08
ENSMUSG00000026979	Psd4	2	+	24242152	24242229	24241878	24242039	24249541	24249825	0.00510586	0.0361006	0.075
ENSMUSG00000015189	Casd1	6	+	4569288	4569333	4564648	4564711	4569760	4569884	0.00516941	0.0364765	0.054
ENSMUSG00000041926	Rnpep	1	-	137168938	137169055	137168105	137168341	137173965	137174114	0.00529673	0.0372598	0.054
ENSMUSG00000029616	Erp29	5	-	121897149	121897288	121890832	121895581	121902199	121902515	0.00530687	0.0372598	-0.04
ENSMUSG00000052337	Immt	6	+	71816719	71816734	71813134	71813264	71818573	71818797	0.00531223	0.0372598	0.164
ENSMUSG00000026743	Mllt10	2	+	18023084	18023139	17992751	17992831	18031408	18031518	0.00546063	0.0381484	0.059
ENSMUSG00000052298	Cdc42se2	11	-	54553739	54554052	54537075	54537177	54569907	54570061	0.00545645	0.0381484	0.022
ENSMUSG00000027508	Pag1	3	-	9752412	9752486	9706082	9706289	9833210	9833630	0.00554988	0.038695	0.022
ENSMUSG00000000134	Tfe3	X	+	7345018	7345123	7343680	7344810	7346555	7346673	0.00564361	0.0392706	-0.056
ENSMUSG00000052144	Ppp4r2	6	+	100815067	100815211	100814672	100814747	100815781	100816077	0.00571507	0.0396893	-0.033
ENSMUSG00000028559	Osbpl9	4	-	108764265	108764304	108759999	108760090	108771107	108771158	0.00583494	0.0404417	0.147
ENSMUSG00000033543	Gtf2a2	9	+	69866486	69866625	69864625	69864998	69867195	69867322	0.00587254	0.0406222	-0.22
ENSMUSG00000026357	Rgs18	1	-	146620650	146620712	146603052	146603219	146621696	146621798	0.0059568	0.0411242	0.023
ENSMUSG00000025935	Tram1	1	-	13569770	13569892	13569530	13569647	13571103	13571167	0.00603857	0.0416069	0.039
ENSMUSG00000015522	Arnt	3	+	95270714	95270759	95264298	95264343	95274098	95274312	0.00614514	0.0422584	0.181
ENSMUSG00000047284	Neurl4	11	+	69717178	69717221	69716509	69716954	69717366	69717416	0.00618998	0.0424836	0.147
ENSMUSG00000020715	Ern1	11	-	106298403	106298437	106296228	106296301	106320221	106320342	0.00621493	0.0425717	0.047
ENSMUSG00000052270	Fpr2	17	+	18029696	18029797	18024787	18024863	18030210	18030916	0.00627705	0.0429135	0.032
ENSMUSG00000030822	Prr14	7	+	134615218	134615491	134614542	134614633	134615611	134615780	0.00635837	0.0433851	-0.144
ENSMUSG00000045302	Preb	5	-	31258634	31258707	31257415	31258110	31260260	31260434	0.00647116	0.0440691	-0.047
ENSMUSG00000028859	Csf3r	4	+	125716749	125716896	125715327	125715373	125719903	125719994	0.00654048	0.0444427	0.024
ENSMUSG00000026150	Mff	1	+	82724641	82724813	82723802	82723911	82725790	82726011	0.00655131	0.0444427	-0.032
ENSMUSG00000045302	Preb	5	-	31258302	31258462	31253225	31258110	31260260	31260460	0.00665759	0.0450767	-0.068
ENSMUSG00000024011	Pi16	17	+	29463792	29463891	29463218	29463307	29464782	29464915	0.00673024	0.0454809	0.082
ENSMUSG00000045962	Wnk1	6	-	119903788	119903920	119902702	119902987	119906088	119906188	0.00684128	0.0461426	-0.037
ENSMUSG00000031422	Morf4l2	X	-	133270084	133270161	133267480	133269040	133274343	133274433	0.00693887	0.0467111	0.031
ENSMUSG00000030314	Atg7	6	+	114596958	114597079	114593150	114593172	114622995	114623162	0.00697328	0.046853	0.03
ENSMUSG00000026773	Pfkfb3	2	-	11402873	11402960	11396033	11396170	11403497	11403562	0.00707509	0.0474035	-0.227
ENSMUSG00000027333	Smox	2	+	131349979	131350069	131347794	131347955	131350478	131350615	0.0070822	0.0474035	0.133
ENSMUSG00000036940	Kdm1a	4	-	136137954	136138014	136132985	136133119	136148879	136149045	0.00714699	0.0477462	0.088
ENSMUSG00000005069	Pex5	6	-	124354150	124354240	124353829	124353925	124354647	124354738	0.00723387	0.0481881	-0.098
ENSMUSG00000024293	Esco1	18	-	10577635	10577757	10576998	10577088	10582052	10582184	0.00724056	0.0481881	0.033
ENSMUSG00000053101	Gpr141	13	-	19871323	19871430	19846878	19847072	19896858	19896926	0.0072939	0.0484514	0.097
ENSMUSG00000021892	Sh3bp5	14	-	32191463	32191506	32190780	32190796	32192574	32192705	0.00732485	0.0485652	-0.105
ENSMUSG00000059119	Nap1l4	7	-	150704754	150704790	150699483	150700542	150706288	150706345	0.00735388	0.0486658	-0.141
ENSMUSG00000022255	Mtdh	15	+	34053422	34053521	34047634	34047865	34060918	34061043	0.00744125	0.0491514	0.029
ENSMUSG00000007850	Hnrnph1	11	+	50198642	50198692	50198145	50198238	50199278	50199823	0.00763274	0.0503216	0.033
ENSMUSG00000024054	Smchd1	17	-	71805757	71805840	71798071	71798186	71813101	71813263	0.00770427	0.0506981	0.09
ENSMUSG00000029328	Hnrpdl	5	-	100464653	100464758	100463846	100464003	100465122	100465744	0.00779937	0.0511732	-0.118
ENSMUSG00000047045	Tmem164	X	+	139116833	139117492	139115960	139116099	139186582	139186632	0.00780559	0.0511732	0.121
ENSMUSG00000046985	Tapt1	5	-	44595448	44595567	44585486	44585649	44609342	44609473	0.00787903	0.0514627	0.043
ENSMUSG00000045098	Suv420h1	19	+	3782755	3782852	3782219	3782279	3786388	3786627	0.00787234	0.0514627	-0.177
ENSMUSG00000030970	Ctbp2	7	-	140217395	140217555	140190873	140191028	140273439	140273543	0.00794043	0.0517675	0.114
ENSMUSG00000031229	Atrx	X	-	103095219	103095332	103086255	103086311	103124438	103124736	0.00805841	0.0524393	0.085
ENSMUSG00000029062	Cdk11b	4	+	154999293	154999448	154998962	154999050	154999639	154999763	0.00830052	0.053915	0.119
ENSMUSG00000038695	Josd2	7	+	51726228	51726357	51725781	51725907	51726482	51726546	0.00836544	0.0542364	0.043
ENSMUSG00000037514	Pank2	2	+	131114317	131114421	131113209	131113333	131119134	131119260	0.00841644	0.0544666	-0.042
ENSMUSG00000030822	Prr14	7	+	134615419	134615491	134614498	134614633	134615611	134615780	0.00847839	0.0547667	-0.058
ENSMUSG00000041264	Uspl1	5	+	149999283	149999410	149996242	149996382	149999920	150000049	0.00880841	0.056794	-0.114
ENSMUSG00000041477	Dcp1b	6	+	119130082	119130123	119125269	119125460	119133667	119133795	0.00896461	0.0576041	0.105
ENSMUSG00000038495	Otud7b	3	+	95934153	95934266	95908449	95908742	95940396	95940547	0.00896684	0.0576041	0.146
ENSMUSG00000035696	Rnf38	4	-	44171774	44171924	44165231	44165425	44180498	44180823	0.00903201	0.057917	0.15
ENSMUSG00000060703	Cd302	2	-	60093127	60093154	60090049	60090548	60095089	60095260	0.0090777	0.0581039	0.035
ENSMUSG00000037536	Fbxo34	14	+	48126939	48127121	48092308	48092392	48145879	48145989	0.00927757	0.0592753	-0.11
ENSMUSG00000031728	Zfp821	8	+	112231928	112232044	112229987	112230319	112233310	112233427	0.00930325	0.0593314	-0.186
ENSMUSG00000029505	Ep400	5	-	111169200	111169308	111168314	111168700	111170988	111171079	0.0096245	0.0612379	-0.064
ENSMUSG00000024908	Ppp6r3	19	-	3544107	3544255	3526701	3526934	3575640	3575749	0.00963704	0.0612379	0.073
ENSMUSG00000019961	Tmpo	10	-	90616022	90616142	90615829	90615925	90621492	90621590	0.00980554	0.0621962	-0.025
ENSMUSG00000020790	Ankfy1	11	+	72571954	72572102	72570794	72570971	72573417	72573508	0.00994422	0.0629621	-0.034
ENSMUSG00000021870	Slmap	14	-	27273023	27273086	27262060	27262120	27279527	27279696	0.00996892	0.0630036	0.099
ENSMUSG00000055065	Ddx17	15	-	79371463	79371597	79370842	79370908	79372916	79373016	0.00998663	0.0630036	-0.018
ENSMUSG00000030509	Asb7	7	-	73832769	73832844	73826590	73826694	73833708	73833806	0.0100318	0.0631036	0.091
ENSMUSG00000028284	Map3k7	4	+	32081848	32081929	32079361	32079491	32089063	32089128	0.0100451	0.0631036	0.082
ENSMUSG00000029924	Slc37a3	6	-	39304975	39305121	39302652	39302749	39307398	39307482	0.010066	0.0631036	-0.118
ENSMUSG00000022568	Scrib	15	-	75892168	75892231	75891563	75891653	75893099	75893477	0.0100743	0.0631036	-0.087
ENSMUSG00000021785	Ngly1	14	+	17110312	17110535	17102988	17103154	17113206	17113328	0.0101025	0.0631677	-0.034
ENSMUSG00000040451	Sgms1	19	-	32231059	32231137	32217235	32217353	32234013	32234713	0.0101818	0.0635506	0.072
ENSMUSG00000032812	Arap1	7	+	108534065	108534130	108521469	108522015	108534662	108534787	0.010277	0.0640308	0.023
ENSMUSG00000038578	Susd1	4	-	59440822	59440936	59436866	59437022	59451077	59451505	0.0103928	0.0646375	0.031
ENSMUSG00000055541	Lair1	7	-	3962331	3962448	3962191	3962234	3980308	3980638	0.0104801	0.0650653	0.111
ENSMUSG00000020642	Rnf144a	12	-	27090183	27090257	27074258	27074440	27099965	27100121	0.0105408	0.0653206	0.138
ENSMUSG00000032612	Usp4	9	+	108268160	108268301	108265167	108265229	108269091	108269209	0.0105584	0.0653206	-0.053
ENSMUSG00000029125	Stx18	5	+	38483751	38483819	38430471	38430738	38496116	38496232	0.0106246	0.0656151	0.054
ENSMUSG00000002489	Tiam1	16	-	89908791	89908960	89897849	89898823	89956180	89956352	0.0106447	0.0656234	0.04
ENSMUSG00000026842	Abl1	2	+	31546074	31546279	31545130	31545462	31633853	31634027	0.0106704	0.0656671	0.047
ENSMUSG00000035696	Rnf38	4	-	44171861	44171924	44165231	44165425	44180498	44180794	0.0107145	0.0658228	0.136
ENSMUSG00000021457	Syk	13	+	52692326	52692423	52678805	52678974	52706164	52706621	0.0107649	0.066017	0.031
ENSMUSG00000048249	A930001N09Rik	17	+	26878986	26880076	26852594	26852719	26894749	26894944	0.0108926	0.0666244	0.068
ENSMUSG00000042594	Sh2b3	5	-	122282511	122282599	122278410	122279085	122286558	122286868	0.0109018	0.0666244	0.093
ENSMUSG00000021830	Txndc16	14	-	45792188	45792279	45788912	45789063	45802720	45802842	0.0109868	0.066924	0.078
ENSMUSG00000032254	Kif23	9	-	61771711	61772023	61768825	61769053	61772438	61772618	0.0109889	0.066924	0.063
ENSMUSG00000028149	Rap1gds1	3	-	138646685	138646832	138628831	138628960	138678509	138678635	0.0111326	0.0676817	0.065
ENSMUSG00000021910	Nisch	14	-	31995684	31995826	31994007	31994135	31998127	31998236	0.0113986	0.069179	-0.135
ENSMUSG00000059474	Mbtd1	11	+	93748335	93748387	93747419	93747435	93766472	93766672	0.0115999	0.0701135	0.125
ENSMUSG00000037544	Dlgap5	14	-	48031119	48031242	48029982	48030053	48031333	48031418	0.0115955	0.0701135	0.093
ENSMUSG00000023452	Pisd	5	-	33083271	33083437	33081784	33082021	33084857	33085123	0.0116124	0.0701135	-0.054
ENSMUSG00000007411	Mark3	12	+	112891600	112891645	112885681	112885939	112893480	112894438	0.0117545	0.0708497	0.113
ENSMUSG00000037814	Larp1b	3	+	40771286	40771427	40767889	40768064	40773812	40773956	0.012006	0.0722415	0.043
ENSMUSG00000026074	Map4k4	1	+	40058274	40058436	40057468	40057594	40060601	40060832	0.0121037	0.072675	-0.153
ENSMUSG00000024300	Myo1f	17	+	33713557	33713652	33713378	33713468	33715037	33715125	0.0121194	0.072675	0.02
ENSMUSG00000022016	Akap11	14	-	78902745	78902829	78901996	78902043	78907531	78907687	0.0123398	0.0738708	-0.135
ENSMUSG00000026113	Inpp4a	1	+	37440183	37440216	37436766	37437022	37444542	37444715	0.0124568	0.0744443	0.027
ENSMUSG00000030720	Cln3	7	-	133724913	133724970	133724306	133724378	133725159	133725256	0.0127513	0.0760749	0.078
ENSMUSG00000020385	Clk4	11	+	51084038	51084097	51081666	51081733	51085301	51085524	0.013022	0.0775181	0.062
ENSMUSG00000034480	Diap2	X	+	126335930	126335963	126284340	126284652	126338548	126338725	0.013039	0.0775181	-0.093
ENSMUSG00000031441	Atp11a	8	+	12863758	12863862	12859313	12859479	12864919	12868728	0.0130594	0.0775181	0.063
ENSMUSG00000049755	Zfp672	11	-	58133368	58133456	58132825	58133092	58136070	58136231	0.0132588	0.0785144	-0.184
ENSMUSG00000005339	Fcer1a	1	-	175156857	175156878	175155430	175155688	175157257	175157360	0.0132719	0.0785144	0.124
ENSMUSG00000032690	Oas2	5	-	121183145	121183238	121180342	121181967	121183422	121183576	0.0133363	0.0787627	0.066
ENSMUSG00000021962	Dcp1a	14	+	31334775	31334841	31332104	31332863	31335913	31336132	0.0134285	0.0791743	0.21
ENSMUSG00000038828	Tmem214	5	+	31175233	31175277	31175059	31175141	31175415	31175517	0.0135387	0.0796903	-0.235
ENSMUSG00000040842	D4Ertd22e	4	-	140676238	140676288	140674441	140674693	140695606	140695681	0.0136473	0.0801949	0.221
ENSMUSG00000031229	Atrx	X	-	103106808	103106993	103095219	103095332	103124297	103124709	0.0137914	0.0809063	0.071
ENSMUSG00000022667	Cd200r1	16	+	44785322	44785616	44765911	44766185	44788858	44788921	0.0138312	0.0810045	0.048
ENSMUSG00000008496	Pou2f2	7	-	25878306	25878380	25877471	25878021	25878503	25878705	0.014011	0.0819212	-0.162
ENSMUSG00000020585	Laptm4a	12	+	8941671	8941794	8938433	8938554	8942792	8942888	0.0140737	0.0821509	-0.021
ENSMUSG00000035401	2210018M11Rik	7	-	105741840	105742320	105739124	105739394	105743261	105743822	0.0141446	0.082428	0.123
ENSMUSG00000043873	Chi3l7	3	-	105822806	105822931	105822506	105822630	105826984	105827150	0.0141875	0.0825409	-0.117
ENSMUSG00000031441	Atp11a	8	+	12861639	12861724	12859313	12859479	12864919	12868667	0.0143729	0.0834816	0.125
ENSMUSG00000007850	Hnrnph1	11	+	50194960	50195099	50193322	50193466	50196038	50196217	0.014438	0.0836737	-0.046
ENSMUSG00000022064	Pibf1	14	+	99585699	99585850	99578533	99578699	99586936	99587027	0.0144536	0.0836737	0.09
ENSMUSG00000035325	Sec31a	5	-	100817552	100817630	100815146	100815222	100819777	100819852	0.0144919	0.0837574	-0.207
ENSMUSG00000032185	Carm1	9	+	21379337	21379537	21378930	21379037	21379857	21379962	0.0146578	0.084577	-0.035
ENSMUSG00000017686	Rhot1	11	+	80071015	80071138	80068161	80068364	80079243	80080246	0.014744	0.084682	0.071
ENSMUSG00000049313	Sorl1	9	-	41797436	41797549	41796787	41796892	41799394	41799564	0.014739	0.084682	-0.016
ENSMUSG00000074272	Ceacam1	7	-	26258816	26259071	26256816	26257092	26259538	26259823	0.0147483	0.084682	-0.054
ENSMUSG00000028382	Rod1	4	-	59559020	59559054	59537275	59537348	59562019	59562156	0.0148649	0.0852126	0.041
ENSMUSG00000065954	Tacc1	8	-	26310562	26310678	26288405	26288466	26311593	26311921	0.0149516	0.0855696	0.066
ENSMUSG00000028849	Mtap7d1	4	-	125915765	125915876	125914399	125914522	125917266	125917381	0.0149941	0.0856736	-0.092
ENSMUSG00000043384	Gprasp1	X	+	132278101	132278153	132277271	132277517	132279037	132279114	0.0150242	0.0857063	0.147
ENSMUSG00000018008	Cyth4	15	+	78435065	78435130	78433122	78433205	78436276	78436343	0.0152494	0.0868146	-0.034
ENSMUSG00000024451	Arap3	18	-	38133755	38133794	38132277	38133305	38134018	38134156	0.0152679	0.0868146	0.055
ENSMUSG00000026773	Pfkfb3	2	-	11401824	11401998	11393056	11396170	11403497	11403562	0.0153005	0.0868591	-0.09
ENSMUSG00000019338	Zfp687	3	-	94817754	94817850	94815890	94816398	94819241	94819370	0.0153635	0.0868918	-0.144
ENSMUSG00000020385	Clk4	11	+	51081666	51081733	51080672	51080833	51085301	51085562	0.0153804	0.0868918	-0.05
ENSMUSG00000014554	Dguok	6	-	83446679	83446792	83440414	83440602	83456741	83456963	0.0153719	0.0868918	0.073
ENSMUSG00000030016	Zfml	6	+	83931677	83931779	83928987	83929903	83933969	83934068	0.0154544	0.0871698	0.067
ENSMUSG00000027593	Raly	2	+	154685646	154685694	154685413	154685486	154687575	154687742	0.015546	0.0875457	0.038
ENSMUSG00000030102	Itpr1	6	+	108382639	108382690	108367882	108367994	108388293	108388426	0.0157203	0.0883154	0.099
ENSMUSG00000024054	Smchd1	17	-	71804944	71805075	71798071	71798186	71813101	71813263	0.0157329	0.0883154	0.041
ENSMUSG00000031153	Gripap1	X	+	7380719	7380812	7380448	7380526	7381485	7381620	0.0158945	0.0887177	0.029
ENSMUSG00000063077	Kif1b	4	-	148594650	148594899	148589080	148589134	148596335	148596473	0.0159037	0.0887177	-0.03
ENSMUSG00000027130	Slc12a6	2	+	112156397	112156442	112105981	112107249	112173539	112173634	0.0158525	0.0887177	0.065
ENSMUSG00000019907	Ppp1r12a	10	+	107689812	107689980	107688895	107689000	107696811	107696902	0.0159056	0.0887177	0.039
ENSMUSG00000027680	Fxr1	3	+	33967082	33967174	33963040	33963241	33967838	33968259	0.0159516	0.0888334	0.068
ENSMUSG00000019907	Ppp1r12a	10	+	107690380	107690551	107689812	107689980	107696811	107696902	0.0159977	0.0889493	-0.068
ENSMUSG00000061306	Slc38a10	11	-	119970745	119970850	119967747	119967924	119971379	119971850	0.0162389	0.0901014	0.053
ENSMUSG00000039813	Tbc1d2	4	-	46627898	46628080	46626819	46627296	46629125	46629236	0.0162562	0.0901014	-0.046
ENSMUSG00000021140	Pcnx	12	+	83029228	83029361	83018651	83020367	83047917	83048008	0.0163286	0.0903602	0.055
ENSMUSG00000064120	Mocs1	17	+	49572494	49572621	49567686	49567889	49574419	49574587	0.0164984	0.0911126	-0.033
ENSMUSG00000034269	Setd5	6	+	113055910	113056135	113054928	113055115	113059878	113059984	0.0165164	0.0911126	-0.106
ENSMUSG00000020696	Rffl	11	-	82659253	82659397	82631917	82632105	82684509	82684712	0.016675	0.0918433	0.061
ENSMUSG00000030654	Arl6ip1	7	-	125269909	125270029	125265439	125265557	125270647	125270781	0.0167744	0.0922459	-0.019
ENSMUSG00000051506	Wdfy4	14	-	33893784	33893988	33893082	33893197	33896825	33896990	0.0168581	0.0925614	-0.034
ENSMUSG00000016087	Fli1	9	-	32259717	32259783	32237492	32237558	32268835	32269039	0.0172642	0.0946433	0.019
ENSMUSG00000024068	Spast	17	+	74758593	74758689	74755425	74755509	74766587	74766775	0.0173805	0.0951325	0.054
ENSMUSG00000027014	Cwc22	2	-	77778358	77778419	77774649	77774779	77784206	77784246	0.0174497	0.0953628	0.134
ENSMUSG00000017843	Ppp2r5c	12	+	111812954	111813071	111808905	111808978	111818610	111821271	0.0177317	0.0965949	0.07
ENSMUSG00000031229	Atrx	X	-	103105912	103105982	103095219	103095332	103106808	103106993	0.0177576	0.0965949	0.094
ENSMUSG00000027219	Slc28a2	2	+	122282056	122282138	122281294	122281492	122283619	122283718	0.0177477	0.0965949	0.029
ENSMUSG00000020107	Anapc16	10	-	59459195	59459362	59453580	59453655	59465703	59465860	0.0178934	0.0970854	0.067
ENSMUSG00000048234	Rnf149	1	-	39615159	39615256	39612322	39612515	39617537	39617620	0.0179031	0.0970854	-0.039
ENSMUSG00000025534	Gusb	5	-	130476230	130476412	130475796	130475939	130476626	130476812	0.0181262	0.0981439	-0.021
ENSMUSG00000032295	Man2c1	9	+	56986660	56986776	56986203	56986327	56986875	56986961	0.0182464	0.0986426	0.202
ENSMUSG00000000204	Slfn4	11	+	82989329	82989415	82989064	82989146	82989578	82990301	0.0182776	0.0986599	0.048
ENSMUSG00000026683	Nuf2	1	-	171458866	171458942	171455442	171455580	171461452	171461559	0.0183565	0.0987632	0.059
ENSMUSG00000032035	Ets1	9	+	32545683	32545944	32541524	32541773	32560383	32560502	0.0183811	0.0987632	0.035
ENSMUSG00000052384	Lrrc33	16	-	32163338	32163483	32144767	32145091	32165465	32165680	0.0183732	0.0987632	0.089
ENSMUSG00000030269	Mtmr14	6	+	113227783	113227939	113220515	113220695	113230596	113231386	0.0184672	0.0990745	-0.063
ENSMUSG00000034032	Rpap1	2	-	119612956	119613033	119609469	119609706	119613150	119613255	0.0185998	0.0996335	-0.189
ENSMUSG00000051355	Commd1	11	-	22856410	22856692	22799763	22800057	22882078	22882090	0.0186565	0.0997853	0.117
