# Supplementary material for: Mutant U2AF1-expressing cells are sensitive to pharmacological modulation of the spliceosome
Source: Nat Commun. 2017 Jan 9;8:14060. doi: 10.1038/ncomms14060 (PMC5227701; doi:10.1038/ncomms14060)
Supplement: Supplementary Data 7 — Differentially spliced junctions (FDR<10%, |delta percent spliced in or PSI (Δψ)|>1%) between vehicle-treated and sudemycin D6-treated mutant U2AF1-expressing bone marrow cells in vivo. [file ncomms14060-s8.xlsx]

## Sheet: Alt 3' SS
Supplementary Data 7a. Differentially spliced alternative 3' splice site junctions (FDR<10%, |delta percent spliced in or PSI (∆Ψ)|>1%) between vehicle-treated and sudemycin D6-treated mutant U2AF1-expressing bone marrow cells in vivo
Ensembl Gene ID (mm9)	Gene Symbol	Chromosome	Strand	Long Exon Start (0 base)	Long Exon End	Short Exon Start (0 base)	Short Exon End	Flanking Exon Start	Flanking Exon End	Nominal p-value	FDR	Percent Spliced In (PSI or Ψ)
ENSMUSG00000040865	Ino80d	1	-	63139858	63140105	63139858	63140014	63140213	63140304	6.97506e-10	5.09877e-07	0.198
ENSMUSG00000029705	Cux1	5	-	136802619	136802880	136802619	136802808	136808493	136808598	8.21461e-07	0.000300244	-0.112
ENSMUSG00000029705	Cux1	5	-	136802619	136802880	136802619	136802802	136808493	136808598	1.4482e-06	0.000352879	-0.07
ENSMUSG00000074794	Arrdc3	13	+	81030710	81030903	81030748	81030903	81030322	81030485	4.39281e-06	0.000802787	-0.054
ENSMUSG00000049625	Tifab	13	-	56278265	56278493	56278265	56278429	56279907	56280246	7.80079e-06	0.00114048	0.104
ENSMUSG00000044811	AF251705	11	-	114861942	114862387	114861942	114862299	114862800	114863194	9.43855e-06	0.00114993	-0.076
ENSMUSG00000020873	Slc35b1	11	+	95247799	95247930	95247824	95247930	95247114	95247218	1.64759e-05	0.001547	-0.124
ENSMUSG00000066026	Dhrs3	4	+	144509132	144509407	144509287	144509407	144508553	144508697	1.69302e-05	0.001547	-0.055
ENSMUSG00000018501	Ncor1	11	-	62186577	62187124	62186577	62186956	62190136	62190263	2.29798e-05	0.00186647	0.089
ENSMUSG00000009555	Cdk9	2	-	32565996	32566311	32565996	32566087	32567550	32567632	3.4224e-05	0.00250177	0.064
ENSMUSG00000026456	Cyb5r1	1	+	136304393	136305064	136304980	136305064	136304150	136304280	4.45289e-05	0.00295915	0.077
ENSMUSG00000025648	Pfkfb4	9	+	108900886	108901020	108900903	108901020	108894060	108894157	5.39075e-05	0.00328387	0.024
ENSMUSG00000063870	Chd4	6	+	125052449	125052628	125052488	125052628	125052180	125052316	0.000157148	0.00883655	-0.088
ENSMUSG00000091803	Cox16	12	-	82573079	82573338	82573079	82573158	82575573	82575636	0.000231527	0.012089	-0.175
ENSMUSG00000034160	Ogt	X	+	98838314	98838495	98838344	98838495	98835556	98835661	0.000660769	0.0322015	-0.072
ENSMUSG00000025159	Mms19	19	-	42030312	42030473	42030312	42030451	42030998	42031076	0.000712737	0.0325632	-0.072
ENSMUSG00000030035	Wbp1	6	-	83070178	83070867	83070178	83070281	83071196	83071553	0.000782564	0.0336503	0.168
ENSMUSG00000064289	Tank	2	+	61481771	61482479	61482363	61482479	61465777	61465896	0.000877942	0.0356542	0.061
ENSMUSG00000036893	Ehmt1	2	-	24719291	24719449	24719291	24719428	24732974	24733146	0.0012799	0.0492426	0.049
ENSMUSG00000043411	Usp48	4	+	137193674	137193805	137193679	137193805	137190812	137190923	0.00140062	0.0511928	-0.093
ENSMUSG00000053091	Lins	7	+	73855044	73855632	73855115	73855632	73854179	73854321	0.00166929	0.057182	-0.143
ENSMUSG00000030720	Cln3	7	-	133726513	133726614	133726513	133726610	133726816	133726961	0.00179916	0.057182	-0.068
ENSMUSG00000007880	Arid1a	4	-	133243118	133243294	133243118	133243291	133243452	133243585	0.00176142	0.057182	-0.036
ENSMUSG00000024392	Bag6	17	+	35283190	35283298	35283211	35283298	35282970	35283114	0.00194436	0.0592221	0.043
ENSMUSG00000022119	Rbm26	14	-	105539532	105539664	105539532	105539655	105540412	105540577	0.00295877	0.0865145	0.078
ENSMUSG00000055491	Pprc1	19	+	46136630	46136780	46136633	46136780	46135892	46136066	0.00328505	0.0923606	-0.156
Alt = alternative
SS = splice site

## Sheet: Alt 5' SS
Supplementary Data 7b. Differentially spliced alternative 5' splice site junctions (FDR<10%, |delta percent spliced in or PSI (∆Ψ)|>1%) between vehicle-treated and sudemycin D6-treated mutant U2AF1-expressing bone marrow cells in vivo
Ensembl Gene ID (mm9)	Gene Symbol	Chromosome	Strand	Long Exon Start (0 base)	Long Exon End	Short Exon Start (0 base)	Short Exon End	Flanking Exon Start	Flanking Exon End	Nominal p-value	FDR	Percent Spliced In (PSI or Ψ)
ENSMUSG00000029062	Cdk11b	4	+	154999639	154999882	154999639	154999763	155000882	155000998	4.01058e-11	1.75663e-08	0.144
ENSMUSG00000028677	Rnf220	4	-	116960967	116961673	116961630	116961673	116958455	116958577	1.19618e-06	0.000261963	-0.045
ENSMUSG00000028101	Pias3	3	+	96507448	96507582	96507448	96507551	96507661	96507830	9.0965e-05	0.0124873	-0.143
ENSMUSG00000021893	Capn7	14	+	32173310	32174431	32173310	32173431	32176664	32176809	0.000114039	0.0124873	0.074
ENSMUSG00000039458	Mtmr12	15	+	12165772	12165903	12165772	12165875	12167683	12167774	0.000155241	0.0128523	-0.141
ENSMUSG00000043510	Hscb	5	-	111264993	111265088	111264998	111265088	111263673	111263818	0.000176059	0.0128523	0.082
ENSMUSG00000030427	Lilra6	7	-	3864514	3864799	3864628	3864799	3864081	3864390	0.00049605	0.0310385	0.063
ENSMUSG00000000804	Usp32	11	-	84849981	84850141	84850023	84850141	84845570	84845725	0.000642523	0.0351781	0.036
ENSMUSG00000022961	Son	16	+	91671593	91674386	91671593	91671710	91674939	91675019	0.00128073	0.0623288	-0.12

## Sheet: Mutually Exclusive Exon
Supplementary Data 7c. Differentially spliced mutually exclusive exon junctions (FDR<10%, |delta percent spliced in or PSI (∆Ψ)|>1%) between vehicle-treated and sudemycin D6-treated mutant U2AF1-expressing bone marrow cells in vivo
Ensembl Gene ID (mm9)	Gene Symbol	Chromosome	Strand	First Exon Start (0 base)	First Exon End	Second Exon Start (0 base)	Second Exon End	Upstream Exon Start	Upstream Exon End	Downstream Exon Start	Downstream Exon End	Nominal p-value	FDR	Percent Spliced In (PSI or Ψ)
ENSMUSG00000030704	Rab6a	7	+	107778179	107778285	107778351	107778457	107776917	107776971	107780255	107780367	2.07123e-12	1.76904e-08	0.136
ENSMUSG00000020456	Ogdh	11	+	6216767	6216858	6216980	6217083	6213790	6213982	6234535	6234651	9.88853e-12	4.2229e-08	-0.146
ENSMUSG00000030068	Eif4e3	6	-	99258337	99258432	99385209	99385339	99207477	99210413	99582250	99582406	1.65683e-11	4.717e-08	-0.166
ENSMUSG00000060131	Atp8b4	2	-	126231043	126231132	126240022	126240181	126223323	126223532	126249883	126249966	3.59477e-10	6.14059e-07	0.099
ENSMUSG00000002963	Pnkp	7	+	52115446	52115554	52115729	52115801	52115257	52115315	52116358	52116429	3.54343e-10	6.14059e-07	0.122
ENSMUSG00000021709	Erbb2ip	13	-	104617986	104618103	104620267	104620411	104613393	104613486	104623577	104625108	7.27281e-10	1.03528e-06	-0.098
ENSMUSG00000049744	Arhgap15	2	+	43712325	43712413	43745947	43746037	43636136	43636314	43919281	43919380	2.94735e-09	3.59619e-06	-0.046
ENSMUSG00000021709	Erbb2ip	13	-	104617986	104618103	104620267	104620411	104614799	104615006	104623577	104625108	3.73524e-09	3.98783e-06	-0.071
ENSMUSG00000038705	Gmeb2	2	-	181000519	181000617	181012653	181012826	180999674	180999813	181022588	181022721	1.73557e-08	1.64706e-05	0.21
ENSMUSG00000044456	Rin3	12	+	103589091	103589164	103596914	103597006	103564004	103564122	103599535	103601278	2.09245e-08	1.78717e-05	-0.177
ENSMUSG00000070031	Sp140	1	+	87522674	87522740	87527034	87527139	87511762	87511846	87529052	87529195	2.91689e-08	2.26484e-05	-0.072
ENSMUSG00000064138	Fam172a	13	+	78041914	78042136	78091245	78091365	77901098	77901199	78138846	78138963	4.71558e-08	3.35632e-05	-0.083
ENSMUSG00000022378	Fam49b	15	-	63788154	63788237	63802484	63802523	63775877	63775983	63829452	63829524	8.29259e-08	5.44823e-05	0.077
ENSMUSG00000033671	Cep350	1	-	157805690	157805850	157806849	157806961	157800571	157800897	157809604	157809690	1.07668e-07	6.56851e-05	0.05
ENSMUSG00000020376	Rnf130	11	+	49907224	49907321	49909277	49909482	49900880	49900963	49918050	49918260	2.52047e-07	0.000143075	0.069
ENSMUSG00000015189	Casd1	6	+	4564648	4564711	4569288	4569333	4558633	4558754	4569760	4569884	2.68024e-07	0.000143075	-0.071
ENSMUSG00000047213	Ythdf3	3	+	16089477	16089563	16103825	16105424	16083182	16083520	16113954	16117035	2.8945e-07	0.000145423	-0.041
ENSMUSG00000078671	Chd2	7	-	80664362	80664594	80685657	80685790	80660611	80660698	80686131	80686632	3.64879e-07	0.000173135	0.106
ENSMUSG00000019907	Ppp1r12a	10	+	107689812	107689980	107690380	107690551	107688895	107689000	107696811	107696902	4.4722e-07	0.000201037	0.096
ENSMUSG00000020898	1500010J02Rik	11	+	68843187	68843314	68843985	68844100	68841365	68841566	68844192	68844508	7.95172e-07	0.000339578	-0.167
ENSMUSG00000064065	Ipcef1	10	+	3409381	3409440	3426454	3426827	3391799	3391871	3445777	3445971	9.39274e-07	0.000372867	-0.122
ENSMUSG00000031389	Arhgap4	X	-	71150989	71151202	71151495	71151558	71145973	71146075	71151767	71151930	9.60436e-07	0.000372867	0.103
ENSMUSG00000029915	Clec5a	6	-	40532233	40532293	40534354	40534429	40529371	40529478	40535148	40535247	1.07792e-06	0.000400284	0.102
ENSMUSG00000035967	Ddx26b	X	+	53747309	53747420	53749692	53749911	53746215	53746310	53751037	53751161	1.16962e-06	0.000416238	-0.056
ENSMUSG00000027508	Pag1	3	-	9706082	9706289	9752412	9752486	9701957	9702054	9787261	9787320	1.51989e-06	0.000519254	0.04
ENSMUSG00000064138	Fam172a	13	+	77973770	77973962	78041914	78042136	77964583	77964649	78138846	78138963	1.94778e-06	0.000639362	0.138
ENSMUSG00000002963	Pnkp	7	+	52115257	52115315	52115446	52115554	52113822	52114119	52115729	52115801	2.02116e-06	0.000639362	-0.075
ENSMUSG00000025498	Irf7	7	-	148450391	148450554	148450623	148450682	148449557	148449947	148450973	148451190	2.13302e-06	0.000650647	0.074
ENSMUSG00000020376	Rnf130	11	+	49900880	49900963	49909277	49909482	49899242	49899314	49918050	49918260	2.68129e-06	0.000789686	0.087
ENSMUSG00000027778	Ift80	3	-	68734743	68734907	68739768	68739843	68721366	68722547	68744007	68744126	4.05922e-06	0.00115566	-0.149
ENSMUSG00000052712	BC004004	17	+	29419004	29419212	29430951	29431106	29405787	29405947	29431219	29431359	4.95856e-06	0.00136616	-0.043
ENSMUSG00000021709	Erbb2ip	13	-	104614799	104614928	104620267	104620411	104613393	104613486	104623577	104625108	5.98969e-06	0.00159868	-0.075
ENSMUSG00000022529	Zfp263	16	+	3745776	3745957	3746770	3746894	3744231	3745512	3748148	3748265	7.45231e-06	0.00192536	-0.13
ENSMUSG00000021709	Erbb2ip	13	-	104614799	104615006	104620267	104620411	104613393	104613486	104623577	104625108	7.66447e-06	0.00192536	-0.074
ENSMUSG00000040528	Gm885	11	+	106619016	106619123	106622496	106622610	106616095	106616365	106625169	106625262	8.38613e-06	0.00204645	0.028
ENSMUSG00000052337	Immt	6	+	71796279	71796469	71801765	71801874	71794632	71794706	71806905	71807042	1.56821e-05	0.00372059	-0.111
ENSMUSG00000030654	Arl6ip1	7	-	125265439	125265557	125269909	125270029	125262404	125263924	125270647	125270781	1.65882e-05	0.00372842	-0.024
ENSMUSG00000040528	Gm885	11	+	106619016	106619128	106622496	106622610	106616095	106616365	106625169	106625262	1.63007e-05	0.00372842	0.027
ENSMUSG00000029227	Fip1l1	5	+	74953064	74953174	74960543	74960651	74942719	74942850	74967123	74967217	1.78026e-05	0.00389878	-0.065
ENSMUSG00000069049	Eif2s3y	Y	+	352499	352634	353032	353127	351076	351235	353806	353951	1.86219e-05	0.00397624	0.088
ENSMUSG00000005583	Mef2c	13	+	83764759	83764903	83764964	83765102	83732038	83732242	83772657	83772844	2.23129e-05	0.00464816	-0.053
ENSMUSG00000022553	Maf1	15	+	76182896	76182982	76183075	76183204	76181723	76182089	76183276	76183442	2.79873e-05	0.00569142	-0.08
ENSMUSG00000028859	Csf3r	4	+	125703324	125703423	125704432	125704560	125701969	125702039	125707006	125707306	3.2365e-05	0.00642859	-0.103
ENSMUSG00000027628	0610011L14Rik	2	+	156376384	156377185	156381562	156381792	156373331	156373619	156392600	156394708	3.49295e-05	0.00659589	-0.142
ENSMUSG00000078671	Chd2	7	-	80664362	80664594	80685657	80685790	80652691	80652799	80686131	80686632	3.45992e-05	0.00659589	0.042
ENSMUSG00000046876	Atxn1	13	-	45947696	45947825	46051823	46051944	45890877	45891006	46060183	46060345	3.5524e-05	0.00659589	0.099
ENSMUSG00000022772	Senp5	16	-	31977765	31977843	31983349	31983397	31968885	31969023	31983578	31983717	3.79178e-05	0.00689056	-0.149
ENSMUSG00000030144	Clec4d	6	+	123217072	123217180	123220298	123220414	123212124	123212380	123224675	123225286	4.69218e-05	0.00834915	-0.024
ENSMUSG00000009995	Taz	X	+	71534000	71534053	71534267	71534358	71533789	71533852	71534443	71534521	5.12789e-05	0.00893822	0.086
ENSMUSG00000019961	Tmpo	10	-	90621492	90621590	90628687	90628814	90615372	90615483	90633782	90634327	5.3213e-05	0.00908985	-0.027
ENSMUSG00000030269	Mtmr14	6	+	113220515	113220695	113227783	113227939	113219494	113219553	113230596	113231386	6.59128e-05	0.0110384	0.129
ENSMUSG00000028859	Csf3r	4	+	125704432	125704560	125704560	125704644	125703324	125703423	125707006	125707306	7.22037e-05	0.0114674	0.056
ENSMUSG00000021952	Xpo4	14	-	58262171	58262342	58267255	58267361	58261918	58262060	58283724	58283793	7.25022e-05	0.0114674	0.077
ENSMUSG00000030850	Ate1	7	-	137647235	137647364	137648207	137648336	137561961	137562082	137650995	137651213	7.18578e-05	0.0114674	-0.101
ENSMUSG00000020385	Clk4	11	+	51081666	51081733	51084038	51084097	51080672	51080833	51085301	51085524	7.95824e-05	0.0123584	-0.111
ENSMUSG00000066026	Dhrs3	4	+	144509132	144509407	144513808	144513934	144508553	144508697	144517037	144517542	8.77048e-05	0.0133765	-0.057
ENSMUSG00000052331	Ankrd44	1	-	54849296	54849375	54885455	54885539	54823627	54823828	54982983	54983231	0.000111881	0.0157786	0.035
ENSMUSG00000021952	Xpo4	14	-	58262171	58262326	58267255	58267361	58261918	58262060	58283724	58284267	0.000112691	0.0157786	0.077
ENSMUSG00000030850	Ate1	7	-	137647235	137647364	137648207	137648336	137625196	137625229	137650995	137651213	0.000111104	0.0157786	-0.093
ENSMUSG00000021709	Erbb2ip	13	-	104614799	104615006	104617986	104618103	104613393	104613486	104620267	104620411	0.000109788	0.0157786	-0.067
ENSMUSG00000040481	Bptf	11	-	106948025	106948211	106956315	106956504	106943826	106944014	106957029	106957239	0.000109991	0.0157786	-0.114
ENSMUSG00000043411	Usp48	4	+	137193679	137193805	137195120	137195225	137190812	137190923	137200257	137200413	0.000132499	0.0182528	0.048
ENSMUSG00000031703	Itfg1	8	-	88334443	88334538	88355081	88355156	88304414	88304476	88358919	88358977	0.000142512	0.0193205	0.1
ENSMUSG00000024539	Ptpn2	18	-	67848544	67848643	67871490	67871581	67841096	67841231	67884095	67884227	0.0001459	0.0194708	0.089
ENSMUSG00000018507	Trpv2	11	+	62389475	62389627	62394673	62394807	62388039	62388102	62396344	62396635	0.000156702	0.0205906	0.072
ENSMUSG00000048249	A930001N09Rik	17	+	26876487	26876613	26878986	26880076	26852654	26852719	26894749	26894944	0.000176671	0.0225215	-0.047
ENSMUSG00000030269	Mtmr14	6	+	113219725	113219864	113220515	113220695	113219494	113219553	113230596	113231386	0.000175466	0.0225215	-0.115
ENSMUSG00000038538	Ubn2	6	+	38411474	38411612	38412962	38413066	38390454	38390547	38413553	38414049	0.000210442	0.0264321	-0.064
ENSMUSG00000061613	U2af1	17	-	31788590	31788657	31789446	31789513	31785789	31785839	31791923	31792011	0.000224948	0.0278447	0.054
ENSMUSG00000044477	Zfand3	17	+	30272267	30272450	30290247	30290313	30142180	30142253	30329507	30329675	0.000241841	0.029508	-0.069
ENSMUSG00000021596	Mctp1	13	+	76871031	76871070	76880554	76880614	76862928	76863040	76896246	76896417	0.000255469	0.0307319	0.098
ENSMUSG00000066026	Dhrs3	4	+	144509132	144509407	144509743	144509982	144508553	144508697	144513808	144513934	0.000296507	0.0328892	-0.058
ENSMUSG00000030654	Arl6ip1	7	-	125269909	125270029	125270647	125270781	125265439	125265557	125272982	125273139	0.000295553	0.0328892	0.064
ENSMUSG00000029097	2310079F23Rik	5	-	35911409	35911481	35912519	35912627	35909070	35909177	35913692	35913761	0.000295628	0.0328892	-0.147
ENSMUSG00000025498	Irf7	7	-	148450121	148450214	148450391	148450554	148449557	148449947	148450973	148451190	0.000291196	0.0328892	-0.108
ENSMUSG00000004668	Abca13	11	+	9190270	9194968	9197084	9198887	9177832	9177975	9201262	9201372	0.000283862	0.0328892	0.047
ENSMUSG00000004952	Rasa4	5	+	136569007	136569137	136571396	136571478	136567617	136567679	136572530	136572662	0.000291058	0.0328892	-0.131
ENSMUSG00000021951	N6amt2	14	-	58176870	58176953	58184758	58184921	58169198	58169479	58190379	58190406	0.00031279	0.033817	0.093
ENSMUSG00000026743	Mllt10	2	+	18047760	18047856	18068403	18068499	18045345	18045439	18081082	18081338	0.000309171	0.033817	-0.084
ENSMUSG00000025154	Arhgap19	19	-	41856820	41856886	41858815	41858902	41855647	41855794	41859261	41859488	0.000319006	0.0340579	-0.047
ENSMUSG00000034620	Tmem5	10	-	121531645	121531748	121532994	121533150	121527515	121527830	121533955	121534427	0.000355207	0.0365625	-0.127
ENSMUSG00000023452	Pisd	5	-	33083271	33083437	33084857	33085123	33081785	33082021	33088831	33089060	0.000355308	0.0365625	0.092
ENSMUSG00000041491	Cep78	19	-	16036861	16036939	16043561	16043690	16035432	16035599	16045022	16045068	0.000348666	0.0365625	0.146
ENSMUSG00000002963	Pnkp	7	+	52115729	52115801	52116232	52116281	52113532	52114119	52116358	52116429	0.000381822	0.0388231	-0.066
ENSMUSG00000035021	Baz1a	12	-	56024371	56024467	56028550	56028611	56024078	56024251	56030513	56030652	0.000391627	0.0393516	0.061
ENSMUSG00000039382	Wdr45	X	+	7301312	7301417	7303056	7303162	7301149	7301224	7303323	7303418	0.000417795	0.0414929	-0.116
ENSMUSG00000026201	Stk16	1	+	75209460	75209581	75209707	75209803	75209174	75209308	75210150	75210272	0.000441613	0.0420628	-0.073
ENSMUSG00000020166	Cnot2	10	-	115944096	115944244	115964882	115965005	115941090	115941170	115986088	115986231	0.000443233	0.0420628	0.05
ENSMUSG00000026319	2310035C23Rik	1	+	107592004	107592080	107593077	107593173	107589460	107589754	107600507	107600620	0.00043062	0.0420628	0.117
ENSMUSG00000030047	Arhgap25	6	-	87438185	87438302	87442171	87442259	87426136	87426344	87482819	87483253	0.00043572	0.0420628	-0.046
ENSMUSG00000086425	F730016J06Rik	2	+	27965674	27965848	27982682	27982827	27955319	27955525	27982940	27983251	0.000475572	0.0446359	0.07
ENSMUSG00000026384	Ptpn4	1	-	121604352	121604478	121612523	121612592	121602731	121602890	121618440	121618613	0.00049047	0.0455338	0.164
ENSMUSG00000028859	Csf3r	4	+	125704560	125704644	125707006	125707306	125701902	125702039	125709041	125709165	0.000530062	0.0486802	0.045
ENSMUSG00000017843	Ppp2r5c	12	+	111808905	111808978	111812954	111813071	111807163	111807265	111818610	111821271	0.000539308	0.0490024	-0.024
ENSMUSG00000074272	Ceacam1	7	-	26251335	26251456	26256816	26257092	26249867	26249899	26259538	26259823	0.000554714	0.0498717	0.101
ENSMUSG00000020456	Ogdh	11	+	6216767	6216858	6216980	6217083	6213790	6213982	6224880	6224925	0.000560852	0.0498983	-0.114
ENSMUSG00000053091	Lins	7	+	73853524	73853629	73854179	73854321	73852925	73853439	73855044	73855632	0.000574751	0.0506077	0.125
ENSMUSG00000031712	Il15	8	-	84858367	84858505	84861464	84861509	84855535	84855923	84867137	84867222	0.000590568	0.0514698	-0.152
ENSMUSG00000037921	Ddx60	8	+	64462876	64462986	64466148	64466253	64462597	64462740	64466836	64466965	0.000660662	0.0569971	0.111
ENSMUSG00000026395	Ptprc	1	-	140014330	140014471	140016596	140016743	140013530	140013602	140019032	140019161	0.000685138	0.0585176	-0.103
ENSMUSG00000020883	Fbxl20	11	-	97959733	97959808	97961296	97961423	97956446	97958373	97963014	97963110	0.000700266	0.0592175	-0.093
ENSMUSG00000009292	Trpm2	10	-	77406666	77406728	77408579	77408760	77405663	77405864	77410614	77410781	0.000710812	0.0595201	-0.084
ENSMUSG00000042213	Anubl1	6	+	116237999	116238186	116255634	116255779	116223590	116223890	116278224	116278342	0.0007199	0.0596958	-0.224
ENSMUSG00000053158	Fes	7	-	87526486	87526696	87527198	87527282	87526050	87526173	87527406	87527593	0.000768583	0.0627078	-0.069
ENSMUSG00000026987	Baz2b	2	-	59815415	59815609	59816599	59816764	59807274	59807475	59839562	59839613	0.000770907	0.0627078	-0.034
ENSMUSG00000016756	Cmah	13	+	24509092	24509293	24514468	24514560	24467951	24468102	24520697	24520807	0.000799066	0.0643851	-0.038
ENSMUSG00000021615	Xrcc4	13	-	90140522	90140689	90201613	90201789	90132058	90132211	90211145	90211294	0.000865554	0.0690907	0.091
ENSMUSG00000043384	Gprasp1	X	+	132277980	132278061	132278101	132278153	132277271	132277517	132279037	132279114	0.000966992	0.0764729	-0.097
ENSMUSG00000027508	Pag1	3	-	9706082	9706289	9752412	9752486	9701957	9702054	9833210	9833630	0.00101658	0.0789327	0.04
ENSMUSG00000049878	Rlf	4	-	120843222	120843425	120855210	120855343	120831796	120831933	120860819	120861139	0.00101439	0.0789327	-0.066
ENSMUSG00000027763	Mbnl1	3	+	60419646	60419695	60426067	60426162	60417184	60417442	60429045	60429120	0.00110938	0.0845999	-0.087
ENSMUSG00000026395	Ptprc	1	-	140014330	140014471	140016596	140016743	140013530	140013602	140022879	140022903	0.00110613	0.0845999	-0.111
ENSMUSG00000060791	Gmfg	7	+	29226452	29226549	29226687	29226737	29225945	29226060	29228238	29228288	0.00119642	0.0894797	0.035
ENSMUSG00000046822	Slc39a3	10	-	80496356	80496678	80497662	80497750	80491282	80494445	80499948	80500171	0.00120722	0.0894797	0.182
ENSMUSG00000036944	Tmem71	15	-	66370358	66370434	66373134	66373320	66364312	66364374	66383514	66383663	0.0011918	0.0894797	-0.05
ENSMUSG00000024165	Hn1l	17	-	25085582	25085725	25092962	25093111	25079100	25081623	25097512	25097581	0.00121527	0.0894797	-0.046
ENSMUSG00000028437	Ubap1	4	+	41313922	41313963	41325979	41326903	41296028	41296264	41334207	41334390	0.00128437	0.0937591	-0.089
ENSMUSG00000005087	Cd44	2	-	102671486	102671693	102682992	102683106	102668698	102668767	102693171	102693393	0.00131788	0.0938003	-0.066
ENSMUSG00000027109	Sp3	2	-	72808211	72809571	72816954	72817086	72778599	72778796	72817543	72817689	0.00131771	0.0938003	0.12
ENSMUSG00000024818	Slc25a45	19	+	5878606	5878691	5880084	5880156	5877825	5878095	5880439	5880625	0.00131668	0.0938003	0.071
ENSMUSG00000046949	Nqo2	13	+	34073293	34073407	34074316	34074418	34071400	34071531	34077184	34080334	0.00133618	0.0943168	-0.074
ENSMUSG00000038344	Txlng	X	-	159228543	159228738	159235571	159235742	159225490	159225610	159245416	159245508	0.00135951	0.095177	0.122
ENSMUSG00000021432	Slc35b3	13	-	39034927	39035035	39045977	39046099	39031743	39031841	39047517	39047805	0.00141996	0.0973368	-0.125
ENSMUSG00000005087	Cd44	2	-	102679514	102679634	102682992	102683106	102677969	102678095	102693171	102693393	0.00143576	0.0973368	-0.176
ENSMUSG00000031389	Arhgap4	X	-	71149918	71150047	71150989	71151202	71149586	71149808	71151767	71151930	0.00143595	0.0973368	-0.056
ENSMUSG00000020385	Clk4	11	+	51082270	51082348	51084038	51084097	51081666	51081733	51085301	51085524	0.00142305	0.0973368	-0.043

## Sheet: Retained Intron
Supplementary Data 7d. Differentially spliced retained intron junctions (FDR<10%, |delta percent spliced in or PSI (∆Ψ)|>1%) between vehicle-treated and sudemycin D6-treated mutant U2AF1-expressing bone marrow cells in vivo
Ensembl Gene ID (mm9)	Gene Symbol	Chromosome	Strand	Retained Intron Exon Start (0 base)	Retained Intron Exon End	Upstream Exon Start	upstream Exon End	Downstream Exon Start	Downstream Exon End	Nominal p-value	FDR	Percent Spliced In (PSI or Ψ)
ENSMUSG00000000441	Raf1	6	-	115570226	115571880	115570226	115570345	115571833	115571880	2.44249e-15	2.90656e-12	-0.226
ENSMUSG00000035967	Ddx26b	X	+	53746215	53749911	53746215	53746310	53749692	53749911	4.32075e-11	2.57085e-08	-0.187
ENSMUSG00000041354	Rgl2	17	+	34068984	34069316	34068984	34069163	34069265	34069316	2.96374e-06	0.00117562	-0.05
ENSMUSG00000007850	Hnrnph1	11	+	50192969	50193466	50192969	50193125	50193322	50193466	3.97998e-06	0.00118404	0.058
ENSMUSG00000002963	Pnkp	7	+	52113532	52114119	52113532	52113579	52113822	52114119	8.41365e-06	0.00166871	-0.043
ENSMUSG00000036810	Tmem188	8	+	90653593	90654300	90653593	90653703	90654245	90654300	7.4441e-06	0.00166871	-0.106
ENSMUSG00000014856	Tmem208	8	+	107852221	107852592	107852221	107852358	107852507	107852592	2.93378e-05	0.00498742	0.082
ENSMUSG00000073422	H2-Ke6	17	-	34162977	34163415	34162977	34163170	34163340	34163415	5.70263e-05	0.00848266	-0.072
ENSMUSG00000003031	Cdkn1b	6	+	134871973	134875531	134871973	134872101	134874260	134875531	8.54041e-05	0.0112923	-0.059
ENSMUSG00000070034	Sp110	1	-	87475631	87476320	87475631	87475774	87476218	87476320	0.000176222	0.0209704	-0.057
ENSMUSG00000038685	Rtel1	2	+	181086280	181086658	181086280	181086404	181086507	181086658	0.000249121	0.0247045	-0.098
ENSMUSG00000036606	Plxnb2	15	-	88985978	88986815	88985978	88986607	88986685	88986815	0.000236998	0.0247045	-0.099
ENSMUSG00000029782	Tmem209	6	-	30456785	30458512	30456785	30456917	30458453	30458512	0.000306934	0.0280962	0.088
ENSMUSG00000027804	Ppid	3	+	79399123	79401795	79399123	79399230	79401606	79401795	0.000390354	0.0331801	0.1
ENSMUSG00000016559	H3f3b	11	-	115884938	115885333	115884938	115885092	115885195	115885333	0.000448833	0.0356074	0.039
ENSMUSG00000027247	Arhgap1	2	+	91491654	91491980	91491654	91491811	91491920	91491980	0.000608224	0.0452367	-0.201
ENSMUSG00000002342	Tmem161a	8	+	72704604	72704948	72704604	72704748	72704834	72704948	0.000946312	0.059269	-0.096
ENSMUSG00000003153	Slc2a3	6	-	122687075	122690011	122687075	122687316	122689850	122690011	0.000881569	0.059269	0.031
ENSMUSG00000031442	Mcf2l	8	+	13018695	13020505	13018695	13018799	13018938	13020505	0.000926212	0.059269	-0.173
ENSMUSG00000025159	Mms19	19	-	42023944	42024327	42023944	42024071	42024258	42024327	0.00122397	0.0728262	-0.137
ENSMUSG00000028309	Rnf20	4	+	49644931	49645384	49644931	49645083	49645236	49645384	0.00131374	0.0744454	-0.079
ENSMUSG00000073422	H2-Ke6	17	-	34164350	34164785	34164350	34164467	34164567	34164785	0.00169448	0.086591	-0.074
ENSMUSG00000022884	Eif4a2	16	+	23110652	23111336	23110652	23110796	23111198	23111336	0.00166762	0.086591	-0.039
ENSMUSG00000004561	Mettl17	14	+	52504825	52505197	52504825	52504979	52505062	52505197	0.00181914	0.086591	-0.118
ENSMUSG00000002010	Idh3g	X	-	71027344	71028055	71027344	71027442	71028013	71028055	0.00176326	0.086591	0.078
ENSMUSG00000044966	Fbxo48	11	+	16853144	16853684	16853144	16853256	16853351	16853684	0.00193962	0.0887749	-0.211
ENSMUSG00000028680	Plk3	4	-	116802564	116803010	116802564	116802694	116802847	116803010	0.00238817	0.0969281	0.16
ENSMUSG00000010110	Stx5a	19	+	8823144	8823378	8823144	8823201	8823296	8823378	0.00236925	0.0969281	-0.073
ENSMUSG00000002625	Akap8l	17	-	32475215	32475459	32475215	32475299	32475401	32475459	0.00231391	0.0969281	-0.171
ENSMUSG00000040701	Ap1g2	14	-	55719907	55720359	55719907	55720012	55720231	55720359	0.00249622	0.0969281	-0.084
ENSMUSG00000051517	E130306D19Rik	4	-	43511767	43512209	43511767	43511888	43512114	43512209	0.00252502	0.0969281	-0.045

## Sheet: Skipped Cassette Exon
Supplementary Data 7e. Differentially spliced skipped cassette exon junctions (FDR<10%, |delta percent spliced in or PSI (∆Ψ)|>1%) between vehicle-treated and sudemycin D6-treated mutant U2AF1-expressing bone marrow cells in vivo
Ensembl Gene ID (mm9)	Gene Symbol	Chromosome	Strand	Exon Start (0 base)	Exon End	Upstream Exon Start	Upstream Exon End	Downstream Exon Start	Downstream Exon End	Nominal p-value	FDR	Percent Spliced In (PSI or Ψ)
ENSMUSG00000026879	Gsn	2	+	35122339	35122423	35111937	35111993	35139424	35139629	0	0	0.072
ENSMUSG00000043939	A530064D06Rik	17	-	48300207	48300391	48288845	48289922	48303327	48303639	0	0	0.174
ENSMUSG00000073386	9830107B12Rik	17	-	48268526	48268617	48262554	48265524	48282346	48282658	0	0	0.21
ENSMUSG00000005982	Nat15	16	+	3894368	3894484	3884685	3884806	3897250	3897380	0	0	0.109
ENSMUSG00000060063	Alox5ap	5	+	150090751	150090822	150083956	150084056	150096919	150097001	0	0	0.045
ENSMUSG00000046876	Atxn1	13	-	46051823	46051944	45947696	45947825	46060183	46060345	0	0	0.217
ENSMUSG00000026987	Baz2b	2	-	59914926	59914968	59844099	59844246	59963519	59963797	3.33067e-16	1.83901e-13	0.097
ENSMUSG00000032540	Abhd5	9	+	122277006	122277379	122260849	122260957	122285023	122285178	2.33147e-15	1.12639e-12	0.07
ENSMUSG00000040528	Gm885	11	+	106619016	106619123	106616095	106616365	106625169	106625262	5.21805e-15	2.24086e-12	0.07
ENSMUSG00000040528	Gm885	11	+	106619016	106619128	106616095	106616365	106625169	106625262	8.21565e-15	3.17535e-12	0.067
ENSMUSG00000028859	Csf3r	4	+	125703324	125703423	125701793	125702039	125704432	125704560	1.56541e-14	5.39952e-12	-0.117
ENSMUSG00000026201	Stk16	1	+	75209707	75209803	75209460	75209581	75210150	75210272	1.67644e-14	5.39952e-12	0.094
ENSMUSG00000028649	Macf1	4	-	123118845	123118908	123117792	123118034	123122077	123122195	5.21805e-14	1.44055e-11	-0.116
ENSMUSG00000035967	Ddx26b	X	+	53747309	53747420	53746215	53746310	53749692	53749911	5.15143e-14	1.44055e-11	-0.245
ENSMUSG00000032540	Abhd5	9	+	122274253	122274339	122260725	122260957	122285023	122285178	2.95097e-13	7.12844e-11	0.184
ENSMUSG00000021709	Erbb2ip	13	-	104620267	104620411	104617986	104618103	104623577	104625108	2.921e-13	7.12844e-11	-0.1
ENSMUSG00000029780	Nt5c3	6	-	56847768	56847823	56842783	56842882	56851831	56851880	3.01836e-12	6.86234e-10	0.198
ENSMUSG00000030220	Arhgdib	6	-	136883387	136883667	136882131	136882294	136888031	136888112	4.43079e-12	9.51389e-10	-0.113
ENSMUSG00000006169	Clint1	11	+	45715712	45715787	45708561	45708631	45719682	45719969	2.77831e-11	5.65167e-09	0.089
ENSMUSG00000028859	Csf3r	4	+	125703324	125703423	125701793	125702039	125704560	125704644	3.30804e-11	6.1492e-09	-0.131
ENSMUSG00000066800	Rnasel	1	+	155600736	155602343	155599974	155600077	155603080	155603166	3.34109e-11	6.1492e-09	0.103
ENSMUSG00000037270	4932438A13Rik	3	+	36921891	36921954	36921305	36921396	36925011	36925265	1.0959e-10	1.92529e-08	-0.204
ENSMUSG00000033671	Cep350	1	-	157808273	157808317	157806849	157806961	157809604	157809690	1.51923e-10	2.55297e-08	-0.07
ENSMUSG00000021596	Mctp1	13	+	76871031	76871070	76862928	76863040	76896246	76896417	1.94816e-10	3.13735e-08	0.143
ENSMUSG00000055013	Agap1	1	+	91685737	91685899	91640302	91640471	91731008	91731163	2.56295e-10	3.96233e-08	0.108
ENSMUSG00000019961	Tmpo	10	-	90616022	90616142	90615829	90615925	90621492	90621590	3.59611e-10	5.34575e-08	-0.077
ENSMUSG00000026193	Fn1	1	-	71650233	71650503	71648883	71649071	71651543	71651657	4.24153e-10	6.07167e-08	-0.083
ENSMUSG00000040025	Ythdf2	4	-	131761428	131761630	131742602	131742862	131766666	131766724	4.45764e-10	6.15313e-08	0.182
ENSMUSG00000016756	Cmah	13	+	24487067	24487356	24467951	24468102	24508769	24508879	1.10696e-09	1.47531e-07	0.142
ENSMUSG00000026987	Baz2b	2	-	59821838	59822027	59816599	59816764	59839562	59839613	4.62437e-09	5.76554e-07	0.167
ENSMUSG00000020530	Ggnbp2	11	-	84667756	84667882	84667555	84667669	84671941	84672040	4.55182e-09	5.76554e-07	-0.033
ENSMUSG00000034480	Diap2	X	+	126360462	126360483	126355774	126355879	126437435	126437575	5.92866e-09	7.16072e-07	0.13
ENSMUSG00000055013	Agap1	1	+	91662880	91663039	91640302	91640471	91731008	91731163	8.12113e-09	8.97754e-07	0.111
ENSMUSG00000042675	Ypel3	7	+	133921567	133921611	133921284	133921467	133921819	133921928	7.81798e-09	8.97754e-07	0.048
ENSMUSG00000027900	Dram2	3	+	106353416	106353593	106350794	106350838	106355073	106355198	8.12973e-09	8.97754e-07	-0.062
ENSMUSG00000020376	Rnf130	11	+	49912747	49912841	49909277	49909482	49918050	49918255	8.40457e-09	9.02323e-07	0.058
ENSMUSG00000070031	Sp140	1	+	87527034	87527139	87522674	87522740	87529052	87529195	1.07957e-08	1.12772e-06	0.056
ENSMUSG00000022634	Yaf2	15	-	93147969	93148039	93116840	93116993	93166770	93166896	1.15236e-08	1.17208e-06	0.144
ENSMUSG00000029062	Cdk11b	4	+	154999835	154999882	154999639	154999763	155000882	155000998	1.42564e-08	1.41285e-06	0.159
ENSMUSG00000022892	App	16	-	85043820	85043988	85030476	85030610	85056568	85056771	1.62982e-08	1.57481e-06	0.088
ENSMUSG00000032479	Mtap4	9	+	109975116	109975209	109973529	109973643	109980506	109980588	1.9482e-08	1.83654e-06	-0.104
ENSMUSG00000062949	Atp11c	X	-	57482324	57482429	57476469	57478970	57489733	57489887	2.0902e-08	1.87875e-06	-0.117
ENSMUSG00000033499	Larp4b	13	+	9149071	9149182	9146646	9146750	9150110	9150164	2.0895e-08	1.87875e-06	-0.071
ENSMUSG00000025220	Mgea5	19	-	45836674	45836760	45835593	45835698	45839939	45840114	2.25339e-08	1.89334e-06	-0.105
ENSMUSG00000060131	Atp8b4	2	-	126240022	126240181	126231043	126231132	126249883	126249966	2.23912e-08	1.89334e-06	0.055
ENSMUSG00000019907	Ppp1r12a	10	+	107689812	107689980	107688895	107689000	107690380	107690551	2.17902e-08	1.89334e-06	0.109
ENSMUSG00000059436	Max	12	-	78062249	78062276	78054155	78054263	78062976	78063235	2.79486e-08	2.29833e-06	0.144
ENSMUSG00000052270	Fpr2	17	+	18029696	18029797	18024787	18024863	18030210	18030916	3.36449e-08	2.70912e-06	0.057
ENSMUSG00000033943	Mga	2	+	119766957	119767581	119764374	119764522	119771907	119772198	3.94164e-08	3.10907e-06	0.137
ENSMUSG00000055013	Agap1	1	+	91685737	91685899	91662880	91663039	91731008	91731163	4.45462e-08	3.44342e-06	0.086
ENSMUSG00000027940	Tpm3	3	+	89894934	89895013	89893931	89894001	89903449	89904487	4.97842e-08	3.77286e-06	0.042
ENSMUSG00000015189	Casd1	6	+	4569288	4569333	4564648	4564711	4569760	4569884	5.20474e-08	3.86853e-06	0.073
ENSMUSG00000000204	Slfn4	11	+	82989329	82989415	82989064	82989146	82989578	82990301	7.78199e-08	5.67498e-06	0.102
ENSMUSG00000039968	Rsbn1l	5	-	20425342	20425980	20413924	20414062	20433437	20433548	8.80066e-08	6.29899e-06	0.074
ENSMUSG00000026094	Stk17b	1	-	53833360	53833523	53828453	53828666	53841917	53842068	1.00035e-07	7.02972e-06	0.056
ENSMUSG00000034342	Cbl	9	-	43967059	43967191	43966596	43966974	43971421	43971625	1.7058e-07	1.17731e-05	-0.062
ENSMUSG00000028149	Rap1gds1	3	-	138646685	138646832	138628831	138628960	138678509	138678635	1.80069e-07	1.221e-05	0.09
ENSMUSG00000078783	Gm9733	3	-	15320413	15320767	15296550	15296661	15332149	15332302	2.01469e-07	1.34255e-05	0.122
ENSMUSG00000053101	Gpr141	13	-	19871323	19871430	19846878	19847072	19915998	19916126	2.57072e-07	1.65597e-05	0.101
ENSMUSG00000018654	Ikzf1	11	+	11658197	11658320	11654009	11654177	11668883	11669584	2.54182e-07	1.65597e-05	0.049
ENSMUSG00000030144	Clec4d	6	+	123215336	123215429	123212124	123212380	123217072	123217180	2.62593e-07	1.6638e-05	0.028
ENSMUSG00000021824	Ap3m1	14	-	21864709	21864985	21860208	21860312	21871361	21871444	2.89042e-07	1.80185e-05	0.156
ENSMUSG00000033943	Mga	2	+	119767464	119767581	119764374	119764522	119771907	119772196	3.01432e-07	1.84926e-05	0.193
ENSMUSG00000048249	A930001N09Rik	17	+	26878986	26880076	26876487	26876613	26894749	26894944	3.21121e-07	1.93927e-05	0.05
ENSMUSG00000021614	Vcan	13	-	89842522	89845402	89827889	89833106	89851809	89852103	3.93225e-07	2.33817e-05	0.114
ENSMUSG00000025498	Irf7	7	-	148450121	148450214	148449557	148449947	148450391	148450554	5.09345e-07	2.98276e-05	0.121
ENSMUSG00000074582	Arfgef2	2	+	166653041	166653165	166631087	166631335	166659970	166660117	5.27027e-07	3.04024e-05	0.087
ENSMUSG00000028708	Mknk1	4	+	115527506	115527612	115520824	115520967	115529636	115529738	6.12917e-07	3.48371e-05	0.029
ENSMUSG00000018654	Ikzf1	11	+	11661221	11661356	11654009	11654177	11668883	11672115	6.79739e-07	3.80752e-05	0.049
ENSMUSG00000031389	Arhgap4	X	-	71151495	71151558	71150989	71151202	71151767	71151930	8.11755e-07	4.48205e-05	0.104
ENSMUSG00000064138	Fam172a	13	+	78091245	78091365	78041914	78042136	78138846	78138963	8.26651e-07	4.50001e-05	0.072
ENSMUSG00000052712	BC004004	17	+	29414801	29414892	29405732	29405947	29419004	29419212	9.31523e-07	5.00047e-05	0.064
ENSMUSG00000040723	Rcsd1	1	-	167593696	167593786	167589503	167589575	167595079	167595181	1.00634e-06	5.3281e-05	0.086
ENSMUSG00000027881	Prpf38b	3	-	108713260	108713313	108711253	108711322	108714081	108714628	1.10339e-06	5.763e-05	-0.101
ENSMUSG00000029915	Clec5a	6	-	40534354	40534429	40532233	40532293	40535148	40535247	1.16989e-06	6.02883e-05	0.101
ENSMUSG00000035967	Ddx26b	X	+	53747309	53747420	53746215	53746310	53751037	53751161	1.45773e-06	7.41331e-05	-0.246
ENSMUSG00000020385	Clk4	11	+	51084038	51084097	51081666	51081733	51085301	51085524	1.61259e-06	8.09438e-05	0.062
ENSMUSG00000041126	H2afv	11	-	6333726	6333840	6329098	6329228	6339378	6339456	1.76501e-06	8.74584e-05	0.058
ENSMUSG00000056032	BC018473	11	+	116616413	116616524	116615647	116615803	116616606	116617156	2.08168e-06	0.000101844	-0.032
ENSMUSG00000022884	Eif4a2	16	+	23112423	23112530	23111889	23111969	23113239	23114003	2.17483e-06	0.000103774	-0.12
ENSMUSG00000019907	Ppp1r12a	10	+	107690380	107690551	107689812	107689980	107696811	107696902	2.17264e-06	0.000103774	-0.097
ENSMUSG00000043940	Wdfy3	5	-	102365008	102365092	102359846	102360024	102366300	102366758	2.33585e-06	0.000110098	-0.099
ENSMUSG00000034663	Bmp2k	5	+	97503651	97503762	97497417	97497575	97515761	97520886	2.45556e-06	0.000114346	0.069
ENSMUSG00000026600	Soat1	1	-	158396811	158396929	158388076	158388135	158404278	158404459	2.59172e-06	0.00011888	0.041
ENSMUSG00000022892	App	16	-	85040495	85040552	85030476	85030610	85043820	85043988	2.61444e-06	0.00011888	0.093
ENSMUSG00000039844	Rapgef1	2	+	29535256	29535370	29534652	29534789	29541624	29541803	2.69765e-06	0.000121238	-0.134
ENSMUSG00000033985	Tesk2	4	+	116397230	116397312	116393581	116393861	116414220	116414523	3.44897e-06	0.000153221	0.038
ENSMUSG00000024083	Pja2	17	-	64647064	64647250	64642179	64642365	64657962	64659007	3.81533e-06	0.000167571	0.129
ENSMUSG00000044477	Zfand3	17	+	30197754	30197795	30142180	30142253	30272267	30272450	4.20272e-06	0.000182511	0.098
ENSMUSG00000027506	Tpd52	3	-	8934991	8935040	8930787	8931174	8944610	8944712	4.92152e-06	0.000211352	0.025
ENSMUSG00000002963	Pnkp	7	+	52115446	52115554	52115257	52115315	52115729	52115801	5.09324e-06	0.000216323	0.156
ENSMUSG00000034252	Senp6	9	+	79946692	79946713	79941343	79941448	79951500	79951571	6.10976e-06	0.000256676	0.032
ENSMUSG00000026743	Mllt10	2	+	18023084	18023139	17992751	17992831	18031408	18031518	6.75207e-06	0.00028061	0.094
ENSMUSG00000033004	Mycbp2	14	-	103668574	103668682	103661918	103662038	103675005	103675107	6.85283e-06	0.000281768	0.063
ENSMUSG00000041408	Wapal	14	+	35537891	35538044	35535449	35535545	35538313	35538450	6.93658e-06	0.000282209	-0.041
ENSMUSG00000030654	Arl6ip1	7	-	125269909	125270029	125265439	125265557	125270647	125270781	7.01248e-06	0.000282326	-0.024
ENSMUSG00000058818	Lilrb3	7	-	3671238	3671523	3670783	3671089	3671704	3671740	7.77816e-06	0.000309924	0.065
ENSMUSG00000063179	Pstk	7	+	138517049	138517344	138514659	138514903	138517578	138517777	7.97576e-06	0.000311377	-0.374
ENSMUSG00000026634	Angel2	1	+	192756745	192757071	192752370	192752637	192761322	192761579	7.91654e-06	0.000311377	0.09
ENSMUSG00000022024	Sugt1	14	+	79987760	79987818	79987497	79987673	79995175	79995266	8.06425e-06	0.000311683	0.045
ENSMUSG00000055531	Cpsf6	10	-	116798829	116798940	116797911	116798416	116799069	116799243	8.23333e-06	0.000315067	-0.101
ENSMUSG00000030314	Atg7	6	+	114596958	114597079	114593150	114593172	114622995	114623162	8.44679e-06	0.000320067	0.045
ENSMUSG00000030330	Ing4	6	+	124996921	124997088	124993971	124994043	124997228	124997343	8.72938e-06	0.000327564	0.058
ENSMUSG00000024392	Bag6	17	+	35279442	35279550	35279251	35279329	35279671	35279784	9.2524e-06	0.000343851	0.132
ENSMUSG00000037236	Matr3	18	+	35747985	35748107	35747284	35747507	35750033	35751699	1.00755e-05	0.000370875	-0.045
ENSMUSG00000000826	Dnajc5	2	+	181283374	181283546	181282044	181282258	181283977	181289838	1.03368e-05	0.000376902	-0.048
ENSMUSG00000022681	Ntan1	16	+	13834773	13834887	13832429	13832527	13835227	13835541	1.07419e-05	0.000388015	-0.066
ENSMUSG00000074582	Arfgef2	2	+	166668184	166668253	166661701	166661957	166670949	166671101	1.14422e-05	0.000409484	0.071
ENSMUSG00000041974	2310008H04Rik	16	-	16048096	16048197	16037582	16037802	16053358	16053609	1.2069e-05	0.000427951	0.061
ENSMUSG00000032872	Cyb5r4	9	+	86942308	86942341	86937614	86937708	86950599	86950740	1.26365e-05	0.000444002	0.073
ENSMUSG00000039844	Rapgef1	2	+	29576162	29576258	29562717	29562920	29577743	29577829	1.35365e-05	0.00047134	-0.039
ENSMUSG00000059588	Calcrl	2	-	84247675	84247743	84217121	84217202	84265226	84265568	1.45145e-05	0.000500878	0.125
ENSMUSG00000055447	Cd47	16	+	49906893	49906925	49898152	49898245	49910981	49911196	1.67926e-05	0.000569329	0.022
ENSMUSG00000020788	Atp2a3	11	+	72802976	72803049	72802471	72802589	72805190	72806545	1.66406e-05	0.000569168	-0.092
ENSMUSG00000037174	Elf2	3	-	51103704	51103807	51070674	51070788	51111971	51112137	1.73468e-05	0.000583004	0.113
ENSMUSG00000027651	Rprd1b	2	+	157861731	157861861	157854243	157854781	157869141	157869275	1.78946e-05	0.000596228	0.081
ENSMUSG00000026914	Psmd14	2	+	61560766	61560905	61558500	61558628	61598692	61598764	1.85192e-05	0.000611767	0.106
ENSMUSG00000030605	Mfge8	7	-	86288163	86288274	86287754	86287936	86290132	86290264	1.90983e-05	0.00062555	0.238
ENSMUSG00000052337	Immt	6	+	71802756	71802861	71801765	71801874	71806905	71807042	1.99818e-05	0.000648989	-0.055
ENSMUSG00000033499	Larp4b	13	+	9157796	9158048	9157368	9157475	9163920	9163966	2.06006e-05	0.000663512	-0.102
ENSMUSG00000021814	Anxa7	14	-	21286679	21286745	21284065	21284168	21287092	21287157	2.29224e-05	0.000732191	-0.055
ENSMUSG00000009741	Ubp1	9	+	113868493	113868601	113867946	113868057	113873669	113873773	2.47063e-05	0.000782703	-0.104
ENSMUSG00000032872	Cyb5r4	9	+	86943936	86944059	86937614	86937708	86950599	86950740	3.0435e-05	0.000956352	0.042
ENSMUSG00000091694	Apol11b	15	-	77468364	77468488	77464401	77466147	77470976	77471057	3.2337e-05	0.000975243	-0.152
ENSMUSG00000022770	Dlg1	16	+	31771842	31771941	31743191	31743356	31781867	31781921	3.15986e-05	0.000975243	0.163
ENSMUSG00000019868	Vta1	10	-	14380871	14380958	14375160	14375651	14387737	14387914	3.1976e-05	0.000975243	0.053
ENSMUSG00000000838	Fmr1	X	+	65963758	65963954	65961216	65961303	65965480	65965588	3.25501e-05	0.000975243	-0.075
ENSMUSG00000032393	Dpp8	9	+	64914157	64914303	64911625	64911761	64922245	64922392	3.21704e-05	0.000975243	0.039
ENSMUSG00000092417	Gpank1	17	+	35259173	35259405	35258399	35258495	35259997	35260246	3.12527e-05	0.000974125	-0.078
ENSMUSG00000038056	Mll3	5	-	24834840	24834960	24829906	24830039	24835058	24835091	3.33656e-05	0.000988922	-0.16
ENSMUSG00000072501	Phf20l1	15	+	66429238	66429316	66428920	66429009	66435588	66435802	3.35184e-05	0.000988922	0.103
ENSMUSG00000015961	Adss	1	-	179703705	179703832	179702202	179702357	179705711	179705793	3.38441e-05	0.000990966	-0.057
ENSMUSG00000040693	Slco4c1	1	-	98733456	98733652	98728562	98728716	98734030	98734175	3.4924e-05	0.000999862	-0.049
ENSMUSG00000024805	Pcgf5	19	+	36525053	36525113	36519477	36519567	36530110	36530682	3.48902e-05	0.000999862	0.185
ENSMUSG00000032436	Cmtm7	9	-	114671024	114671123	114667922	114668004	114672336	114672510	3.47994e-05	0.000999862	0.039
ENSMUSG00000047213	Ythdf3	3	+	16083921	16083946	16083182	16083520	16089477	16089563	3.61463e-05	0.00102725	0.07
ENSMUSG00000058291	Zfp68	5	-	139057697	139057842	139053294	139053393	139058282	139058395	3.98977e-05	0.00112549	0.108
ENSMUSG00000020212	Mdm1	10	+	117585036	117585171	117583650	117584027	117587844	117588012	4.01856e-05	0.00112549	0.101
ENSMUSG00000039671	Zmynd8	2	-	165678367	165678379	165677532	165677648	165701204	165701275	4.05319e-05	0.00112702	0.194
ENSMUSG00000029062	Cdk11b	4	+	154999293	154999448	154998962	154999050	154999639	154999763	4.17334e-05	0.00115214	0.129
ENSMUSG00000054387	Mdm4	1	-	134901230	134901298	134900367	134900467	134905713	134905769	4.20809e-05	0.00115349	0.158
ENSMUSG00000020788	Atp2a3	11	+	72802976	72803062	72802471	72802589	72805190	72806545	4.33027e-05	0.00117863	-0.071
ENSMUSG00000022636	Alcam	16	-	52268902	52268941	52268273	52268612	52270759	52270892	4.55528e-05	0.0012312	0.043
ENSMUSG00000004364	Cul3	1	-	80318359	80318505	80300654	80300768	80319433	80319631	4.73989e-05	0.00126343	-0.037
ENSMUSG00000004319	Clcn3	8	-	63454528	63454704	63417436	63420211	63461572	63462083	4.72772e-05	0.00126343	0.198
ENSMUSG00000058291	Zfp68	5	-	139057697	139057787	139053266	139053393	139058282	139058395	5.20352e-05	0.00137751	0.127
ENSMUSG00000031516	Dctn6	8	-	35161972	35162155	35160242	35160348	35169395	35169460	5.27781e-05	0.00138767	-0.063
ENSMUSG00000020166	Cnot2	10	-	115954372	115954439	115944096	115944244	115986088	115986231	5.31574e-05	0.0013882	0.063
ENSMUSG00000019820	Utrn	10	-	12135248	12135287	12134978	12135044	12141394	12141531	5.37231e-05	0.00139356	-0.278
ENSMUSG00000033429	Mcee	7	+	71545054	71545392	71537530	71537729	71556720	71557007	5.70393e-05	0.00146971	0.116
ENSMUSG00000004668	Abca13	11	+	9197084	9198887	9190270	9194968	9201262	9201372	6.06848e-05	0.00155329	-0.051
ENSMUSG00000016756	Cmah	13	+	24487067	24487356	24467951	24468102	24509092	24509293	6.12846e-05	0.00155832	0.156
ENSMUSG00000031229	Atrx	X	-	103106808	103106993	103086255	103086311	103124297	103124709	6.21438e-05	0.00156128	0.271
ENSMUSG00000027778	Ift80	3	-	68731648	68731713	68722411	68722547	68734743	68734907	6.22088e-05	0.00156128	-0.16
ENSMUSG00000025162	Csnk1d	11	-	120826261	120826324	120823062	120825220	120829308	120829448	6.78403e-05	0.00167062	-0.088
ENSMUSG00000061306	Slc38a10	11	-	119969780	119969804	119967747	119967924	119970745	119970850	6.69574e-05	0.00166961	-0.298
ENSMUSG00000017843	Ppp2r5c	12	+	111812954	111813071	111808905	111808978	111818610	111821271	6.78623e-05	0.00167062	0.133
ENSMUSG00000018501	Ncor1	11	-	62162854	62162995	62158736	62158820	62164879	62165048	6.84054e-05	0.00167334	-0.048
ENSMUSG00000090394	4930523C07Rik	1	+	162000830	162000934	161974514	161974884	162005161	162008559	6.92571e-05	0.00168351	0.058
ENSMUSG00000005481	Ddx39	8	+	86245364	86245423	86244855	86245039	86245632	86246260	7.12077e-05	0.00172011	0.043
ENSMUSG00000028797	2510006D16Rik	4	+	129278650	129278869	129278226	129278487	129279438	129279505	7.70435e-05	0.00184952	0.086
ENSMUSG00000035967	Ddx26b	X	+	53749692	53749911	53746215	53746310	53751037	53751161	7.78048e-05	0.00184954	-0.037
ENSMUSG00000052337	Immt	6	+	71802723	71802861	71801765	71801874	71806905	71807042	7.84236e-05	0.00184954	-0.074
ENSMUSG00000050912	Tmem123	9	+	7789299	7789385	7768289	7768340	7790841	7791048	7.84797e-05	0.00184954	-0.047
ENSMUSG00000032479	Mtap4	9	+	109966731	109966953	109965520	109965627	109969988	109970172	7.98901e-05	0.00187137	0.069
ENSMUSG00000055541	Lair1	7	-	4007398	4007555	3980308	3980638	4014670	4014718	8.12791e-05	0.00189243	0.156
ENSMUSG00000034480	Diap2	X	+	126335930	126335963	126284340	126284652	126338548	126338725	8.39866e-05	0.00194376	-0.09
ENSMUSG00000029782	Tmem209	6	-	30456785	30456917	30455732	30455974	30458453	30458512	9.73579e-05	0.00223981	-0.145
ENSMUSG00000033114	Slc35d2	13	-	64199622	64199705	64198871	64198992	64200577	64200656	9.94305e-05	0.00227396	-0.092
ENSMUSG00000057406	Whsc1	5	+	34214055	34214150	34211402	34211527	34221706	34221838	0.000101548	0.00229522	0.043
ENSMUSG00000036087	Slain2	5	+	73357042	73357120	73349387	73349525	73365769	73365941	0.000100866	0.00229321	0.133
ENSMUSG00000027575	Arfgap1	2	+	180702238	180702519	180701949	180702034	180705755	180705819	0.000108655	0.00244158	-0.243
ENSMUSG00000036180	Gatad2a	8	-	72436062	72436137	72435575	72435768	72436821	72437123	0.000113204	0.00251793	-0.082
ENSMUSG00000029227	Fip1l1	5	+	74981070	74981097	74968453	74968610	74983027	74983082	0.000113356	0.00251793	0.177
ENSMUSG00000040528	Gm885	11	+	106619016	106619128	106616095	106616365	106622496	106622610	0.000125563	0.00277316	0.024
ENSMUSG00000022884	Eif4a2	16	+	23109192	23109332	23108791	23108924	23110057	23110226	0.000130492	0.00286564	0.104
ENSMUSG00000027575	Arfgap1	2	+	180702306	180702519	180701969	180702034	180705755	180705819	0.000132641	0.00289637	-0.267
ENSMUSG00000049550	Clip1	5	-	124085182	124085287	124080233	124081178	124090502	124090563	0.000134165	0.00291319	0.105
ENSMUSG00000037646	Vps13b	15	+	35536884	35537119	35527149	35527277	35547352	35547573	0.000135077	0.0029166	0.036
ENSMUSG00000021905	Dph3	14	-	32898092	32898167	32896354	32896432	32898595	32898795	0.00013618	0.0029241	-0.085
ENSMUSG00000026335	Pam	1	-	99760779	99761097	99749679	99749809	99780702	99780774	0.000140125	0.00299217	0.06
ENSMUSG00000048924	Ccdc125	13	+	101454240	101454326	101452721	101452799	101457063	101457146	0.000150394	0.00319381	-0.068
ENSMUSG00000021000	Ctage5	12	+	60277317	60277446	60275092	60275175	60280836	60280995	0.000153801	0.00324831	-0.029
ENSMUSG00000020700	Map3k3	11	+	106012322	106012454	106011583	106011732	106012931	106013061	0.000165315	0.00347251	0.038
ENSMUSG00000000204	Slfn4	11	+	83000026	83001066	82993172	82993258	83002164	83003723	0.000177358	0.00368543	0.057
ENSMUSG00000032035	Ets1	9	+	32545683	32545944	32541524	32541773	32560383	32560502	0.000177356	0.00368543	0.042
ENSMUSG00000087107	AI662270	11	+	83037953	83038133	83037077	83037153	83039035	83040106	0.000186067	0.00381128	-0.033
ENSMUSG00000061306	Slc38a10	11	-	119969780	119969867	119967747	119967924	119970745	119970850	0.000186373	0.00381128	-0.088
ENSMUSG00000033845	Mrpl15	1	-	4774031	4774186	4772648	4772814	4775653	4775820	0.000186042	0.00381128	-0.059
ENSMUSG00000029283	Cdc7	5	+	107403619	107403715	107402795	107403039	107404503	107404679	0.000189271	0.00385018	-0.118
ENSMUSG00000019188	H13	2	+	152529730	152529930	152521217	152521320	152530357	152530772	0.000190503	0.00385495	0.1
ENSMUSG00000037236	Matr3	18	+	35731496	35732589	35721811	35721946	35737211	35737273	0.000192506	0.00387519	0.042
ENSMUSG00000039361	Picalm	7	+	97330728	97330878	97326009	97326113	97337659	97337767	0.000198923	0.0039836	-0.073
ENSMUSG00000021846	Peli2	14	+	48787871	48788001	48740599	48740908	48859884	48859986	0.000202154	0.00402746	0.083
ENSMUSG00000059119	Nap1l4	7	-	150704754	150704790	150699483	150700542	150706288	150706345	0.000208558	0.00413372	-0.165
ENSMUSG00000028931	Kcnab2	4	-	151808890	151808932	151786925	151786969	151809913	151810046	0.000221577	0.00436936	0.115
ENSMUSG00000058291	Zfp68	5	-	139057697	139057793	139053266	139053393	139058282	139058395	0.000223853	0.00439183	0.129
ENSMUSG00000037860	Aim2	1	+	175393989	175394178	175392037	175392451	175395101	175396171	0.000225195	0.00439585	0.035
ENSMUSG00000027219	Slc28a2	2	+	122282056	122282138	122281294	122281492	122283619	122283718	0.000239844	0.00465827	-0.035
ENSMUSG00000040225	Prrc2c	1	-	164605735	164605972	164603532	164603787	164606821	164606948	0.000256804	0.00496273	-0.103
ENSMUSG00000025648	Pfkfb4	9	+	108900886	108901020	108894060	108894157	108901157	108901254	0.000267426	0.0051423	-0.04
ENSMUSG00000027288	Zfp106	2	-	120365030	120365228	120357330	120357958	120371578	120371640	0.000272779	0.00521926	0.182
ENSMUSG00000029915	Clec5a	6	-	40534354	40534429	40529371	40529478	40535148	40535247	0.00027473	0.00523069	0.094
ENSMUSG00000019907	Ppp1r12a	10	+	107689812	107689980	107688895	107689000	107696811	107696902	0.000277153	0.00524898	0.088
ENSMUSG00000073139	BC023829	X	-	67718177	67718261	67716019	67716196	67720328	67720536	0.000278406	0.00524898	-0.141
ENSMUSG00000023942	Slc29a1	17	-	45730280	45730512	45729127	45729210	45732430	45732490	0.000289995	0.00544093	-0.108
ENSMUSG00000021709	Erbb2ip	13	-	104620267	104620411	104613393	104613486	104623577	104625108	0.000304393	0.00568347	-0.078
ENSMUSG00000028175	Depdc1a	3	+	159185489	159186320	159183793	159183934	159186740	159186913	0.000314921	0.00585177	-0.12
ENSMUSG00000029720	Lrch4	5	+	138079882	138079966	138079666	138079770	138080349	138080426	0.000327492	0.00605624	0.034
ENSMUSG00000027177	Hipk3	2	-	104274283	104274346	104273711	104274002	104274494	104274656	0.000335704	0.00617855	-0.037
ENSMUSG00000028797	2510006D16Rik	4	+	129278650	129278777	129278226	129278487	129279438	129279505	0.000339252	0.00621426	0.082
ENSMUSG00000047613	A430005L14Rik	4	+	153333864	153333971	153331374	153331431	153334639	153334843	0.000362517	0.0066091	0.095
ENSMUSG00000002608	Ccdc97	7	-	26503163	26503298	26500922	26501206	26503936	26504025	0.000381134	0.00691588	-0.055
ENSMUSG00000046111	5830418K08Rik	9	-	15129950	15130190	15128592	15128735	15130518	15130621	0.000396361	0.00715858	-0.129
ENSMUSG00000020923	Ubtf	11	-	102172239	102172350	102171756	102171890	102172693	102172814	0.000405697	0.00725935	-0.079
ENSMUSG00000027288	Zfp106	2	-	120365030	120365228	120361155	120361415	120371578	120371640	0.000405573	0.00725935	0.06
ENSMUSG00000053101	Gpr141	13	-	19896858	19896926	19846878	19847072	19915998	19916126	0.000409628	0.0072959	0.077
ENSMUSG00000005339	Fcer1a	1	-	175156857	175156878	175155430	175155688	175157257	175157360	0.000412984	0.00732193	0.068
ENSMUSG00000023984	Gm20517	17	+	47755757	47756011	47749911	47750066	47786898	47788562	0.00042024	0.00741657	0.098
ENSMUSG00000026727	Rsu1	2	-	13163371	13163422	13145931	13146052	13192537	13192649	0.000427403	0.0075087	0.023
ENSMUSG00000052337	Immt	6	+	71802759	71802861	71801765	71801874	71806905	71806949	0.000432508	0.007564	-0.119
ENSMUSG00000057191	AB124611	9	+	21344285	21344329	21333206	21333527	21349120	21349775	0.000437907	0.00762062	0.335
ENSMUSG00000056342	Usp34	11	+	23386817	23386958	23384101	23384181	23387078	23387222	0.000439689	0.00762062	-0.063
ENSMUSG00000019961	Tmpo	10	-	90615829	90615925	90615372	90615483	90621492	90621590	0.000457257	0.00788973	-0.027
ENSMUSG00000020528	Prpsap2	11	-	61570083	61570179	61569696	61569847	61575455	61575564	0.000468767	0.00805238	-0.177
ENSMUSG00000041133	Smc1a	X	+	148457288	148457477	148450970	148451183	148460780	148460984	0.000476869	0.0081553	0.073
ENSMUSG00000039286	Fndc3b	3	-	27358866	27358972	27357638	27357811	27362696	27362768	0.000489485	0.00833418	0.16
ENSMUSG00000024561	Mbd1	18	+	74435557	74435725	74434996	74435071	74436060	74436369	0.000497161	0.00842774	0.161
ENSMUSG00000027508	Pag1	3	-	9752412	9752486	9706082	9706289	9787261	9787320	0.000515613	0.00870237	0.027
ENSMUSG00000059474	Mbtd1	11	+	93780144	93780261	93773727	93773772	93782680	93782798	0.000527454	0.00886351	0.052
ENSMUSG00000026914	Psmd14	2	+	61558500	61558628	61549836	61549930	61598692	61598764	0.000564006	0.00943673	0.051
ENSMUSG00000024187	Itfg3	17	-	26362856	26362968	26357225	26357525	26380950	26381168	0.000568867	0.00947702	0.164
ENSMUSG00000047613	A430005L14Rik	4	+	153333857	153333971	153331345	153331431	153334639	153335101	0.000578561	0.00959715	0.07
ENSMUSG00000020166	Cnot2	10	-	115974276	115974334	115944096	115944244	115986088	115986231	0.000594985	0.00982743	0.264
ENSMUSG00000000204	Slfn4	11	+	82998769	82998948	82993172	82993258	83002164	83003723	0.000617479	0.0101556	0.041
ENSMUSG00000040479	Dgkz	2	-	91784178	91784256	91782784	91782841	91805576	91805744	0.000626997	0.0102684	0.171
ENSMUSG00000020385	Clk4	11	+	51084038	51084097	51080672	51080833	51085301	51085524	0.000629702	0.0102692	0.083
ENSMUSG00000046201	Scaf8	17	+	3122052	3122114	3114971	3115418	3145074	3145158	0.000640349	0.0103989	0.072
ENSMUSG00000034902	Pip5k1c	10	+	80780070	80780148	80777736	80777863	80780510	80780999	0.000654492	0.0105841	-0.072
ENSMUSG00000036501	Fam13b	18	-	34656987	34657200	34654252	34654430	34659339	34659506	0.000664188	0.0106962	-0.103
ENSMUSG00000055204	Ankrd17	5	-	90711875	90712628	90707267	90707416	90714065	90714168	0.000685038	0.0109862	0.122
ENSMUSG00000069049	Eif2s3y	Y	+	349821	349916	348490	348612	351076	351235	0.000717829	0.0114645	-0.064
ENSMUSG00000043587	Acpl2	9	-	96756452	96756613	96740377	96740536	96756786	96756918	0.000741867	0.0117371	0.04
ENSMUSG00000071172	Srsf3	17	+	29176398	29176854	29175434	29175569	29177719	29177758	0.000739873	0.0117371	0.033
ENSMUSG00000027593	Raly	2	+	154646742	154646825	154616868	154617284	154683004	154683269	0.000744007	0.0117371	0.057
ENSMUSG00000022892	App	16	-	84971652	84971706	84965914	84966015	84978308	84978530	0.000759463	0.0119322	0.039
ENSMUSG00000068921	Dap3	3	-	88732368	88732449	88730932	88730992	88733317	88733448	0.000766114	0.011988	-0.052
ENSMUSG00000037536	Fbxo34	14	+	48126939	48127121	48092308	48092392	48145879	48145989	0.00077647	0.012101	0.085
ENSMUSG00000038145	Snrk	9	+	122043078	122043194	122041010	122041060	122046023	122046294	0.000819872	0.0127261	-0.121
ENSMUSG00000044791	Setd2	9	+	110479625	110479793	110476115	110476778	110492891	110492940	0.000824059	0.0127399	0.039
ENSMUSG00000018501	Ncor1	11	-	62162896	62162995	62158736	62158820	62164879	62165048	0.000840001	0.0129347	-0.052
ENSMUSG00000048874	Phf3	1	-	30886687	30888404	30881054	30881364	30893949	30894111	0.000853562	0.0130913	0.042
ENSMUSG00000029106	Add1	5	+	34940817	34941096	34916413	34916562	34943972	34944187	0.00086339	0.0131897	-0.056
ENSMUSG00000007850	Hnrnph1	11	+	50194960	50195099	50193322	50193466	50196038	50196217	0.000879537	0.0133835	-0.04
ENSMUSG00000046311	Zfp62	11	+	49028027	49028156	49027091	49027144	49028565	49028679	0.000891839	0.0134647	-0.044
ENSMUSG00000031996	Aplp2	9	-	30963774	30963810	30960998	30961084	30965279	30965432	0.000887138	0.0134462	0.069
ENSMUSG00000030180	Kdm5a	6	+	120365233	120365372	120362172	120362528	120368576	120368756	0.000903269	0.0135842	-0.048
ENSMUSG00000036940	Kdm1a	4	-	136137954	136138014	136132985	136133119	136148879	136149045	0.000920542	0.0137903	0.089
ENSMUSG00000049744	Arhgap15	2	+	43745947	43746037	43712325	43712413	43919281	43919380	0.00092788	0.0138465	0.022
ENSMUSG00000040374	Pxmp3	3	-	5570486	5570629	5563619	5563729	5576037	5576150	0.000946163	0.0140651	0.052
ENSMUSG00000057335	Cep170	1	-	178699363	178699657	178691481	178691631	178699843	178700001	0.00103165	0.0152771	0.097
ENSMUSG00000024236	Svil	18	+	4971087	4971195	4920537	4920872	5037105	5037163	0.00106453	0.0156442	0.095
ENSMUSG00000029234	Tmem165	5	+	76636826	76636932	76633661	76633841	76637534	76638270	0.0010702	0.0156679	-0.025
ENSMUSG00000026068	Il18rap	1	+	40599834	40599972	40598731	40598883	40604611	40604785	0.00107525	0.0156825	-0.028
ENSMUSG00000041268	Dmxl2	9	-	54253554	54253720	54251763	54252028	54254403	54254501	0.00106423	0.0156442	-0.05
ENSMUSG00000016756	Cmah	13	+	24508769	24508879	24467951	24468102	24509092	24509293	0.00111332	0.0161766	0.052
ENSMUSG00000049659	Aftph	11	-	20596753	20598376	20592467	20592591	20603713	20603836	0.00113095	0.0163712	0.076
ENSMUSG00000027203	Dut	2	+	125076708	125076753	125074901	125074993	125082584	125082659	0.00115373	0.0166141	0.026
ENSMUSG00000047767	Atg16l2	7	-	108443372	108443435	108442389	108442498	108444634	108444748	0.00115633	0.0166141	0.052
ENSMUSG00000037808	Fam76b	9	+	13641102	13641160	13640546	13640627	13641280	13641416	0.00116869	0.0167296	-0.121
ENSMUSG00000044477	Zfand3	17	+	30290247	30290313	30272267	30272450	30329507	30329675	0.00119403	0.0169692	0.038
ENSMUSG00000020716	Nf1	11	+	79276734	79276797	79272272	79272408	79282218	79282377	0.00119764	0.0169692	-0.192
ENSMUSG00000030047	Arhgap25	6	-	87445906	87446106	87442171	87442259	87482819	87483229	0.0011986	0.0169692	0.032
ENSMUSG00000002107	Celf2	2	-	6528927	6529007	6525069	6525228	6536733	6536868	0.00120505	0.0169983	-0.037
ENSMUSG00000079481	Nhsl2	X	+	99268690	99268818	99266662	99266818	99271500	99271616	0.00121017	0.0170084	-0.104
ENSMUSG00000036155	Mgat5	1	+	129146366	129146416	129101562	129102004	129203210	129203593	0.00121914	0.0170724	0.05
ENSMUSG00000002458	Rgs19	2	-	181424081	181424316	181423126	181424000	181424406	181424481	0.00123104	0.0171768	0.027
ENSMUSG00000031229	Atrx	X	-	103095219	103095332	103086255	103086311	103124297	103124736	0.00124646	0.0172673	0.081
ENSMUSG00000030327	Necap1	6	+	122831518	122831600	122830675	122830780	122832285	122832394	0.00124632	0.0172673	0.065
ENSMUSG00000040396	Abhd13	8	+	9982863	9982970	9977706	9978019	9987384	9992155	0.00126012	0.0173942	0.13
ENSMUSG00000021972	Hmbox1	14	-	65506411	65506497	65480352	65480463	65515486	65515963	0.00128351	0.0176031	0.032
ENSMUSG00000024483	Ankhd1	18	+	36740721	36740869	36738271	36738428	36743265	36743413	0.00128437	0.0176031	-0.025
ENSMUSG00000024613	Tcof1	18	-	60986993	60987101	60982473	60982644	60988018	60988213	0.00130198	0.0177815	-0.14
ENSMUSG00000034247	Plekhm1	11	-	103248271	103248662	103241347	103241666	103256001	103256628	0.00131604	0.0179102	0.06
ENSMUSG00000079481	Nhsl2	X	+	99269120	99269313	99266662	99266818	99271500	99271616	0.00135937	0.018435	-0.061
ENSMUSG00000052337	Immt	6	+	71803166	71803262	71802756	71802861	71806905	71807042	0.00138007	0.0186502	0.06
ENSMUSG00000043008	Klhl6	16	-	19966027	19966193	19956997	19957447	19982789	19983110	0.00139024	0.0187222	0.028
ENSMUSG00000029505	Ep400	5	-	111182822	111182933	111170988	111171079	111184415	111185785	0.00141207	0.0189501	-0.049
ENSMUSG00000020385	Clk4	11	+	51081666	51081733	51080672	51080833	51084038	51084097	0.00146723	0.0196223	-0.159
ENSMUSG00000027104	Atf2	2	-	73708679	73708742	73701225	73701295	73711726	73711802	0.00148294	0.0196355	-0.146
ENSMUSG00000028329	Xpa	4	-	46193078	46193270	46188093	46188287	46195989	46196107	0.00148101	0.0196355	0.045
ENSMUSG00000025648	Pfkfb4	9	+	108900903	108901020	108893946	108894157	108901157	108901254	0.00148346	0.0196355	-0.023
ENSMUSG00000028917	Plekhm2	4	-	141193339	141193399	141190167	141190393	141195590	141195777	0.00150432	0.0198437	-0.188
ENSMUSG00000024293	Esco1	18	-	10588436	10588548	10585975	10586039	10595673	10595873	0.00151133	0.0198683	0.1
ENSMUSG00000032740	Ccdc88a	11	+	29397342	29397426	29393878	29394093	29398408	29398612	0.0015384	0.0201557	0.094
ENSMUSG00000042759	Apobr	7	+	133728889	133728979	133728504	133728582	133731410	133731465	0.00162124	0.0211692	0.08
ENSMUSG00000014195	Dnajc7	11	-	100450992	100451092	100446295	100446369	100451211	100451303	0.00162794	0.0211851	0.028
ENSMUSG00000041765	Ubac2	14	+	122382489	122382537	122372830	122372954	122393446	122393692	0.00165489	0.0214636	0.044
ENSMUSG00000021068	Nin	12	-	71143118	71145239	71141741	71141867	71146133	71146624	0.00167209	0.0216142	0.035
ENSMUSG00000078923	Ube2v1	2	-	167454669	167454788	167443328	167443477	167457439	167457487	0.00168455	0.0217026	0.034
ENSMUSG00000071337	Tia1	6	+	86373599	86373665	86369922	86370405	86374338	86374414	0.00169019	0.0217029	0.125
ENSMUSG00000032594	Ip6k1	9	+	107947576	107947644	107947055	107947231	107947793	107948474	0.00171752	0.0219809	0.111
ENSMUSG00000038733	Wdr26	1	-	183110596	183110779	183107805	183107962	183111434	183111620	0.00175053	0.0222559	-0.027
ENSMUSG00000029106	Add1	5	+	34940918	34941096	34916417	34916562	34943972	34944187	0.00174379	0.0222434	-0.049
ENSMUSG00000078671	Chd2	7	-	80685657	80685790	80664362	80664594	80686131	80686632	0.00176144	0.0223212	0.036
ENSMUSG00000016495	5033414D02Rik	19	-	29424849	29424959	29423194	29423495	29432806	29432893	0.00177074	0.0223657	0.085
ENSMUSG00000015165	Hnrnpl	7	+	29602353	29602423	29600298	29600371	29603479	29603551	0.00178806	0.0225109	-0.045
ENSMUSG00000066036	Ubr4	4	+	138991863	138991947	138990924	138991099	138992036	138992174	0.00179467	0.0225208	-0.052
ENSMUSG00000032381	Fam96a	9	+	65981238	65981288	65980333	65980498	65984108	65984154	0.00184413	0.0230666	0.067
ENSMUSG00000038369	Ncoa6	2	-	155231210	155234186	155228407	155228476	155237260	155237382	0.00185577	0.0231373	0.136
ENSMUSG00000034731	Dgkh	14	-	78975693	78975824	78969877	78969964	78977255	78977364	0.00188723	0.0234538	0.035
ENSMUSG00000040481	Bptf	11	-	106948025	106948211	106943826	106944014	106956315	106956504	0.00196395	0.024329	0.113
ENSMUSG00000015882	Lcorl	5	-	46167658	46167738	46166630	46166760	46186531	46186597	0.0019817	0.0244705	-0.089
ENSMUSG00000023452	Pisd	5	-	33083271	33083437	33081784	33082021	33084857	33085123	0.00200501	0.0245978	-0.069
ENSMUSG00000018363	Smurf2	11	-	106730310	106730422	106729848	106729982	106732815	106732924	0.00201824	0.0246073	0.055
ENSMUSG00000046949	Nqo2	13	+	34074316	34074418	34073293	34073407	34077184	34080334	0.0020111	0.0245978	0.033
ENSMUSG00000036469	2016-03-01	8	+	68910707	68911460	68910338	68910418	68942714	68942895	0.00200786	0.0245978	0.027
ENSMUSG00000026918	Brd3	2	-	27308919	27308970	27308352	27308594	27309832	27310024	0.00205432	0.0249684	-0.09
ENSMUSG00000022255	Mtdh	15	+	34069495	34069652	34066441	34066582	34070446	34070465	0.00207249	0.0251103	-0.082
ENSMUSG00000031392	Irak1	X	-	71263239	71263356	71262468	71262850	71263468	71263705	0.00207978	0.0251199	0.051
ENSMUSG00000011958	Bnip2	9	+	69852112	69852148	69851375	69851474	69854870	69856124	0.0021013	0.0252884	-0.07
ENSMUSG00000046311	Zfp62	11	+	49028056	49028156	49027091	49027144	49028565	49032318	0.00210682	0.0252884	-0.054
ENSMUSG00000026914	Psmd14	2	+	61560766	61560818	61558500	61558628	61598692	61598764	0.00217356	0.0260087	0.029
ENSMUSG00000033335	Dnm2	9	+	21261946	21262020	21229351	21229700	21270025	21270175	0.00218904	0.0261131	0.023
ENSMUSG00000020064	Herc4	10	+	62766592	62766616	62761867	62761987	62769095	62769194	0.00220504	0.026223	0.114
ENSMUSG00000037860	Aim2	1	+	175384354	175384444	175382958	175383079	175385464	175385746	0.00221664	0.0262801	-0.168
ENSMUSG00000023942	Slc29a1	17	-	45730280	45730381	45729127	45729210	45732430	45732492	0.00224298	0.026511	-0.168
ENSMUSG00000027615	Hps3	3	-	19930558	19930805	19930313	19930409	19935048	19935302	0.00231364	0.0272629	0.063
ENSMUSG00000041642	Kif21b	1	+	138063738	138063777	138061594	138061708	138065763	138065900	0.00233224	0.0273985	0.116
ENSMUSG00000009207	Lnp	2	-	74366148	74366231	74360096	74360354	74367687	74367858	0.00235553	0.0275883	0.084
ENSMUSG00000037902	Sirpa	2	+	129441182	129441500	129434639	129434996	129444192	129444306	0.00238878	0.0278931	0.043
ENSMUSG00000040407	Akap9	5	+	4001404	4001758	3992045	3992138	4003560	4003782	0.00246012	0.0286397	0.073
ENSMUSG00000026771	Spopl	2	-	23397038	23397135	23392980	23393158	23398716	23398844	0.00249533	0.0289624	0.125
ENSMUSG00000043411	Usp48	4	+	137193679	137193805	137190812	137190923	137200257	137200413	0.00250953	0.02904	0.225
ENSMUSG00000032366	Tpm1	9	-	66895930	66896056	66895592	66895718	66896825	66897008	0.00256425	0.0294823	0.151
ENSMUSG00000036402	Gng12	6	+	66893818	66893871	66864446	66864504	66965718	66965837	0.00255905	0.0294823	0.133
ENSMUSG00000028826	Tmem57	4	-	134392237	134392364	134389112	134389236	134393763	134393905	0.00257064	0.0294823	-0.096
ENSMUSG00000061288	Taok3	5	+	117635535	117635620	117583596	117583784	117643637	117643848	0.00258657	0.0295772	0.036
ENSMUSG00000068921	Dap3	3	-	88732130	88732289	88730932	88730992	88733317	88733448	0.00264599	0.0301365	-0.124
ENSMUSG00000028420	Tmem38b	4	+	53853498	53853655	53838928	53839092	53861737	53861922	0.00265108	0.0301365	0.04
ENSMUSG00000044791	Setd2	9	+	110479625	110479842	110476387	110476778	110492891	110492940	0.00270827	0.0306964	0.041
ENSMUSG00000019843	Fyn	10	+	39249724	39249880	39246586	39246736	39251821	39252001	0.0028134	0.031702	-0.12
ENSMUSG00000021432	Slc35b3	13	-	39034927	39035035	39031743	39031841	39045977	39046099	0.00280425	0.0316913	0.12
ENSMUSG00000020910	2310004I24Rik	11	-	66865182	66865280	66854894	66855609	66866036	66866072	0.00286439	0.0321827	0.123
ENSMUSG00000020166	Cnot2	10	-	115964882	115965005	115944096	115944244	115986088	115986231	0.00295429	0.0328802	0.068
ENSMUSG00000025326	Ube3a	7	+	66496336	66496403	66484121	66484641	66498719	66498839	0.00295689	0.0328802	0.137
ENSMUSG00000022680	Pdxdc1	16	-	13859202	13859251	13857469	13857595	13860046	13860131	0.00296049	0.0328802	-0.207
ENSMUSG00000014504	Srp19	18	+	34493946	34494018	34491403	34491479	34494110	34494222	0.00294766	0.0328802	-0.037
ENSMUSG00000022295	Atp6v1c1	15	+	38616558	38616651	38612695	38612764	38616770	38616864	0.00299816	0.0332031	-0.044
ENSMUSG00000001768	Rin2	2	+	145648345	145648497	145648000	145648101	145670446	145670554	0.00304027	0.0335732	0.091
ENSMUSG00000029142	Mrpl33	5	+	31931988	31932093	31918753	31918860	31952675	31952857	0.00306841	0.0337875	0.174
ENSMUSG00000040528	Gm885	11	+	106622496	106622610	106616095	106616365	106625169	106625262	0.00308102	0.03383	0.072
ENSMUSG00000030144	Clec4d	6	+	123220298	123220414	123212124	123212380	123224675	123225286	0.00316553	0.0346594	0.033
ENSMUSG00000019769	Syne1	10	+	5081775	5081931	5081309	5081453	5083724	5083889	0.00318582	0.0347831	-0.038
ENSMUSG00000047284	Neurl4	11	+	69717155	69717221	69716509	69716954	69717366	69717665	0.00324239	0.035301	0.095
ENSMUSG00000028559	Osbpl9	4	-	108764265	108764304	108759999	108760090	108771107	108771158	0.0032858	0.0356731	0.102
ENSMUSG00000027014	Cwc22	2	-	77778358	77778419	77774649	77774779	77784206	77784246	0.00342244	0.036988	0.107
ENSMUSG00000026027	Stradb	1	+	59049047	59049219	59047856	59047980	59049494	59049599	0.00342606	0.036988	0.14
ENSMUSG00000027550	Lrrcc1	3	+	14554303	14554505	14551387	14551527	14557188	14557374	0.00344106	0.0370465	-0.08
ENSMUSG00000070003	Ssbp4	8	-	73123738	73123798	73123586	73123656	73124294	73124384	0.00347684	0.0372243	0.108
ENSMUSG00000056211	R3hdm1	1	+	130059345	130059435	130049765	130049976	130064469	130064584	0.00346391	0.037189	0.095
ENSMUSG00000020458	Rtn4	11	+	29606409	29608770	29605534	29605591	29633632	29633840	0.00359775	0.0383066	-0.211
ENSMUSG00000047213	Ythdf3	3	+	16086966	16087115	16083235	16083520	16089477	16089563	0.00359758	0.0383066	0.33
ENSMUSG00000048249	A930001N09Rik	17	+	26878986	26880076	26852594	26852719	26894749	26894944	0.00374278	0.0397414	0.062
ENSMUSG00000031781	Ciapin1	8	-	97350534	97350608	97349115	97349231	97352176	97352339	0.00378325	0.0400609	-0.062
ENSMUSG00000021495	Fam193b	13	-	55665880	55665941	55657343	55657586	55671065	55672481	0.00380483	0.0401794	0.098
ENSMUSG00000056962	Jmjd6	11	-	116701151	116701245	116700303	116700442	116701723	116701859	0.00383939	0.0404339	0.068
ENSMUSG00000016756	Cmah	13	+	24528488	24528626	24527475	24527557	24530990	24531126	0.00389924	0.0409526	0.074
ENSMUSG00000035824	Tk2	8	-	106760671	106760745	106755059	106755148	106762643	106762733	0.00392096	0.0410691	0.133
ENSMUSG00000024483	Ankhd1	18	+	36784162	36784921	36774368	36774471	36791720	36791866	0.00397202	0.0414915	0.08
ENSMUSG00000026743	Mllt10	2	+	18004137	18004352	17992751	17992831	18031408	18031518	0.00408068	0.0425117	0.186
ENSMUSG00000022185	Acin1	14	-	55297579	55297699	55285909	55285998	55298077	55298189	0.00411665	0.0427711	0.074
ENSMUSG00000026333	Gin1	1	+	99672023	99672169	99666755	99666832	99673902	99674716	0.00414349	0.0429345	-0.105
ENSMUSG00000031683	Lsm6	8	-	81343885	81343984	81336874	81336979	81344946	81345039	0.00418771	0.0432768	0.085
ENSMUSG00000005886	Ncoa2	1	-	13289743	13289803	13276049	13276106	13364018	13364110	0.00422212	0.043516	0.099
ENSMUSG00000041707	1810011H11Rik	14	+	33618309	33618363	33599148	33599282	33630032	33631154	0.00428368	0.0440331	-0.074
ENSMUSG00000026254	Eif4e2	1	+	89110920	89111070	89110553	89110594	89116155	89116270	0.00431634	0.044251	-0.06
ENSMUSG00000038145	Snrk	9	+	122041010	122041060	122026464	122026525	122046023	122046719	0.00436246	0.0446055	0.107
ENSMUSG00000054400	Cklf	8	+	106785373	106785469	106781184	106781343	106786067	106786103	0.00437551	0.044621	-0.144
ENSMUSG00000021224	Numb	12	-	85138146	85138293	85136388	85137104	85140457	85140607	0.00443739	0.045133	-0.036
ENSMUSG00000053063	Clec12a	6	+	129303369	129303468	129300261	129300529	129309425	129309433	0.00456387	0.0462975	0.133
ENSMUSG00000037234	Hook3	8	-	27158723	27158811	27150140	27150223	27169711	27169852	0.00458243	0.0463641	0.034
ENSMUSG00000038538	Ubn2	6	+	38402869	38402971	38390532	38390547	38411474	38411612	0.00463469	0.0466486	0.257
ENSMUSG00000033545	Znrf1	8	+	114133192	114133288	114060741	114061464	114143105	114143211	0.00463289	0.0466486	0.03
ENSMUSG00000000386	Mx1	16	-	97677095	97677250	97676696	97676835	97677828	97677966	0.00465323	0.0467136	0.125
ENSMUSG00000024949	Sf1	19	+	6368363	6368439	6365663	6365792	6371266	6371419	0.00468465	0.0469072	-0.033
ENSMUSG00000059474	Mbtd1	11	+	93748335	93748387	93747419	93747435	93766472	93766672	0.00477245	0.0476005	-0.111
ENSMUSG00000027215	Cd82	2	-	93283525	93283601	93277544	93277627	93302486	93302600	0.00477852	0.0476005	0.038
ENSMUSG00000037326	Solh	17	-	26110035	26110324	26100971	26102472	26122415	26122741	0.00484071	0.048096	0.177
ENSMUSG00000031928	Mre11a	9	+	14614247	14614328	14609799	14609971	14616273	14616400	0.00487635	0.04831	-0.063
ENSMUSG00000036879	Phkb	8	+	88366902	88367011	88364906	88365002	88399532	88399622	0.00488724	0.04831	-0.108
ENSMUSG00000030269	Mtmr14	6	+	113227824	113227939	113220515	113220695	113230596	113231081	0.00494969	0.0485547	-0.117
ENSMUSG00000039473	Ubn1	16	+	5053820	5053934	5050160	5050874	5055169	5055457	0.0049379	0.0485547	0.053
ENSMUSG00000026743	Mllt10	2	+	18023084	18023139	18004137	18004352	18031408	18031518	0.00494115	0.0485547	0.06
ENSMUSG00000029775	Klhdc10	6	+	30377708	30377795	30351895	30352150	30389643	30389865	0.00506188	0.0495296	0.165
ENSMUSG00000029328	Hnrpdl	5	-	100464653	100464758	100463745	100464003	100465122	100465744	0.00508783	0.0495327	-0.085
ENSMUSG00000039480	Nt5dc1	10	-	34117919	34118001	34044093	34044268	34119543	34119623	0.00507756	0.0495327	0.057
ENSMUSG00000020594	Pum2	12	+	8740078	8740315	8735661	8735955	8750566	8750834	0.00513605	0.0498765	0.061
ENSMUSG00000052299	Ltn1	16	-	87418679	87418815	87415795	87416605	87420417	87420608	0.00516504	0.0500322	0.035
ENSMUSG00000067367	Lyar	5	+	38614372	38614470	38611720	38611874	38615865	38616036	0.00527599	0.0509793	0.087
ENSMUSG00000023994	Nfya	17	-	48538306	48538393	48534974	48535121	48539762	48539905	0.00534325	0.0515004	0.107
ENSMUSG00000063108	Zfp26	9	-	20246623	20246709	20245772	20245899	20248702	20249429	0.00542173	0.0521268	-0.073
ENSMUSG00000026869	Psmd5	2	-	34722412	34722557	34721046	34721615	34726269	34726453	0.00552329	0.0529715	0.05
ENSMUSG00000055541	Lair1	7	-	4007519	4007555	3980308	3980638	4014670	4014776	0.00558811	0.0533285	0.031
ENSMUSG00000078817	Nlrp12	7	-	3245329	3245410	3239830	3241511	3249251	3249741	0.0055796	0.0533285	0.049
ENSMUSG00000020777	Acox1	11	-	116044777	116044938	116043226	116043334	116050728	116050889	0.00565302	0.0538151	-0.166
ENSMUSG00000021962	Dcp1a	14	+	31326169	31326283	31318731	31318870	31332104	31332863	0.00568926	0.054027	0.066
ENSMUSG00000054302	Eapp	12	-	55792986	55793070	55786913	55786958	55793761	55793943	0.00571397	0.0541287	0.059
ENSMUSG00000024163	Mapk8ip3	17	-	25046094	25046106	25044273	25044331	25049692	25049811	0.00575356	0.0543704	0.084
ENSMUSG00000052384	Lrrc33	16	-	32163338	32163483	32147638	32147759	32165465	32165680	0.0058386	0.0550395	0.041
ENSMUSG00000053091	Lins	7	+	73853524	73853629	73852925	73853439	73854179	73854321	0.0058692	0.0551933	0.088
ENSMUSG00000034235	Usp54	14	-	21400678	21400849	21396676	21396808	21402543	21402712	0.00592593	0.0555916	0.181
ENSMUSG00000031948	Kars	8	-	114532106	114532286	114529531	114529688	114535109	114535188	0.00596354	0.0558089	0.035
ENSMUSG00000058239	Usf2	7	-	31740818	31741019	31740308	31740459	31741167	31741286	0.00607077	0.0566752	0.05
ENSMUSG00000028833	Ncdn	4	-	126430214	126430284	126429184	126429325	126430568	126430671	0.00615219	0.0572969	-0.16
ENSMUSG00000021140	Pcnx	12	+	83034517	83034702	83018651	83020367	83047917	83048008	0.00623048	0.0577477	0.057
ENSMUSG00000035722	Abca7	10	+	79474457	79474587	79474019	79474143	79474659	79474780	0.00623026	0.0577477	0.026
ENSMUSG00000022724	Mina	16	+	59489170	59489259	59487253	59487425	59491030	59491120	0.00628153	0.0580816	0.07
ENSMUSG00000019979	Apaf1	10	-	90522317	90522485	90521055	90521187	90522792	90523031	0.00637022	0.0587611	-0.021
ENSMUSG00000021451	Sema4d	13	-	51829875	51829939	51820592	51820911	51858620	51858689	0.00639397	0.0588398	0.045
ENSMUSG00000042265	Trem1	17	+	48376161	48376518	48371902	48372007	48380649	48380833	0.00646238	0.059328	0.045
ENSMUSG00000058298	Mcm9	10	-	53339939	53340021	53335657	53335858	53342561	53342878	0.00651359	0.0596565	0.065
ENSMUSG00000074405	Zfp865	7	+	4980592	4983809	4971977	4972257	4984364	4984740	0.00656578	0.0599923	-0.266
ENSMUSG00000040506	Ambra1	2	+	91645180	91645267	91612447	91613904	91650186	91650366	0.00666248	0.0607277	-0.075
ENSMUSG00000057406	Whsc1	5	+	34214055	34214283	34211402	34211527	34221706	34221838	0.00667769	0.0607277	0.029
ENSMUSG00000035765	Dym	18	+	75222754	75222827	75216283	75216417	75239856	75239982	0.00678786	0.0615847	0.038
ENSMUSG00000027763	Mbnl1	3	+	60425344	60425380	60419541	60419695	60426067	60426162	0.00702597	0.0634471	0.04
ENSMUSG00000038914	Dido1	2	-	180423528	180424360	180422180	180422502	180426568	180426753	0.00702194	0.0634471	0.026
ENSMUSG00000053091	Lins	7	+	73853524	73853613	73852925	73853439	73854179	73854321	0.00710393	0.0639622	0.076
ENSMUSG00000036580	Spg20	3	+	54928676	54928847	54925521	54925719	54930455	54930576	0.0071161	0.0639622	0.198
ENSMUSG00000026028	Trak2	1	-	58992589	58992784	58983494	58983571	59003090	59003181	0.00721306	0.0646832	0.059
ENSMUSG00000031229	Atrx	X	-	103106808	103106993	103095219	103095332	103124297	103124709	0.00724934	0.0648581	0.096
ENSMUSG00000021457	Syk	13	+	52692326	52692423	52678805	52678974	52706164	52706621	0.00727225	0.0649129	0.034
ENSMUSG00000053338	Tarm1	7	-	3499076	3499112	3498305	3498596	3503312	3503346	0.00738234	0.0657436	0.086
ENSMUSG00000018999	Slc35b4	6	-	34122627	34122755	34120460	34120574	34126777	34127082	0.00740411	0.0657859	0.157
ENSMUSG00000039480	Nt5dc1	10	-	34117919	34118004	34044093	34044268	34119543	34119623	0.007448	0.0660241	0.046
ENSMUSG00000059474	Mbtd1	11	+	93752652	93752702	93748335	93748387	93766472	93766657	0.00759083	0.0671363	0.223
ENSMUSG00000030287	Itpr2	6	-	146366939	146367038	146366453	146366537	146371227	146371386	0.00764355	0.0674482	0.066
ENSMUSG00000036561	Ppp6r2	15	+	89109703	89109784	89109129	89109215	89110150	89110248	0.00767281	0.0675522	-0.155
ENSMUSG00000032913	Lrig2	3	-	104266581	104266731	104265323	104265611	104267781	104268231	0.00777739	0.0682971	0.067
ENSMUSG00000035293	G2e3	12	+	52464938	52465007	52464403	52464533	52466241	52466546	0.00779277	0.0682971	-0.078
ENSMUSG00000036333	Kidins220	12	+	25725320	25725434	25723188	25723415	25735959	25736091	0.00781314	0.0683207	0.032
ENSMUSG00000051343	Rab11fip5	6	-	85290336	85292355	85287474	85287664	85297773	85298449	0.00787377	0.0685408	-0.067
ENSMUSG00000032519	Slc25a38	9	+	120029000	120029123	120026570	120026655	120029374	120029554	0.00787047	0.0685408	0.089
ENSMUSG00000054280	C330019G07Rik	5	-	33186692	33187213	33178264	33178337	33196741	33196905	0.00792821	0.0688596	0.113
ENSMUSG00000087107	AI662270	11	+	83037711	83037812	83037077	83037153	83039035	83040106	0.00796073	0.0689315	-0.155
ENSMUSG00000031004	Mki67	7	-	142899043	142900003	142897292	142897468	142900448	142900494	0.00797215	0.0689315	0.043
ENSMUSG00000032409	Atr	9	+	95791181	95791275	95788518	95788662	95793833	95793959	0.00801727	0.0691669	-0.115
ENSMUSG00000046311	Zfp62	11	+	49027724	49028156	49027093	49027144	49028565	49028825	0.00805318	0.0691685	-0.04
ENSMUSG00000030035	Wbp1	6	-	83070765	83070867	83070178	83070281	83071196	83071381	0.00805325	0.0691685	0.095
ENSMUSG00000021905	Dph3	14	-	32898092	32898293	32893754	32896432	32898595	32898795	0.00826248	0.0707629	-0.117
ENSMUSG00000048874	Phf3	1	-	30893949	30894111	30886687	30888404	30919831	30920101	0.0082755	0.0707629	-0.078
ENSMUSG00000020385	Clk4	11	+	51086579	51086670	51085301	51085524	51087061	51087128	0.0085509	0.0729563	0.08
ENSMUSG00000054405	Dnajc8	4	+	132091897	132092061	132091464	132091578	132094101	132094203	0.00858467	0.0730832	-0.021
ENSMUSG00000038187	Btbd10	7	-	120508418	120508483	120478835	120479032	120512385	120512472	0.00870331	0.0739304	0.121
ENSMUSG00000031441	Atp11a	8	+	12861639	12861724	12859313	12859479	12861911	12862202	0.00888377	0.0752978	0.139
ENSMUSG00000052889	Prkcb	7	+	129771169	129771385	129744203	129744344	129777258	129777913	0.00896936	0.0758569	0.056
ENSMUSG00000005949	Ctns	11	-	73010600	73010754	73010139	73010219	73012419	73012497	0.00903702	0.0762622	-0.047
ENSMUSG00000045983	Eif4g1	16	+	20674300	20674387	20672895	20672949	20675416	20675593	0.00913683	0.0769365	-0.062
ENSMUSG00000037553	Zdhhc18	4	-	133183114	133183275	133171094	133171244	133188993	133189384	0.00951931	0.0799829	0.029
ENSMUSG00000027361	Gabpb1	2	-	126488726	126488824	126484205	126484313	126501091	126501280	0.00954572	0.0800308	0.086
ENSMUSG00000030096	Slc6a6	6	+	91691171	91691296	91690942	91691046	91694910	91695023	0.00958032	0.0801471	-0.034
ENSMUSG00000037174	Elf2	3	-	51069734	51069967	51068807	51068928	51070674	51070788	0.00965649	0.0806098	-0.041
ENSMUSG00000029227	Fip1l1	5	+	74960543	74960651	74953064	74953174	74967123	74967217	0.00971248	0.0809024	0.08
ENSMUSG00000013878	Rnf170	8	+	27246100	27246174	27239518	27239627	27249451	27249562	0.00994165	0.0824559	0.142
ENSMUSG00000030148	Clec4a2	6	+	123089074	123089146	123077969	123078071	123092380	123092876	0.00992375	0.0824559	0.08
ENSMUSG00000020954	Strn3	12	-	52762596	52762700	52756388	52756470	52792408	52792901	0.0100368	0.0827128	0.095
ENSMUSG00000024691	Fam111a	19	+	12648019	12648070	12639043	12639140	12651579	12651660	0.0100256	0.0827128	0.032
ENSMUSG00000002885	Cd97	8	-	86255801	86255936	86253280	86253424	86257312	86257465	0.0100195	0.0827128	-0.074
ENSMUSG00000068036	Mllt4	17	+	13985361	13985382	13983440	13983646	13986114	13986260	0.0100649	0.0827679	0.153
ENSMUSG00000037876	Jmjd1c	10	+	66680785	66680929	66678017	66678123	66681024	66681217	0.0102215	0.0838767	-0.068
ENSMUSG00000029474	Rnf34	5	+	123311697	123311916	123300196	123300307	123313995	123314403	0.0104837	0.085484	0.058
ENSMUSG00000067851	Arfgef1	1	-	10130547	10130665	10127651	10129077	10131639	10131778	0.0105223	0.0856185	-0.022
ENSMUSG00000030269	Mtmr14	6	+	113227783	113227939	113220515	113220695	113230596	113231386	0.0104824	0.085484	-0.074
ENSMUSG00000049659	Aftph	11	-	20598315	20598376	20592467	20592591	20603713	20603836	0.0104487	0.085484	0.032
ENSMUSG00000020910	2310004I24Rik	11	-	66865182	66865416	66855383	66855609	66866036	66866091	0.0106087	0.0861396	0.123
ENSMUSG00000025199	Chuk	19	-	44161397	44161549	44158906	44158968	44162405	44162529	0.0107683	0.0872526	-0.087
ENSMUSG00000027763	Mbnl1	3	+	60332677	60333726	60305173	60305345	60399515	60399686	0.0108216	0.0875011	-0.044
ENSMUSG00000020323	Prss57	10	-	79248499	79248644	79247090	79247354	79251587	79251787	0.0111969	0.0901585	-0.052
ENSMUSG00000030538	Cib1	7	-	87377229	87377264	87373283	87373434	87377395	87377699	0.0111881	0.0901585	0.075
ENSMUSG00000027366	2010106G01Rik	2	-	126739035	126739089	126738378	126738481	126739267	126739324	0.0113486	0.0911483	-0.083
ENSMUSG00000022033	Pbk	14	+	66430767	66430861	66428051	66428126	66431802	66431945	0.011367	0.0911483	0.05
ENSMUSG00000021693	Kif2a	13	-	107786826	107787209	107783927	107784022	107812091	107812194	0.0114292	0.0914573	0.066
ENSMUSG00000074497	A430078G23Rik	8	+	3364627	3364752	3353436	3353730	3380257	3380520	0.0114591	0.091507	0.042
ENSMUSG00000058239	Usf2	7	-	31740899	31741019	31740308	31740459	31741167	31741286	0.011574	0.0920964	0.071
ENSMUSG00000030474	Siglece	7	-	50914579	50914858	50914342	50914390	50915063	50915531	0.0115806	0.0920964	0.032
ENSMUSG00000002963	Pnkp	7	+	52115729	52115801	52115257	52115315	52116358	52116429	0.0120873	0.0956269	-0.135
ENSMUSG00000022558	Heatr7a	15	+	76247725	76247848	76244691	76244762	76251569	76254265	0.0120987	0.0956269	0.048
ENSMUSG00000056267	Cep70	9	+	99164047	99164228	99163244	99163368	99175996	99176166	0.0120749	0.0956269	-0.111
ENSMUSG00000020300	Cpeb4	11	+	31808824	31808875	31789857	31789939	31820408	31820582	0.0122612	0.096713	0.08
ENSMUSG00000052384	Lrrc33	16	-	32162323	32163483	32147638	32147759	32165465	32165580	0.0123265	0.0970306	0.043
ENSMUSG00000053091	Lins	7	+	73851910	73852010	73841061	73841192	73852925	73853439	0.0124724	0.0979797	-0.038
ENSMUSG00000029064	Gnb1	4	+	154889739	154889788	154865469	154865689	154901521	154901618	0.0125814	0.0984358	0.076
ENSMUSG00000020458	Rtn4	11	+	29605534	29605591	29592946	29593693	29633632	29633840	0.0125742	0.0984358	0.065
ENSMUSG00000026842	Abl1	2	+	31551268	31551412	31544056	31545462	31633853	31634027	0.0126362	0.0986645	0.059
ENSMUSG00000037876	Jmjd1c	10	+	66680864	66680929	66678017	66678123	66681024	66681217	0.0126964	0.0987883	-0.047
ENSMUSG00000061533	4930534B04Rik	12	-	92247272	92247375	92236931	92238099	92257731	92257845	0.0127032	0.0987883	0.032
ENSMUSG00000030846	Tial1	7	-	135602110	135602170	135598449	135598546	135604638	135605187	0.0127521	0.0989696	-0.085
