# Supplementary material for: Mutant U2AF1-expressing cells are sensitive to pharmacological modulation of the spliceosome
Source: Nat Commun. 2017 Jan 9;8:14060. doi: 10.1038/ncomms14060 (PMC5227701; doi:10.1038/ncomms14060)
Supplement: Supplementary Data 8 — Differentially spliced junctions (FDR<10%, |delta percent spliced in or PSI (Δψ)|>1%) between sudemycin-treated mutant and wildtype U2AF1-expressing bone marrow cells in vivo. [file ncomms14060-s9.xlsx]

## Sheet: Alt 3' SS
Supplementary Data 8a. Differentially spliced alternative 3' splice site junctions (FDR<10%, |delta percent spliced in or PSI (∆Ψ)|>1%) between sudemycin-treated mutant and wildtype U2AF1-expressing bone marrow cells in vivo
Ensembl Gene ID (mm9)	Gene Symbol	Chromosome	Strand	Long Exon Start (0 base)	Long Exon End	Short Exon Start (0 base)	Short Exon End	Flanking Exon Start	Flanking Exon End	Nominal p-value	FDR	Percent Spliced In (PSI or Ψ)
ENSMUSG00000000157	Itgb2l	16	-	96647655	96647875	96647655	96647832	96648335	96648580	0	0	0.525
ENSMUSG00000037876	Jmjd1c	10	+	66680785	66680929	66680864	66680929	66679730	66679855	3.88578e-15	1.4222e-12	0.377
ENSMUSG00000026977	2016-03-07	2	+	60071955	60073054	60071990	60073054	60070256	60070424	2.10942e-14	5.14699e-12	0.105
ENSMUSG00000049625	Tifab	13	-	56278265	56278493	56278265	56278429	56279907	56280246	7.39409e-13	9.84159e-11	0.13
ENSMUSG00000034160	Ogt	X	+	98838314	98838495	98838344	98838495	98835556	98835661	8.06688e-13	9.84159e-11	0.127
ENSMUSG00000044811	AF251705	11	-	114861942	114862387	114861942	114862299	114862800	114863194	5.49782e-13	9.84159e-11	0.181
ENSMUSG00000020594	Pum2	12	+	8725793	8725919	8725808	8725919	8720649	8720743	4.10005e-12	4.28748e-10	0.188
ENSMUSG00000037876	Jmjd1c	10	+	66680785	66680929	66680864	66680929	66678017	66678123	1.02109e-11	9.34301e-10	0.369
ENSMUSG00000039361	Picalm	7	+	97339650	97339782	97339665	97339782	97337659	97337767	4.12502e-11	3.35502e-09	-0.113
ENSMUSG00000027206	Cops2	2	-	125668357	125668468	125668357	125668447	125670545	125670671	1.73284e-09	1.26844e-07	0.185
ENSMUSG00000059890	Ube4a	9	-	44761024	44761255	44761024	44761198	44768061	44768222	2.40715e-09	1.60185e-07	0.116
ENSMUSG00000039852	Rere	4	+	149993109	149993314	149993133	149993314	149992514	149992661	7.82038e-09	4.77043e-07	0.125
ENSMUSG00000052760	A630001G21Rik	1	-	87619672	87619962	87619672	87619756	87621695	87621864	8.51403e-08	4.79405e-06	0.172
ENSMUSG00000024013	Fgd2	17	+	29505067	29505275	29505128	29505275	29504865	29504924	1.68092e-07	8.78883e-06	0.173
ENSMUSG00000035929	H2-Q4	17	+	35516764	35517118	35516848	35517118	35516561	35516652	2.06812e-07	1.00924e-05	0.148
ENSMUSG00000059552	Trp53	11	+	69404755	69405375	69404851	69405375	69404157	69404264	2.3838e-07	1.09059e-05	-0.062
ENSMUSG00000018819	Lsp1	7	+	149674752	149674845	149674770	149674845	149674323	149674420	4.66328e-07	2.00795e-05	0.092
ENSMUSG00000079557	2016-03-02	17	-	33828459	33829148	33828459	33829098	33832981	33833191	5.58594e-07	2.27162e-05	0.067
ENSMUSG00000001017	2500003M10Rik	3	-	90310029	90311180	90310029	90310183	90311466	90311548	6.01748e-07	2.31831e-05	0.114
ENSMUSG00000031389	Arhgap4	X	-	71150989	71151232	71150989	71151202	71151767	71151930	7.7433e-07	2.83405e-05	0.043
ENSMUSG00000018501	Ncor1	11	-	62186577	62187076	62186577	62186956	62190136	62190263	8.311e-07	2.89698e-05	0.12
ENSMUSG00000026641	Usf1	1	+	173344503	173344660	173344567	173344660	173341443	173341571	8.79167e-07	2.92523e-05	0.048
ENSMUSG00000019823	Mical1	10	+	41199131	41199305	41199200	41199305	41198768	41198873	1.85632e-06	5.75051e-05	0.077
ENSMUSG00000026455	Klhl12	1	+	136355004	136355243	136355042	136355243	136352107	136352242	1.88541e-06	5.75051e-05	0.13
ENSMUSG00000029422	Rsrc2	5	-	124190680	124190893	124190680	124190871	124193646	124193687	2.04591e-06	5.76002e-05	-0.099
ENSMUSG00000020590	Snx13	12	+	35804404	35804577	35804437	35804577	35797106	35797176	2.01806e-06	5.76002e-05	0.061
ENSMUSG00000040651	D14Abb1e	14	+	28293827	28296738	28294101	28296738	28293109	28293277	2.32403e-06	6.30072e-05	0.101
ENSMUSG00000040613	Apobec1	6	-	122541104	122541278	122541104	122541222	122546649	122546795	2.43663e-06	6.37006e-05	0.074
ENSMUSG00000022221	Ripk3	14	-	56407074	56407299	56407074	56407218	56407453	56407694	6.07498e-06	0.000153341	0.072
ENSMUSG00000038671	Arfrp1	2	-	181098718	181098900	181098718	181098801	181099015	181099103	6.3156e-06	0.000154101	0.145
ENSMUSG00000027953	Slc50a1	3	-	89072971	89073220	89072971	89073133	89073748	89074061	7.87423e-06	0.000185934	0.1
ENSMUSG00000031816	Mthfsd	8	-	123628291	123628458	123628291	123628405	123629473	123629587	9.99189e-06	0.000228565	0.148
ENSMUSG00000026883	Dab2ip	2	+	35575372	35576261	35575438	35576261	35574279	35574458	1.14068e-05	0.000253023	0.221
ENSMUSG00000029705	Cux1	5	-	136788512	136789184	136788512	136788878	136790176	136790273	1.36185e-05	0.000293198	0.186
ENSMUSG00000046207	Pik3r6	11	+	68353351	68353511	68353400	68353511	68349605	68349728	2.08227e-05	0.000429695	0.049
ENSMUSG00000020594	Pum2	12	+	8725793	8725919	8725811	8725919	8720649	8720743	2.11325e-05	0.000429695	0.086
ENSMUSG00000015790	Surf1	2	-	26771115	26771289	26771115	26771249	26771474	26771526	2.22902e-05	0.000440985	0.219
ENSMUSG00000005583	Mef2c	13	+	83801911	83806684	83802007	83806684	83795821	83795957	2.59914e-05	0.000500677	-0.194
ENSMUSG00000018501	Ncor1	11	-	62186577	62187124	62186577	62186956	62190136	62190263	2.91146e-05	0.000532798	0.099
ENSMUSG00000029516	Cit	5	+	116431658	116431821	116431703	116431821	116429770	116429878	2.85719e-05	0.000532798	0.128
ENSMUSG00000036893	Ehmt1	2	-	24719291	24719449	24719291	24719428	24732974	24733146	4.12609e-05	0.000736658	0.097
ENSMUSG00000000838	Fmr1	X	+	65965405	65965588	65965480	65965588	65963758	65963954	4.62288e-05	0.000805702	0.172
ENSMUSG00000024851	Pitpnm1	19	+	4112661	4112876	4112747	4112876	4112326	4112510	5.06288e-05	0.000861866	0.057
ENSMUSG00000020238	Ncln	10	-	80950939	80951103	80950939	80951100	80951172	80951211	8.08799e-05	0.00134555	-0.13
ENSMUSG00000040363	Bcor	X	-	11625428	11625773	11625428	11625671	11626120	11626378	0.000108856	0.00177072	0.133
ENSMUSG00000058818	Lilrb3	7	-	3667635	3667938	3667635	3667819	3668195	3669028	0.00011466	0.00182458	0.165
ENSMUSG00000015790	Surf1	2	-	26771115	26771289	26771115	26771269	26771474	26771526	0.000119554	0.00186199	0.323
ENSMUSG00000035478	Mbd3	10	-	79857808	79858030	79857808	79857946	79858180	79858340	0.000174448	0.00266033	0.074
ENSMUSG00000034349	Smc4	3	+	68831414	68831640	68831484	68831640	68829745	68829907	0.000183665	0.00274373	-0.07
ENSMUSG00000026584	Scyl3	1	+	165864762	165864948	165864823	165864948	165863609	165863824	0.00019152	0.00280386	0.135
ENSMUSG00000020898	1500010J02Rik	11	+	68835878	68836116	68835894	68836116	68834531	68834695	0.000204119	0.00292971	-0.125
ENSMUSG00000063870	Chd4	6	+	125050795	125051011	125050816	125051011	125050485	125050607	0.000210023	0.00295647	0.082
ENSMUSG00000041264	Uspl1	5	+	150005415	150006016	150005473	150006016	149999920	150000049	0.000238365	0.00329213	0.126
ENSMUSG00000038375	Trp53inp2	2	+	155211616	155211905	155211736	155211905	155211025	155211200	0.000323097	0.00437976	0.1
ENSMUSG00000021519	Mterfd1	13	-	67029105	67029258	67029105	67029223	67030820	67031159	0.000415293	0.00552717	0.06
ENSMUSG00000038070	Cntln	4	+	84709081	84709259	84709084	84709259	84695507	84696040	0.000499601	0.00641592	-0.116
ENSMUSG00000038271	Iffo1	6	+	125101812	125102789	125102631	125102789	125101402	125101543	0.0004975	0.00641592	0.244
ENSMUSG00000043262	Uevld	7	-	54195502	54195673	54195502	54195647	54199157	54199260	0.000569032	0.0071422	0.13
ENSMUSG00000005687	Bcas2	3	+	102979541	102981342	102981261	102981342	102978262	102978424	0.000575669	0.0071422	0.226
ENSMUSG00000029283	Cdc7	5	+	107403619	107404679	107404503	107404679	107402795	107403039	0.000591005	0.00721026	0.201
ENSMUSG00000024914	Drap1	19	-	5423559	5423674	5423559	5423653	5423771	5423891	0.000608376	0.00730051	0.07
ENSMUSG00000031314	Taf1	X	+	98736098	98736340	98736161	98736340	98734406	98734526	0.000917624	0.0106619	-0.137
ENSMUSG00000028152	Tspan5	3	+	138559752	138559878	138559816	138559878	138557311	138557482	0.000916743	0.0106619	0.129
ENSMUSG00000039176	Polg	7	-	86600926	86601074	86600926	86601034	86601320	86601398	0.0010201	0.0116674	0.042
ENSMUSG00000037112	Sik2	9	-	50700905	50702186	50700905	50701494	50703448	50704066	0.00106254	0.0119659	0.073
ENSMUSG00000031389	Arhgap4	X	-	71150989	71151232	71150989	71151202	71151495	71151558	0.00109199	0.0121112	0.036
ENSMUSG00000017288	Vps53	11	-	75927442	75927584	75927442	75927579	75930560	75930703	0.00126578	0.0138291	-0.052
ENSMUSG00000020128	Vps54	11	+	21164632	21164874	21164668	21164874	21163201	21163357	0.001311	0.0141126	0.084
ENSMUSG00000021417	Eci2	13	-	35084936	35085197	35084936	35085089	35085882	35086001	0.00136097	0.0144382	0.219
ENSMUSG00000035545	Leng8	7	+	4094860	4095299	4095020	4095299	4094435	4094639	0.00139158	0.0145191	-0.051
ENSMUSG00000038712	Fam63a	3	+	95099194	95099347	95099221	95099347	95098716	95098908	0.00140828	0.0145191	0.104
ENSMUSG00000029722	Agfg2	5	-	138102591	138102720	138102591	138102717	138104663	138104832	0.00161959	0.0164658	0.078
ENSMUSG00000022536	Glyr1	16	-	5021430	5021541	5021430	5021523	5026600	5026700	0.00169887	0.0170352	-0.108
ENSMUSG00000036860	Mrpl55	11	+	59018036	59018259	59018057	59018259	59017676	59017757	0.00223049	0.0220638	-0.168
ENSMUSG00000033004	Mycbp2	14	-	103546049	103546249	103546049	103546246	103547724	103547882	0.00229766	0.0224252	0.069
ENSMUSG00000029022	Miip	4	-	147234899	147235194	147234899	147235122	147235462	147235600	0.00232914	0.0224333	-0.058
ENSMUSG00000008690	Ncaph2	15	+	89201031	89201106	89201034	89201106	89200825	89200919	0.00253639	0.0241122	0.061
ENSMUSG00000041164	Zmiz2	11	+	6296234	6296437	6296330	6296437	6295760	6295875	0.00273723	0.0256879	0.149
ENSMUSG00000001082	Mfsd10	5	-	34978257	34978416	34978257	34978391	34978669	34978773	0.00285593	0.0264626	-0.04
ENSMUSG00000030653	Pde2a	7	+	108651800	108651924	108651812	108651924	108651325	108651456	0.00302043	0.0272958	0.037
ENSMUSG00000039458	Mtmr12	15	+	12196361	12196523	12196366	12196523	12195298	12195466	0.00299252	0.0272958	-0.05
ENSMUSG00000039671	Zmynd8	2	-	165671520	165671739	165671520	165671664	165677499	165677648	0.00312917	0.0279335	0.079
ENSMUSG00000026171	Rnf25	1	-	74641782	74641875	74641782	74641872	74642204	74642342	0.00347371	0.0306356	0.09
ENSMUSG00000047617	BC029214	2	-	25315294	25315435	25315294	25315379	25315528	25315594	0.00367464	0.0318489	0.078
ENSMUSG00000036073	Galt	4	+	41703216	41703295	41703219	41703295	41702833	41703003	0.00370676	0.0318489	0.14
ENSMUSG00000026584	Scyl3	1	+	165876294	165876479	165876333	165876479	165874926	165875066	0.00374182	0.0318489	0.057
ENSMUSG00000002105	Slc39a13	2	-	90905738	90905896	90905738	90905857	90906169	90906283	0.00381013	0.0320576	0.196
ENSMUSG00000028447	Dctn3	4	-	41661829	41662291	41661829	41662270	41663427	41663486	0.00407355	0.0338845	-0.172
ENSMUSG00000021546	Hnrnpk	13	-	58492599	58493837	58492599	58493777	58494556	58494726	0.00430446	0.0352411	-0.042
ENSMUSG00000012535	Tnpo3	6	-	29504794	29504980	29504794	29504962	29505152	29505309	0.00433292	0.0352411	0.03
ENSMUSG00000021905	Dph3	14	-	32898092	32898293	32898092	32898167	32898595	32898795	0.00440297	0.0354173	0.053
ENSMUSG00000029346	Srrd	5	-	112767337	112767587	112767337	112767492	112768738	112768837	0.00482078	0.0383567	0.111
ENSMUSG00000052337	Immt	6	+	71802723	71802861	71802756	71802861	71801765	71801874	0.00512928	0.0403724	0.093
ENSMUSG00000017686	Rhot1	11	+	80056871	80056992	80056903	80056992	80056074	80056183	0.00553263	0.0428457	-0.083
ENSMUSG00000042185	Nfrkb	9	+	31204378	31204722	31204620	31204722	31203907	31204082	0.00557323	0.0428457	0.228
ENSMUSG00000024483	Ankhd1	18	+	36774368	36774471	36774416	36774471	36773486	36773630	0.00561911	0.0428457	0.116
ENSMUSG00000030846	Tial1	7	-	135592134	135592284	135592134	135592233	135598449	135598546	0.00598962	0.0452	0.065
ENSMUSG00000022119	Rbm26	14	-	105539532	105539664	105539532	105539655	105540412	105540577	0.00634419	0.0473872	0.08
ENSMUSG00000022973	Synj1	16	-	90974154	90974320	90974154	90974311	90976843	90976996	0.00707029	0.0522148	-0.042
ENSMUSG00000020400	Tnip1	11	-	54724288	54725073	54724288	54724999	54728998	54729089	0.00713317	0.0522148	0.135
ENSMUSG00000053175	Bcl3	7	-	20393810	20394405	20393810	20394279	20394490	20394608	0.00736548	0.0528581	-0.133
ENSMUSG00000060216	Arrb2	11	+	70253319	70253407	70253352	70253407	70253163	70253243	0.00733807	0.0528581	0.033
ENSMUSG00000034602	Mon2	10	-	122468095	122468180	122468095	122468177	122469578	122469805	0.007495	0.0532655	0.079
ENSMUSG00000024392	Bag6	17	+	35283190	35283298	35283211	35283298	35282970	35283114	0.00781828	0.0550286	0.035
ENSMUSG00000020166	Cnot2	10	-	115986088	115986231	115986088	115986161	116018508	116018567	0.00791676	0.0551911	0.181
ENSMUSG00000052752	Traf7	17	-	24651657	24651811	24651657	24651774	24653449	24653541	0.00825258	0.0569895	-0.04
ENSMUSG00000030166	Rad52	6	+	119872489	119872841	119872492	119872841	119870824	119871046	0.00847937	0.0573631	-0.086
ENSMUSG00000038975	Rabggtb	3	-	153571753	153571879	153571753	153571863	153572312	153572423	0.00848169	0.0573631	0.118
ENSMUSG00000070425	Trpc2	7	+	109219700	109219875	109219732	109219875	109218410	109218505	0.00854177	0.0573631	0.181
ENSMUSG00000063870	Chd4	6	+	125052449	125052628	125052488	125052628	125052180	125052316	0.00888831	0.0591476	0.071
ENSMUSG00000030177	Ccdc77	6	-	120300224	120300462	120300224	120300408	120304018	120304072	0.00902851	0.0595394	0.327
ENSMUSG00000025575	Cant1	11	-	118278887	118279120	118278887	118278968	118280243	118280337	0.00915259	0.0598187	0.194
ENSMUSG00000025437	Usp33	3	+	152037854	152037949	152037878	152037949	152037583	152037753	0.00955969	0.0615558	-0.137
ENSMUSG00000038733	Wdr26	1	-	183133154	183133355	183133154	183133291	183139181	183139238	0.00975474	0.0615558	0.042
ENSMUSG00000024851	Pitpnm1	19	+	4110841	4110990	4110947	4110990	4110494	4110659	0.00970536	0.0615558	0.09
ENSMUSG00000022983	Scaf4	16	-	90242771	90242963	90242771	90242897	90243116	90243203	0.0096524	0.0615558	0.17
ENSMUSG00000075528	Aarsd1	11	-	101272396	101272538	101272396	101272513	101272607	101272764	0.0100751	0.0630339	0.041
ENSMUSG00000022617	Chkb	15	-	89258841	89259009	89258841	89258975	89259144	89259258	0.0108122	0.0670724	0.156
ENSMUSG00000021893	Capn7	14	+	32183887	32185170	32184063	32185170	32182906	32183037	0.0113041	0.0691418	0.051
ENSMUSG00000003421	Nosip	7	+	52331921	52332109	52331996	52332109	52331679	52331798	0.0113347	0.0691418	0.057
ENSMUSG00000030929	Eri2	7	-	126930252	126930999	126930252	126930341	126931247	126931348	0.0117932	0.0710703	0.278
ENSMUSG00000002845	Tmem39a	16	+	38585288	38585631	38585492	38585631	38582082	38582237	0.0118451	0.0710703	0.087
ENSMUSG00000026972	Arrdc1	2	-	24781791	24781968	24781791	24781965	24782064	24782247	0.0119932	0.0713739	0.03
ENSMUSG00000043940	Wdfy3	5	-	102315979	102316089	102315979	102316086	102317105	102317335	0.0122987	0.0715222	-0.046
ENSMUSG00000042032	Mat2b	11	-	40498728	40498843	40498728	40498815	40501102	40501297	0.0123112	0.0715222	-0.031
ENSMUSG00000026987	Baz2b	2	-	59816599	59816764	59816599	59816758	59821838	59822027	0.0122641	0.0715222	0.07
ENSMUSG00000028952	Zbtb48	4	-	151396135	151396343	151396135	151396228	151396804	151396916	0.0124394	0.0716982	0.285
ENSMUSG00000061950	Ppp4r1	17	+	66152499	66152635	66152550	66152635	66132963	66133008	0.0127219	0.0727535	0.049
ENSMUSG00000030330	Ing4	6	+	124997810	124997958	124997919	124997958	124997499	124997605	0.0142882	0.0810775	0.11
ENSMUSG00000022534	Mefv	16	-	3707214	3708097	3707214	3708032	3708544	3708837	0.0153167	0.0862448	0.169
ENSMUSG00000047412	Zbtb44	9	+	30871763	30871927	30871817	30871927	30869625	30869710	0.0159945	0.089374	0.088
ENSMUSG00000038695	Josd2	7	+	51726228	51726677	51726482	51726677	51725781	51725907	0.0164228	0.0910721	-0.041
ENSMUSG00000038095	Sbno1	5	-	124860078	124860391	124860078	124860388	124864407	124864536	0.0168259	0.0926057	0.072
ENSMUSG00000022779	Top3b	16	+	16887924	16888098	16887950	16888098	16887669	16887816	0.0180857	0.0980647	0.053
ENSMUSG00000025616	Usp16	16	+	87469919	87470107	87469922	87470107	87466497	87466601	0.0179569	0.0980647	0.056
Alt = alternative
SS = splice site

## Sheet: Alt 5' SS
Supplementary Data 8b. Differentially spliced alternative 5' splice site junctions (FDR<10%, |delta percent spliced in or PSI (∆Ψ)|>1%) between sudemycin-treated mutant and wildtype U2AF1-expressing bone marrow cells in vivo
Ensembl Gene ID (mm9)	Gene Symbol	Chromosome	Strand	Long Exon Start (0 base)	Long Exon End	Short Exon Start (0 base)	Short Exon End	Flanking Exon Start	Flanking Exon End	Nominal p-value	FDR	Percent Spliced In (PSI or Ψ)
ENSMUSG00000033543	Gtf2a2	9	+	69860377	69860759	69860377	69860468	69863098	69863217	3.11762e-12	1.31252e-09	0.101
ENSMUSG00000021893	Capn7	14	+	32173310	32174431	32173310	32173431	32176664	32176809	1.85687e-10	3.90872e-08	0.13
ENSMUSG00000061288	Taok3	5	+	117654307	117656535	117654307	117654404	117656655	117656769	1.05834e-09	1.4852e-07	0.082
ENSMUSG00000005417	Mprip	11	+	59550573	59551084	59550573	59550730	59554621	59554763	7.20024e-09	7.57825e-07	0.228
ENSMUSG00000037661	Gpr160	3	+	30754871	30755176	30754871	30754979	30776156	30776483	1.64105e-07	1.38176e-05	0.22
ENSMUSG00000071337	Tia1	6	+	86374955	86375197	86374955	86375064	86375443	86375539	2.41663e-07	1.55951e-05	0.169
ENSMUSG00000028759	Hp1bp3	4	+	137772541	137772714	137772541	137772655	137778003	137778103	2.59301e-07	1.55951e-05	0.097
ENSMUSG00000030142	Clec4e	6	-	123236449	123239007	123238911	123239007	123236225	123236377	4.82383e-07	2.25648e-05	-0.125
ENSMUSG00000076437	2700094K13Rik	2	-	84510143	84510273	84510168	84510273	84509374	84509554	4.62735e-07	2.25648e-05	-0.105
ENSMUSG00000042042	Csgalnact2	6	-	118074329	118076356	118076139	118076356	118070962	118071141	8.31101e-07	3.49893e-05	0.056
ENSMUSG00000029106	Add1	5	+	34959211	34959556	34959211	34959463	34961998	34962100	1.13719e-06	4.35232e-05	0.034
ENSMUSG00000030427	Lilra6	7	-	3864514	3864799	3864628	3864799	3864081	3864390	1.52648e-06	5.35542e-05	0.08
ENSMUSG00000075595	Zfp652	11	+	95610313	95611461	95610313	95610921	95614188	95614336	2.04398e-05	0.000661934	0.098
ENSMUSG00000023393	Slc17a9	2	+	180471391	180471601	180471391	180471488	180471711	180471808	2.92397e-05	0.000879279	0.112
ENSMUSG00000030263	Lrmp	6	+	145085979	145086606	145085979	145086127	145086701	145086783	7.08745e-05	0.00198921	0.051
ENSMUSG00000019087	Atp6ap1	X	+	71545916	71546110	71545916	71546027	71547700	71547939	8.72211e-05	0.00204	0.06
ENSMUSG00000052384	Lrrc33	16	-	32162323	32163483	32163338	32163483	32147638	32147759	8.49465e-05	0.00204	0.185
ENSMUSG00000002107	Celf2	2	-	6481704	6481836	6481716	6481836	6474830	6475010	8.25104e-05	0.00204	-0.101
ENSMUSG00000023286	Ube2j2	4	+	155317939	155318259	155317939	155318122	155323115	155323246	0.000156418	0.0034659	0.143
ENSMUSG00000043411	Usp48	4	+	137179188	137179430	137179188	137179303	137181074	137181202	0.000190833	0.00401703	0.06
ENSMUSG00000028759	Hp1bp3	4	+	137772541	137772714	137772541	137772655	137777440	137777638	0.00033741	0.00676428	0.069
ENSMUSG00000042772	Smg7	1	-	154695725	154696146	154695863	154696146	154693248	154693393	0.000362521	0.00693734	0.065
ENSMUSG00000024188	Luc7l	17	+	26389910	26391333	26389910	26390036	26391975	26392070	0.000402187	0.00736177	0.224
ENSMUSG00000030142	Clec4e	6	-	123236225	123239007	123238911	123239007	123235486	123235602	0.000640034	0.010733	-0.045
ENSMUSG00000042520	Ubap2l	3	-	89842736	89842938	89842769	89842938	89842291	89842387	0.000623356	0.010733	-0.058
ENSMUSG00000011257	Pabpc4	4	+	122966201	122966456	122966201	122966317	122967441	122967581	0.000662847	0.010733	0.041
ENSMUSG00000087153	Gm6483	8	+	19682269	19682655	19682269	19682488	19687603	19687904	0.000813281	0.0118066	0.207
ENSMUSG00000040599	Mis12	11	+	70833112	70833691	70833112	70833225	70838051	70838213	0.000794075	0.0118066	0.091
ENSMUSG00000031601	Cnot7	8	-	41584648	41586267	41586105	41586267	41581158	41581269	0.000783328	0.0118066	0.057
ENSMUSG00000049550	Clip1	5	-	124080233	124081178	124080461	124081178	124077302	124077419	0.00086314	0.0121127	-0.071
ENSMUSG00000037805	Rpl10a	17	+	28465911	28466225	28465911	28465992	28466318	28466467	0.00103697	0.0140827	0.153
ENSMUSG00000041328	Pcf11	7	-	99807914	99808398	99808307	99808398	99805817	99807376	0.00118688	0.0151418	0.079
ENSMUSG00000021557	Agtpbp1	13	-	59658458	59658647	59658583	59658647	59645747	59645812	0.00116903	0.0151418	0.042
ENSMUSG00000033543	Gtf2a2	9	+	69864625	69864998	69864625	69864730	69867195	69867322	0.00166828	0.0195958	0.039
ENSMUSG00000020910	2310004I24Rik	11	-	66854894	66855609	66854982	66855609	66853720	66853837	0.0016263	0.0195958	-0.029
ENSMUSG00000046897	Zfp740	15	+	102035001	102035517	102035001	102035314	102035659	102035736	0.00167565	0.0195958	0.082
ENSMUSG00000028797	2510006D16Rik	4	+	129278226	129278487	129278226	129278378	129284330	129284423	0.00183987	0.0209347	0.137
ENSMUSG00000039087	Rreb1	13	+	37985640	37987067	37985640	37985853	37990280	37990370	0.00309164	0.0337843	0.036
ENSMUSG00000078765	U2af1l4	7	+	31349221	31349413	31349221	31349320	31349492	31349626	0.00312966	0.0337843	0.067
ENSMUSG00000026987	Baz2b	2	-	59745495	59745806	59745600	59745806	59744972	59745108	0.00390276	0.0410765	0.088
ENSMUSG00000038084	Opa1	16	+	29618207	29618394	29618207	29618373	29620466	29620619	0.00429674	0.0441202	0.035
ENSMUSG00000024369	Rdbp	17	+	34987352	34987619	34987352	34987407	34987855	34987938	0.00467113	0.0457337	0.189
ENSMUSG00000048668	5930416I19Rik	6	-	128312385	128312886	128312856	128312886	128309123	128309372	0.00465146	0.0457337	0.116
ENSMUSG00000022864	D16Ertd472e	16	-	78576635	78576902	78576668	78576902	78576165	78576299	0.00497197	0.0468679	0.118
ENSMUSG00000004221	Ikbkg	X	+	71673100	71673241	71673100	71673213	71678143	71678345	0.00500963	0.0468679	-0.268
ENSMUSG00000040774	Cept1	3	-	106342107	106342521	106342360	106342521	106336272	106336420	0.00559925	0.0472631	0.057
ENSMUSG00000055541	Lair1	7	-	4007398	4007555	4007519	4007555	3980308	3980638	0.0056011	0.0472631	0.195
ENSMUSG00000047731	D19Wsu162e	19	+	46718842	46719057	46718842	46718945	46726963	46727125	0.00548396	0.0472631	0.046
ENSMUSG00000068284	Gm608	16	+	44199016	44199280	44199016	44199134	44200726	44200791	0.00561319	0.0472631	0.044
ENSMUSG00000062234	Gak	5	-	109020122	109020243	109020163	109020243	109014359	109014553	0.00522999	0.0472631	0.031
ENSMUSG00000022702	Hira	16	+	18896546	18896866	18896546	18896657	18897790	18897881	0.00604569	0.0499065	0.045
ENSMUSG00000056962	Jmjd6	11	-	116701151	116701859	116701723	116701859	116700303	116700442	0.00624771	0.0505824	0.041
ENSMUSG00000038346	Zfp384	6	+	124974050	124974570	124974050	124974288	124974763	124975100	0.00645303	0.051259	-0.071
ENSMUSG00000029502	Golga3	5	+	110613356	110613626	110613356	110613506	110614804	110614917	0.00667074	0.052007	0.089
ENSMUSG00000017550	Atad5	11	+	79926250	79926339	79926250	79926330	79926576	79926716	0.00752577	0.0576064	-0.149
ENSMUSG00000021733	Slc4a7	14	+	15572238	15572427	15572238	15572388	15578481	15578597	0.00783595	0.0588519	-0.086
ENSMUSG00000024299	Adamts10	17	+	33675515	33675657	33675515	33675646	33680142	33680250	0.00796807	0.0588519	-0.117
ENSMUSG00000049659	Aftph	11	-	20596753	20598376	20598315	20598376	20592467	20592591	0.0101936	0.0727377	-0.034
ENSMUSG00000047534	Mis18bp1	12	-	66253674	66254880	66254792	66254880	66249708	66250537	0.0101225	0.0727377	0.101
ENSMUSG00000062647	Rpl7a	2	+	26767538	26767679	26767538	26767675	26767885	26767965	0.0109451	0.076798	0.015
ENSMUSG00000000131	Xpo6	7	-	133294737	133296793	133296339	133296793	133292747	133292874	0.011717	0.0795624	0.03
ENSMUSG00000070425	Trpc2	7	+	109227246	109227411	109227246	109227332	109227518	109227691	0.0116983	0.0795624	-0.196
ENSMUSG00000035851	Ythdc1	5	+	87256979	87258504	87256979	87257146	87259578	87259661	0.0131734	0.0866566	0.086
ENSMUSG00000020290	Xpo1	11	+	23167661	23168690	23167661	23167763	23171132	23171205	0.0131434	0.0866566	0.019
ENSMUSG00000039458	Mtmr12	15	+	12165772	12165903	12165772	12165875	12167683	12167774	0.013385	0.0866936	-0.075

## Sheet: Mutually Exclusive Exon
Supplementary Data 8c. Differentially spliced mutually exclusive exon junctions (FDR<10%, |delta percent spliced in or PSI (∆Ψ)|>1%) between sudemycin-treated mutant and wildtype U2AF1-expressing bone marrow cells in vivo
Ensembl Gene ID (mm9)	Gene Symbol	Chromosome	Strand	First Exon Start (0 base)	First Exon End	Second Exon Start (0 base)	Second Exon End	Upstream Exon Start	Upstream Exon End	Downstream Exon Start	Downstream Exon End	Nominal p-value	FDR	Percent Spliced In (PSI or Ψ)
ENSMUSG00000000157	Itgb2l	16	-	96648335	96648580	96649280	96649468	96647655	96647875	96650575	96650716	0	0	-0.453
ENSMUSG00000063358	Mapk1	16	+	17035534	17035644	17038406	17038527	17026118	17026233	17043778	17044842	0	0	-0.399
ENSMUSG00000063358	Mapk1	16	+	17035534	17035644	17038406	17038532	17026118	17026233	17043778	17047546	0	0	-0.137
ENSMUSG00000026977	2016-03-07	2	+	60071990	60073054	60074810	60074983	60070256	60070424	60078999	60079132	0	0	-0.107
ENSMUSG00000035004	Igsf6	7	-	128211774	128211878	128214004	128214364	128211094	128211142	128217952	128218044	0	0	0.168
ENSMUSG00000035004	Igsf6	7	-	128211094	128211142	128214004	128214364	128210712	128210790	128217952	128218044	0	0	0.222
ENSMUSG00000018209	Stk4	2	+	163914576	163914741	163922474	163922642	163912230	163912345	163924174	163924312	0	0	-0.164
ENSMUSG00000030187	Klra2	6	-	131192810	131193032	131193913	131194003	131178223	131178327	131195232	131195396	0	0	0.289
ENSMUSG00000074604	Mgst2	3	+	51468432	51468532	51485718	51485800	51465148	51465228	51486375	51486592	0	0	0.248
ENSMUSG00000042524	Sun2	15	-	79559910	79559988	79560519	79560774	79559462	79559506	79564537	79564665	0	0	0.131
ENSMUSG00000021676	Iqgap2	13	-	96533200	96533357	96607778	96607878	96519947	96520025	96661618	96661877	0	0	-0.253
ENSMUSG00000002107	Celf2	2	-	6536733	6536868	6585160	6585243	6525069	6525228	6642462	6642659	0	0	-0.078
ENSMUSG00000002107	Celf2	2	-	6525069	6525228	6528927	6529007	6521079	6521143	6536733	6536868	0	0	-0.149
ENSMUSG00000031389	Arhgap4	X	-	71150989	71151202	71151495	71151558	71145973	71146075	71151767	71151930	0	0	0.174
ENSMUSG00000040242	Fgfr1op2	6	+	146534203	146534340	146537261	146537379	146526442	146526730	146538415	146538558	0	0	0.26
ENSMUSG00000040242	Fgfr1op2	6	+	146534203	146534340	146538415	146538558	146526442	146526730	146541155	146541387	0	0	0.163
ENSMUSG00000070372	Capza1	3	-	104628324	104628387	104631444	104631516	104625696	104628042	104637015	104637094	0	0	-0.092
ENSMUSG00000015937	H2afy	13	-	56189612	56189703	56191118	56191218	56185556	56185646	56197484	56197595	0	0	-0.048
ENSMUSG00000024066	Xdh	17	-	74272382	74272475	74274254	74274396	74271752	74271904	74275513	74275600	0	0	-0.373
ENSMUSG00000020376	Rnf130	11	+	49866277	49866472	49884672	49884923	49838849	49839149	49899242	49899314	0	0	0.157
ENSMUSG00000028874	Fgr	4	+	132542067	132542267	132543103	132543206	132540066	132540129	132544597	132544696	0	0	0.239
ENSMUSG00000062593	Lilrb4	10	+	51211666	51211969	51212975	51213011	51211239	51211524	51213867	51213984	0	0	0.179
ENSMUSG00000062593	Lilrb4	10	+	51213867	51213984	51215799	51215865	51212975	51213011	51215972	51216403	0	0	-0.1
ENSMUSG00000027620	Rbm39	2	-	156003071	156003121	156004615	156004688	155998563	155998758	156004912	156004976	0	0	0.118
ENSMUSG00000017548	Suz12	11	+	79824059	79824145	79826865	79827097	79821014	79821064	79828644	79828738	0	0	-0.118
ENSMUSG00000017485	Top2b	14	+	17249465	17249549	17250850	17251045	17249070	17249226	17252854	17252999	1.11022e-16	3.22242e-14	-0.15
ENSMUSG00000025330	Padi4	4	-	140321485	140321552	140325225	140325406	140319309	140319377	140330003	140330151	1.11022e-16	3.22242e-14	0.177
ENSMUSG00000027422	Rrbp1	2	-	143775407	143775491	143776163	143776259	143775005	143775104	143777927	143778017	1.11022e-16	3.22242e-14	0.256
ENSMUSG00000003134	Tbc1d8	1	-	39463596	39463715	39482912	39483023	39462135	39462364	39535284	39535592	3.33067e-16	8.73173e-14	0.148
ENSMUSG00000022956	Atp5o	16	-	91926703	91926816	91927097	91927227	91925785	91925872	91929143	91929254	3.33067e-16	8.73173e-14	0.15
ENSMUSG00000030704	Rab6a	7	+	107778179	107778285	107778351	107778457	107776917	107776971	107780255	107780367	3.33067e-16	8.73173e-14	-0.118
ENSMUSG00000012443	Kif11	19	+	37472608	37472697	37476694	37476782	37468174	37468270	37477950	37478139	5.55112e-16	1.40981e-13	-0.148
ENSMUSG00000026395	Ptprc	1	-	140010140	140010356	140022879	140022903	140008767	140008908	140071591	140071703	6.66134e-16	1.64051e-13	0.13
ENSMUSG00000021000	Ctage5	12	+	60250450	60250555	60255342	60255465	60248838	60248910	60259239	60259354	8.88178e-16	2.12301e-13	-0.141
ENSMUSG00000008398	Elk3	10	-	92717433	92717556	92727624	92728425	92710158	92712853	92747513	92747722	1.55431e-15	3.60911e-13	-0.316
ENSMUSG00000018412	1700081L11Rik	11	-	104239998	104240140	104285235	104286607	104229993	104230092	104303038	104303605	2.77556e-15	6.26582e-13	0.235
ENSMUSG00000001017	2500003M10Rik	3	-	90306037	90306175	90310029	90310183	90302886	90304029	90311466	90311548	3.33067e-15	7.31577e-13	-0.24
ENSMUSG00000047215	Rpl9	5	-	65779800	65779918	65780309	65780390	65779602	65779680	65780716	65780849	8.77076e-15	1.87579e-12	0.153
ENSMUSG00000045503	Sys1	2	+	164288800	164288868	164289857	164292827	164286808	164287029	164297637	164297822	9.65894e-15	1.96246e-12	0.054
ENSMUSG00000052889	Prkcb	7	+	129661558	129661693	129671989	129672086	129660342	129660499	129688146	129688293	9.4369e-15	1.96246e-12	-0.148
ENSMUSG00000040250	4933424B01Rik	6	-	146523223	146523298	146524746	146524982	146515014	146515217	146525822	146526357	1.02141e-14	2.02462e-12	-0.227
ENSMUSG00000028874	Fgr	4	+	132540066	132540129	132543103	132543206	132530016	132530185	132544597	132544696	1.13243e-14	2.19125e-12	0.133
ENSMUSG00000029455	Aldh2	5	-	122018934	122019049	122020612	122020770	122016035	122018032	122022025	122022190	1.36557e-14	2.58094e-12	-0.158
ENSMUSG00000045503	Sys1	2	+	164288800	164288868	164292647	164292827	164286792	164287029	164297637	164297822	2.10942e-14	3.8962e-12	0.053
ENSMUSG00000030263	Lrmp	6	+	145085979	145086127	145086701	145086783	145070258	145070626	145096155	145096202	2.93099e-14	5.29337e-12	0.12
ENSMUSG00000025366	Esyt1	10	-	127948035	127948085	127948521	127948627	127947303	127947715	127948710	127948842	3.9635e-14	7.00246e-12	-0.153
ENSMUSG00000027109	Sp3	2	-	72808211	72809571	72816954	72817086	72784602	72784795	72817543	72817689	7.40519e-14	1.28047e-11	0.054
ENSMUSG00000022407	Adsl	15	+	80797541	80797631	80798018	80798195	80796521	80796612	80799091	80799178	8.99281e-14	1.52259e-11	-0.199
ENSMUSG00000004880	Lbr	1	-	183755752	183755807	183761672	183761865	183751566	183751758	183762279	183762363	1.21902e-13	2.02184e-11	-0.166
ENSMUSG00000026158	Ogfrl1	1	-	23385564	23385643	23385810	23385897	23383009	23383088	23389653	23390014	1.98064e-13	3.21933e-11	0.215
ENSMUSG00000033712	2610301G19Rik	14	-	70551367	70551482	70551686	70551778	70551080	70551210	70552179	70552271	2.24709e-13	3.58081e-11	-0.229
ENSMUSG00000047187	Rab2a	4	+	8488298	8488370	8499672	8499740	8462790	8463055	8505101	8505184	2.5091e-13	3.92144e-11	0.157
ENSMUSG00000019726	Lyst	13	+	13763069	13763207	13765522	13765721	13762106	13762256	13766596	13766728	3.19078e-13	4.80213e-11	0.128
ENSMUSG00000041685	Fcho2	13	-	99559317	99559470	99559686	99559828	99554730	99554835	99566247	99566322	3.14526e-13	4.80213e-11	-0.104
ENSMUSG00000025232	Hexa	9	+	59405840	59405942	59407130	59407263	59405094	59405205	59408703	59408884	3.74034e-13	5.52686e-11	-0.125
ENSMUSG00000027411	Vps16	2	+	130263357	130263446	130263650	130263748	130250139	130250183	130263832	130263961	5.84754e-13	8.48625e-11	-0.209
ENSMUSG00000000420	Galnt1	18	+	24391099	24391154	24404550	24404725	24364267	24364581	24413018	24413185	6.55587e-13	9.34729e-11	0.134
ENSMUSG00000039050	Osbpl2	2	+	179872917	179873062	179875809	179875885	179871683	179871817	179879536	179879671	7.24421e-13	9.97859e-11	-0.14
ENSMUSG00000022677	0610037P05Rik	16	-	14304546	14304680	14311139	14311224	14299336	14300302	14313908	14314106	7.18092e-13	9.97859e-11	-0.169
ENSMUSG00000024725	Ostf1	19	-	18670840	18670891	18678655	18678702	18668345	18668409	18706109	18706279	1.07025e-12	1.44966e-10	0.07
ENSMUSG00000070733	Fryl	5	-	73465867	73466018	73467126	73467239	73465080	73465184	73467896	73467981	1.51112e-12	2.01326e-10	-0.174
ENSMUSG00000026395	Ptprc	1	-	140007728	140007887	140008767	140008908	140004351	140004486	140010140	140010356	1.59284e-12	2.0879e-10	-0.122
ENSMUSG00000032239	Rp9	9	-	22254245	22254307	22258222	22258314	22252754	22253298	22261816	22261946	1.97331e-12	2.54557e-10	0.145
ENSMUSG00000038623	Tm6sf1	7	+	89013526	89013630	89016254	89016376	89010132	89010230	89018617	89018722	2.54974e-12	3.23777e-10	0.136
ENSMUSG00000035778	Ggta1	2	-	35268845	35268947	35277699	35277788	35263464	35263602	35278751	35278931	2.83473e-12	3.54429e-10	-0.151
ENSMUSG00000068039	Tcp1	17	+	13110908	13111037	13112216	13112314	13109194	13109495	13112680	13112791	3.1215e-12	3.84371e-10	0.057
ENSMUSG00000057406	Whsc1	5	+	34185760	34186386	34188753	34188916	34163477	34163526	34197258	34197425	3.90299e-12	4.73427e-10	0.081
ENSMUSG00000032294	Pkm2	9	+	59522835	59523002	59523374	59523541	59519727	59519880	59525850	59526032	4.05054e-12	4.84099e-10	-0.022
ENSMUSG00000021069	Pygl	12	-	71294725	71294792	71295219	71295354	71291805	71292143	71296490	71296698	4.54203e-12	5.34973e-10	0.142
ENSMUSG00000018209	Stk4	2	+	163909365	163909494	163912230	163912345	163905248	163905329	163914576	163914741	5.30365e-12	6.15753e-10	0.125
ENSMUSG00000018819	Lsp1	7	+	149676249	149676327	149676463	149676570	149675717	149675939	149680140	149680422	5.99454e-12	6.86164e-10	-0.121
ENSMUSG00000003484	Cyp4f18	8	-	74513605	74513670	74513759	74513893	74512958	74513041	74516730	74516860	6.54521e-12	7.3879e-10	0.137
ENSMUSG00000020841	Cpd	11	-	76628272	76628415	76653889	76654137	76626984	76627154	76659725	76660520	7.25042e-12	8.07181e-10	0.172
ENSMUSG00000028920	Fbxo42	4	+	140723627	140723892	140726738	140726855	140703827	140704094	140736312	140736447	7.94242e-12	8.72271e-10	0.35
ENSMUSG00000032477	Cdc25a	9	+	109789751	109789850	109791377	109791440	109786846	109787014	109791535	109791634	1.42805e-11	1.54743e-09	0.18
ENSMUSG00000000441	Raf1	6	-	115576308	115576426	115576729	115576857	115573481	115573566	115576956	115576984	1.75018e-11	1.87154e-09	-0.069
ENSMUSG00000024948	Map4k2	19	+	6343254	6343386	6343801	6343883	6343103	6343176	6343971	6344079	1.86751e-11	1.97107e-09	0.116
ENSMUSG00000062593	Lilrb4	10	+	51214598	51214651	51215799	51215865	51213867	51213984	51215972	51216419	1.99318e-11	2.07674e-09	-0.122
ENSMUSG00000019726	Lyst	13	+	13851644	13851743	13852972	13853112	13849577	13849714	13853370	13853468	2.13083e-11	2.19206e-09	-0.155
ENSMUSG00000027763	Mbnl1	3	+	60419541	60419695	60429045	60429120	60417184	60417442	60430301	60433670	2.30501e-11	2.3416e-09	0.172
ENSMUSG00000037110	Ralgapa2	2	-	146232077	146232168	146235908	146236006	146230598	146230775	146237781	146237895	2.48187e-11	2.45978e-09	-0.216
ENSMUSG00000031447	Lamp1	8	+	13165848	13165967	13167157	13167377	13159134	13159434	13167806	13167965	2.47307e-11	2.45978e-09	0.236
ENSMUSG00000053063	Clec12a	6	+	129303664	129303853	129304494	129304646	129303369	129303468	129309425	129309529	2.6593e-11	2.60387e-09	-0.117
ENSMUSG00000032479	Mtap4	9	+	109980506	109980588	109982284	109982397	109975116	109975209	109983924	109984114	2.95693e-11	2.86083e-09	-0.209
ENSMUSG00000071203	Naip5	13	-	100987413	100987566	100989618	100989786	100987022	100987109	100991407	100993519	3.47961e-11	3.28823e-09	0.506
ENSMUSG00000049313	Sorl1	9	-	41865353	41865442	41889870	41890051	41854565	41854744	41898027	41898095	3.45204e-11	3.28823e-09	-0.175
ENSMUSG00000052144	Ppp4r2	6	+	100814672	100814747	100815067	100815211	100813116	100813154	100815781	100816077	3.58472e-11	3.34862e-09	-0.084
ENSMUSG00000015950	Ncf1	5	-	134703319	134703395	134703944	134704025	134703018	134703184	134705365	134705495	3.67849e-11	3.39717e-09	-0.121
ENSMUSG00000025326	Ube3a	7	+	66502542	66502587	66527316	66527606	66484121	66484641	66531137	66532384	4.31297e-11	3.93837e-09	0.201
ENSMUSG00000066684	Pilrb1	5	-	138296105	138296295	138298383	138298770	138294043	138294416	138299087	138299215	4.4846e-11	4.0496e-09	-0.085
ENSMUSG00000066568	Lsm14a	7	-	35132944	35133001	35136304	35136536	35129664	35130977	35138408	35138580	4.6157e-11	4.07737e-09	0.119
ENSMUSG00000030287	Itpr2	6	-	146366453	146366537	146366939	146367038	146366124	146366271	146371227	146371386	4.56724e-11	4.07737e-09	0.161
ENSMUSG00000028064	Sema4a	3	-	88244619	88244800	88251912	88252063	88242364	88242483	88253601	88253960	6.25738e-11	5.46815e-09	-0.129
ENSMUSG00000035021	Baz1a	12	-	56047788	56047890	56055684	56055828	56044963	56045051	56076090	56076369	7.3811e-11	6.38151e-09	0.114
ENSMUSG00000006818	Sod2	17	+	13201049	13201252	13203385	13203502	13200704	13200934	13206298	13206478	7.68328e-11	6.57284e-09	0.147
ENSMUSG00000020326	Ccng1	11	-	40565605	40565859	40567309	40567570	40564941	40565020	40568502	40568813	8.40563e-11	7.11589e-09	0.139
ENSMUSG00000019769	Syne1	10	+	5274337	5274504	5284989	5285152	5270593	5270752	5288573	5288761	9.01668e-11	7.55449e-09	-0.111
ENSMUSG00000042046	Dstyk	1	+	134330675	134331064	134345888	134346552	134314153	134314447	134349663	134349896	9.88708e-11	8.19921e-09	0.198
ENSMUSG00000029201	Ugdh	5	-	65815280	65815382	65818654	65818823	65814688	65814889	65826862	65827185	1.09415e-10	8.98194e-09	0.12
ENSMUSG00000028649	Macf1	4	-	123188360	123188488	123189048	123189144	123188188	123188282	123189289	123189409	1.4301e-10	1.16224e-08	-0.126
ENSMUSG00000000708	Kat2b	17	+	53750188	53750315	53763676	53763822	53706295	53706903	53768648	53768741	1.50393e-10	1.21014e-08	0.183
ENSMUSG00000019188	H13	2	+	152503277	152503376	152506786	152506869	152495223	152495500	152511833	152511922	1.53969e-10	1.22677e-08	0.198
ENSMUSG00000040506	Ambra1	2	+	91607213	91607272	91607846	91608030	91606603	91606857	91609071	91609244	1.5789e-10	1.2458e-08	0.177
ENSMUSG00000071793	2610005L07Rik	8	-	19994878	19995046	19996954	19997074	19990922	19991125	20000698	20000997	1.59992e-10	1.25024e-08	0.46
ENSMUSG00000026104	Stat1	1	+	52179957	52180102	52183363	52183462	52179434	52179565	52189387	52189477	1.8617e-10	1.44095e-08	0.142
ENSMUSG00000029322	Plac8	5	-	100985498	100985614	100988770	100988895	100982743	100983007	100991643	100991781	2.07081e-10	1.58769e-08	0.117
ENSMUSG00000047213	Ythdf3	3	+	16083921	16083946	16103825	16105424	16083182	16083520	16113954	16117035	2.2142e-10	1.68176e-08	0.267
ENSMUSG00000027203	Dut	2	+	125073499	125073632	125074901	125074993	125072925	125073137	125076708	125076753	2.28126e-10	1.71665e-08	0.158
ENSMUSG00000057191	AB124611	9	+	21340351	21340441	21345029	21345067	21333206	21333527	21349120	21349777	2.32796e-10	1.73572e-08	0.096
ENSMUSG00000019769	Syne1	10	+	5262561	5262717	5270593	5270752	5259747	5259873	5274337	5274504	2.62308e-10	1.93798e-08	0.113
ENSMUSG00000043962	Thrap3	4	-	125855105	125855801	125857155	125858058	125853427	125853600	125863678	125863832	2.65127e-10	1.94116e-08	-0.118
ENSMUSG00000040850	Psme4	11	+	30709835	30709928	30710782	30711048	30707702	30707825	30711977	30712164	3.05931e-10	2.21991e-08	-0.172
ENSMUSG00000032512	Wdr48	9	+	119814485	119814615	119816245	119816334	119814320	119814403	119816803	119816905	3.28706e-10	2.36406e-08	0.143
ENSMUSG00000055670	Zzef1	11	+	72694072	72694192	72697843	72697973	72690057	72690222	72700135	72700274	3.68749e-10	2.62879e-08	-0.155
ENSMUSG00000029922	Mkrn1	6	-	39351208	39351423	39354646	39354873	39350393	39350504	39355729	39355959	3.90467e-10	2.75941e-08	0.128
ENSMUSG00000030798	Cd37	7	-	52492529	52492654	52493869	52493942	52492371	52492446	52494329	52494427	4.03571e-10	2.82743e-08	-0.125
ENSMUSG00000029821	Dfna5	6	-	50179284	50179456	50195928	50196121	50177277	50177398	50201274	50201513	4.09882e-10	2.8471e-08	-0.147
ENSMUSG00000000157	Itgb2l	16	-	96649280	96649468	96650575	96650716	96648335	96648580	96652172	96652262	4.33244e-10	2.98388e-08	-0.134
ENSMUSG00000037544	Dlgap5	14	-	48029982	48030053	48031119	48031242	48027311	48027586	48031333	48031418	4.56855e-10	3.12005e-08	-0.132
ENSMUSG00000030654	Arl6ip1	7	-	125269909	125270029	125270647	125270781	125265439	125265557	125272982	125273139	5.00306e-10	3.38832e-08	0.149
ENSMUSG00000057729	Prtn3	10	+	79343780	79343922	79344679	79344910	79342358	79342487	79345562	79345919	5.07515e-10	3.40874e-08	-0.032
ENSMUSG00000024948	Map4k2	19	+	6343460	6343523	6343971	6344079	6343254	6343386	6344406	6344485	5.12668e-10	3.41453e-08	0.097
ENSMUSG00000027829	Ccnl1	3	-	65755355	65755476	65759125	65759198	65754401	65754466	65760774	65760884	5.16781e-10	3.41453e-08	0.098
ENSMUSG00000024948	Map4k2	19	+	6343460	6343523	6343801	6344079	6343254	6343386	6344406	6344485	6.16619e-10	4.00903e-08	0.091
ENSMUSG00000030214	Plbd1	6	-	136588637	136588776	136600251	136600471	136584012	136584153	136610082	136610394	6.16622e-10	4.00903e-08	-0.099
ENSMUSG00000069539	Scyl2	10	-	89132389	89132547	89141022	89141227	89129461	89129606	89148782	89149030	6.6434e-10	4.285e-08	0.135
ENSMUSG00000031453	Rasa3	8	-	13614533	13614637	13631774	13631892	13605861	13605956	13677392	13677603	7.78792e-10	4.98366e-08	0.124
ENSMUSG00000002885	Cd97	8	-	86254009	86254156	86255801	86255936	86253280	86253424	86257312	86257465	8.54306e-10	5.42417e-08	-0.101
ENSMUSG00000032330	Cox7a2	9	-	79604083	79604168	79606296	79606386	79603047	79603412	79607446	79607660	9.94234e-10	6.26368e-08	-0.146
ENSMUSG00000036707	Cab39	1	+	87741167	87741227	87743984	87744050	87738772	87738941	87744851	87744995	1.03665e-09	6.48063e-08	-0.079
ENSMUSG00000031015	Swap70	7	+	117386897	117387038	117399248	117399422	117365216	117365423	117407393	117407621	1.06642e-09	6.6159e-08	0.19
ENSMUSG00000037466	4930427A07Rik	12	+	114396279	114396378	114399513	114399600	114395788	114395938	114399923	114400103	1.12474e-09	6.92481e-08	-0.368
ENSMUSG00000021482	1110018J18Rik	13	-	64410400	64410454	64413574	64413643	64410129	64410235	64413800	64414013	1.20879e-09	7.38633e-08	0.322
ENSMUSG00000054843	Atrnl1	19	+	57871914	57871993	58010086	58010194	57852373	57852435	58116817	58116932	1.30808e-09	7.93341e-08	-0.207
ENSMUSG00000026395	Ptprc	1	-	140012195	140012219	140022879	140022903	140010140	140010356	140071591	140071703	1.31821e-09	7.93565e-08	0.115
ENSMUSG00000030703	Gdpd3	7	+	133911080	133911199	133911276	133911366	133910904	133910950	133912083	133912217	1.35805e-09	8.11535e-08	-0.091
ENSMUSG00000020143	Dock2	11	-	34200486	34200565	34338274	34338370	34194258	34194359	34364812	34364958	1.37475e-09	8.15518e-08	0.117
ENSMUSG00000028059	Arhgef2	3	+	88437179	88437289	88437421	88437568	88436834	88436964	88438331	88438421	1.47465e-09	8.68443e-08	-0.09
ENSMUSG00000036751	Cox6b1	7	-	31408433	31408534	31409518	31409632	31401992	31402181	31411069	31411170	1.54092e-09	9.00942e-08	-0.183
ENSMUSG00000028961	Pgd	4	-	148527972	148528106	148528274	148528405	148525221	148525321	148530715	148530905	1.68294e-09	9.76946e-08	0.108
ENSMUSG00000007815	Rhoa	9	+	108217638	108217713	108229914	108230072	108208535	108208884	108233201	108233322	1.72403e-09	9.93699e-08	-0.104
ENSMUSG00000037012	Hk1	10	-	61767467	61767616	61778133	61778296	61761897	61762017	61802760	61802925	1.75715e-09	1.00156e-07	-0.114
ENSMUSG00000029821	Dfna5	6	-	50179284	50179456	50201274	50201512	50177277	50177398	50211732	50211916	1.76232e-09	1.00156e-07	-0.153
ENSMUSG00000063895	Nupl1	14	-	60863350	60863500	60866160	60866303	60862193	60862331	60869999	60870344	1.80389e-09	1.01807e-07	0.184
ENSMUSG00000026456	Cyb5r1	1	+	136302889	136303039	136303175	136303248	136302357	136302630	136303622	136303729	1.96733e-09	1.10266e-07	0.149
ENSMUSG00000006731	B4galnt1	10	+	126603773	126603938	126604557	126604598	126603059	126603278	126604756	126604937	2.11528e-09	1.17601e-07	-0.155
ENSMUSG00000004668	Abca13	11	+	9245942	9246056	9254828	9254919	9235133	9235273	9273275	9273452	2.12715e-09	1.17601e-07	-0.097
ENSMUSG00000062593	Lilrb4	10	+	51211666	51211969	51213867	51213984	51211239	51211524	51214598	51214651	2.4427e-09	1.34134e-07	0.103
ENSMUSG00000020225	Tmbim4	10	+	119654559	119654665	119657806	119657840	119652596	119652705	119659061	119659179	2.46515e-09	1.34458e-07	0.163
ENSMUSG00000037902	Sirpa	2	+	129419339	129419430	129434639	129434996	129418574	129418811	129441182	129441500	2.62193e-09	1.42056e-07	0.057
ENSMUSG00000037400	Atp11b	3	+	35711134	35711238	35712965	35713147	35710984	35711058	35718830	35719034	2.7657e-09	1.48853e-07	-0.083
ENSMUSG00000040761	Spen	4	-	141072750	141073233	141077986	141078307	141050152	141050313	141094078	141094364	2.93555e-09	1.56956e-07	-0.172
ENSMUSG00000042228	Lyn	4	+	3665871	3665945	3669588	3669634	3605273	3605511	3670343	3670449	3.04837e-09	1.61922e-07	0.151
ENSMUSG00000038914	Dido1	2	-	180419668	180419881	180422180	180422502	180418513	180418733	180423528	180424360	3.1318e-09	1.65274e-07	0.19
ENSMUSG00000034681	Rnps1	17	+	24559094	24559248	24561346	24561488	24558693	24558796	24562030	24562840	3.27015e-09	1.70372e-07	-0.156
ENSMUSG00000029860	Zyx	6	+	42306430	42306609	42307311	42307432	42306160	42306330	42307850	42308393	3.27034e-09	1.70372e-07	0.113
ENSMUSG00000055639	Dach1	14	-	98230512	98230660	98239307	98239459	98227459	98227603	98300519	98300654	3.31831e-09	1.7177e-07	0.136
ENSMUSG00000052102	Gnpda1	18	-	38490139	38490314	38491621	38491806	38487211	38488627	38492807	38492990	3.36489e-09	1.73079e-07	0.186
ENSMUSG00000054733	Msra	14	-	64829264	64829371	64852665	64852770	64741465	64742190	64903900	64904020	4.01286e-09	2.0511e-07	0.122
ENSMUSG00000024976	Shoc2	19	+	54061943	54062873	54077498	54077636	54019365	54019503	54092038	54092169	4.42168e-09	2.24594e-07	0.082
ENSMUSG00000052713	Zfp608	18	-	55056818	55059273	55106206	55106462	55054873	55055291	55147264	55148360	4.8058e-09	2.42588e-07	0.161
ENSMUSG00000073411	H2-D1	17	+	35403426	35403459	35403632	35403671	35403131	35403248	35403810	35404444	5.07222e-09	2.52895e-07	-0.104
ENSMUSG00000005087	Cd44	2	-	102671486	102671693	102682992	102683106	102668698	102668767	102693171	102693393	5.07015e-09	2.52895e-07	-0.111
ENSMUSG00000033047	Eif3l	15	+	78915986	78916141	78916863	78917034	78914541	78914713	78919893	78920391	5.12669e-09	2.54052e-07	0.134
ENSMUSG00000036087	Slain2	5	+	73332530	73332679	73339800	73339965	73305863	73306252	73346565	73346727	5.19734e-09	2.55993e-07	0.127
ENSMUSG00000030536	Iqgap1	7	-	87905700	87905814	87910180	87910257	87904643	87904822	87911770	87911848	5.35934e-09	2.62382e-07	-0.118
ENSMUSG00000022119	Rbm26	14	-	105552631	105552849	105554078	105554167	105551508	105551769	105559054	105559191	5.77937e-09	2.81251e-07	-0.164
ENSMUSG00000071369	Map3k5	10	+	19778742	19778896	19787634	19787742	19776280	19776440	19796287	19796337	6.24795e-09	3.00971e-07	0.073
ENSMUSG00000022779	Top3b	16	+	16882593	16882790	16884331	16884445	16880696	16880771	16885927	16886018	6.25866e-09	3.00971e-07	0.169
ENSMUSG00000058835	Abi1	2	-	22817920	22818021	22826602	22826779	22816226	22816367	22850042	22850210	6.38833e-09	3.054e-07	-0.18
ENSMUSG00000041926	Rnpep	1	-	137164659	137164773	137168105	137168341	137163746	137163859	137168938	137169055	6.75246e-09	3.1681e-07	0.11
ENSMUSG00000028859	Csf3r	4	+	125717005	125717140	125719903	125719994	125716749	125716896	125720147	125720229	6.78294e-09	3.1681e-07	0.105
ENSMUSG00000039206	Daglb	5	+	144227820	144227972	144233814	144233986	144225360	144225644	144235480	144235739	6.76214e-09	3.1681e-07	0.253
ENSMUSG00000002963	Pnkp	7	+	52116516	52116609	52116687	52116784	52116358	52116429	52116869	52116931	6.74777e-09	3.1681e-07	0.113
ENSMUSG00000022477	Aco2	15	+	81734285	81734436	81735192	81735297	81733905	81734064	81736281	81736373	6.84953e-09	3.17233e-07	0.139
ENSMUSG00000018819	Lsp1	7	+	149675804	149675939	149676463	149676570	149675229	149675311	149680140	149680505	6.87007e-09	3.17233e-07	-0.1
ENSMUSG00000032254	Kif23	9	-	61774843	61774970	61775154	61775274	61774166	61774325	61775360	61775440	7.49485e-09	3.44128e-07	-0.165
ENSMUSG00000031389	Arhgap4	X	-	71150989	71151202	71151767	71151930	71149918	71150047	71152007	71152215	9.17726e-09	4.19009e-07	0.114
ENSMUSG00000056399	Prss34	17	+	25435670	25435851	25436046	25436321	25435338	25435511	25436413	25436577	9.62312e-09	4.36911e-07	0.109
ENSMUSG00000036707	Cab39	1	+	87733860	87733979	87738772	87738941	87731897	87732062	87741167	87741227	1.00612e-08	4.54263e-07	0.052
ENSMUSG00000037814	Larp1b	3	+	40765529	40765588	40766090	40766150	40754552	40754606	40767889	40768064	1.02217e-08	4.58961e-07	0.219
ENSMUSG00000030187	Klra2	6	-	131178223	131178327	131180095	131180238	131170126	131170282	131192810	131193032	1.03483e-08	4.62092e-07	0.12
ENSMUSG00000057110	Cep110	2	+	34985140	34985335	34989477	34989631	34983447	34983557	34990987	34991208	1.07004e-08	4.75205e-07	-0.125
ENSMUSG00000053063	Clec12a	6	+	129303369	129303468	129304494	129304646	129300404	129300529	129309425	129309433	1.08306e-08	4.7837e-07	-0.103
ENSMUSG00000035726	Supt16h	14	-	52799775	52799948	52800691	52800843	52799148	52799239	52801211	52801358	1.17382e-08	5.15656e-07	0.143
ENSMUSG00000028152	Tspan5	3	+	138553698	138553845	138557311	138557482	138531309	138531360	138559816	138559878	1.19263e-08	5.21101e-07	0.116
ENSMUSG00000024908	Ppp6r3	19	-	3478277	3478364	3484830	3484916	3473768	3473866	3486975	3487091	1.20376e-08	5.23152e-07	0.099
ENSMUSG00000020149	Rab1	11	+	20118815	20118911	20124369	20124501	20115632	20115705	20124650	20125464	1.23584e-08	5.34239e-07	-0.1
ENSMUSG00000019907	Ppp1r12a	10	+	107689812	107689980	107696811	107696902	107688895	107689000	107697891	107698092	1.35366e-08	5.76073e-07	0.083
ENSMUSG00000032413	Rasa2	9	-	96466434	96466541	96468782	96468906	96461116	96461200	96469438	96469513	1.34725e-08	5.76073e-07	0.18
ENSMUSG00000028552	Eps15	4	+	109002296	109002382	109015888	109015961	108996672	108996829	109033767	109033929	1.35388e-08	5.76073e-07	-0.123
ENSMUSG00000029860	Zyx	6	+	42300944	42301147	42301473	42301968	42300255	42300475	42305915	42306036	1.41694e-08	5.99766e-07	0.092
ENSMUSG00000021377	Dek	13	-	47197340	47197442	47200939	47201105	47196854	47197100	47201440	47201522	1.43519e-08	6.04342e-07	0.144
ENSMUSG00000030786	Itgam	7	+	135229443	135229586	135244929	135245070	135229056	135229186	135245147	135245360	1.50138e-08	6.28953e-07	-0.092
ENSMUSG00000035248	Zcchc6	13	-	59895807	59895865	59898180	59898281	59893136	59893240	59899030	59899117	1.61325e-08	6.72355e-07	-0.112
ENSMUSG00000020700	Map3k3	11	+	105978803	105978917	105985099	105985220	105975497	105975597	106003738	106003872	1.92589e-08	7.94501e-07	-0.116
ENSMUSG00000036402	Gng12	6	+	66864446	66864504	66893818	66893876	66846427	66846521	66965718	66965837	1.91708e-08	7.94501e-07	0.099
ENSMUSG00000022831	Hcls1	16	+	36948639	36948750	36951218	36951273	36946679	36946809	36955345	36955456	2.32471e-08	9.54189e-07	0.105
ENSMUSG00000067851	Arfgef1	1	-	10137483	10137616	10141881	10141954	10134798	10134938	10143466	10143605	2.38429e-08	9.73726e-07	0.12
ENSMUSG00000000420	Galnt1	18	+	24391099	24391154	24396742	24396986	24364267	24364581	24404550	24404725	2.53134e-08	1.02861e-06	0.092
ENSMUSG00000004668	Abca13	11	+	9149592	9149744	9156172	9156336	9120774	9120898	9158463	9158594	2.54607e-08	1.02945e-06	-0.123
ENSMUSG00000074746	Pdzd8	19	-	59379647	59379810	59389747	59389850	59370573	59376198	59402240	59402363	2.57555e-08	1.03219e-06	-0.103
ENSMUSG00000018501	Ncor1	11	-	62153909	62154131	62156498	62156853	62152360	62152570	62158133	62158390	2.57824e-08	1.03219e-06	-0.112
ENSMUSG00000062007	Hsh2d	8	+	74720694	74720784	74722266	74722386	74717337	74717484	74724175	74724857	2.63943e-08	1.0515e-06	0.2
ENSMUSG00000041685	Fcho2	13	-	99559686	99559828	99566247	99566322	99559317	99559470	99576260	99576352	2.70529e-08	1.07248e-06	-0.127
ENSMUSG00000021065	Fut8	12	+	78424831	78424924	78432882	78433316	78378347	78378442	78465955	78466071	2.96806e-08	1.17094e-06	-0.074
ENSMUSG00000027333	Smox	2	+	131346147	131346907	131349979	131350069	131345830	131346004	131350478	131350908	3.08315e-08	1.21047e-06	0.126
ENSMUSG00000002885	Cd97	8	-	86249763	86249928	86251643	86251867	86249053	86249245	86251993	86252110	3.50842e-08	1.37081e-06	-0.103
ENSMUSG00000055447	Cd47	16	+	49895481	49895574	49896468	49896561	49894289	49894397	49898152	49898245	3.61359e-08	1.40515e-06	0.098
ENSMUSG00000028797	2510006D16Rik	4	+	129278650	129278869	129279113	129279205	129278226	129278378	129279438	129279505	3.80595e-08	1.4729e-06	-0.328
ENSMUSG00000030047	Arhgap25	6	-	87438185	87438302	87442171	87442259	87426136	87426344	87445906	87446106	3.82922e-08	1.47488e-06	-0.146
ENSMUSG00000018819	Lsp1	7	+	149672251	149672410	149674323	149674420	149670383	149670530	149674752	149674845	3.88852e-08	1.49066e-06	-0.089
ENSMUSG00000026219	Trip12	1	-	84782665	84782771	84790099	84790902	84779401	84779538	84811397	84811544	3.95212e-08	1.50793e-06	-0.123
ENSMUSG00000002963	Pnkp	7	+	52113822	52114119	52115092	52115172	52112709	52112924	52115257	52115315	4.06276e-08	1.5429e-06	0.055
ENSMUSG00000022672	Prkdc	16	+	15717823	15717928	15719437	15719605	15717098	15717284	15725425	15725553	4.08973e-08	1.54592e-06	0.229
ENSMUSG00000062866	Phactr2	10	-	12981571	12981730	12986778	12986859	12973147	12973685	13011600	13011768	4.43883e-08	1.67011e-06	-0.092
ENSMUSG00000006740	Kif5b	18	-	6223543	6223689	6223968	6224073	6222716	6222865	6225315	6225440	4.84334e-08	1.81391e-06	0.121
ENSMUSG00000034640	Tiparp	3	+	65335145	65336106	65350128	65350297	65332331	65332554	65351446	65351607	4.98524e-08	1.85849e-06	0.188
ENSMUSG00000049878	Rlf	4	-	120855210	120855343	120862708	120862863	120843222	120843425	120887439	120887689	5.0161e-08	1.86145e-06	0.121
ENSMUSG00000006731	B4galnt1	10	+	126604756	126604937	126607033	126607224	126604557	126604598	126607646	126607787	5.09022e-08	1.88037e-06	0.132
ENSMUSG00000031133	Arhgef6	X	-	54502139	54502286	54504466	54504526	54499563	54499650	54509297	54509436	5.12634e-08	1.88515e-06	-0.147
ENSMUSG00000035781	C030046I01Rik	10	-	79375393	79375514	79376301	79376456	79375140	79375226	79379567	79379751	5.3044e-08	1.94184e-06	-0.097
ENSMUSG00000017679	Ttpal	2	+	163432947	163433410	163437494	163437688	163428057	163428150	163439470	163439581	5.36122e-08	1.95384e-06	0.262
ENSMUSG00000022515	Anks3	16	-	4955950	4956032	4960489	4960661	4953911	4954047	4964212	4964304	5.87115e-08	2.13013e-06	0.207
ENSMUSG00000028420	Tmem38b	4	+	53853498	53853655	53867183	53867301	53838916	53839092	53872753	53874891	5.95601e-08	2.15131e-06	0.109
ENSMUSG00000038664	Herc1	9	+	66316784	66316990	66318044	66318172	66315566	66315780	66319652	66319780	6.06563e-08	2.18121e-06	0.135
ENSMUSG00000031012	Cask	X	-	13148159	13148237	13163969	13164091	13145601	13145682	13177482	13177582	6.16848e-08	2.20842e-06	0.143
ENSMUSG00000028530	Jak1	4	-	100827142	100827253	100827620	100827738	100824971	100826195	100828997	100829170	6.3315e-08	2.25684e-06	0.103
ENSMUSG00000024659	Anxa1	19	-	20449714	20449837	20452096	20452192	20447917	20448260	20452885	20452979	6.48351e-08	2.30094e-06	0.103
ENSMUSG00000028797	2510006D16Rik	4	+	129278650	129278869	129279113	129279205	129278226	129278487	129279438	129279505	6.65037e-08	2.34989e-06	-0.219
ENSMUSG00000020580	Rock2	12	+	16955263	16955408	16957377	16957516	16949499	16949760	16959301	16959393	6.85148e-08	2.41048e-06	0.116
ENSMUSG00000070733	Fryl	5	-	73586224	73586352	73612146	73612311	73539255	73539461	73647638	73647857	7.04304e-08	2.46719e-06	0.122
ENSMUSG00000026074	Map4k4	1	+	40057468	40057594	40060601	40060832	40053865	40054027	40061651	40061758	7.59833e-08	2.65029e-06	0.127
ENSMUSG00000027411	Vps16	2	+	130264781	130264837	130265171	130265261	130264518	130264641	130265355	130265450	8.07131e-08	2.80323e-06	-0.235
ENSMUSG00000038774	Ascc3	10	+	50327725	50327876	50337517	50338077	50324556	50324688	50357713	50357834	8.12081e-08	2.80842e-06	-0.222
ENSMUSG00000038481	Cdk19	10	+	40155877	40156018	40173820	40173878	40154109	40154220	40186443	40186575	8.2953e-08	2.85661e-06	-0.133
ENSMUSG00000028874	Fgr	4	+	132544597	132544696	132550561	132550665	132543103	132543206	132550832	132550982	8.34511e-08	2.86163e-06	-0.123
ENSMUSG00000022477	Aco2	15	+	81740271	81740345	81740842	81740954	81739919	81740077	81742315	81742438	8.52625e-08	2.91146e-06	0.112
ENSMUSG00000020914	Top2a	11	-	98855077	98855249	98855520	98855720	98854256	98854727	98856557	98856692	9.04083e-08	3.07426e-06	-0.153
ENSMUSG00000022824	Muc13	16	+	33799018	33799663	33803117	33803246	33794514	33794661	33804665	33804772	9.50298e-08	3.21795e-06	-0.202
ENSMUSG00000033373	Fntb	12	+	77874244	77874380	77876580	77876651	77866584	77866625	77963472	77963537	9.69666e-08	3.26991e-06	0.301
ENSMUSG00000041926	Rnpep	1	-	137168938	137169055	137173965	137174114	137168105	137168341	137175343	137175484	9.91645e-08	3.33021e-06	-0.104
ENSMUSG00000020803	Txndc17	11	+	72021754	72021836	72022231	72022307	72021048	72021270	72022916	72023517	1.02531e-07	3.4291e-06	0.117
ENSMUSG00000021629	Slc30a5	13	-	101596406	101596473	101598854	101598977	101594870	101594956	101603055	101603382	1.0487e-07	3.49293e-06	0.175
ENSMUSG00000029767	Calu	6	+	29311293	29311487	29311559	29311753	29306470	29306697	29316039	29316206	1.09193e-07	3.62209e-06	-0.113
ENSMUSG00000002981	Clptm1	7	-	20232064	20232188	20241066	20241179	20231190	20231349	20250282	20250379	1.09896e-07	3.63059e-06	0.113
ENSMUSG00000031662	Snx20	8	-	91153812	91153964	91155667	91155806	91150726	91151726	91159884	91160027	1.12745e-07	3.70962e-06	-0.104
ENSMUSG00000041890	Git2	5	-	115217104	115217217	115219625	115219759	115216460	115216566	115223322	115223471	1.16765e-07	3.82641e-06	0.126
ENSMUSG00000048170	Mcmbp	7	-	135853295	135853474	135856177	135856278	135852595	135852719	135857912	135858064	1.1792e-07	3.84874e-06	0.105
ENSMUSG00000062729	Ppox	1	-	173209999	173210132	173210270	173210386	173209560	173209705	173210518	173210653	1.20527e-07	3.91808e-06	0.177
ENSMUSG00000025509	Pnpla2	7	+	148644328	148644389	148644490	148644658	148643903	148644113	148644743	148644876	1.21354e-07	3.92925e-06	-0.118
ENSMUSG00000024563	Smad2	18	+	76422093	76422381	76446513	76446603	76401233	76401633	76447581	76447775	1.22794e-07	3.96012e-06	0.187
ENSMUSG00000031441	Atp11a	8	+	12806649	12806772	12812311	12812401	12757068	12757352	12813074	12813155	1.24915e-07	4.01257e-06	0.165
ENSMUSG00000026177	Slc11a1	1	+	74422291	74422425	74423366	74423489	74421776	74421895	74423730	74423850	1.26296e-07	4.026e-06	-0.163
ENSMUSG00000032757	Bet1	6	-	4029960	4030017	4032457	4032582	4026898	4028036	4036776	4036972	1.26323e-07	4.026e-06	0.188
ENSMUSG00000031816	Mthfsd	8	-	123629473	123629587	123629617	123629731	123628291	123628458	123630769	123630873	1.30049e-07	4.12853e-06	-0.164
ENSMUSG00000001017	2500003M10Rik	3	-	90307017	90307201	90310029	90310183	90302879	90304029	90311466	90311548	1.30839e-07	4.13746e-06	-0.077
ENSMUSG00000042042	Csgalnact2	6	-	118070962	118071141	118074329	118074431	118069627	118069722	118076139	118076356	1.33005e-07	4.17539e-06	-0.196
ENSMUSG00000060216	Arrb2	11	+	70250370	70250430	70250811	70250879	70250062	70250259	70251072	70251211	1.33066e-07	4.17539e-06	-0.085
ENSMUSG00000054280	C330019G07Rik	5	-	33186692	33187213	33194530	33194647	33178264	33178337	33196741	33196905	1.34444e-07	4.2024e-06	-0.131
ENSMUSG00000021629	Slc30a5	13	-	101576488	101576715	101579038	101579234	101573816	101573945	101581260	101581390	1.35039e-07	4.20482e-06	0.193
ENSMUSG00000001017	2500003M10Rik	3	-	90307017	90307204	90310029	90310183	90303415	90304029	90311466	90311548	1.36017e-07	4.21912e-06	-0.076
ENSMUSG00000025915	Sgk3	1	+	9878950	9879106	9881441	9881531	9876127	9876223	9888800	9892637	1.36841e-07	4.22854e-06	0.127
ENSMUSG00000024404	Riok3	18	+	12311479	12311569	12312421	12312529	12311307	12311388	12313728	12315876	1.38795e-07	4.27268e-06	-0.08
ENSMUSG00000030177	Ccdc77	6	-	120281829	120282049	120284786	120284935	120279351	120279477	120288086	120288178	1.41717e-07	4.34616e-06	0.266
ENSMUSG00000029647	Pan3	5	+	148314660	148314778	148331080	148331328	148299686	148299834	148333405	148333510	1.46491e-07	4.47569e-06	0.084
ENSMUSG00000033096	2310001A20Rik	2	-	150420037	150420153	150425979	150426096	150415768	150415861	150434123	150434303	1.5077e-07	4.58917e-06	0.17
ENSMUSG00000033467	Crlf2	5	-	109984291	109984376	109984525	109984646	109983729	109984089	109985037	109985200	1.5746e-07	4.77493e-06	0.08
ENSMUSG00000020143	Dock2	11	-	34534430	34534566	34540819	34540968	34532352	34532507	34544991	34545088	1.59005e-07	4.80385e-06	0.096
ENSMUSG00000033004	Mycbp2	14	-	103526280	103526409	103527129	103527231	103525838	103525971	103529147	103529267	1.62014e-07	4.87661e-06	0.141
ENSMUSG00000020321	Mdh1	11	-	21458464	21458554	21459194	21459308	21456789	21457571	21459701	21459878	1.76555e-07	5.28791e-06	0.096
ENSMUSG00000002668	Dennd1c	17	-	57210341	57210446	57210994	57211120	57209952	57210046	57211210	57211312	1.76979e-07	5.28791e-06	0.142
ENSMUSG00000038241	Cep250	2	+	155812730	155812852	155814047	155814168	155811554	155811897	155815234	155815356	1.84179e-07	5.48288e-06	0.145
ENSMUSG00000006731	B4galnt1	10	+	126604756	126604937	126606799	126606898	126604557	126604598	126607033	126607224	1.87292e-07	5.5552e-06	0.152
ENSMUSG00000027326	Casc5	2	+	118907245	118907361	118912295	118912386	118903633	118903732	118913211	118913328	1.88775e-07	5.57881e-06	-0.131
ENSMUSG00000032496	Ltf	9	+	110932037	110932193	110933520	110933662	110930948	110930996	110938250	110938318	1.9508e-07	5.74427e-06	0.088
ENSMUSG00000020993	Trappc6b	12	-	60145239	60145333	60149109	60149193	60144079	60144663	60151254	60151372	2.03421e-07	5.96824e-06	-0.203
ENSMUSG00000020640	Itsn2	12	+	4646460	4646600	4656788	4656925	4644544	4644632	4659156	4659293	2.07128e-07	6.05514e-06	-0.07
ENSMUSG00000063524	Eno1	4	+	149616230	149616289	149618113	149618183	149615153	149615249	149618349	149618398	2.08294e-07	6.06741e-06	-0.091
ENSMUSG00000022861	Dgkg	16	-	22610851	22610928	22622267	22622509	22600511	22600677	22657021	22657294	2.18697e-07	6.34767e-06	0.093
ENSMUSG00000029472	Anapc5	5	-	123252138	123252228	123252831	123252913	123250459	123250641	123256253	123256444	2.20956e-07	6.39042e-06	-0.098
ENSMUSG00000004730	Emr1	17	+	57600115	57600182	57618194	57618363	57589288	57589524	57620342	57620447	2.24633e-07	6.45086e-06	0.177
ENSMUSG00000028790	Khdrbs1	4	-	129399888	129400022	129404798	129404915	129397895	129398097	129407444	129407569	2.23903e-07	6.45086e-06	-0.135
ENSMUSG00000030468	Siglecg	7	+	50665878	50665926	50666931	50667189	50664612	50664891	50667259	50667544	2.28738e-07	6.5456e-06	-0.226
ENSMUSG00000031389	Arhgap4	X	-	71149586	71149808	71150989	71151202	71145973	71146075	71151767	71151930	2.33916e-07	6.67031e-06	-0.093
ENSMUSG00000059923	Grb2	11	-	115511084	115511207	115516671	115516769	115508023	115508192	115560465	115560670	2.4655e-07	6.98158e-06	-0.112
ENSMUSG00000020326	Ccng1	11	-	40564941	40565020	40565605	40565859	40564762	40564861	40567309	40567570	2.45752e-07	6.98158e-06	0.11
ENSMUSG00000031165	Was	X	-	7666161	7666264	7666381	7666468	7665999	7666041	7666969	7667110	2.70185e-07	7.62428e-06	0.078
ENSMUSG00000038482	Tfdp1	8	+	13370878	13371022	13371351	13371420	13370480	13370646	13372465	13372617	2.77636e-07	7.80743e-06	-0.097
ENSMUSG00000031328	Flna	X	-	71472829	71473096	71473424	71473577	71472536	71472674	71473659	71473863	2.79318e-07	7.82766e-06	-0.103
ENSMUSG00000063904	Dpp3	19	-	4921140	4921234	4922321	4922396	4918244	4918375	4923066	4923204	2.90708e-07	8.11884e-06	0.139
ENSMUSG00000059923	Grb2	11	-	115516671	115516769	115560465	115560670	115511084	115511207	115569707	115569911	2.92943e-07	8.12543e-06	0.064
ENSMUSG00000046111	5830418K08Rik	9	-	15132239	15132395	15134948	15135092	15131084	15131191	15135197	15135354	2.92708e-07	8.12543e-06	0.158
ENSMUSG00000022884	Eif4a2	16	+	23110652	23111336	23111575	23111665	23110306	23110416	23111889	23112482	3.06244e-07	8.46546e-06	-0.107
ENSMUSG00000038056	Mll3	5	-	24798924	24799066	24801215	24801428	24798631	24798779	24804687	24806394	3.1528e-07	8.6857e-06	-0.161
ENSMUSG00000021000	Ctage5	12	+	60245685	60245757	60247322	60247349	60238684	60238773	60247833	60247944	3.28782e-07	9.02708e-06	0.177
ENSMUSG00000027942	4933434E20Rik	3	+	89857429	89857531	89860128	89860246	89856758	89857041	89860450	89860504	3.38571e-07	9.23345e-06	0.117
ENSMUSG00000052681	Rap1b	10	-	117255521	117255665	117257517	117257658	117254399	117254516	117258645	117258702	3.38483e-07	9.23345e-06	-0.088
ENSMUSG00000028692	Akr1a1	4	-	116310580	116310653	116311565	116311765	116309115	116310453	116312414	116312610	3.44486e-07	9.36335e-06	0.105
ENSMUSG00000026177	Slc11a1	1	+	74423730	74423850	74426356	74426841	74423366	74423489	74427182	74427250	3.51298e-07	9.51665e-06	0.109
ENSMUSG00000047045	Tmem164	X	+	139116833	139117492	139240532	139240611	139115960	139116099	139267043	139267144	3.63793e-07	9.79998e-06	0.091
ENSMUSG00000040990	Sh3kbp1	X	+	156266305	156266511	156303256	156303332	156254508	156254638	156316053	156316148	3.64168e-07	9.79998e-06	0.103
ENSMUSG00000029647	Pan3	5	+	148266693	148266764	148299686	148299834	148264864	148264894	148314660	148314778	3.76597e-07	1.0101e-05	-0.117
ENSMUSG00000036908	Unc93b1	19	+	3943528	3943711	3944022	3944296	3942693	3942818	3947006	3947125	3.92832e-07	1.05018e-05	0.095
ENSMUSG00000036779	Papd5	8	+	90771407	90771515	90773003	90773132	90770263	90770384	90774538	90774752	3.96867e-07	1.05749e-05	0.16
ENSMUSG00000029622	Arpc1b	5	+	145884437	145884660	145885455	145885563	145883400	145883505	145886446	145886653	4.06184e-07	1.07878e-05	0.142
ENSMUSG00000045962	Wnk1	6	-	119894718	119894802	119896254	119896338	119893823	119893884	119897992	119899437	4.19621e-07	1.11083e-05	0.101
ENSMUSG00000056724	Nbeal2	9	-	110529236	110529409	110529581	110529691	110529039	110529134	110529772	110529862	4.31849e-07	1.13581e-05	-0.141
ENSMUSG00000024217	Snrpc	17	+	27979214	27979323	27982127	27982217	27977408	27977451	27984897	27985002	4.30549e-07	1.13581e-05	-0.182
ENSMUSG00000033004	Mycbp2	14	-	103668574	103668682	103675005	103675107	103661918	103662038	103675589	103675735	4.4358e-07	1.16289e-05	0.109
ENSMUSG00000058594	Fbxo18	2	-	11669990	11670116	11670563	11670761	11668686	11668793	11671157	11671233	4.46802e-07	1.16757e-05	-0.124
ENSMUSG00000040747	Cd53	3	-	106570244	106570340	106570843	106570918	106566129	106566210	106571715	106571904	4.51263e-07	1.17545e-05	0.084
ENSMUSG00000021671	Poc5	13	+	97163181	97163299	97164446	97164524	97161542	97161630	97166594	97166785	4.53848e-07	1.17841e-05	0.199
ENSMUSG00000031816	Mthfsd	8	-	123629473	123629587	123629617	123629731	123628291	123628405	123630769	123630873	4.55319e-07	1.17846e-05	-0.119
ENSMUSG00000025871	4833439L19Rik	13	-	54660558	54660685	54663053	54663232	54657887	54658012	54665545	54665633	4.71108e-07	1.21546e-05	0.128
ENSMUSG00000064090	Vrk2	11	-	26376553	26376700	26386959	26387018	26371321	26371786	26389772	26389893	4.86658e-07	1.2516e-05	0.193
ENSMUSG00000024948	Map4k2	19	+	6343254	6343386	6343460	6343523	6343103	6343176	6343801	6343883	4.91249e-07	1.25942e-05	0.167
ENSMUSG00000021972	Hmbox1	14	-	65480352	65480463	65506411	65506497	65470721	65470875	65515486	65515963	5.04254e-07	1.28466e-05	-0.124
ENSMUSG00000029254	Stap1	5	+	86515674	86515847	86519921	86520050	86513413	86513470	86523757	86523827	5.03728e-07	1.28466e-05	-0.122
ENSMUSG00000041836	Ptpre	7	+	142845575	142845712	142850735	142850826	142843772	142843846	142854926	142855003	5.24675e-07	1.33251e-05	0.107
ENSMUSG00000068823	Csde1	3	+	102854220	102854396	102854962	102855075	102853543	102853651	102856734	102856854	5.28434e-07	1.33509e-05	-0.136
ENSMUSG00000019790	Stxbp5	10	-	9497818	9497869	9509160	9509226	9490247	9490487	9517919	9518071	5.28975e-07	1.33509e-05	0.118
ENSMUSG00000027951	Adar	3	+	89538763	89540195	89541911	89542095	89534669	89534760	89543091	89543240	5.4603e-07	1.37387e-05	-0.128
ENSMUSG00000035093	Secisbp2l	2	-	125598911	125599236	125601288	125601467	125597144	125597280	125608334	125608606	5.56425e-07	1.3957e-05	0.239
ENSMUSG00000031068	Glrx3	7	+	144644379	144644454	144645095	144645297	144636661	144636770	144650805	144650978	5.64155e-07	1.41074e-05	0.141
ENSMUSG00000042228	Lyn	4	+	3665871	3666008	3669588	3669634	3605261	3605511	3670343	3670449	5.78488e-07	1.44214e-05	0.17
ENSMUSG00000027677	Ttc14	3	+	33699877	33700002	33701780	33701865	33699172	33699358	33701996	33702126	5.80494e-07	1.44271e-05	0.102
ENSMUSG00000019769	Syne1	10	+	4929641	4929751	4936669	4936777	4925964	4926161	4940978	4941116	5.92495e-07	1.46805e-05	0.109
ENSMUSG00000004677	Myo9b	8	+	73862805	73862919	73864658	73864698	73860774	73860864	73866660	73866783	6.10356e-07	1.50771e-05	-0.035
ENSMUSG00000034354	Mtmr3	11	-	4385365	4385454	4385881	4385992	4380870	4382942	4387236	4388635	6.19886e-07	1.52661e-05	-0.085
ENSMUSG00000006740	Kif5b	18	-	6223968	6224073	6225315	6225440	6223543	6223689	6225594	6225682	6.28338e-07	1.54275e-05	-0.108
ENSMUSG00000024754	Tmem2	19	+	21867127	21867470	21871816	21871957	21852831	21853276	21872356	21872918	6.30891e-07	1.54435e-05	0.124
ENSMUSG00000035711	Dok3	13	-	55625841	55625941	55628692	55628998	55625579	55625752	55629809	55629899	6.34887e-07	1.54483e-05	-0.083
ENSMUSG00000028581	Laptm5	4	+	130486685	130486781	130487931	130488024	130485334	130485457	130490375	130491322	6.34463e-07	1.54483e-05	-0.112
ENSMUSG00000031328	Flna	X	-	71472199	71472315	71472536	71472674	71471540	71471673	71472829	71473096	6.44553e-07	1.56367e-05	0.088
ENSMUSG00000024193	Phf1	17	+	27073231	27073336	27073456	27073625	27073068	27073136	27073715	27073810	6.48642e-07	1.56637e-05	-0.182
ENSMUSG00000028797	2510006D16Rik	4	+	129278650	129278777	129279113	129279205	129278226	129278487	129279438	129279505	6.49522e-07	1.56637e-05	-0.199
ENSMUSG00000031511	Arhgef7	8	+	11781154	11781239	11782524	11782655	11758430	11758517	11785712	11785914	6.78292e-07	1.63091e-05	0.131
ENSMUSG00000030619	Eed	7	-	97104764	97104923	97116222	97116314	97104040	97104114	97118080	97118162	6.91286e-07	1.65725e-05	-0.14
ENSMUSG00000038696	Mapkap1	2	+	34374192	34374369	34389307	34389417	34353220	34353393	34418574	34418682	7.07337e-07	1.69074e-05	0.121
ENSMUSG00000026395	Ptprc	1	-	140013530	140013602	140016596	140016743	140012195	140012219	140019032	140019161	7.10666e-07	1.69372e-05	0.261
ENSMUSG00000003153	Slc2a3	6	-	122682388	122682490	122682787	122682892	122681410	122681614	122685440	122685628	7.13293e-07	1.69501e-05	-0.09
ENSMUSG00000019979	Apaf1	10	-	90524848	90524961	90529825	90530009	90524442	90524574	90540278	90540476	7.21078e-07	1.70851e-05	0.117
ENSMUSG00000015340	Cybb	X	-	9034085	9034170	9042769	9042880	9032259	9032405	9044208	9044304	7.44115e-07	1.75797e-05	0.086
ENSMUSG00000024789	Jak2	19	+	29376388	29376561	29384084	29384202	29376101	29376226	29385417	29385531	7.75255e-07	1.82623e-05	-0.135
ENSMUSG00000027109	Sp3	2	-	72784602	72784795	72808211	72809571	72778599	72778796	72816954	72817343	8.16408e-07	1.91761e-05	0.09
ENSMUSG00000036333	Kidins220	12	+	25725320	25725434	25735959	25736091	25723188	25723415	25737661	25737760	8.47744e-07	1.98548e-05	0.143
ENSMUSG00000019769	Syne1	10	+	5246946	5247181	5248861	5249056	5244116	5244211	5259747	5259873	8.79764e-07	2.05455e-05	-0.09
ENSMUSG00000032496	Ltf	9	+	110928478	110928633	110930948	110930996	110927501	110927676	110932037	110932193	9.27433e-07	2.15967e-05	-0.087
ENSMUSG00000040528	Gm885	11	+	106616095	106616365	106622496	106622610	106612947	106612989	106622934	106623344	9.35134e-07	2.16699e-05	-0.048
ENSMUSG00000005803	Sqrdl	2	+	122613193	122613364	122618085	122618139	122610679	122610930	122623773	122623968	9.3591e-07	2.16699e-05	0.085
ENSMUSG00000029655	N4bp2l2	5	-	151449575	151449652	151450034	151450123	151438546	151445890	151453189	151453314	9.78936e-07	2.26018e-05	-0.159
ENSMUSG00000074785	Plxnc1	10	-	94275867	94276045	94289915	94290062	94273409	94273513	94294087	94294286	9.88873e-07	2.27665e-05	0.099
ENSMUSG00000019942	Cdk1	10	-	68805287	68805458	68812843	68812906	68803462	68803626	68815583	68815686	9.92621e-07	2.27882e-05	-0.092
ENSMUSG00000040242	Fgfr1op2	6	+	146534203	146534340	146538415	146538558	146526380	146526730	146543697	146543811	1.01211e-06	2.31701e-05	0.122
ENSMUSG00000031357	Syap1	X	-	159316262	159316336	159320611	159320678	159310446	159310586	159320899	159321018	1.01833e-06	2.32471e-05	-0.182
ENSMUSG00000019979	Apaf1	10	-	90542191	90542381	90542631	90542876	90540278	90540476	90544927	90545515	1.03123e-06	2.34756e-05	0.09
ENSMUSG00000075232	Amd1	10	-	40013986	40014113	40014522	40014609	40012969	40013072	40021554	40021992	1.08378e-06	2.46029e-05	0.12
ENSMUSG00000019578	Ubxn6	17	-	56209113	56209198	56210074	56210150	56208816	56209036	56210310	56210408	1.10437e-06	2.50005e-05	-0.155
ENSMUSG00000034731	Dgkh	14	-	79016285	79016394	79018329	79018489	79016033	79016173	79019578	79019681	1.13532e-06	2.56298e-05	-0.117
ENSMUSG00000028382	Rod1	4	-	59506057	59506232	59527145	59527292	59500982	59501060	59530457	59530627	1.13975e-06	2.56585e-05	-0.136
ENSMUSG00000024563	Smad2	18	+	76459436	76459649	76461732	76461870	76452563	76452638	76462036	76462181	1.17011e-06	2.62694e-05	-0.069
ENSMUSG00000027763	Mbnl1	3	+	60419541	60419695	60426067	60426162	60417184	60417442	60429045	60429120	1.19763e-06	2.6813e-05	0.099
ENSMUSG00000022035	Ccdc25	14	+	66472938	66473014	66475260	66475364	66470453	66470505	66475530	66475733	1.25338e-06	2.7984e-05	-0.091
ENSMUSG00000031389	Arhgap4	X	-	71142419	71142493	71142567	71142801	71142152	71142336	71142891	71142997	1.26154e-06	2.80892e-05	-0.093
ENSMUSG00000051396	Hspa14	2	-	3428286	3428369	3428445	3428526	3420008	3420057	3429905	3430086	1.33689e-06	2.96854e-05	0.074
ENSMUSG00000026867	Gapvd1	2	-	34546625	34546735	34548892	34549022	34545981	34546141	34551005	34551128	1.35081e-06	2.9913e-05	0.209
ENSMUSG00000063410	Stk24	14	-	121707236	121707293	121736643	121736874	121701968	121702077	121778119	121778556	1.37773e-06	3.0426e-05	0.172
ENSMUSG00000033352	Map2k4	11	-	65532985	65533105	65548693	65548868	65525679	65525799	65569770	65569873	1.3861e-06	3.05281e-05	-0.099
ENSMUSG00000032570	Atp2c1	9	-	105320379	105320475	105320873	105321021	105316963	105317105	105322511	105322628	1.39721e-06	3.06895e-05	-0.09
ENSMUSG00000018412	1700081L11Rik	11	-	104239998	104240140	104285235	104286607	104218794	104218910	104303038	104303605	1.42956e-06	3.12313e-05	0.206
ENSMUSG00000020189	Osbpl8	10	+	110670608	110670746	110692743	110692814	110641790	110641896	110700235	110700313	1.42704e-06	3.12313e-05	0.132
ENSMUSG00000022139	Mbnl2	14	+	120784612	120784813	120795672	120795826	120778371	120778536	120828156	120828847	1.48386e-06	3.23306e-05	0.1
ENSMUSG00000017288	Vps53	11	-	75949700	75949816	75951809	75951896	75947910	75948030	75977299	75977366	1.51489e-06	3.29185e-05	-0.149
ENSMUSG00000018412	1700081L11Rik	11	-	104229993	104230092	104239998	104240140	104218794	104218910	104285235	104286607	1.55845e-06	3.37746e-05	0.101
ENSMUSG00000019188	H13	2	+	152514398	152514484	152514572	152514698	152511833	152511922	152515579	152515637	1.58005e-06	3.41518e-05	-0.106
ENSMUSG00000021069	Pygl	12	-	71295219	71295354	71296490	71296698	71294725	71294792	71297957	71298099	1.59062e-06	3.42889e-05	0.107
ENSMUSG00000034312	Iqsec1	6	-	90626741	90626908	90628017	90628140	90621973	90622113	90630484	90630646	1.60185e-06	3.44397e-05	0.104
ENSMUSG00000040782	Rfwd2	1	+	161169692	161169752	161174719	161174817	161162456	161162981	161179332	161179409	1.66011e-06	3.54635e-05	0.072
ENSMUSG00000022946	Dopey2	16	+	93747708	93747898	93752368	93752478	93740213	93740384	93753079	93753194	1.66254e-06	3.54635e-05	0.188
ENSMUSG00000031278	Acsl4	X	-	138777849	138778000	138779970	138780109	138777616	138777740	138783544	138783654	1.66256e-06	3.54635e-05	-0.134
ENSMUSG00000021094	Dhrs7	12	-	73758314	73758421	73760330	73760483	73757286	73757526	73765615	73765815	1.66913e-06	3.54665e-05	0.089
ENSMUSG00000007812	Zfp655	5	+	145994309	145994471	146003788	146003893	145992591	145992700	146004443	146008171	1.67143e-06	3.54665e-05	0.166
ENSMUSG00000032413	Rasa2	9	-	96453531	96453605	96457818	96457896	96452721	96452828	96461116	96461200	1.70286e-06	3.60395e-05	-0.145
ENSMUSG00000058290	Espl1	15	+	102153006	102153177	102153298	102153403	102152755	102152911	102153585	102153701	1.7699e-06	3.73609e-05	0.147
ENSMUSG00000063193	Cd300lb	11	-	114787337	114787428	114789607	114789713	114784094	114786375	114795522	114795685	1.79361e-06	3.77634e-05	-0.089
ENSMUSG00000024948	Map4k2	19	+	6343460	6343523	6343801	6343883	6343254	6343386	6343971	6344079	1.82832e-06	3.83948e-05	0.1
ENSMUSG00000012519	Mlkl	8	-	113855716	113855790	113857221	113857654	113851714	113851898	113861723	113862077	1.86866e-06	3.91406e-05	0.198
ENSMUSG00000043940	Wdfy3	5	-	102397887	102398011	102410397	102410608	102390134	102390244	102438807	102438906	1.9074e-06	3.98494e-05	0.106
ENSMUSG00000032870	Smap2	4	-	120649555	120649642	120657799	120657933	120647976	120648058	120689353	120689852	1.92274e-06	4.0067e-05	-0.118
ENSMUSG00000039176	Polg	7	-	86600926	86601034	86601320	86601398	86600320	86600481	86601593	86601714	1.9782e-06	4.11171e-05	0.108
ENSMUSG00000020590	Snx13	12	+	35763571	35763684	35767540	35767643	35731871	35732083	35770610	35770700	2.03431e-06	4.21756e-05	0.109
ENSMUSG00000001229	Dpp9	17	-	56340005	56340106	56342263	56342325	56338678	56338856	56343594	56343723	2.08293e-06	4.30737e-05	-0.119
ENSMUSG00000069539	Scyl2	10	-	89129461	89129606	89141022	89141227	89125060	89125210	89148782	89149030	2.08964e-06	4.31027e-05	0.187
ENSMUSG00000034349	Smc4	3	+	68811110	68811289	68811850	68812042	68809997	68810135	68813405	68813582	2.11143e-06	4.3442e-05	0.121
ENSMUSG00000004668	Abca13	11	+	9158463	9158594	9162006	9162140	9156172	9156336	9167459	9167624	2.18597e-06	4.4862e-05	0.091
ENSMUSG00000030187	Klra2	6	-	131178223	131178327	131192810	131193032	131170126	131170282	131193913	131194003	2.20312e-06	4.51e-05	0.101
ENSMUSG00000001017	2500003M10Rik	3	-	90310029	90310183	90311466	90311548	90307017	90307204	90313112	90313396	2.22956e-06	4.55267e-05	0.095
ENSMUSG00000064090	Vrk2	11	-	26383157	26383324	26386959	26387018	26376553	26376700	26389772	26389893	2.24274e-06	4.5681e-05	0.186
ENSMUSG00000066682	Pilrb2	5	-	138309805	138309995	138312092	138312479	138307056	138308096	138312796	138312986	2.26942e-06	4.6109e-05	-0.036
ENSMUSG00000030214	Plbd1	6	-	136582951	136583096	136584012	136584153	136565722	136565923	136588637	136588776	2.32527e-06	4.71258e-05	0.099
ENSMUSG00000031446	Cul4a	8	+	13142492	13142598	13142961	13143134	13140202	13140316	13144276	13144429	2.34889e-06	4.74862e-05	0.105
ENSMUSG00000038872	Zfhx3	8	+	111469001	111469104	111470216	111475670	111457708	111457909	111479281	111485536	2.36664e-06	4.77263e-05	-0.228
ENSMUSG00000026238	Ptma	1	+	88426030	88426127	88426305	88426379	88425747	88425819	88426539	88427273	2.4901e-06	5.00917e-05	-0.067
ENSMUSG00000008200	Fnbp4	2	+	90598450	90598661	90603577	90603702	90597492	90597843	90605986	90606091	2.52656e-06	5.06996e-05	0.115
ENSMUSG00000023010	Tmbim6	15	+	99236147	99236196	99236582	99236662	99234844	99234965	99237007	99237108	2.56965e-06	5.14373e-05	0.1
ENSMUSG00000061455	Stx17	4	+	48153291	48153357	48171682	48171905	48144636	48144821	48179799	48179915	2.60351e-06	5.19871e-05	-0.125
ENSMUSG00000031133	Arhgef6	X	-	54494982	54495003	54496566	54496692	54493770	54493864	54497781	54497927	2.61168e-06	5.20223e-05	0.219
ENSMUSG00000026554	Dcaf8	1	+	174117483	174117591	174119069	174119200	174116985	174117043	174122648	174122768	2.63264e-06	5.23117e-05	-0.121
ENSMUSG00000053158	Fes	7	-	87524496	87524620	87524703	87524798	87523663	87523821	87525094	87525213	2.69294e-06	5.33793e-05	-0.124
ENSMUSG00000035949	Fbxw2	2	-	34678077	34678495	34681481	34681590	34668334	34668529	34681691	34681755	2.70298e-06	5.3448e-05	0.093
ENSMUSG00000027360	Hdc	2	-	126429976	126432218	126441911	126442084	126429577	126429721	126444253	126444397	2.72617e-06	5.37757e-05	0.086
ENSMUSG00000029502	Golga3	5	+	110610621	110610932	110613356	110613626	110605897	110605941	110614804	110614917	2.73886e-06	5.38951e-05	-0.177
ENSMUSG00000031715	Smarca5	8	-	83252371	83252472	83253993	83254094	83251514	83251694	83257588	83257755	2.75411e-06	5.40644e-05	-0.094
ENSMUSG00000021597	Ankrd32	13	-	77242741	77242885	77243794	77243938	77240183	77240317	77245236	77245365	2.78593e-06	5.45573e-05	-0.254
ENSMUSG00000028718	Stil	4	+	114694079	114694194	114696086	114697022	114688776	114688892	114702473	114702642	2.87968e-06	5.62577e-05	-0.149
ENSMUSG00000019726	Lyst	13	+	13733333	13733490	13736331	13736398	13732300	13732462	13739294	13739404	2.9134e-06	5.66441e-05	0.087
ENSMUSG00000071072	Ptges3	10	+	127507189	127507288	127509123	127509213	127506271	127506341	127511277	127511340	2.91053e-06	5.66441e-05	-0.119
ENSMUSG00000023089	Ndufa5	6	-	24469191	24469257	24472658	24472775	24468665	24468824	24477272	24477317	2.95443e-06	5.73046e-05	-0.062
ENSMUSG00000026222	Sp100	1	+	87566576	87566657	87570199	87570346	87563488	87563578	87571769	87571841	3.08034e-06	5.96046e-05	0.085
ENSMUSG00000029405	G3bp2	5	-	92484409	92484528	92485294	92485423	92481171	92484079	92486993	92487096	3.08802e-06	5.96112e-05	0.118
ENSMUSG00000024516	Sec11c	18	+	65969098	65969208	65972318	65972468	65960202	65960365	65974491	65974611	3.10911e-06	5.98122e-05	0.082
ENSMUSG00000035949	Fbxw2	2	-	34678077	34678587	34681481	34681590	34668334	34668529	34681691	34681721	3.11315e-06	5.98122e-05	0.095
ENSMUSG00000015932	Dstn	2	+	143764120	143764428	143765687	143765764	143741055	143741383	143767862	143769060	3.16139e-06	6.05957e-05	-0.086
ENSMUSG00000019731	Slc35e1	8	-	75012019	75012145	75013350	75013488	75008559	75008805	75015740	75015811	3.20741e-06	6.13333e-05	-0.09
ENSMUSG00000035722	Abca7	10	+	79469880	79469973	79470044	79470196	79469630	79469667	79470398	79470523	3.29238e-06	6.28103e-05	-0.073
ENSMUSG00000027715	Ccna2	3	-	36466645	36466853	36467509	36467733	36465921	36466035	36467901	36468011	3.34484e-06	6.36617e-05	-0.089
ENSMUSG00000025236	Adpgk	9	+	59145332	59145558	59151295	59151358	59139414	59139673	59158034	59158155	3.42491e-06	6.50333e-05	0.101
ENSMUSG00000032594	Ip6k1	9	+	107926433	107926781	107934329	107934540	107904973	107905153	107943235	107943417	3.43577e-06	6.50874e-05	0.106
ENSMUSG00000022779	Top3b	16	+	16882593	16882790	16883499	16883656	16880696	16880771	16884331	16884445	3.53853e-06	6.68783e-05	0.134
ENSMUSG00000018476	Kdm6b	11	-	69221242	69221341	69221527	69221669	69220926	69221146	69221759	69221903	3.57074e-06	6.73304e-05	0.164
ENSMUSG00000031023	D930014E17Rik	7	+	116848464	116848545	116850911	116851025	116847459	116847684	116852454	116852535	3.62291e-06	6.8156e-05	0.191
ENSMUSG00000072501	Phf20l1	15	+	66462428	66462528	66464267	66464463	66461361	66461543	66468245	66468594	3.65567e-06	6.86134e-05	0.092
ENSMUSG00000038740	Fam125b	2	-	33695678	33695786	33729857	33729980	33690056	33690153	33742839	33743466	3.69415e-06	6.91759e-05	0.175
ENSMUSG00000052212	Cd177	7	-	25539571	25539691	25541168	25541354	25539291	25539417	25541600	25541741	3.82625e-06	7.14849e-05	-0.08
ENSMUSG00000017781	Pitpna	11	+	75432741	75432819	75432957	75433068	75425721	75425805	75433755	75433878	3.97564e-06	7.41056e-05	-0.089
ENSMUSG00000021094	Dhrs7	12	-	73757286	73757526	73760330	73760483	73754087	73754210	73765615	73765815	4.07652e-06	7.56778e-05	0.091
ENSMUSG00000035284	Vps13c	9	+	67743894	67744031	67744880	67745004	67743136	67743251	67746439	67746557	4.07861e-06	7.56778e-05	-0.153
ENSMUSG00000024982	Zdhhc6	19	-	55384232	55384394	55386114	55386274	55383393	55383447	55387678	55387770	4.10462e-06	7.59869e-05	0.148
ENSMUSG00000038056	Mll3	5	-	24798924	24798994	24801215	24801428	24798631	24798779	24804687	24805893	4.20647e-06	7.76955e-05	-0.129
ENSMUSG00000020640	Itsn2	12	+	4659156	4659293	4660251	4660349	4656788	4656925	4664820	4664996	4.26854e-06	7.8663e-05	-0.084
ENSMUSG00000004535	Tax1bp1	6	+	52679274	52679462	52683184	52683343	52677192	52677295	52686843	52686992	4.31098e-06	7.92654e-05	-0.098
ENSMUSG00000024122	Pdpk1	17	-	24244195	24244238	24247814	24248084	24243793	24243931	24278403	24278543	4.40466e-06	8.08052e-05	0.109
ENSMUSG00000035152	Ap2b1	11	+	83129921	83130027	83135440	83135576	83121716	83121776	83138012	83138258	4.4822e-06	8.20425e-05	-0.101
ENSMUSG00000052212	Cd177	7	-	25539291	25539417	25541168	25541354	25537281	25537416	25541600	25541741	4.51005e-06	8.23667e-05	-0.083
ENSMUSG00000029066	Mrpl20	4	+	155177941	155178052	155181016	155181094	155177644	155177851	155182587	155182940	4.54244e-06	8.27722e-05	0.092
ENSMUSG00000023973	Cnpy3	17	-	46880134	46880231	46884369	46884493	46874675	46874798	46888921	46889163	4.55759e-06	8.28624e-05	0.1
ENSMUSG00000036698	Eif2c2	15	-	72961290	72961472	72968422	72968543	72958753	72958890	72976799	72976995	4.79758e-06	8.70311e-05	-0.092
ENSMUSG00000034832	Tet3	6	-	83329865	83329959	83335978	83336069	83326759	83326968	83352660	83354818	4.85635e-06	8.7901e-05	-0.127
ENSMUSG00000028809	Srrm1	4	-	134898284	134898488	134899778	134899894	134896761	134896950	134900413	134902772	5.00683e-06	9.04233e-05	-0.111
ENSMUSG00000040250	4933424B01Rik	6	-	146508647	146508732	146510250	146510379	146506054	146506144	146511948	146512039	5.16615e-06	9.30938e-05	0.164
ENSMUSG00000004609	Cd33	7	-	50785235	50785302	50785581	50785675	50782825	50784378	50787407	50787686	5.35808e-06	9.62968e-05	0.082
ENSMUSG00000003346	Fam108a	10	-	80046887	80047067	80048352	80048547	80046393	80046808	80049259	80049775	5.36759e-06	9.62968e-05	0.127
ENSMUSG00000026743	Mllt10	2	+	18068403	18068499	18081082	18081338	18045345	18045439	18083943	18084513	5.52347e-06	9.8875e-05	-0.075
ENSMUSG00000004665	Cnn2	10	+	79454104	79454226	79455017	79455084	79451367	79451485	79455187	79455325	5.55515e-06	9.92235e-05	-0.098
ENSMUSG00000036138	Acaa1a	9	+	119258038	119258218	119258471	119258527	119257698	119257889	119258609	119258755	5.6676e-06	0.00010101	0.084
ENSMUSG00000006678	Pola1	X	-	90620929	90621023	90665905	90666022	90550105	90551155	90706707	90706839	5.89038e-06	0.000104751	0.169
ENSMUSG00000071054	Safb	17	+	56739045	56739095	56739760	56739855	56738066	56738643	56740244	56740394	5.99816e-06	0.000106435	-0.122
ENSMUSG00000042870	Tom1	8	+	77574088	77574167	77575406	77575556	77571891	77571976	77575821	77575956	6.02897e-06	0.000106748	-0.156
ENSMUSG00000005312	Ubqln1	13	-	58297917	58298033	58300279	58300431	58294612	58294875	58316644	58316997	6.20002e-06	0.000109538	-0.092
ENSMUSG00000026425	Srgap2	1	-	133308376	133308539	133333251	133333444	133260578	133260641	133421514	133422170	6.43547e-06	0.000113451	0.112
ENSMUSG00000020634	Ubxn2a	12	-	4890628	4890787	4892526	4892664	4887195	4887577	4901343	4901485	6.63196e-06	0.00011641	-0.105
ENSMUSG00000060733	Ipmk	10	+	70826197	70826283	70828756	70828853	70810583	70810838	70835455	70835628	6.6201e-06	0.00011641	0.14
ENSMUSG00000025758	Plk4	3	+	40617387	40617513	40618903	40619010	40616659	40616797	40620236	40620391	6.6494e-06	0.000116465	0.163
ENSMUSG00000029449	Rhof	5	-	123570519	123570629	123581875	123581963	123570304	123570439	123582243	123582470	6.73096e-06	0.00011764	0.151
ENSMUSG00000038696	Mapkap1	2	+	34389307	34389417	34418574	34418682	34374192	34374369	34436711	34436852	6.86756e-06	0.00011977	-0.107
ENSMUSG00000071793	2610005L07Rik	8	-	19994673	19995046	19996954	19997074	19981359	19983980	20000698	20000997	6.95776e-06	0.000121083	0.26
ENSMUSG00000036109	Mbnl3	X	-	48476993	48477088	48482097	48482248	48473256	48474195	48483281	48483518	7.08001e-06	0.000122947	0.112
ENSMUSG00000022884	Eif4a2	16	+	23111198	23111336	23111575	23111665	23110652	23110796	23111889	23111969	7.10721e-06	0.000123156	-0.09
ENSMUSG00000029635	Cdk8	5	+	147071080	147071156	147079790	147079901	147042863	147043396	147083170	147083311	7.25951e-06	0.000125528	0.216
ENSMUSG00000028228	Cpne3	4	-	19467887	19467977	19470400	19470484	19463673	19463772	19477734	19477806	7.35396e-06	0.000126891	0.129
ENSMUSG00000020790	Ankfy1	11	+	72525658	72525851	72527866	72527985	72503507	72503536	72536129	72536265	7.38984e-06	0.00012724	-0.112
ENSMUSG00000029625	Cpsf4	5	+	145934175	145934328	145936425	145936521	145931383	145931434	145936979	145937073	7.83257e-06	0.000134578	-0.106
ENSMUSG00000025330	Padi4	4	-	140306263	140306366	140308445	140308600	140304372	140304440	140312287	140312395	7.88772e-06	0.000135239	0.087
ENSMUSG00000027333	Smox	2	+	131347794	131347955	131349979	131350069	131346147	131346907	131350478	131350908	7.99862e-06	0.000136852	0.117
ENSMUSG00000039703	Nploc4	11	-	120250681	120250753	120265519	120265680	120247083	120247179	120270086	120270213	8.29153e-06	0.000141472	0.14
ENSMUSG00000030505	Prmt3	7	+	57053675	57053797	57061896	57061996	57047342	57047408	57073401	57073480	8.30344e-06	0.000141472	-0.184
ENSMUSG00000032479	Mtap4	9	+	109973529	109973643	109975116	109975209	109971196	109971489	109980506	109980588	8.35744e-06	0.000142094	0.142
ENSMUSG00000064147	Rab44	17	+	29282191	29282306	29282885	29282987	29281433	29281515	29284292	29284369	8.40355e-06	0.00014258	-0.095
ENSMUSG00000045636	Mtus1	8	-	42087658	42087873	42107733	42107948	42086114	42086220	42126826	42127220	8.47199e-06	0.000143441	-0.102
ENSMUSG00000031165	Was	X	-	7666381	7666468	7666969	7667110	7666161	7666264	7667416	7667624	8.74683e-06	0.000147787	0.094
ENSMUSG00000042228	Lyn	4	+	3670343	3670449	3672464	3672563	3669588	3669634	3672669	3672773	8.7974e-06	0.000148333	-0.063
ENSMUSG00000037824	Tspan14	14	-	41731918	41731969	41747476	41747574	41730091	41730238	41780064	41780096	8.9592e-06	0.000150748	-0.091
ENSMUSG00000021629	Slc30a5	13	-	101591073	101591161	101594870	101594956	101588080	101588168	101596406	101596473	9.10708e-06	0.00015292	-0.114
ENSMUSG00000024921	Smarca2	19	+	26698370	26698500	26705159	26705621	26694209	26694434	26714877	26715139	9.20645e-06	0.00015427	-0.242
ENSMUSG00000032740	Ccdc88a	11	+	29377293	29377458	29380489	29380651	29370314	29370456	29382108	29382386	9.35031e-06	0.000156358	-0.135
ENSMUSG00000035697	Hmha1	10	+	79490565	79490703	79491401	79491628	79490283	79490472	79491717	79491928	9.63716e-06	0.000160824	-0.088
ENSMUSG00000020366	Mapk9	11	+	49687337	49687409	49687765	49687837	49686235	49686401	49691732	49691915	9.84627e-06	0.000163977	0.067
ENSMUSG00000027593	Raly	2	+	154683004	154683269	154687575	154687742	154617087	154617284	154689285	154689399	9.97495e-06	0.00016577	0.056
ENSMUSG00000036291	Mudeng	14	+	49693223	49693869	49698369	49698597	49686169	49686539	49699910	49700050	9.99474e-06	0.00016577	-0.176
ENSMUSG00000027398	Il1b	2	-	129195438	129195487	129196019	129196081	129193692	129193894	129196803	129196875	1.00949e-05	0.00016709	0.092
ENSMUSG00000025060	Slk	19	+	47683394	47683559	47686391	47686541	47654508	47654833	47689685	47689758	1.05031e-05	0.000173493	0.121
ENSMUSG00000034652	Cd300a	11	+	114755983	114756092	114759035	114759133	114754551	114754908	114760658	114760696	1.07786e-05	0.000177683	-0.145
ENSMUSG00000020901	Pik3r5	11	+	68288904	68289005	68289806	68289875	68287296	68287412	68290945	68291084	1.0975e-05	0.000180554	0.101
ENSMUSG00000056220	Pla2g4a	1	-	151749423	151749572	151779787	151779886	151748229	151748343	151808320	151808420	1.10779e-05	0.000181878	-0.17
ENSMUSG00000062157	Il28ra	4	+	135254704	135254886	135257142	135257285	135246436	135246560	135259624	135259784	1.11532e-05	0.000182746	-0.11
ENSMUSG00000004668	Abca13	11	+	9120774	9120898	9156172	9156336	9116160	9116254	9158463	9158594	1.11845e-05	0.000182891	-0.085
ENSMUSG00000029482	Aacs	5	+	125964906	125965027	125970152	125970266	125963199	125963303	125975276	125975374	1.12397e-05	0.000183057	-0.159
ENSMUSG00000036093	Arl5a	2	-	52267581	52267665	52271583	52271731	52260425	52260577	52272155	52272216	1.12224e-05	0.000183057	-0.113
ENSMUSG00000019951	Uhrf1bp1l	10	+	89243871	89244012	89245314	89245485	89242579	89242769	89249849	89250030	1.13412e-05	0.000184339	-0.1
ENSMUSG00000021959	Lats2	14	-	58315752	58316335	58321758	58321891	58314956	58315139	58352714	58353255	1.14641e-05	0.000185966	0.137
ENSMUSG00000022322	Shcbp1	8	-	4764880	4765089	4768143	4768311	4754219	4754312	4779420	4779534	1.16515e-05	0.00018863	0.123
ENSMUSG00000052160	Pld4	12	+	114002173	114002357	114002658	114002779	114001607	114001774	114003208	114003336	1.18441e-05	0.000191366	0.087
ENSMUSG00000025915	Sgk3	1	+	9876127	9876223	9881441	9881531	9875747	9875834	9888800	9889936	1.18731e-05	0.000191453	0.12
ENSMUSG00000030180	Kdm5a	6	+	120380077	120380298	120381830	120382241	120378235	120378395	120389004	120394592	1.19591e-05	0.000192459	-0.122
ENSMUSG00000068747	Sort1	3	+	108111394	108111454	108113061	108113135	108087008	108087358	108127513	108127616	1.20263e-05	0.000193158	0.085
ENSMUSG00000014956	Ppp1cb	5	+	32785732	32785837	32787631	32787703	32783062	32783293	32788253	32788405	1.22162e-05	0.000195821	-0.092
ENSMUSG00000042046	Dstyk	1	+	134356452	134356567	134359489	134359624	134354893	134355007	134359900	134363536	1.23479e-05	0.000197543	-0.138
ENSMUSG00000056342	Usp34	11	+	23387078	23387222	23388208	23388368	23384101	23384181	23388583	23389736	1.24481e-05	0.000198754	-0.044
ENSMUSG00000064267	Hvcn1	5	+	122683428	122683701	122687689	122687794	122666240	122666372	122688414	122688519	1.26066e-05	0.000200106	-0.084
ENSMUSG00000079437	Tmem179b	19	-	8847517	8847596	8847994	8848182	8847011	8847324	8848824	8848957	1.25728e-05	0.000200106	0.078
ENSMUSG00000060802	B2m	2	+	121976608	121976887	121977382	121977411	121973421	121973540	121978386	121978819	1.26021e-05	0.000200106	0.058
ENSMUSG00000033257	Ttll4	1	+	74734051	74734134	74734296	74734425	74733777	74733969	74734737	74734860	1.27123e-05	0.000201389	0.247
ENSMUSG00000027615	Hps3	3	-	19930313	19930409	19930558	19930805	19929146	19929318	19935048	19935302	1.279e-05	0.000202226	0.102
ENSMUSG00000026219	Trip12	1	-	84772891	84772987	84773998	84774082	84765157	84765306	84779401	84779538	1.31273e-05	0.000207156	0.088
ENSMUSG00000017707	Serinc3	2	-	163460170	163460250	163462546	163462740	163457841	163457979	163464901	163465063	1.31559e-05	0.000207206	-0.08
ENSMUSG00000039285	Azi2	9	+	117958427	117958553	117959014	117959114	117956530	117956751	117960471	117960620	1.32094e-05	0.000207646	-0.093
ENSMUSG00000054387	Mdm4	1	-	134905713	134905769	134907641	134907775	134900367	134900467	134909213	134909288	1.32697e-05	0.000208191	0.156
ENSMUSG00000000157	Itgb2l	16	-	96650575	96650716	96652172	96652262	96649313	96649468	96654186	96654282	1.34802e-05	0.000210276	0.107
ENSMUSG00000038766	Gabpb2	3	-	95007652	95007847	95008562	95008730	95004062	95004213	95010384	95010524	1.34572e-05	0.000210276	0.117
ENSMUSG00000038671	Arfrp1	2	-	181096095	181096177	181098718	181098801	181094343	181094444	181099015	181099103	1.34538e-05	0.000210276	-0.138
ENSMUSG00000029860	Zyx	6	+	42300944	42301147	42301268	42301361	42300255	42300475	42301473	42301968	1.36806e-05	0.000212993	0.13
ENSMUSG00000031023	D930014E17Rik	7	+	116847459	116847684	116848464	116848545	116847203	116847290	116850911	116851025	1.38846e-05	0.000215755	0.136
ENSMUSG00000025026	Add3	19	+	53291290	53291505	53301080	53301219	53217245	53217579	53305669	53305821	1.4135e-05	0.000219227	0.055
ENSMUSG00000035569	Ankrd11	8	-	125439800	125439945	125498628	125498692	125432567	125432706	125565848	125565897	1.44214e-05	0.00022293	0.087
ENSMUSG00000025702	2016-03-08	6	+	116326710	116326881	116342541	116342592	116288403	116288508	116351054	116351140	1.44286e-05	0.00022293	0.187
ENSMUSG00000028403	Zdhhc21	4	-	82466233	82466350	82481349	82481488	82452916	82452960	82484179	82484291	1.44616e-05	0.000223016	0.127
ENSMUSG00000028383	Hsdl2	4	+	59605026	59605190	59606108	59606207	59594462	59594647	59607267	59607382	1.49799e-05	0.000230572	-0.124
ENSMUSG00000037646	Vps13b	15	+	35401637	35401819	35463050	35463185	35386369	35386494	35463941	35464115	1.50358e-05	0.000230994	-0.086
ENSMUSG00000020694	Tlk2	11	+	105128466	105128556	105130939	105131109	105121574	105121666	105132412	105132551	1.544e-05	0.000236384	0.185
ENSMUSG00000058835	Abi1	2	-	22816226	22816367	22826602	22826779	22812537	22812638	22850042	22850210	1.54607e-05	0.000236384	-0.169
ENSMUSG00000079487	Med12	X	+	98472003	98472258	98472772	98472919	98471780	98471891	98473191	98473291	1.54739e-05	0.000236384	0.155
ENSMUSG00000034269	Setd5	6	+	113054928	113055115	113059878	113059984	113027632	113027706	113060310	113060519	1.55481e-05	0.000237072	0.116
ENSMUSG00000003153	Slc2a3	6	-	122687075	122687316	122689850	122690011	122686596	122686759	122690405	122690498	1.60188e-05	0.000243792	-0.087
ENSMUSG00000028382	Rod1	4	-	59500982	59501060	59506057	59506232	59498478	59498618	59507371	59507482	1.61484e-05	0.000244896	-0.083
ENSMUSG00000035284	Vps13c	9	+	67741764	67741957	67743136	67743251	67740887	67741030	67743894	67744031	1.61516e-05	0.000244896	0.138
ENSMUSG00000026923	Notch1	2	-	26329200	26329353	26329661	26329760	26328303	26328532	26331593	26331707	1.63133e-05	0.000246887	-0.097
ENSMUSG00000038608	Dock10	1	-	80630774	80630864	80644787	80644907	80611866	80611949	80754900	80755128	1.64393e-05	0.000248331	0.095
ENSMUSG00000037514	Pank2	2	+	131099646	131099999	131113209	131113333	131088235	131088551	131119134	131119260	1.64944e-05	0.000248701	0.132
ENSMUSG00000024052	Lpin2	17	+	71564303	71564504	71571394	71571490	71532895	71533084	71574279	71574581	1.67035e-05	0.000251387	0.091
ENSMUSG00000054387	Mdm4	1	-	134905713	134905769	134909213	134909288	134900367	134900467	134915353	134915461	1.68499e-05	0.000253122	0.177
ENSMUSG00000000628	Hk2	6	-	82699182	82699331	82710097	82710260	82694855	82694975	82723911	82724448	1.69964e-05	0.000254853	-0.113
ENSMUSG00000003037	Rab8a	8	+	74699738	74699828	74700221	74700287	74698424	74698502	74701518	74701569	1.7119e-05	0.000256217	0.09
ENSMUSG00000042323	Pbrm1	14	+	31923600	31923765	31927034	31927190	31920294	31920496	31930198	31930269	1.73673e-05	0.000259455	-0.105
ENSMUSG00000054302	Eapp	12	-	55786846	55786958	55792986	55793082	55779496	55779610	55793761	55793943	1.74555e-05	0.000260295	-0.1
ENSMUSG00000014956	Ppp1cb	5	+	32780438	32780570	32783062	32783293	32761524	32761780	32785732	32785837	1.75574e-05	0.000261306	0.122
ENSMUSG00000031608	Galnt7	8	-	60021308	60021491	60021631	60021814	60018816	60018934	60024125	60024205	1.75876e-05	0.000261306	-0.191
ENSMUSG00000034042	Gpbp1l1	4	+	116245998	116246128	116246941	116247219	116243475	116243588	116251851	116251924	1.78334e-05	0.000264475	-0.09
ENSMUSG00000026222	Sp100	1	+	87603411	87603529	87603801	87603873	87597979	87598018	87604556	87604700	1.78917e-05	0.000264855	0.028
ENSMUSG00000067851	Arfgef1	1	-	10162914	10163065	10163274	10163433	10153777	10153868	10164147	10164276	1.79706e-05	0.00026554	-0.137
ENSMUSG00000070031	Sp140	1	+	87507313	87507485	87511378	87511429	87506268	87506431	87511762	87511846	1.81136e-05	0.000267168	0.092
ENSMUSG00000034007	Scaper	9	-	55503711	55503835	55533686	55533802	55457648	55457881	55591349	55591476	1.82257e-05	0.000268039	0.145
ENSMUSG00000033721	Vav3	3	+	109313803	109313903	109318905	109319001	109311701	109311805	109322350	109322419	1.82387e-05	0.000268039	-0.184
ENSMUSG00000040648	Ppip5k2	1	-	99653420	99653511	99658001	99658398	99652462	99652548	99666431	99666988	1.86287e-05	0.000273277	0.142
ENSMUSG00000017843	Ppp2r5c	12	+	111782284	111782395	111783804	111783897	111760700	111760900	111783980	111784111	1.88558e-05	0.00027611	0.097
ENSMUSG00000038497	Tmco3	8	+	13318842	13318922	13319762	13319912	13313805	13313956	13320760	13322924	1.92589e-05	0.000281506	-0.149
ENSMUSG00000021322	Aoah	13	+	21094523	21094582	21094765	21094825	21091766	21091939	21096899	21096996	1.93371e-05	0.000281635	0.213
ENSMUSG00000026034	Clk1	1	-	58471433	58471528	58473856	58474023	58471215	58471345	58474110	58474227	1.93075e-05	0.000281635	0.138
ENSMUSG00000024019	Ftsjd2	17	+	29834028	29834160	29834893	29835016	29832370	29832439	29835582	29835674	1.96404e-05	0.000285541	-0.114
ENSMUSG00000056220	Pla2g4a	1	-	151769184	151769266	151779787	151779886	151749423	151749572	151808320	151808420	1.99673e-05	0.000289776	-0.176
ENSMUSG00000031753	Cog4	8	+	113383785	113383844	113387150	113387284	113382436	113382594	113389876	113389995	2.07664e-05	0.000300835	-0.131
ENSMUSG00000020883	Fbxl20	11	-	97970807	97970876	97972248	97972343	97963014	97963110	97974534	97974609	2.1181e-05	0.000306296	0.16
ENSMUSG00000021596	Mctp1	13	+	77164043	77164153	77167882	77167980	77160012	77160122	77169140	77170006	2.14756e-05	0.000309454	0.115
ENSMUSG00000015937	H2afy	13	-	56185556	56185646	56191118	56191218	56184480	56184655	56197484	56197595	2.14741e-05	0.000309454	-0.115
ENSMUSG00000036833	Pnpla7	2	+	24894356	24894420	24895122	24895291	24885026	24885176	24896465	24896648	2.16066e-05	0.00031079	-0.101
ENSMUSG00000027884	Clcc1	3	+	108477554	108477881	108479602	108479896	108476198	108476345	108481457	108481758	2.23848e-05	0.000321415	0.148
ENSMUSG00000038773	Kdm3b	18	+	34982025	34982153	34984355	34984612	34979434	34979542	34986992	34987259	2.2585e-05	0.000323719	0.092
ENSMUSG00000015880	Ncapg	5	+	46084395	46084577	46084990	46085165	46082840	46083065	46086892	46087054	2.26283e-05	0.000323768	0.134
ENSMUSG00000040528	Gm885	11	+	106619016	106619123	106622496	106622610	106616095	106616365	106625169	106625262	2.33757e-05	0.000333874	0.031
ENSMUSG00000032253	Phip	9	-	82868280	82868340	82868694	82868753	82853307	82853458	82868858	82868993	2.43463e-05	0.000346519	0.135
ENSMUSG00000020719	Ddx5	11	-	106647380	106647446	106647539	106647673	106646708	106646850	106647761	106647858	2.43316e-05	0.000346519	-0.077
ENSMUSG00000058624	Gda	19	-	21491489	21491597	21493863	21493891	21489303	21489411	21497487	21497593	2.48123e-05	0.000352535	0.202
ENSMUSG00000028156	Eif4e	3	+	138210622	138210718	138213226	138213290	138209284	138209391	138213856	138213970	2.51439e-05	0.000356621	-0.139
ENSMUSG00000036067	Slc2a6	2	-	26880742	26880842	26881420	26881627	26880104	26880313	26882660	26882823	2.58746e-05	0.000366236	-0.113
ENSMUSG00000029554	Mad1l1	5	-	140783544	140783724	140786548	140786689	140779526	140779651	140790943	140791106	2.59119e-05	0.000366236	-0.097
ENSMUSG00000052760	A630001G21Rik	1	-	87621695	87621864	87623033	87623190	87619672	87619962	87633046	87633156	2.60187e-05	0.000367108	-0.183
ENSMUSG00000030655	Smg1	7	-	125280199	125280306	125280387	125280567	125274831	125279132	125282926	125283033	2.63327e-05	0.000370894	-0.09
ENSMUSG00000020143	Dock2	11	-	34194109	34194168	34200486	34200565	34182620	34182769	34210349	34210444	2.65208e-05	0.000372897	-0.09
ENSMUSG00000000149	Gna12	5	-	141238543	141238594	141261350	141261566	141234361	141237072	141305947	141306385	2.66192e-05	0.000373634	0.107
ENSMUSG00000014074	Rnf168	16	+	32285455	32285635	32289204	32289326	32282396	32282473	32291988	32292067	2.71025e-05	0.000379762	0.17
ENSMUSG00000019726	Lyst	13	+	13732300	13732462	13735704	13735931	13729634	13730643	13736331	13736398	2.78483e-05	0.00038954	0.071
ENSMUSG00000037514	Pank2	2	+	131099646	131099856	131119134	131119260	131088303	131088551	131122008	131124922	2.80836e-05	0.000392157	0.103
ENSMUSG00000029454	Mapkapk5	5	-	121976753	121976869	121977169	121977230	121975671	121975776	121978878	121978999	2.82445e-05	0.000393552	0.065
ENSMUSG00000017831	Rab5a	17	+	53636851	53637003	53637712	53637835	53623145	53623400	53639700	53639794	2.82803e-05	0.000393552	0.119
ENSMUSG00000005800	Mmp8	9	+	7565513	7565647	7566180	7566334	7564878	7564996	7567189	7567293	2.87903e-05	0.000399963	0.076
ENSMUSG00000040528	Gm885	11	+	106619016	106619128	106622496	106622610	106616095	106616365	106625169	106625262	2.89529e-05	0.000400853	0.03
ENSMUSG00000022801	Lrch3	16	+	32986061	32986113	32986824	32986974	32981913	32981990	32988516	32988567	2.89198e-05	0.000400853	-0.242
ENSMUSG00000024811	Tnks2	19	+	36948286	36948506	36949753	36949863	36946912	36947078	36953724	36953977	2.90732e-05	0.000401833	-0.068
ENSMUSG00000054051	Ercc6	14	+	33330132	33330564	33332128	33332249	33326706	33326785	33334133	33334245	2.9167e-05	0.000402445	0.224
ENSMUSG00000037514	Pank2	2	+	131099646	131099999	131119134	131119260	131088531	131088551	131122008	131122067	2.96207e-05	0.000407322	0.103
ENSMUSG00000037787	2810002N01Rik	12	+	112962550	112962614	112968232	112968323	112960822	112961020	112971877	112972431	2.96165e-05	0.000407322	-0.221
ENSMUSG00000036817	Sun1	5	+	139705706	139705898	139709424	139709523	139702659	139702839	139709854	139709948	2.97979e-05	0.000408377	-0.133
ENSMUSG00000066151	Fkbp15	4	-	61966943	61967063	61967928	61968081	61966156	61966264	61968971	61969127	2.97608e-05	0.000408377	0.096
ENSMUSG00000024542	Cep192	18	+	67964019	67964148	67971979	67972100	67962642	67962810	67973525	67973653	2.98697e-05	0.000408672	0.111
ENSMUSG00000046909	1110002N22Rik	11	-	79951419	79951569	79953367	79953825	79950179	79950781	79955578	79955677	3.00452e-05	0.000410382	0.273
ENSMUSG00000056536	Pign	1	-	107488198	107488338	107494244	107494427	107485802	107485902	107495625	107495704	3.01101e-05	0.000410578	-0.154
ENSMUSG00000044465	Fam160a2	7	-	112533459	112533665	112533856	112533936	112532888	112533086	112536697	112536865	3.04958e-05	0.000415142	-0.111
ENSMUSG00000022023	Wbp4	14	-	79865989	79866156	79867079	79867270	79859743	79861936	79869911	79869987	3.07529e-05	0.000417941	0.085
ENSMUSG00000003033	Ap1m1	8	+	74775641	74775768	74777373	74777532	74774579	74774727	74779595	74779721	3.09576e-05	0.00042002	-0.085
ENSMUSG00000022885	St6gal1	16	+	23257031	23257174	23317636	23317771	23224812	23225302	23321105	23321751	3.11263e-05	0.000421606	0.193
ENSMUSG00000019841	Rev3l	10	+	39571672	39571879	39574504	39574614	39567780	39567889	39578912	39579027	3.13707e-05	0.000424209	-0.186
ENSMUSG00000024382	Ercc3	18	+	32407816	32408131	32413734	32413919	32406220	32406425	32416843	32417046	3.15489e-05	0.000425911	0.117
ENSMUSG00000020034	Tcp11l2	10	+	84067630	84067812	84071209	84071382	84067251	84067433	84076226	84077104	3.17876e-05	0.000428421	-0.101
ENSMUSG00000042410	Agps	2	+	75729848	75729925	75738238	75738308	75726172	75726224	75740974	75741036	3.24172e-05	0.000436182	-0.068
ENSMUSG00000014353	Tmem87b	2	+	128663037	128663131	128666981	128667079	128659850	128659950	128667160	128667219	3.26495e-05	0.000438582	0.219
ENSMUSG00000053063	Clec12a	6	+	129303664	129303853	129309425	129309529	129303369	129303468	129313911	129315321	3.27384e-05	0.000439052	-0.073
ENSMUSG00000000157	Itgb2l	16	-	96660070	96660159	96660346	96660407	96658876	96659057	96665146	96665219	3.27938e-05	0.000439069	-0.08
ENSMUSG00000041408	Wapal	14	+	35538313	35538450	35539085	35539197	35537891	35538044	35542365	35542593	3.29203e-05	0.000440038	-0.091
ENSMUSG00000037400	Atp11b	3	+	35709567	35709636	35710984	35711058	35709042	35709218	35711134	35711238	3.30842e-05	0.000441503	0.089
ENSMUSG00000026743	Mllt10	2	+	17992751	17992831	18031408	18031518	17986661	17986821	18043871	18043975	3.31548e-05	0.00044172	0.113
ENSMUSG00000034593	Myo5a	9	+	75057020	75057110	75058824	75058975	75051514	75051669	75060598	75060881	3.3218e-05	0.000441838	-0.128
ENSMUSG00000030374	Strn4	7	+	17409487	17409566	17411812	17412010	17408354	17408428	17414023	17414165	3.38688e-05	0.000449758	-0.107
ENSMUSG00000057110	Cep110	2	+	34982824	34983050	34983447	34983557	34981495	34981615	34985140	34985335	3.41376e-05	0.000452587	0.105
ENSMUSG00000005534	Insr	8	-	3211378	3211700	3258382	3258934	3204629	3204778	3279028	3279617	3.49464e-05	0.000462557	0.124
ENSMUSG00000030451	Herc2	7	+	63323353	63323468	63327662	63327800	63306225	63306318	63340358	63340578	3.5177e-05	0.000464279	-0.126
ENSMUSG00000006920	Ezh1	11	-	101062149	101062241	101065074	101065255	101061259	101061300	101068651	101068743	3.51908e-05	0.000464279	0.191
ENSMUSG00000020231	Dip2a	10	-	75759097	75759162	75760499	75760602	75758811	75758905	75760997	75761107	3.53726e-05	0.000465921	0.374
ENSMUSG00000023026	Dip2b	15	+	99962332	99962458	99972452	99972578	99946275	99946347	99981581	99981794	3.54849e-05	0.000466643	-0.129
ENSMUSG00000042508	Dmtf1	5	-	9140385	9140480	9148899	9149022	9137125	9137240	9150375	9150492	3.5961e-05	0.000471589	0.147
ENSMUSG00000027068	Dhrs9	2	+	69232339	69232598	69235672	69235836	69218501	69218688	69239290	69242590	3.5977e-05	0.000471589	0.032
ENSMUSG00000008730	Hipk1	3	-	103568384	103568504	103573320	103573444	103567595	103567682	103581144	103582222	3.6126e-05	0.000472141	0.083
ENSMUSG00000025572	Tmc6	11	-	117636321	117636512	117636902	117637160	117635535	117635680	117637367	117637464	3.61353e-05	0.000472141	0.102
ENSMUSG00000037514	Pank2	2	+	131099646	131099856	131113209	131113333	131088303	131088551	131119134	131119260	3.64823e-05	0.000475909	0.138
ENSMUSG00000037570	Mcrs1	15	-	99079798	99079937	99080893	99081013	99079132	99079291	99082292	99082392	3.69441e-05	0.000481161	-0.099
ENSMUSG00000002489	Tiam1	16	-	89833254	89833479	89838003	89838090	89822122	89822226	89843497	89843579	3.70089e-05	0.000481234	-0.1
ENSMUSG00000038970	Lmtk2	5	+	144890221	144890346	144895004	144895149	144861304	144861645	144904394	144904468	3.71702e-05	0.000482559	0.155
ENSMUSG00000024236	Svil	18	+	5082780	5082928	5086532	5086622	5073878	5074002	5086707	5086794	3.72412e-05	0.00048271	0.108
ENSMUSG00000008682	Rpl10	X	+	71516998	71517057	71517138	71517246	71516198	71516363	71517517	71517656	3.76126e-05	0.000486747	-0.041
ENSMUSG00000039156	Stim2	5	+	54444614	54444745	54466518	54466633	54389803	54390273	54493813	54493925	3.83056e-05	0.000494927	0.119
ENSMUSG00000028788	Ptp4a2	4	+	129519913	129520006	129523708	129523783	129516221	129516922	129524957	129527222	3.85484e-05	0.000497274	-0.1
ENSMUSG00000028822	Tmem50a	4	-	134456614	134456675	134461258	134461326	134453763	134454391	134465527	134465640	3.86882e-05	0.000498287	-0.158
ENSMUSG00000029328	Hnrpdl	5	-	100465122	100465214	100465499	100465670	100464444	100464758	100465880	100465995	3.88998e-05	0.00050022	0.096
ENSMUSG00000022141	Nipbl	15	-	8256869	8257024	8257564	8257658	8255848	8255939	8257845	8257986	3.94039e-05	0.000504308	0.083
ENSMUSG00000031697	Orc6	8	+	87825007	87825137	87826694	87826858	87823530	87823891	87827260	87827350	3.93208e-05	0.000504308	0.122
ENSMUSG00000040774	Cept1	3	-	106315720	106315805	106334054	106334196	106308638	106308770	106336272	106336420	3.94018e-05	0.000504308	0.088
ENSMUSG00000027942	4933434E20Rik	3	+	89860128	89860246	89860450	89860504	89857429	89857531	89862406	89862573	4.01982e-05	0.00051152	-0.108
ENSMUSG00000018209	Stk4	2	+	163905248	163905329	163909365	163909494	163899873	163899983	163912230	163912345	4.0139e-05	0.00051152	0.103
ENSMUSG00000021218	Gdi2	13	+	3548108	3548216	3553657	3553792	3537320	3537589	3555559	3555758	4.02192e-05	0.00051152	-0.064
ENSMUSG00000004668	Abca13	11	+	9254828	9254919	9278216	9278523	9245942	9246056	9297743	9297858	4.01847e-05	0.00051152	-0.093
ENSMUSG00000040528	Gm885	11	+	106612947	106612989	106616095	106616365	106612581	106612703	106625169	106625262	4.02973e-05	0.000511713	-0.047
ENSMUSG00000036435	Exoc1	5	+	76974278	76974388	76978476	76978626	76972902	76973035	76983124	76983230	4.15983e-05	0.000527234	0.121
ENSMUSG00000034652	Cd300a	11	+	114755971	114756092	114759035	114759133	114754551	114754908	114760658	114760696	4.16494e-05	0.000527234	-0.051
ENSMUSG00000035778	Ggta1	2	-	35263464	35263602	35268845	35268947	35257628	35258322	35277699	35277788	4.31672e-05	0.000545599	-0.142
ENSMUSG00000043535	Setx	2	+	28985699	28985910	28994739	28994959	28982393	28982583	28995788	28995908	4.42845e-05	0.000558851	0.133
ENSMUSG00000035722	Abca7	10	+	79467463	79467595	79467698	79467838	79467125	79467297	79468387	79468525	4.4555e-05	0.000561393	-0.184
ENSMUSG00000066026	Dhrs3	4	+	144509743	144509982	144513808	144513934	144509287	144509407	144517037	144517548	4.55763e-05	0.000572487	0.098
ENSMUSG00000061533	4930534B04Rik	12	-	92527928	92528080	92532473	92532606	92505175	92505526	92534642	92534717	4.55692e-05	0.000572487	-0.096
ENSMUSG00000007833	Aldh16a1	7	-	52399882	52400084	52400236	52400404	52398482	52398668	52400845	52400976	4.56831e-05	0.000572942	-0.105
ENSMUSG00000021361	Tmem14c	13	+	41112483	41112542	41113074	41113151	41111618	41111767	41113724	41113826	4.59234e-05	0.000575069	-0.133
ENSMUSG00000024293	Esco1	18	-	10595673	10595873	10596336	10596439	10585975	10586039	10610023	10610107	4.60071e-05	0.00057523	0.078
ENSMUSG00000042410	Agps	2	+	75715527	75715655	75726172	75726224	75706361	75706470	75729848	75729925	4.63434e-05	0.000578546	0.069
ENSMUSG00000037174	Elf2	3	-	51064920	51065007	51068790	51068964	51063093	51063286	51070674	51070788	4.64567e-05	0.000579071	0.076
ENSMUSG00000030707	Coro1a	7	-	133845303	133845433	133846489	133846688	133845031	133845216	133848165	133848330	4.77886e-05	0.000594759	-0.094
ENSMUSG00000021458	2010111I01Rik	13	+	63169399	63169645	63291787	63291890	63162394	63162554	63292374	63292482	4.88003e-05	0.000606422	0.272
ENSMUSG00000044224	Dnajc21	15	-	10384524	10384612	10389709	10389861	10381960	10382119	10390874	10391179	4.90137e-05	0.000608144	0.203
ENSMUSG00000029141	Slc4a1ap	5	+	31846042	31846286	31848552	31848639	31842758	31842870	31850983	31851054	4.95699e-05	0.000614108	-0.15
ENSMUSG00000000278	Scpep1	11	-	88805688	88805844	88808458	88808548	88805110	88805185	88813719	88813868	5.01868e-05	0.000620803	0.108
ENSMUSG00000020323	Prss57	10	-	79248499	79248644	79250102	79250256	79247090	79247354	79251587	79251787	5.11339e-05	0.000631558	-0.093
ENSMUSG00000041836	Ptpre	7	+	142870775	142870942	142873234	142873370	142869887	142870013	142874914	142875197	5.1314e-05	0.000632821	0.083
ENSMUSG00000036333	Kidins220	12	+	25698161	25698306	25701754	25701917	25696364	25696453	25721318	25721497	5.20713e-05	0.000641187	0.127
ENSMUSG00000060131	Atp8b4	2	-	126156597	126156736	126163112	126163358	126151010	126151141	126168690	126168774	5.22072e-05	0.000641888	-0.08
ENSMUSG00000028649	Macf1	4	-	123165571	123165655	123166452	123166615	123163909	123164017	123167830	123168024	5.26513e-05	0.000644423	0.092
ENSMUSG00000058239	Usf2	7	-	31740308	31740459	31740899	31741019	31739762	31739821	31741167	31741286	5.25601e-05	0.000644423	0.064
ENSMUSG00000037286	Stag1	9	+	100658108	100658205	100686910	100687115	100638396	100638561	100697122	100697274	5.26306e-05	0.000644423	0.103
ENSMUSG00000032739	Pram1	17	+	33777408	33778861	33779074	33779151	33775000	33775122	33781635	33781693	5.28996e-05	0.000646489	-0.083
ENSMUSG00000042410	Agps	2	+	75729848	75729925	75732101	75732214	75726172	75726224	75738238	75738308	5.31314e-05	0.000648347	-0.102
ENSMUSG00000025878	Uimc1	13	-	55141905	55141984	55152101	55152255	55136249	55136427	55157335	55157439	5.33799e-05	0.000650403	0.124
ENSMUSG00000032812	Arap1	7	+	108534065	108534130	108534662	108534787	108533375	108533554	108534905	108535055	5.39288e-05	0.000656107	-0.1
ENSMUSG00000062234	Gak	5	-	109028472	109028522	109031862	109031986	109027785	109027934	109033334	109033419	5.42981e-05	0.000659613	0.099
ENSMUSG00000019726	Lyst	13	+	13844209	13844399	13849577	13849714	13838838	13839069	13851644	13851743	5.45639e-05	0.000661852	0.101
ENSMUSG00000022973	Synj1	16	-	90978933	90979015	90979995	90980165	90976843	90976996	90981193	90981290	5.47927e-05	0.000663636	-0.138
ENSMUSG00000034271	Jdp2	12	+	86949082	86949315	86972594	86972699	86940365	86940564	86979722	86980827	5.66967e-05	0.000685675	0.11
ENSMUSG00000064289	Tank	2	+	61451707	61451855	61464959	61465071	61416642	61416750	61465777	61465896	5.76593e-05	0.000696281	0.026
ENSMUSG00000034101	Ctnnd1	2	-	84462167	84462239	84464426	84464715	84460991	84461144	84490562	84490897	5.85188e-05	0.000705612	0.12
ENSMUSG00000045636	Mtus1	8	-	42100741	42100808	42107733	42107948	42087658	42087873	42126826	42126947	5.90948e-05	0.000710449	-0.091
ENSMUSG00000028437	Ubap1	4	+	41313922	41313963	41318757	41318882	41296028	41296264	41325979	41326903	5.9052e-05	0.000710449	0.125
ENSMUSG00000064289	Tank	2	+	61465777	61465896	61481771	61481842	61464959	61465071	61482363	61482479	5.93838e-05	0.000712869	0.078
ENSMUSG00000038578	Susd1	4	-	59378593	59378786	59392470	59392657	59364509	59364601	59393732	59393830	6.06957e-05	0.000726471	0.089
ENSMUSG00000060216	Arrb2	11	+	70249664	70249725	70249832	70249877	70246183	70246255	70250062	70250259	6.0625e-05	0.000726471	-0.026
ENSMUSG00000078671	Chd2	7	-	80664362	80664594	80685657	80685790	80660611	80660698	80686131	80686632	6.30787e-05	0.000753883	-0.092
ENSMUSG00000001415	Smg5	3	+	88163469	88163560	88164252	88164327	88162948	88163108	88164675	88164814	6.34149e-05	0.000756788	-0.116
ENSMUSG00000040747	Cd53	3	-	106571715	106571904	106573599	106573678	106570843	106570918	106592884	106593067	6.523e-05	0.000777309	-0.159
ENSMUSG00000022789	Dnm1l	16	-	16332093	16332225	16333921	16334042	16329895	16330102	16336945	16337108	6.53827e-05	0.000777988	0.099
ENSMUSG00000015340	Cybb	X	-	9034085	9034170	9044208	9044304	9032259	9032405	9046331	9046450	6.58964e-05	0.000782954	0.074
ENSMUSG00000035890	Rnf126	10	-	79224174	79224244	79224309	79224378	79223733	79223827	79224829	79225074	6.64258e-05	0.000788091	0.213
ENSMUSG00000020594	Pum2	12	+	8751420	8751555	8753962	8754100	8751142	8751272	8754916	8755042	6.7054e-05	0.000794384	-0.077
ENSMUSG00000003134	Tbc1d8	1	-	39437072	39437202	39438121	39438407	39436839	39436938	39441965	39442083	6.78533e-05	0.000802684	0.081
ENSMUSG00000032412	Atp1b3	9	-	96239077	96239128	96246183	96246312	96235797	96235881	96264464	96264718	6.85278e-05	0.000809485	0.106
ENSMUSG00000053101	Gpr141	13	-	19871323	19871430	19896858	19896926	19846878	19847072	19915998	19916126	6.98032e-05	0.000823354	0.071
ENSMUSG00000068823	Csde1	3	+	102842614	102842813	102843855	102843965	102832711	102833135	102845067	102845165	7.01529e-05	0.000826279	-0.123
ENSMUSG00000022636	Alcam	16	-	52268902	52268941	52270759	52270892	52268494	52268612	52274022	52274156	7.0603e-05	0.000830377	-0.134
ENSMUSG00000035150	Eif2s3x	X	-	91442626	91442796	91445052	91445197	91441610	91441783	91446228	91446323	7.12399e-05	0.000833045	0.099
ENSMUSG00000041515	Irf8	8	+	123267605	123267789	123269519	123269608	123263716	123263891	123271102	123271208	7.0946e-05	0.000833045	-0.098
ENSMUSG00000006005	Tpr	1	+	152242328	152242433	152245729	152245803	152240379	152240788	152249384	152249481	7.11348e-05	0.000833045	0.085
ENSMUSG00000031167	Rbm3	X	-	7720973	7721073	7721698	7721805	7720783	7720877	7722080	7722198	7.12253e-05	0.000833045	-0.071
ENSMUSG00000030978	Rrm1	7	+	109614231	109614327	109615391	109615580	109612159	109612295	109616808	109618285	7.22037e-05	0.000843102	0.091
ENSMUSG00000029622	Arpc1b	5	+	145885455	145885563	145886446	145886653	145884437	145884660	145886759	145886835	7.26108e-05	0.000845427	-0.076
ENSMUSG00000024052	Lpin2	17	+	71571394	71571490	71574279	71574581	71564303	71564504	71578647	71578755	7.25888e-05	0.000845427	-0.119
ENSMUSG00000037646	Vps13b	15	+	35675401	35675539	35700210	35700618	35638880	35639568	35721793	35721996	7.30889e-05	0.000849776	0.103
ENSMUSG00000005087	Cd44	2	-	102671486	102671693	102685441	102685567	102668698	102668767	102693171	102693393	7.33158e-05	0.000851197	-0.099
ENSMUSG00000028649	Macf1	4	-	123074336	123074663	123074990	123075150	123073155	123073240	123076585	123076752	7.36987e-05	0.000854422	0.085
ENSMUSG00000027763	Mbnl1	3	+	60425344	60425380	60426067	60426162	60419541	60419695	60429045	60429120	7.40758e-05	0.00085757	0.091
ENSMUSG00000027333	Smox	2	+	131347883	131347955	131349979	131350069	131345830	131346004	131350478	131350908	7.53835e-05	0.000871468	0.145
ENSMUSG00000062593	Lilrb4	10	+	51212975	51213011	51213867	51213984	51211666	51211969	51214598	51214651	7.64604e-05	0.000882662	0.062
ENSMUSG00000030269	Mtmr14	6	+	113190278	113190427	113199864	113199973	113187836	113188115	113203724	113203800	7.78624e-05	0.000897571	0.14
ENSMUSG00000024236	Svil	18	+	5115975	5116119	5116970	5117095	5114505	5114684	5118097	5118162	8.00698e-05	0.000920406	0.08
ENSMUSG00000018076	Med13l	5	+	119201848	119202018	119204271	119204430	119201539	119201763	119205547	119205724	8.00285e-05	0.000920406	-0.086
ENSMUSG00000024236	Svil	18	+	5073878	5074002	5082780	5082928	5064468	5064688	5086532	5086622	8.16778e-05	0.000936596	-0.085
ENSMUSG00000008730	Hipk1	3	-	103573320	103573444	103581144	103582222	103568384	103568504	103594917	103595102	8.1824e-05	0.000936596	0.085
ENSMUSG00000064289	Tank	2	+	61451707	61451855	61464962	61465071	61416641	61416750	61465777	61465896	8.17179e-05	0.000936596	0.025
ENSMUSG00000009292	Trpm2	10	-	77406666	77406728	77408579	77408760	77405663	77405864	77410614	77410781	8.47867e-05	0.000969144	0.099
ENSMUSG00000004880	Lbr	1	-	183762279	183762363	183768508	183768687	183761672	183761865	183772418	183772532	8.51715e-05	0.000972175	0.092
ENSMUSG00000038578	Susd1	4	-	59392470	59392657	59393732	59393830	59378593	59378786	59403444	59403624	8.71699e-05	0.000992199	0.059
ENSMUSG00000025184	D19Ertd386e	19	+	42656409	42656480	42657314	42657410	42650515	42650691	42657892	42658033	8.70719e-05	0.000992199	-0.155
ENSMUSG00000027009	Itga4	2	+	79161549	79161675	79162791	79162911	79160638	79160746	79165223	79165322	8.78337e-05	0.000998355	-0.113
ENSMUSG00000015340	Cybb	X	-	9021673	9021836	9023818	9024072	9019658	9019805	9026766	9026859	8.81024e-05	0.00100001	-0.069
ENSMUSG00000026159	Agfg1	1	+	82872745	82872899	82876582	82876702	82871862	82872025	82878802	82879012	8.85391e-05	0.00100357	0.092
ENSMUSG00000032913	Lrig2	3	-	104295611	104295755	104297980	104298115	104295333	104295477	104298553	104298628	8.87383e-05	0.00100442	-0.094
ENSMUSG00000025877	Hk3	13	-	55108432	55108616	55110035	55110135	55108166	55108322	55110313	55110409	9.11141e-05	0.00102988	0.069
ENSMUSG00000032870	Smap2	4	-	120646990	120647097	120647976	120648058	120645697	120645863	120649555	120649642	9.14397e-05	0.00103213	0.105
ENSMUSG00000041268	Dmxl2	9	-	54230442	54230528	54231463	54231594	54229659	54229861	54235219	54235398	9.19054e-05	0.00103594	0.094
ENSMUSG00000047798	Cd300lf	11	-	114979383	114979406	114985561	114985691	114978856	114979000	114987424	114987766	9.33311e-05	0.00105056	-0.06
ENSMUSG00000046207	Pik3r6	11	+	68349605	68349728	68353400	68353511	68347694	68347785	68357099	68357187	9.4214e-05	0.00105903	0.165
ENSMUSG00000037646	Vps13b	15	+	35347265	35347386	35352062	35352230	35308643	35308787	35352870	35353052	9.48231e-05	0.0010644	-0.1
ENSMUSG00000017831	Rab5a	17	+	53623145	53623400	53636851	53637003	53618558	53618933	53637712	53637835	9.51333e-05	0.00106641	0.111
ENSMUSG00000027763	Mbnl1	3	+	60419646	60419695	60429045	60429120	60417184	60417442	60430301	60433303	9.88549e-05	0.0011066	0.057
ENSMUSG00000024772	Ehd1	19	+	6281217	6281315	6294213	6294626	6276724	6277378	6297532	6297697	0.000100153	0.00111959	0.11
ENSMUSG00000015937	H2afy	13	-	56184480	56184655	56191118	56191218	56174979	56175753	56197484	56197595	0.000100731	0.00112451	-0.083
ENSMUSG00000038623	Tm6sf1	7	+	89018617	89018722	89020609	89020702	89016254	89016376	89020860	89020980	0.000101952	0.00113638	-0.079
ENSMUSG00000027365	Trpm7	2	-	126670035	126670210	126671809	126671981	126668591	126668715	126674232	126674357	0.000102075	0.00113638	0.093
ENSMUSG00000026177	Slc11a1	1	+	74423730	74423850	74426356	74426463	74423366	74423489	74426770	74426841	0.00010261	0.00114078	0.109
ENSMUSG00000039294	BC017643	11	-	121088082	121088156	121088556	121088598	121087117	121087214	121089641	121089784	0.000103519	0.00114774	0.134
ENSMUSG00000052681	Rap1b	10	-	117257517	117257658	117258645	117258702	117255521	117255665	117259856	117259925	0.000103383	0.00114774	-0.027
ENSMUSG00000027620	Rbm39	2	-	155998563	155998758	156004615	156004688	155993420	155993486	156004912	156004976	0.000105009	0.00116268	0.157
ENSMUSG00000030187	Klra2	6	-	131192810	131193032	131193913	131194003	131180095	131180238	131195232	131195396	0.000106529	0.00117791	0.107
ENSMUSG00000017843	Ppp2r5c	12	+	111808905	111808978	111812954	111813071	111807163	111807265	111818610	111821271	0.00010682	0.00117952	-0.028
ENSMUSG00000019841	Rev3l	10	+	39526640	39526789	39533776	39533896	39526467	39526552	39536947	39537185	0.000107837	0.00118913	-0.132
ENSMUSG00000057554	Lgals8	13	-	12547001	12547212	12551440	12551583	12545551	12545671	12553693	12553760	0.000108512	0.00119496	-0.158
ENSMUSG00000021140	Pcnx	12	+	83014372	83014462	83018651	83020367	83013651	83013697	83047917	83048008	0.000109806	0.00120757	-0.138
ENSMUSG00000028859	Csf3r	4	+	125711665	125711819	125713009	125713223	125711413	125711583	125714763	125714952	0.000110196	0.00120859	0.071
ENSMUSG00000064147	Rab44	17	+	29281433	29281515	29282885	29282987	29276059	29277495	29284292	29284369	0.000110054	0.00120859	-0.05
ENSMUSG00000035004	Igsf6	7	-	128211094	128211142	128211774	128211878	128210712	128210790	128214004	128214364	0.000110387	0.00120905	0.072
ENSMUSG00000028961	Pgd	4	-	148535737	148535803	148539158	148539338	148534943	148535062	148540115	148540191	0.000110796	0.0012119	-0.06
ENSMUSG00000069729	Arid1b	17	+	5097573	5097732	5126913	5127024	5040579	5040774	5242827	5243071	0.000111604	0.0012191	0.11
ENSMUSG00000035024	Ncapd3	9	+	26852635	26852806	26853112	26853174	26852084	26852265	26853489	26853577	0.000113167	0.00123451	0.113
ENSMUSG00000020594	Pum2	12	+	8751420	8751549	8753962	8754100	8751142	8751272	8754916	8755042	0.000114381	0.00124608	-0.077
ENSMUSG00000052712	BC004004	17	+	29414801	29414892	29419622	29419836	29405732	29405947	29430951	29431106	0.000115663	0.00125836	-0.093
ENSMUSG00000029676	Pot1a	6	-	25721518	25721674	25725524	25725815	25714251	25714424	25728838	25728969	0.00011643	0.00126501	0.144
ENSMUSG00000034330	Plcg2	8	+	120138067	120138182	120139114	120139282	120136803	120136949	120145074	120145163	0.000117784	0.00127802	0.085
ENSMUSG00000016024	Lbp	2	+	158135336	158135465	158139208	158139364	158134416	158134531	158139888	158139952	0.000118187	0.0012799	0.082
ENSMUSG00000019920	Lims1	10	+	57861768	57861928	57870817	57870884	57786213	57786435	57872307	57872428	0.000118431	0.0012799	0.065
ENSMUSG00000019810	Fuca2	10	+	13232423	13232532	13234512	13234680	13227040	13227231	13234922	13235349	0.000118284	0.0012799	-0.067
ENSMUSG00000020271	Fbxw11	11	+	32620471	32620658	32622054	32622145	32611771	32611997	32631335	32631473	0.000121012	0.00130606	0.087
ENSMUSG00000024908	Ppp6r3	19	-	3469640	3469762	3470970	3471101	3467140	3467294	3471978	3472033	0.000121788	0.0013127	-0.076
ENSMUSG00000025451	Paip1	13	+	120218966	120219136	120226775	120226961	120217407	120217447	120229565	120229678	0.000122799	0.00132009	-0.037
ENSMUSG00000019769	Syne1	10	+	5023780	5023960	5028047	5028198	5022143	5022772	5028566	5028725	0.000122754	0.00132009	0.075
ENSMUSG00000005686	Ampd3	7	+	117949477	117949598	117951293	117951467	117948338	117948502	117953309	117953420	0.000123082	0.00132031	0.097
ENSMUSG00000031608	Galnt7	8	-	60024125	60024205	60024465	60024596	60021631	60021814	60031240	60031407	0.000123255	0.00132031	0.096
ENSMUSG00000029314	Agpat9	5	+	101286160	101286227	101312208	101312479	101275673	101275967	101313336	101313411	0.000123307	0.00132031	-0.168
ENSMUSG00000022973	Synj1	16	-	90961618	90961775	90964062	90964221	90960736	90960922	90964457	90964650	0.000123753	0.00132335	-0.096
ENSMUSG00000028053	Ash1l	3	+	88826952	88827132	88830333	88830428	88811063	88811799	88837180	88837254	0.000124377	0.00132827	0.109
ENSMUSG00000024811	Tnks2	19	+	36932292	36932479	36933544	36933666	36929380	36929447	36936575	36936667	0.000124722	0.0013302	0.133
ENSMUSG00000025757	Hspa4l	3	+	40557071	40557212	40560922	40561045	40554596	40554654	40564285	40564385	0.000125706	0.00133895	-0.104
ENSMUSG00000024991	Eif3a	19	-	60857256	60857420	60857787	60857924	60855260	60855460	60858070	60858261	0.00012639	0.00134447	-0.089
ENSMUSG00000042350	1110018G07Rik	12	-	86268250	86268360	86268818	86268894	86267183	86267363	86271067	86271189	0.000127423	0.00135368	-0.155
ENSMUSG00000019920	Lims1	10	+	57861768	57861928	57870817	57870884	57814865	57814945	57872307	57872428	0.000128385	0.00136213	0.141
ENSMUSG00000006390	Elovl1	4	+	118103100	118103160	118103319	118103510	118100723	118100820	118103667	118103748	0.000129286	0.00136633	0.093
ENSMUSG00000024251	Thada	17	-	84843157	84843849	84845844	84846065	84841000	84841152	84847284	84847379	0.000129264	0.00136633	0.156
ENSMUSG00000003500	Impdh1	6	-	29156305	29156512	29156922	29156997	29156065	29156153	29157094	29157196	0.000129105	0.00136633	-0.118
ENSMUSG00000060470	Gpr97	8	+	97560725	97560838	97563308	97563589	97560499	97560591	97563749	97563843	0.000129743	0.00136938	0.099
ENSMUSG00000022322	Shcbp1	8	-	4741847	4741966	4744446	4744578	4739594	4739681	4748704	4748825	0.00013109	0.0013818	0.102
ENSMUSG00000028163	Nfkb1	3	-	135289558	135289707	135318463	135318562	135281767	135281931	135321991	135322029	0.000132163	0.00139131	-0.075
ENSMUSG00000053119	Chmp3	6	+	71502392	71502453	71510890	71511070	71493910	71494027	71524108	71524230	0.000133126	0.00139841	-0.088
ENSMUSG00000038212	Hiatl1	13	-	65188396	65188459	65196926	65197022	65182707	65182835	65213811	65213966	0.000133181	0.00139841	0.11
ENSMUSG00000015340	Cybb	X	-	9023818	9024072	9026766	9026859	9021673	9021836	9027807	9027937	0.000135325	0.00141907	-0.068
ENSMUSG00000052085	Dock8	19	+	25246946	25247099	25248663	25248822	25245990	25246125	25249849	25249950	0.000135873	0.00142146	0.084
ENSMUSG00000004364	Cul3	1	-	80265784	80265930	80268098	80268285	80263816	80263862	80272988	80273141	0.000135902	0.00142146	-0.102
ENSMUSG00000031506	Ptpn7	1	+	137035700	137035855	137038519	137038633	137034344	137034455	137039737	137041476	0.000136693	0.00142607	-0.1
ENSMUSG00000022360	Atad2	15	-	57937031	57937217	57938279	57938466	57935985	57936121	57939635	57939750	0.000136663	0.00142607	0.121
ENSMUSG00000033826	Dnahc8	17	+	30820575	30820656	30823327	30823447	30814031	30814219	30827125	30827261	0.000139048	0.00144877	0.103
ENSMUSG00000035181	Heatr5a	12	-	52995249	52995429	52997549	52997618	52994636	52994859	52998733	52998915	0.000139537	0.00145201	0.098
ENSMUSG00000035697	Hmha1	10	+	79483695	79483780	79483866	79483939	79483434	79483578	79484133	79484200	0.000142186	0.00147768	-0.077
ENSMUSG00000031935	Med17	9	-	15080289	15080509	15082000	15082167	15078892	15079029	15083993	15084311	0.000142992	0.00148038	0.101
ENSMUSG00000074746	Pdzd8	19	-	59389747	59389850	59402240	59402363	59379647	59379810	59419208	59420270	0.000142671	0.00148038	-0.081
ENSMUSG00000039233	Tbce	13	-	14093376	14093445	14095799	14095963	14092324	14092384	14097409	14097771	0.000142975	0.00148038	0.115
ENSMUSG00000037013	Ss18	18	-	14795004	14795127	14799464	14799632	14792051	14792185	14809531	14809753	0.000143683	0.00148564	-0.102
ENSMUSG00000031389	Arhgap4	X	-	71149586	71149808	71151495	71151558	71145973	71146075	71151767	71151930	0.000144623	0.00149345	0.085
ENSMUSG00000048170	Mcmbp	7	-	135852595	135852719	135853295	135853474	135850561	135850679	135856177	135856278	0.000145705	0.00150272	0.082
ENSMUSG00000004535	Tax1bp1	6	+	52677192	52677295	52683184	52683343	52671291	52671460	52686843	52686992	0.000146473	0.00150682	-0.074
ENSMUSG00000035248	Zcchc6	13	-	59890544	59890622	59890772	59890886	59889820	59889998	59891208	59891298	0.000146427	0.00150682	0.076
ENSMUSG00000024174	Pot1b	17	-	55832019	55832175	55834324	55834615	55827086	55827256	55837754	55837885	0.000147091	0.00151127	0.132
ENSMUSG00000029821	Dfna5	6	-	50177277	50177398	50195928	50196121	50172734	50172899	50201274	50201513	0.000148271	0.00152146	-0.076
ENSMUSG00000039191	Rbpj	5	+	54043845	54044001	54044320	54044424	54042578	54042719	54044543	54048684	0.000149156	0.00152861	-0.111
ENSMUSG00000022973	Synj1	16	-	90955553	90955716	90957838	90957917	90952044	90952254	90960488	90960704	0.000150593	0.0015414	-0.191
ENSMUSG00000019977	Hbs1l	10	+	21018983	21019049	21024335	21024449	21015784	21015982	21027390	21027585	0.00015253	0.00155926	0.111
ENSMUSG00000036273	Lrrk2	15	+	91576128	91576315	91578082	91578264	91572681	91572775	91580091	91580321	0.000155251	0.00158508	-0.076
ENSMUSG00000019088	Dnase1l1	X	-	71519116	71519365	71519444	71519557	71518555	71519030	71519706	71519807	0.00015571	0.00158777	-0.157
ENSMUSG00000055436	Srsf11	3	-	157686206	157686323	157687086	157687195	157685804	157685914	157689688	157689822	0.000161909	0.00164891	-0.149
ENSMUSG00000029823	Luc7l2	6	+	38504979	38505063	38518846	38518917	38501842	38501908	38520509	38520604	0.00016229	0.00165072	0.14
ENSMUSG00000036087	Slain2	5	+	73339800	73339965	73346565	73346727	73332530	73332679	73348531	73348891	0.000165561	0.00168189	-0.105
ENSMUSG00000021069	Pygl	12	-	71296490	71296698	71297957	71298099	71295219	71295354	71298204	71298263	0.000169277	0.00171749	-0.065
ENSMUSG00000056888	Glipr1	10	-	111425855	111425941	111430496	111430736	111423644	111423730	111433913	111434320	0.000170269	0.00172541	-0.069
ENSMUSG00000049313	Sorl1	9	-	41880327	41880429	41889870	41890051	41879154	41879324	41898027	41898095	0.000170901	0.0017275	-0.088
ENSMUSG00000024104	D6Wsu116e	6	+	116206244	116206307	116206633	116206846	116205066	116205186	116208659	116209274	0.000170709	0.0017275	-0.093
ENSMUSG00000026662	Sephs1	2	+	4812632	4812740	4814230	4814385	4805429	4805651	4817734	4817825	0.000171905	0.00173549	-0.086
ENSMUSG00000038212	Hiatl1	13	-	65176293	65176407	65176791	65177010	65174863	65174935	65179661	65179776	0.000172188	0.00173619	0.06
ENSMUSG00000039233	Tbce	13	-	14093376	14093445	14095809	14095963	14092324	14092384	14097409	14097550	0.000172459	0.00173678	0.115
ENSMUSG00000064065	Ipcef1	10	+	3409381	3409440	3426454	3426827	3391799	3391871	3445777	3445971	0.000173683	0.00174694	-0.101
ENSMUSG00000038844	Kif16b	2	-	142565258	142565347	142566644	142566727	142540414	142540468	142581824	142581962	0.000178488	0.00179305	0.112
ENSMUSG00000040732	Erg	16	-	95590258	95590306	95598907	95598979	95582412	95582933	95600718	95600799	0.000179046	0.00179643	-0.073
ENSMUSG00000020198	Ap3d1	10	-	80174856	80174952	80175340	80175412	80173433	80173577	80175509	80175675	0.000179665	0.00180042	0.111
ENSMUSG00000035232	Pdk3	X	-	91054209	91054281	91059265	91059407	91047547	91047732	91077185	91077540	0.000181047	0.00181203	0.092
ENSMUSG00000093596	Atxn3	12	-	103175546	103175679	103180326	103180414	103172457	103172624	103183609	103183676	0.000181759	0.00181468	-0.116
ENSMUSG00000022255	Mtdh	15	+	34044553	34044730	34046065	34046131	34043778	34043863	34047634	34047865	0.000181562	0.00181468	-0.114
ENSMUSG00000032496	Ltf	9	+	110929833	110929924	110930948	110930996	110928478	110928633	110932037	110932193	0.000182091	0.00181577	-0.07
ENSMUSG00000000171	Sdhd	9	-	50406865	50407010	50408652	50408769	50404442	50405355	50411842	50411954	0.000182853	0.00182113	-0.084
ENSMUSG00000027474	BC020535	2	+	152900507	152900643	152902136	152902200	152897493	152897948	152904217	152904347	0.000184818	0.00183846	-0.307
ENSMUSG00000017561	Crlf3	11	-	79873599	79873687	79877693	79877901	79872701	79872879	79894285	79894438	0.000187038	0.00185826	0.077
ENSMUSG00000041740	Rnf10	5	-	115697177	115697295	115698590	115698724	115696888	115696990	115698923	115699182	0.000187699	0.00186255	0.074
ENSMUSG00000032496	Ltf	9	+	110930948	110930996	110932037	110932193	110929833	110929924	110933520	110933662	0.000189824	0.00188134	-0.064
ENSMUSG00000038766	Gabpb2	3	-	95012761	95012858	95020135	95020190	95010384	95010524	95021510	95021631	0.000190663	0.00188506	0.098
ENSMUSG00000052712	BC004004	17	+	29419004	29419212	29419622	29419836	29405787	29405947	29430951	29431106	0.000190896	0.00188506	-0.062
ENSMUSG00000024122	Pdpk1	17	-	24237777	24237875	24244195	24244238	24235060	24235136	24247814	24248084	0.000190758	0.00188506	0.086
ENSMUSG00000035325	Sec31a	5	-	100836175	100836299	100837052	100837132	100834462	100834661	100845121	100845253	0.000191706	0.00189078	0.114
ENSMUSG00000025473	Adam8	7	-	147173717	147173866	147174112	147174194	147173077	147173636	147174361	147174528	0.00019224	0.00189374	-0.073
ENSMUSG00000018501	Ncor1	11	-	62140607	62140751	62142942	62143154	62138988	62139131	62143477	62143641	0.000193544	0.00190428	-0.093
ENSMUSG00000040990	Sh3kbp1	X	+	156121475	156121633	156303256	156303332	156065203	156065623	156316053	156316148	0.000194364	0.00191003	0.08
ENSMUSG00000071659	Hnrnpul2	19	+	8897293	8897429	8897719	8897796	8893890	8895303	8898019	8898159	0.000197408	0.0019376	0.072
ENSMUSG00000021069	Pygl	12	-	71320575	71320654	71323811	71323913	71317549	71317653	71328327	71328670	0.000198502	0.00194599	-0.084
ENSMUSG00000028041	Adam15	3	-	89151790	89151867	89152439	89152549	89151328	89151407	89153730	89153897	0.000199801	0.00195636	0.09
ENSMUSG00000035021	Baz1a	12	-	56055684	56055828	56076090	56076369	56047788	56047890	56086652	56086794	0.000200145	0.00195738	0.107
ENSMUSG00000042213	Anubl1	6	+	116255634	116255779	116265605	116265660	116235871	116235939	116278224	116278342	0.000201707	0.0019694	-0.052
ENSMUSG00000049744	Arhgap15	2	+	44031890	44031968	44098624	44098759	43972113	43972236	44178195	44178301	0.000201859	0.0019694	0.033
ENSMUSG00000042133	Ppig	2	+	69581669	69581837	69584084	69584172	69579542	69579750	69587017	69587154	0.000202497	0.00197326	0.117
ENSMUSG00000027959	Sass6	3	+	116311301	116311367	116316823	116317015	116310240	116310412	116321173	116321368	0.000203896	0.0019774	-0.178
ENSMUSG00000024491	Rbm27	18	+	42483708	42483852	42485558	42485678	42481565	42481862	42486817	42486892	0.000202995	0.00197574	0.135
ENSMUSG00000021819	2310021P13Rik	14	+	21531012	21531120	21531258	21531340	21530679	21530852	21531463	21531584	0.00020381	0.0019774	0.107
ENSMUSG00000027508	Pag1	3	-	9701957	9702054	9704703	9704755	9699224	9699811	9706082	9706289	0.000203345	0.00197678	0.078
ENSMUSG00000068921	Dap3	3	-	88732130	88732289	88732368	88732449	88730932	88730992	88733317	88733448	0.000204286	0.00197882	-0.099
ENSMUSG00000032512	Wdr48	9	+	119828766	119828872	119829674	119829762	119827579	119827675	119831735	119831812	0.000205609	0.00198927	0.106
ENSMUSG00000031545	Agpat6	8	-	24290572	24290688	24291104	24291198	24290240	24290296	24291331	24291421	0.000207113	0.00200143	-0.129
ENSMUSG00000030930	Chst15	7	-	139439546	139439703	139454365	139454522	139433099	139433247	139458339	139458486	0.000207468	0.00200249	-0.101
ENSMUSG00000055670	Zzef1	11	+	72657840	72657989	72662143	72662255	72656757	72656849	72664060	72664247	0.000207958	0.00200483	-0.101
ENSMUSG00000017843	Ppp2r5c	12	+	111760700	111760900	111782284	111782395	111723948	111724162	111783804	111783897	0.000208471	0.0020074	0.093
ENSMUSG00000003283	Hck	2	+	152963997	152964074	152970154	152970308	152962433	152962613	152974682	152974814	0.000214878	0.00206664	0.099
ENSMUSG00000031930	Wwp2	8	+	110064523	110064698	110069343	110069398	110057099	110057189	110072368	110072450	0.000216684	0.00207957	0.161
ENSMUSG00000037902	Sirpa	2	+	129434639	129434996	129453681	129453733	129418940	129419430	129455662	129457959	0.000216734	0.00207957	0.109
ENSMUSG00000018209	Stk4	2	+	163926145	163926332	163943704	163943862	163925432	163925561	163977408	163981260	0.000220495	0.00211317	0.072
ENSMUSG00000027642	Rpn2	2	+	157120989	157121124	157123117	157123294	157119888	157119964	157125276	157125395	0.000221083	0.0021163	0.081
ENSMUSG00000030707	Coro1a	7	-	133845031	133845216	133845519	133845642	133844803	133844923	133846489	133846688	0.000224255	0.00214415	0.068
ENSMUSG00000000290	Itgb2	10	+	77020696	77020884	77022894	77023117	77020134	77020275	77023757	77023960	0.00022489	0.00214769	-0.069
ENSMUSG00000024754	Tmem2	19	+	21871816	21871957	21872356	21872918	21867127	21867470	21876351	21876521	0.000225521	0.00215118	-0.092
ENSMUSG00000004730	Emr1	17	+	57553095	57553184	57558744	57558828	57550367	57550514	57559769	57559947	0.000228253	0.00217469	-0.107
ENSMUSG00000020898	1500010J02Rik	11	+	68835894	68836116	68837663	68837808	68834531	68834695	68839575	68839854	0.000231845	0.00220633	0.15
ENSMUSG00000024583	Txnl1	18	-	63839006	63839180	63841864	63841961	63836532	63836655	63851729	63852013	0.000235927	0.00224255	0.081
ENSMUSG00000061533	4930534B04Rik	12	-	92604782	92604944	92608501	92608636	92587189	92587316	92620087	92620228	0.000237971	0.00225934	-0.037
ENSMUSG00000043131	Mob1a	6	+	83279860	83280027	83282447	83282541	83276009	83276261	83284069	83284203	0.00024005	0.00227402	0.072
ENSMUSG00000054733	Msra	14	-	64852665	64852770	64903900	64904020	64829264	64829371	64932523	64932592	0.000240078	0.00227402	0.081
ENSMUSG00000039068	Zzz3	3	+	152085581	152085735	152109762	152109901	152082978	152083104	152111742	152111890	0.000247977	0.00234611	-0.113
ENSMUSG00000023923	Tbc1d5	17	-	51164398	51164529	51282683	51282746	51123929	51123999	51318424	51318509	0.000250458	0.00236683	0.127
ENSMUSG00000030435	U2af2	7	+	5018004	5018140	5018811	5018856	5013744	5013938	5019145	5019249	0.000250755	0.00236688	-0.096
ENSMUSG00000024451	Arap3	18	-	38148712	38148848	38149016	38149199	38147968	38148082	38149339	38149425	0.000253323	0.00238835	0.102
ENSMUSG00000060470	Gpr97	8	+	97558849	97558996	97559709	97559844	97557257	97557393	97560340	97560380	0.000254555	0.00239718	-0.074
ENSMUSG00000056413	Adap1	5	-	139778257	139778349	139783695	139783826	139769089	139769172	139801234	139801576	0.000257232	0.0024168	0.082
ENSMUSG00000000001	Gnai3	3	-	107912320	107912530	107914852	107915006	107910197	107912234	107915390	107915520	0.000257135	0.0024168	-0.071
ENSMUSG00000033732	Sf3b3	8	-	113340054	113340260	113341443	113341618	113339802	113339959	113344606	113344761	0.000257585	0.00241731	-0.119
ENSMUSG00000036908	Unc93b1	19	+	3944022	3944296	3947006	3947125	3943528	3943711	3948627	3949339	0.000260851	0.00244232	0.065
ENSMUSG00000034088	Hdlbp	1	-	95326674	95326881	95327531	95327747	95325954	95326062	95327888	95328095	0.000260558	0.00244232	-0.11
ENSMUSG00000004798	Ulk2	11	-	61617143	61617289	61621563	61621701	61614984	61615065	61626219	61626280	0.000261596	0.00244648	-0.178
ENSMUSG00000021972	Hmbox1	14	-	65515486	65515963	65522075	65522155	65506411	65506497	65568413	65568693	0.000264498	0.00246883	0.144
ENSMUSG00000030726	Pold3	7	-	107248929	107249191	107255072	107255205	107244882	107245045	107257021	107257061	0.000264593	0.00246883	0.088
ENSMUSG00000024831	Ighmbp2	19	-	3274355	3274556	3276755	3276919	3272734	3273035	3279532	3279630	0.00026519	0.00247156	0.255
ENSMUSG00000027423	Snx5	2	-	144078180	144078266	144079397	144079557	144075858	144076968	144080461	144080548	0.000265674	0.00247324	0.079
ENSMUSG00000029836	Cbx3	6	+	51421814	51421867	51425229	51425372	51420528	51420738	51428436	51428599	0.000267033	0.00248304	-0.048
ENSMUSG00000028668	Tceb3	4	-	135566143	135567323	135568784	135568891	135565664	135565779	135570314	135570371	0.000268417	0.00249306	-0.084
ENSMUSG00000005087	Cd44	2	-	102671486	102671693	102672639	102672729	102668698	102668767	102674390	102674492	0.000269724	0.00250233	-0.223
ENSMUSG00000058301	Upf1	8	-	72861387	72861531	72862104	72862219	72860915	72861129	72862295	72862460	0.000270398	0.00250573	-0.079
ENSMUSG00000028577	Plaa	4	-	94254177	94254278	94256571	94256765	94253971	94254092	94269567	94269935	0.00027435	0.00253768	0.11
ENSMUSG00000001741	Il16	7	-	90794811	90795070	90799390	90799559	90794337	90794460	90800388	90801472	0.000274734	0.00253768	-0.074
ENSMUSG00000024066	Xdh	17	-	74256960	74257085	74258586	74258683	74256034	74256168	74259505	74259625	0.000274783	0.00253768	-0.076
ENSMUSG00000071662	Polr2g	19	-	8868969	8869020	8871725	8871885	8868791	8868857	8872713	8872823	0.000275102	0.00253774	0.135
ENSMUSG00000021481	Zfp346	13	+	55215038	55215131	55216843	55216985	55214396	55214500	55223690	55223876	0.000279918	0.00257924	-0.219
ENSMUSG00000027865	Gdap2	3	+	99986599	99986676	99990492	99990652	99982156	99982245	99991796	99991956	0.00028161	0.00259189	-0.138
ENSMUSG00000002885	Cd97	8	-	86255801	86255936	86257312	86257465	86254009	86254156	86257907	86258024	0.000282736	0.00259932	0.044
ENSMUSG00000030346	Rad51ap1	6	-	126878158	126878178	126880010	126880120	126877555	126877708	126884731	126884867	0.000286461	0.00263059	-0.081
ENSMUSG00000037814	Larp1b	3	+	40767889	40768064	40771286	40771427	40754552	40754606	40773812	40773956	0.000287866	0.00264051	0.051
ENSMUSG00000001017	2500003M10Rik	3	-	90310029	90310183	90311466	90311548	90307017	90307201	90313112	90313384	0.000289447	0.00265201	0.075
ENSMUSG00000027333	Smox	2	+	131347883	131347955	131349979	131350069	131346147	131346907	131350478	131350908	0.00029431	0.00269354	0.142
ENSMUSG00000045098	Suv420h1	19	+	3786388	3786627	3796639	3796708	3768021	3768340	3802074	3802240	0.000295915	0.00270518	0.133
ENSMUSG00000026626	Ppp2r5a	1	-	193192519	193192621	193196348	193196545	193186127	193186220	193220114	193220920	0.000296329	0.00270591	0.065
ENSMUSG00000033671	Cep350	1	-	157805690	157805850	157809604	157809690	157800283	157800897	157819978	157820017	0.000300434	0.00274032	0.081
ENSMUSG00000036893	Ehmt1	2	-	24703463	24703609	24708184	24708322	24696155	24696299	24712125	24712246	0.000303176	0.00276223	-0.105
ENSMUSG00000036893	Ehmt1	2	-	24696155	24696299	24703463	24703609	24695049	24695276	24708184	24708322	0.000304898	0.00277481	0.113
ENSMUSG00000019769	Syne1	10	+	5134448	5134601	5135504	5135687	5131196	5131349	5136947	5137085	0.000305614	0.00277821	-0.07
ENSMUSG00000057191	AB124611	9	+	21333206	21333527	21340351	21340441	21330619	21330751	21343530	21343558	0.000306132	0.00277982	0.036
ENSMUSG00000037960	1110007C09Rik	13	-	49299086	49299158	49300560	49300714	49298319	49298604	49303372	49303515	0.000307209	0.00278648	-0.087
ENSMUSG00000028859	Csf3r	4	+	125704432	125704560	125704560	125704644	125703324	125703423	125707006	125707306	0.000308221	0.00278943	-0.045
ENSMUSG00000037795	N4bp2	5	+	66177344	66177600	66179291	66179380	66166823	66166902	66181256	66182409	0.000308089	0.00278943	0.265
ENSMUSG00000058301	Upf1	8	-	72860915	72861129	72861387	72861531	72859552	72859670	72862104	72862219	0.000308889	0.00279237	0.1
ENSMUSG00000028954	Nub1	5	+	24200517	24200579	24201337	24201408	24198624	24198792	24202822	24203005	0.00031267	0.00282341	0.088
ENSMUSG00000048440	Cyp4f16	17	+	32673939	32674141	32677215	32677360	32673502	32673600	32679682	32679736	0.00031325	0.0028255	0.172
ENSMUSG00000022514	Il1rap	16	+	26701173	26701322	26710566	26710716	26698912	26699039	26712202	26712346	0.000323773	0.00291719	-0.116
ENSMUSG00000035047	Kri1	9	-	21091022	21091128	21092142	21092216	21089684	21089811	21092303	21092415	0.000329659	0.00296693	0.103
ENSMUSG00000040061	Plcb2	2	-	118549403	118549544	118550123	118550192	118549191	118549271	118550752	118550830	0.000342677	0.00308068	-0.09
ENSMUSG00000066568	Lsm14a	7	-	35150633	35150756	35156073	35156203	35142469	35142515	35160247	35160411	0.000344464	0.00309332	0.069
ENSMUSG00000038831	Ralgps1	2	-	33180172	33180223	33192032	33192140	33140344	33140428	33196232	33196353	0.000345162	0.00309617	0.181
ENSMUSG00000038497	Tmco3	8	+	13298212	13298305	13303727	13303914	13295979	13296108	13308345	13308466	0.000346054	0.00310075	-0.1
ENSMUSG00000026288	Inpp5d	1	+	89604670	89604784	89606192	89606275	89602508	89602598	89607639	89607727	0.000347881	0.00311369	-0.093
ENSMUSG00000061533	4930534B04Rik	12	-	92608501	92608636	92620087	92620228	92604782	92604944	92622673	92622810	0.000348773	0.00311824	0.084
ENSMUSG00000046519	Golph3l	3	+	95395638	95395827	95411827	95411959	95392890	95393056	95413593	95413708	0.00035011	0.00312676	-0.106
ENSMUSG00000035284	Vps13c	9	+	67744880	67745004	67746439	67746557	67743894	67744031	67749251	67749381	0.000351586	0.00313649	-0.124
ENSMUSG00000029283	Cdc7	5	+	107397876	107397960	107398177	107398313	107393951	107394133	107401765	107401859	0.000353285	0.00314818	0.117
ENSMUSG00000057191	AB124611	9	+	21340351	21340441	21343530	21343558	21333206	21333527	21344285	21344329	0.000355516	0.00316114	0.087
ENSMUSG00000086425	F730016J06Rik	2	+	27955319	27955525	27965674	27965848	27950996	27951057	27976995	27977190	0.000355227	0.00316114	0.048
ENSMUSG00000047810	Ccdc88b	19	-	6931588	6931647	6931873	6931985	6931416	6931500	6932123	6932281	0.000357165	0.00317233	-0.117
ENSMUSG00000054387	Mdm4	1	-	134905713	134905769	134909213	134909291	134900367	134900467	134915353	134915461	0.000358741	0.00317938	0.13
ENSMUSG00000036977	Anapc10	8	+	82243556	82243647	82253028	82253149	82237003	82237178	82298830	82301220	0.000358372	0.00317938	0.143
ENSMUSG00000032479	Mtap4	9	+	109975116	109975209	109982284	109982397	109973529	109973643	109983924	109984114	0.000364602	0.0032278	-0.156
ENSMUSG00000027331	D2Ertd750e	2	+	118640136	118640228	118643599	118643726	118639989	118640045	118644570	118644618	0.000367135	0.00324316	0.147
ENSMUSG00000037572	Wdhd1	14	-	47871592	47871707	47875778	47875935	47870434	47870566	47878195	47878333	0.000366989	0.00324316	0.131
ENSMUSG00000002997	Prkar2b	12	-	32647863	32648002	32648762	32648828	32643340	32645387	32649979	32650054	0.000370783	0.00327183	-0.115
ENSMUSG00000029705	Cux1	5	-	136868184	136868263	136883849	136883897	136849191	136849329	136961610	136961721	0.000373271	0.00329021	-0.093
ENSMUSG00000040506	Ambra1	2	+	91645180	91645267	91650186	91650366	91612867	91613904	91664616	91664697	0.000380341	0.0033489	-0.131
ENSMUSG00000028809	Srrm1	4	-	134883006	134883138	134884918	134884960	134880733	134881195	134885287	134885432	0.000383384	0.00337204	-0.292
ENSMUSG00000027953	Slc50a1	3	-	89072971	89073133	89073748	89073872	89072594	89072714	89073983	89074061	0.000390409	0.00343012	-0.167
ENSMUSG00000032739	Pram1	17	+	33777408	33778861	33779074	33779151	33775039	33775157	33781635	33781693	0.00039284	0.00344775	-0.085
ENSMUSG00000010277	2610507B11Rik	11	+	78093210	78093417	78096560	78096660	78092548	78092706	78097601	78097784	0.000395775	0.00346229	0.077
ENSMUSG00000049313	Sorl1	9	-	41816261	41816387	41822537	41822657	41813888	41813996	41826198	41826321	0.000395036	0.00346229	0.065
ENSMUSG00000020521	Rnft1	11	+	86299562	86300007	86300157	86300234	86298158	86298301	86302568	86302669	0.000395583	0.00346229	0.136
ENSMUSG00000030660	Pik3c2a	7	-	123494286	123494443	123495311	123495481	123493546	123493656	123497491	123497628	0.000396535	0.00346521	0.118
ENSMUSG00000022952	Runx1	16	-	92689220	92689377	92695728	92695982	92668952	92669057	92825833	92825949	0.000397616	0.00346632	0.113
ENSMUSG00000036817	Sun1	5	+	139721282	139721398	139722646	139722814	139717896	139717981	139724023	139724116	0.000397942	0.00346632	0.137
ENSMUSG00000055447	Cd47	16	+	49867877	49868225	49884277	49884367	49855820	49855945	49894289	49894397	0.000397819	0.00346632	0.09
ENSMUSG00000038005	2700029M09Rik	8	+	63372497	63372657	63382796	63382884	63369241	63369333	63384344	63384517	0.000405047	0.00352443	0.067
ENSMUSG00000024054	Smchd1	17	-	71790243	71790454	71791215	71791306	71786045	71786166	71793221	71793388	0.000406667	0.00353474	-0.093
ENSMUSG00000021686	Ap3b1	13	+	95263623	95263696	95298119	95298351	95253167	95253315	95301936	95302021	0.000419963	0.00364641	-0.094
ENSMUSG00000021764	Ndufs4	13	-	115107064	115107237	115141655	115141734	115078002	115079074	115178166	115178302	0.000421517	0.003656	0.031
ENSMUSG00000056917	Sipa1	19	-	5660313	5661111	5662587	5662841	5659595	5659723	5663603	5663707	0.000422615	0.00366161	-0.036
ENSMUSG00000020271	Fbxw11	11	+	32633499	32633618	32635137	32635387	32631335	32631473	32638361	32638480	0.000424734	0.00367605	-0.082
ENSMUSG00000021687	Scamp1	13	-	95002026	95002135	95003036	95003135	94999668	94999797	95022947	95023025	0.000430046	0.00371807	-0.099
ENSMUSG00000027333	Smox	2	+	131347794	131347955	131349979	131350069	131345830	131346004	131350478	131350908	0.000432588	0.00373607	0.182
ENSMUSG00000036568	BC032203	17	-	46946516	46946575	46948872	46948973	46945297	46945443	46950881	46950987	0.000435165	0.00375434	-0.209
ENSMUSG00000022255	Mtdh	15	+	34053422	34053521	34060918	34061043	34047634	34047865	34064045	34064153	0.000439856	0.00379078	0.087
ENSMUSG00000018501	Ncor1	11	-	62247064	62247201	62251839	62252017	62236376	62236569	62270649	62270825	0.000444328	0.00382527	0.113
ENSMUSG00000048120	Entpd1	19	+	40785652	40785780	40794946	40795064	40734982	40735353	40797576	40797587	0.000445312	0.00382968	0.061
ENSMUSG00000089672	Gp49a	10	+	51200945	51201230	51201372	51201675	51200711	51200747	51203567	51203684	0.000450169	0.00386736	-0.035
ENSMUSG00000093596	Atxn3	12	-	103172457	103172624	103175546	103175679	103171177	103171274	103180326	103180414	0.000455283	0.00390717	-0.1
ENSMUSG00000013974	1810033B17Rik	8	+	3666051	3666141	3667005	3667137	3665761	3665836	3667259	3667310	0.000461875	0.00395955	-0.126
ENSMUSG00000026803	Ttf1	2	+	28934908	28934998	28939052	28939138	28930093	28930328	28940156	28940334	0.00046754	0.00400349	0.167
ENSMUSG00000060012	Kif13b	14	+	65407244	65407356	65408401	65408535	65401178	65401232	65419181	65419283	0.000467985	0.00400349	0.184
ENSMUSG00000066151	Fkbp15	4	-	61998090	61998159	61999519	61999669	61997434	61997581	62001267	62001366	0.000477024	0.00407652	-0.088
ENSMUSG00000040084	Bub1b	2	+	118443441	118443671	118447870	118447983	118441179	118441271	118448805	118448921	0.00048113	0.00410729	-0.082
ENSMUSG00000040084	Bub1b	2	+	118425873	118426020	118431149	118431209	118423946	118424197	118432279	118432424	0.000485049	0.0041364	0.102
ENSMUSG00000069539	Scyl2	10	-	89129461	89129606	89132389	89132547	89125060	89125210	89141022	89141227	0.000485723	0.00413781	0.13
ENSMUSG00000024104	D6Wsu116e	6	+	116204430	116204511	116205066	116205186	116204107	116204236	116206244	116206307	0.000486311	0.00413848	0.091
ENSMUSG00000032496	Ltf	9	+	110923350	110923511	110929833	110929924	110921795	110921872	110930948	110930996	0.000487354	0.00414302	-0.055
ENSMUSG00000062078	Qk	17	-	10431757	10431901	10466811	10466928	10410580	10410668	10475703	10475846	0.000489801	0.00415947	-0.077
ENSMUSG00000037243	Zfp692	11	+	58123757	58123835	58123919	58123998	58123455	58123674	58124957	58125072	0.000490567	0.00416163	0.11
ENSMUSG00000071714	Csf2rb2	15	-	78116409	78116513	78117402	78117493	78113875	78115809	78118317	78118477	0.000491583	0.00416589	0.092
ENSMUSG00000006673	Qrich1	9	+	108458292	108458401	108458738	108458890	108447193	108447308	108459288	108459379	0.000493221	0.00417542	0.118
ENSMUSG00000050608	Minos1	4	-	138660904	138661014	138661770	138661818	138657728	138659927	138686836	138687028	0.000496516	0.00419895	0.118
ENSMUSG00000017561	Crlf3	11	-	79872701	79872879	79873599	79873687	79871293	79871516	79877693	79877901	0.000499744	0.00422185	-0.064
ENSMUSG00000024251	Thada	17	-	84841000	84841152	84843157	84843849	84840278	84840434	84845844	84846065	0.000507268	0.00428096	0.136
ENSMUSG00000017119	Nbr1	11	+	101427509	101427724	101428408	101428576	101427017	101427095	101429712	101429922	0.000510121	0.0042976	0.095
ENSMUSG00000064215	Ifi27l1	12	+	104674772	104674892	104677610	104677772	104673631	104673783	104678163	104678417	0.000511174	0.0042976	-0.095
ENSMUSG00000047798	Cd300lf	11	-	114979383	114979406	114985561	114985670	114978856	114979000	114987424	114987766	0.000511041	0.0042976	-0.046
ENSMUSG00000038914	Dido1	2	-	180422180	180422502	180423528	180424360	180419668	180419881	180426568	180426753	0.000511355	0.0042976	-0.081
ENSMUSG00000074071	Fam169b	7	+	75466705	75466791	75495119	75495302	75449437	75449537	75498494	75498532	0.00053379	0.00448152	-0.376
ENSMUSG00000026276	2016-09-02	1	+	95398083	95398229	95400011	95400095	95397034	95397136	95402120	95402178	0.000543417	0.00455764	0.09
ENSMUSG00000056234	Ncoa4	14	+	32985488	32985629	32985792	32985881	32983933	32984088	32986074	32986183	0.000548469	0.00459527	0.067
ENSMUSG00000033885	Pxk	14	+	8969382	8969460	8969859	8969933	8963117	8963304	8970503	8970578	0.000559133	0.00467979	-0.073
ENSMUSG00000040648	Ppip5k2	1	-	99653420	99653511	99655745	99655941	99652462	99652548	99658001	99658398	0.000560491	0.00468633	0.118
ENSMUSG00000037236	Matr3	18	+	35747284	35747507	35747985	35748107	35744168	35744535	35750033	35751699	0.000563036	0.00470277	0.082
ENSMUSG00000046324	Ermp1	19	-	29692307	29692460	29697558	29697749	29691006	29691209	29698130	29698305	0.000569067	0.00474827	0.088
ENSMUSG00000037613	Tnfrsf23	7	-	150855886	150855960	150856736	150856848	150853518	150854497	150865849	150865978	0.000572551	0.00477243	0.204
ENSMUSG00000042705	Commd10	18	+	47127393	47127549	47150132	47150243	47123313	47123424	47245905	47245965	0.000582003	0.00484625	-0.201
ENSMUSG00000021027	Ralgapa1	12	-	56877005	56877214	56883768	56883884	56871605	56871845	56887156	56887334	0.000587141	0.00487903	-0.083
ENSMUSG00000029836	Cbx3	6	+	51425229	51425372	51428436	51428599	51421814	51421867	51431722	51431817	0.000586728	0.00487903	-0.056
ENSMUSG00000018501	Ncor1	11	-	62153909	62154131	62156498	62156853	62152360	62152567	62158133	62158390	0.000595386	0.0049425	-0.065
ENSMUSG00000028410	Dnaja1	4	+	40670735	40670877	40671005	40671183	40669512	40669666	40673137	40673242	0.000604485	0.00501291	0.089
ENSMUSG00000049313	Sorl1	9	-	41787412	41787577	41788708	41788828	41785644	41785693	41790988	41791173	0.00060585	0.00501911	0.103
ENSMUSG00000018819	Lsp1	7	+	149676249	149676327	149676463	149676570	149675804	149675939	149680145	149680772	0.000610842	0.00505531	-0.031
ENSMUSG00000024067	Dpy30	17	-	74707059	74707202	74715241	74715289	74698813	74699164	74715383	74715456	0.000612169	0.00506114	-0.094
ENSMUSG00000032386	Trip4	9	-	65699173	65699265	65705130	65705318	65686741	65686844	65706052	65706179	0.00061829	0.00510655	0.099
ENSMUSG00000021111	Papola	12	+	107058550	107058660	107061765	107061887	107056989	107057109	107065153	107065296	0.000622651	0.00513734	-0.074
ENSMUSG00000030144	Clec4d	6	+	123218009	123218161	123220298	123220414	123217072	123217180	123224675	123225286	0.000623311	0.00513757	0.072
ENSMUSG00000056211	R3hdm1	1	+	130064469	130064584	130071525	130071585	130049765	130049976	130071668	130071809	0.000624451	0.00514175	-0.175
ENSMUSG00000047921	Trappc9	15	-	72861951	72862073	72881024	72881153	72856391	72856517	72882591	72882737	0.000626639	0.0051502	0.124
ENSMUSG00000054843	Atrnl1	19	+	58010086	58010194	58116817	58116932	57871914	57871993	58205582	58207828	0.000626743	0.0051502	0.124
ENSMUSG00000030220	Arhgdib	6	-	136880780	136880864	136882104	136882294	136878132	136878209	136890171	136890277	0.000633005	0.00519529	0.06
ENSMUSG00000015027	Galns	8	-	125127277	125127380	125129039	125129163	125124374	125124518	125135127	125135304	0.00063351	0.00519529	0.099
ENSMUSG00000018372	Ccdc45	11	+	106672509	106672663	106673709	106673849	106670941	106671071	106675074	106675176	0.000639054	0.00523547	0.179
ENSMUSG00000054455	Vapb	2	+	173587617	173587770	173601612	173601789	173563011	173563251	173603563	173609837	0.000643033	0.00526277	-0.106
ENSMUSG00000027900	Dram2	3	+	106358084	106358226	106364666	106364734	106355073	106355198	106368962	106369332	0.000643795	0.0052637	0.062
ENSMUSG00000055239	Kcmf1	6	-	72808767	72808907	72811751	72811919	72800376	72800478	72849607	72849973	0.000644829	0.00526686	0.103
ENSMUSG00000035069	Oma1	4	+	102994244	102994473	102997623	102997797	102991626	102992133	102997897	102998005	0.000645787	0.00526939	-0.111
ENSMUSG00000034390	4933407C03Rik	8	+	119978799	119978946	119979538	119979644	119977722	119977770	119980786	119980857	0.000652381	0.00531785	0.124
ENSMUSG00000034801	Sos2	12	-	70749438	70749603	70751586	70751718	70741040	70741247	70758939	70759065	0.000653663	0.00532297	-0.124
ENSMUSG00000041235	Chd7	4	+	8749523	8749638	8752608	8752692	8738586	8738642	8753355	8753493	0.000656208	0.005333	-0.07
ENSMUSG00000037110	Ralgapa2	2	-	146160227	146160351	146166114	146166186	146159151	146159307	146167713	146168485	0.000655927	0.005333	-0.126
ENSMUSG00000014195	Dnajc7	11	-	100454168	100454287	100457479	100457554	100452725	100452879	100459928	100460042	0.000658989	0.00535025	-0.105
ENSMUSG00000020076	Ddx50	10	-	62096724	62096874	62102608	62102754	62090268	62090430	62103194	62103380	0.000665531	0.00539798	-0.156
ENSMUSG00000000290	Itgb2	10	+	77004710	77004771	77005142	77005231	76992996	76993204	77008757	77008938	0.00066727	0.00540653	-0.07
ENSMUSG00000020253	Ppm1m	9	-	106098380	106098488	106098698	106098762	106098117	106098269	106098923	106099042	0.000667916	0.00540653	-0.071
ENSMUSG00000021115	Vrk1	12	+	107281046	107281102	107300839	107301018	107274749	107274914	107308734	107308825	0.000670883	0.00542514	0.104
ENSMUSG00000026309	Ilkap	1	-	93278427	93278549	93281141	93281235	93275042	93275162	93281816	93281923	0.000673121	0.00543783	-0.155
ENSMUSG00000070390	Nlrp1b	11	-	70977474	70977698	70979068	70979168	70975174	70975437	70982304	70982387	0.000678509	0.00546599	0.107
ENSMUSG00000032254	Kif23	9	-	61768825	61769053	61771711	61772023	61767681	61767764	61772438	61772618	0.000678175	0.00546599	0.058
ENSMUSG00000022967	Ifnar1	16	+	91489940	91490064	91492875	91493054	91485508	91485661	91495393	91495548	0.000678625	0.00546599	0.075
ENSMUSG00000031527	Eri1	8	-	36545569	36545780	36554254	36554433	36541613	36541697	36558325	36558587	0.00068005	0.00547205	0.081
ENSMUSG00000050244	Heatr1	13	+	12514507	12514629	12515900	12516029	12514307	12514426	12516886	12517117	0.000680767	0.0054724	0.17
ENSMUSG00000025060	Slk	19	+	47683394	47683559	47686064	47686113	47654508	47654833	47686391	47686541	0.000682655	0.00548215	0.079
ENSMUSG00000066026	Dhrs3	4	+	144508553	144508697	144513808	144513934	144483487	144483612	144517037	144517545	0.000684768	0.00549369	0.085
ENSMUSG00000040451	Sgms1	19	-	32204030	32204184	32217235	32217353	32199715	32199882	32234013	32234853	0.000687631	0.00551122	-0.119
ENSMUSG00000030751	Psma1	7	-	121417539	121417641	121417929	121417974	121417325	121417429	121419514	121419632	0.000690725	0.00553057	-0.057
ENSMUSG00000049550	Clip1	5	-	124061830	124061947	124067344	124067560	124059247	124059354	124067665	124067831	0.000692986	0.0055432	0.103
ENSMUSG00000033732	Sf3b3	8	-	113357679	113357775	113359448	113359614	113355383	113355456	113361191	113361295	0.000697158	0.00556899	-0.079
ENSMUSG00000037400	Atp11b	3	+	35676946	35677063	35681433	35681523	35653055	35653332	35683428	35683509	0.000697579	0.00556899	0.051
ENSMUSG00000037234	Hook3	8	-	27178321	27178409	27180545	27180747	27171848	27171918	27181529	27181670	0.000704877	0.00562172	0.069
ENSMUSG00000019979	Apaf1	10	-	90462396	90462522	90463754	90463874	90459956	90460082	90471868	90471994	0.000708872	0.00562758	-0.092
ENSMUSG00000032479	Mtap4	9	+	109973529	109973643	109980506	109980588	109971196	109971489	109982284	109982397	0.000708293	0.00562758	0.115
ENSMUSG00000027677	Ttc14	3	+	33702921	33702993	33703342	33703462	33702371	33702527	33703561	33703684	0.000709073	0.00562758	-0.111
ENSMUSG00000037533	Rapgef6	11	+	54359874	54359931	54374826	54374896	54336348	54336620	54381854	54381998	0.000706655	0.00562758	0.048
ENSMUSG00000025648	Pfkfb4	9	+	108930033	108930163	108930258	108930321	108927560	108927665	108931407	108931472	0.00070876	0.00562758	0.078
ENSMUSG00000021012	Zc3h14	12	+	99997928	99998089	99998519	99998620	99996721	99997151	100002032	100002188	0.000716855	0.00567825	0.119
ENSMUSG00000039842	Mcph1	8	+	18625559	18625674	18627117	18627240	18622606	18622694	18629545	18629635	0.000716193	0.00567825	-0.144
ENSMUSG00000030104	Edem1	6	+	108802483	108802580	108804238	108804442	108801203	108801277	108805460	108809350	0.000728314	0.00576022	-0.075
ENSMUSG00000025232	Hexa	9	+	59405840	59405942	59408703	59408884	59405094	59405205	59409749	59409833	0.000729661	0.00576022	-0.106
ENSMUSG00000053063	Clec12a	6	+	129303369	129303468	129309425	129309529	129300261	129300529	129313911	129315321	0.000731254	0.00576022	-0.063
ENSMUSG00000025133	Ints4	7	+	104658100	104658306	104662036	104662179	104656225	104656400	104664735	104664851	0.00073168	0.00576022	0.108
ENSMUSG00000038312	Edem2	2	-	155552370	155552410	155554626	155554737	155548167	155548273	155554966	155555211	0.000732165	0.00576022	0.087
ENSMUSG00000024483	Ankhd1	18	+	36774416	36774471	36784162	36784921	36773486	36773630	36791720	36791866	0.000730964	0.00576022	-0.095
ENSMUSG00000026068	Il18rap	1	+	40593902	40593968	40596068	40596192	40582048	40582232	40598731	40598883	0.000732048	0.00576022	-0.045
ENSMUSG00000033628	Pik3c3	18	+	30433922	30434111	30436625	30436769	30432525	30432672	30441610	30441740	0.000733868	0.00576803	-0.108
ENSMUSG00000048271	Rbm33	5	+	28688485	28688774	28694794	28694853	28684813	28685022	28713026	28713159	0.000738291	0.00579719	0.11
ENSMUSG00000009995	Taz	X	+	71534000	71534053	71534443	71534521	71533789	71533852	71534637	71535487	0.000739159	0.0057984	0.127
ENSMUSG00000020580	Rock2	12	+	16935739	16935840	16947208	16947346	16933744	16933826	16949499	16949760	0.000744276	0.00583291	-0.071
ENSMUSG00000035901	Dennd5a	7	-	117051844	117051929	117055428	117055581	117049209	117049294	117058234	117058366	0.00074795	0.00585606	0.076
ENSMUSG00000025878	Uimc1	13	-	55161626	55161703	55171082	55171168	55157335	55157439	55178763	55178888	0.000752061	0.00588258	0.084
ENSMUSG00000035439	Haus8	8	-	73779906	73780019	73780357	73780453	73779545	73779611	73781254	73781324	0.000758954	0.00593079	0.111
ENSMUSG00000003283	Hck	2	+	152953998	152954041	152954778	152954878	152949905	152950023	152955579	152955678	0.000763782	0.00596278	-0.094
ENSMUSG00000014668	Chfr	5	+	110565069	110565213	110569372	110569472	110564867	110564953	110572569	110572679	0.000769519	0.0060018	0.111
ENSMUSG00000023026	Dip2b	15	+	99946275	99946347	99962332	99962458	99869094	99869340	99972452	99972578	0.000774212	0.00603262	0.136
ENSMUSG00000074272	Ceacam1	7	-	26251335	26251456	26256816	26257092	26249867	26249899	26261362	26261722	0.000778156	0.00605754	-0.127
ENSMUSG00000017548	Suz12	11	+	79826865	79827097	79828644	79828738	79824059	79824145	79833180	79833286	0.000779041	0.00605863	-0.069
ENSMUSG00000028859	Csf3r	4	+	125709355	125709543	125712542	125712622	125709041	125709165	125713009	125713223	0.000782064	0.00607632	-0.066
ENSMUSG00000024498	Tcerg1	18	+	42730668	42730848	42731477	42731561	42728081	42728264	42732913	42733014	0.000785985	0.00610095	0.096
ENSMUSG00000015882	Lcorl	5	-	46166630	46166760	46186531	46186597	46138294	46138546	46248585	46248779	0.000789876	0.00611946	0.141
ENSMUSG00000034998	Foxn2	17	+	88875195	88875290	88883740	88883809	88840114	88840224	88885742	88886591	0.00078955	0.00611946	0.095
ENSMUSG00000040693	Slco4c1	1	-	98735743	98735862	98737706	98737828	98728562	98728716	98739030	98739127	0.000793598	0.00614245	0.034
ENSMUSG00000028580	Pum1	4	+	130275087	130275266	130283912	130284079	130274068	130274177	130286192	130286463	0.000794766	0.00614563	-0.118
ENSMUSG00000056763	Cspp1	1	+	10094292	10094445	10098449	10098562	10085946	10086094	10102473	10102623	0.000798288	0.006167	0.164
ENSMUSG00000038780	Smurf1	5	-	145644437	145644575	145645451	145645630	145643375	145643496	145647230	145647345	0.000799602	0.00617129	-0.116
ENSMUSG00000024451	Arap3	18	-	38150981	38151051	38151192	38151384	38150621	38150742	38155862	38155974	0.000803979	0.00619918	0.077
ENSMUSG00000039637	Coro7	16	-	4634588	4634681	4634761	4634907	4634298	4634430	4634984	4635042	0.000808347	0.00622695	-0.057
ENSMUSG00000058594	Fbxo18	2	-	11670563	11670761	11671157	11671233	11670063	11670116	11673077	11673199	0.000810256	0.00623575	-0.097
ENSMUSG00000024036	Slc37a1	17	+	31437234	31437452	31444224	31444306	31433701	31433860	31452438	31452571	0.00082102	0.00631261	0.128
ENSMUSG00000060131	Atp8b4	2	-	126223323	126223532	126240022	126240181	126214976	126215142	126249883	126249966	0.000832914	0.00639801	-0.086
ENSMUSG00000026395	Ptprc	1	-	139970180	139970271	139975022	139975172	139968833	139968967	139976711	139976847	0.000839002	0.00643869	0.063
ENSMUSG00000074656	Eif2s2	2	-	154702351	154702408	154703406	154703555	154699284	154699370	154704205	154704300	0.000844231	0.0064727	0.081
ENSMUSG00000000378	Ccm2	11	+	6469966	6470140	6489434	6489571	6461136	6461244	6490755	6490891	0.000849406	0.00650625	-0.093
ENSMUSG00000030921	Trim30a	7	-	111577634	111577865	111584095	111584559	111569948	111569971	111613523	111613707	0.000855356	0.00654565	-0.079
ENSMUSG00000020787	P2rx1	11	+	72823087	72823168	72823431	72823573	72822687	72822784	72825954	72826082	0.00085623	0.00654617	-0.162
ENSMUSG00000027810	Eif2a	3	+	58345555	58345638	58348916	58348990	58344961	58345061	58349149	58349294	0.000857957	0.00655321	-0.102
ENSMUSG00000021254	1700020O03Rik	12	+	87606131	87606199	87622398	87622493	87602565	87602645	87629749	87632364	0.000867119	0.00661602	0.213
ENSMUSG00000028745	Capzb	4	+	138813175	138813297	138817898	138818012	138794823	138794913	138835910	138836052	0.000867809	0.00661602	0.074
ENSMUSG00000035150	Eif2s3x	X	-	91448152	91448287	91449288	91449447	91446228	91446323	91450387	91450482	0.000871333	0.00663667	0.076
ENSMUSG00000030187	Klra2	6	-	131180095	131180238	131192810	131193032	131178223	131178327	131193913	131194003	0.000875596	0.00665666	-0.075
ENSMUSG00000019087	Atp6ap1	X	+	71547700	71547939	71548560	71548608	71547299	71547360	71548696	71548802	0.000875403	0.00665666	0.052
ENSMUSG00000032413	Rasa2	9	-	96480905	96480978	96483161	96483245	96477891	96477968	96492368	96492445	0.000878149	0.0066636	0.125
ENSMUSG00000018654	Ikzf1	11	+	11648313	11648574	11654009	11654177	11607787	11607907	11658197	11658320	0.000878053	0.0066636	-0.065
ENSMUSG00000020022	Ndufa12	10	+	93662694	93662777	93666032	93666120	93661699	93661875	93683425	93684188	0.000879397	0.00666685	-0.078
ENSMUSG00000024835	Coro1b	19	+	4151394	4151499	4151579	4151725	4150706	4150826	4152521	4152808	0.000882175	0.00667546	0.073
ENSMUSG00000029924	Slc37a3	6	-	39304975	39305121	39307398	39307482	39302652	39302749	39309948	39310041	0.000882001	0.00667546	-0.143
ENSMUSG00000027770	Dhx36	3	-	62292051	62292139	62292466	62292569	62290931	62290987	62292819	62292960	0.000885412	0.00669372	0.096
ENSMUSG00000045917	6330416G13Rik	4	+	63226690	63226800	63229494	63229602	63223473	63223665	63230977	63231096	0.000886376	0.00669478	-0.124
ENSMUSG00000032577	Mapkapk3	9	-	107159745	107159831	107160660	107160785	107159392	107159473	107161144	107161220	0.000888761	0.00670655	0.169
ENSMUSG00000020640	Itsn2	12	+	4660251	4660349	4664820	4664996	4659156	4659293	4665247	4665377	0.000889863	0.00670864	-0.066
ENSMUSG00000036893	Ehmt1	2	-	24713692	24713770	24719291	24719449	24712125	24712246	24732974	24733146	0.000892599	0.00672303	0.037
ENSMUSG00000002881	Nab1	1	-	52537714	52537848	52546764	52547599	52536081	52536133	52557053	52557523	0.000896131	0.00673739	0.118
ENSMUSG00000052748	1200016B10Rik	1	-	153235749	153235898	153238565	153238704	153231446	153231634	153241738	153241902	0.000896163	0.00673739	0.217
ENSMUSG00000021012	Zc3h14	12	+	100002032	100002188	100012454	100012529	99998519	99998620	100021791	100021912	0.000897632	0.0067422	-0.054
ENSMUSG00000025871	4833439L19Rik	13	-	54663053	54663232	54665545	54665633	54660558	54660685	54665875	54665982	0.000905987	0.00679867	-0.138
ENSMUSG00000034007	Scaper	9	-	55712210	55712411	55722451	55722711	55610034	55610171	55731653	55731811	0.000917529	0.00687594	0.058
ENSMUSG00000043207	Zmpste24	4	-	120755425	120755578	120755913	120756030	120753776	120753918	120759913	120760000	0.000917977	0.00687594	0.072
ENSMUSG00000038970	Lmtk2	5	+	144917729	144917863	144925474	144925559	144909146	144909234	144927166	144927288	0.000925379	0.00692501	0.094
ENSMUSG00000036698	Eif2c2	15	-	72956876	72956964	72957383	72957518	72955593	72955741	72958753	72958890	0.000933612	0.00698019	-0.094
ENSMUSG00000020184	Mdm2	10	-	117131960	117132124	117133008	117133105	117129637	117129793	117133436	117133495	0.000936394	0.00699455	-0.097
ENSMUSG00000002812	Flii	11	-	60535183	60535359	60535796	60535900	60534948	60535106	60536086	60536248	0.000945587	0.00705026	0.072
ENSMUSG00000037286	Stag1	9	+	100830259	100830434	100832005	100832145	100828441	100828534	100843056	100843158	0.000945543	0.00705026	0.103
ENSMUSG00000020719	Ddx5	11	-	106648222	106648388	106649586	106649773	106647761	106647858	106650329	106650499	0.000950537	0.00708067	0.017
ENSMUSG00000022110	Sucla2	14	+	73968668	73968831	73979162	73979291	73968440	73968540	73981485	73981624	0.000952469	0.00708857	0.091
ENSMUSG00000028859	Csf3r	4	+	125711665	125711819	125712542	125712622	125709355	125709543	125713009	125713223	0.000959756	0.00713627	0.019
ENSMUSG00000027889	Ampd2	3	-	107883561	107883692	107883918	107884049	107883184	107883253	107888164	107888317	0.000963413	0.0071569	0.11
ENSMUSG00000018425	Dhx40	11	-	86606663	86606763	86611124	86611256	86602987	86603074	86612423	86612490	0.000965837	0.00716836	0.212
ENSMUSG00000028868	Wasf2	4	+	132732355	132732527	132740883	132741018	132686419	132686643	132741513	132741667	0.000971874	0.00720658	-0.069
ENSMUSG00000021377	Dek	13	-	47196990	47197100	47197340	47197442	47195541	47195636	47200939	47201198	0.00097348	0.00721191	0.075
ENSMUSG00000006390	Elovl1	4	+	118103319	118103510	118103667	118103748	118103100	118103160	118103870	118103927	0.000976953	0.00722705	0.088
ENSMUSG00000032212	Sltm	9	+	70431738	70431919	70432559	70432684	70429107	70429271	70433730	70433895	0.000977301	0.00722705	-0.088
ENSMUSG00000040785	Ttc3	16	+	94633666	94633730	94637555	94637616	94632439	94632563	94637888	94637973	0.000997264	0.00736128	0.163
ENSMUSG00000043207	Zmpste24	4	-	120755913	120756030	120759913	120760000	120755425	120755578	120768156	120768303	0.000996894	0.00736128	0.052
ENSMUSG00000039206	Daglb	5	+	144227820	144227972	144235480	144235739	144225360	144225644	144239281	144239404	0.00100183	0.00738824	0.111
ENSMUSG00000025487	Psmd13	7	+	148083315	148083396	148083506	148083623	148080379	148080442	148084091	148084187	0.00100276	0.00738846	-0.085
ENSMUSG00000026309	Ilkap	1	-	93279880	93279968	93281816	93281923	93278427	93278549	93283791	93283918	0.00100522	0.00739981	-0.105
ENSMUSG00000029141	Slc4a1ap	5	+	31842758	31842870	31846042	31846286	31838510	31838697	31848552	31848639	0.00102072	0.00750034	-0.097
ENSMUSG00000025609	Mkln1	6	+	31382938	31383131	31408954	31409067	31381139	31381249	31418130	31418343	0.00102021	0.00750034	-0.131
ENSMUSG00000004056	Akt2	7	+	28393641	28393772	28401259	28401388	28376764	28376898	28403226	28403338	0.00102195	0.00750257	0.076
ENSMUSG00000021069	Pygl	12	-	71301118	71301265	71302255	71302348	71300628	71300792	71302831	71302975	0.00102502	0.00751835	0.061
ENSMUSG00000030314	Atg7	6	+	114651174	114651265	114651942	114652087	114647048	114647170	114653345	114653504	0.00102667	0.00752367	-0.078
ENSMUSG00000030619	Eed	7	-	97104764	97104923	97110765	97110871	97104040	97104114	97113238	97113372	0.00103004	0.00754159	-0.111
ENSMUSG00000071369	Map3k5	10	+	19766177	19766290	19776280	19776440	19748838	19749009	19778742	19778896	0.00103408	0.00756436	-0.069
ENSMUSG00000031770	Herpud1	8	+	96915631	96915754	96916073	96916424	96914617	96914748	96917695	96917801	0.00104316	0.00762389	0.086
ENSMUSG00000040464	Gtpbp10	5	-	5546352	5546405	5547926	5548000	5544065	5544173	5555237	5555382	0.00104655	0.00764177	0.285
ENSMUSG00000031712	Il15	8	-	84869498	84869597	84903392	84903514	84868273	84868371	84926188	84927121	0.00105143	0.00767054	0.109
ENSMUSG00000032116	Stt3a	9	-	36551580	36551736	36554138	36554230	36551000	36551189	36555509	36555665	0.00105638	0.0076997	-0.109
ENSMUSG00000026249	Serpine2	1	-	79793400	79793484	79796042	79796129	79790771	79791617	79798030	79798131	0.00107447	0.00782364	-0.141
ENSMUSG00000034252	Senp6	9	+	79959117	79959260	79961533	79961921	79950978	79951571	79964338	79964571	0.0010753	0.00782364	-0.073
ENSMUSG00000024537	Psmg2	18	+	67808426	67808600	67812806	67812927	67807781	67807900	67813539	67813816	0.00107871	0.00784138	-0.101
ENSMUSG00000029647	Pan3	5	+	148299686	148299834	148314660	148314778	148266693	148266764	148331080	148331328	0.00109673	0.00796523	-0.061
ENSMUSG00000027134	Lpcat4	2	+	112081607	112081750	112082081	112082302	112079624	112080214	112082632	112082745	0.00109812	0.00796826	0.107
ENSMUSG00000036503	Rnf13	3	+	57600119	57600207	57610943	57611049	57583304	57583430	57624428	57624522	0.00109935	0.00797006	0.085
ENSMUSG00000042213	Anubl1	6	+	116235871	116235939	116237999	116238186	116234757	116234833	116255634	116255888	0.00110195	0.00798176	-0.139
ENSMUSG00000026504	Sdccag8	1	+	178876238	178876366	178878411	178878520	178849674	178849817	178885922	178886054	0.00111183	0.00804618	0.113
ENSMUSG00000032512	Wdr48	9	+	119829674	119829762	119831735	119831812	119828766	119828872	119833195	119833385	0.0011135	0.00805105	0.092
ENSMUSG00000038773	Kdm3b	18	+	34956441	34956566	34958938	34959013	34955328	34955434	34967894	34969143	0.00111677	0.00806754	0.064
ENSMUSG00000023927	Satb1	17	-	51907216	51907372	51914530	51914743	51881970	51882174	51921936	51922391	0.00112027	0.00808564	-0.09
ENSMUSG00000039033	Tasp1	2	-	139810864	139810944	139821808	139821893	139802267	139803449	139834434	139834555	0.00112375	0.00810355	-0.195
ENSMUSG00000029454	Mapkapk5	5	-	121976747	121976869	121977169	121977230	121975671	121975776	121978878	121978999	0.00112567	0.00811022	0.091
ENSMUSG00000064138	Fam172a	13	+	77901098	77901199	77964583	77964649	77898688	77898790	77973770	77973962	0.00113377	0.00816133	-0.118
ENSMUSG00000032119	Hinfp	9	-	44106955	44107108	44107295	44107407	44106416	44106494	44107645	44107875	0.00114	0.00819889	0.153
ENSMUSG00000040351	Ankib1	5	-	3747020	3747138	3755593	3755776	3733975	3734184	3769428	3769729	0.00114513	0.00822183	-0.084
ENSMUSG00000024525	Impa2	18	+	67466324	67466429	67475273	67475382	67461829	67461963	67476535	67476687	0.00114521	0.00822183	-0.087
ENSMUSG00000002963	Pnkp	7	+	52115446	52115554	52115729	52115801	52115257	52115315	52116358	52116429	0.00114647	0.00822365	0.079
ENSMUSG00000001156	Mxd1	6	-	86603078	86603193	86613064	86613094	86601435	86601595	86618531	86618628	0.00115666	0.00828877	-0.095
ENSMUSG00000029553	Tfec	6	-	16785201	16785349	16790468	16790544	16783380	16784330	16794194	16794251	0.00115759	0.00828877	-0.083
ENSMUSG00000058881	Zfp516	18	+	83124915	83126841	83156135	83157590	83080270	83080384	83162461	83162581	0.00116012	0.00829953	0.074
ENSMUSG00000074272	Ceacam1	7	-	26258816	26259071	26259538	26259823	26256816	26257092	26261362	26261722	0.00116702	0.0083416	0.07
ENSMUSG00000037286	Stag1	9	+	100846274	100846403	100847500	100847706	100845187	100845336	100852025	100852200	0.00117361	0.00837904	-0.092
ENSMUSG00000026426	Arl8a	1	+	137049047	137049128	137049369	137049443	137043400	137043677	137050752	137050846	0.00117665	0.00837904	-0.087
ENSMUSG00000002963	Pnkp	7	+	52113822	52114119	52115092	52115172	52113532	52113579	52115257	52115315	0.00117704	0.00837904	0.048
ENSMUSG00000039844	Rapgef1	2	+	29535256	29535370	29541624	29541803	29534652	29534789	29544626	29544783	0.00117733	0.00837904	-0.077
ENSMUSG00000056268	Dennd1b	1	+	140977749	140977850	140987030	140987132	140938500	140938620	140998544	140998670	0.00117742	0.00837904	0.046
ENSMUSG00000022142	Nup155	15	+	8094050	8094189	8095487	8095623	8092967	8093159	8097142	8097296	0.00117887	0.00838205	0.103
ENSMUSG00000027248	Pdia3	2	+	121252330	121252438	121255189	121255319	121250365	121250378	121257387	121257872	0.00118732	0.00843474	0.079
ENSMUSG00000021224	Numb	12	-	85183167	85183308	85217617	85217762	85172871	85172946	85262767	85262884	0.00118867	0.00843694	-0.136
ENSMUSG00000002963	Pnkp	7	+	52113822	52114119	52115257	52115315	52112709	52112924	52115446	52115554	0.00119016	0.00844015	0.024
ENSMUSG00000025701	Alox5	6	-	116364540	116364627	116365391	116365595	116363755	116363934	116370258	116370405	0.00120959	0.00857045	-0.069
ENSMUSG00000040990	Sh3kbp1	X	+	156254508	156254638	156303256	156303332	156241651	156241755	156316053	156316148	0.00121511	0.0086021	0.097
ENSMUSG00000047888	Tnrc6b	15	+	80732949	80733142	80743734	80743872	80732717	80732816	80747113	80747290	0.00121954	0.00861984	0.1
ENSMUSG00000022378	Fam49b	15	-	63788154	63788237	63802484	63802523	63775877	63775983	63829452	63829524	0.00121974	0.00861984	0.059
ENSMUSG00000017664	Slc35c2	2	-	165106116	165106200	165106807	165106880	165103740	165103916	165107580	165107644	0.00122814	0.00867169	-0.086
ENSMUSG00000032359	Ctsh	9	+	89955316	89955348	89956356	89956462	89949343	89949472	89957554	89957625	0.00122974	0.00867542	0.092
ENSMUSG00000033732	Sf3b3	8	-	113341443	113341618	113344606	113344761	113340054	113340260	113345367	113345490	0.00125969	0.008879	0.07
ENSMUSG00000035901	Dennd5a	7	-	117042557	117042676	117043237	117043383	117042021	117042203	117044573	117044695	0.00126101	0.0088806	-0.066
ENSMUSG00000020715	Ern1	11	-	106281332	106281411	106283019	106283281	106280137	106280303	106284700	106284802	0.00126398	0.00888613	-0.124
ENSMUSG00000022378	Fam49b	15	-	63781560	63781682	63802484	63802523	63775877	63775983	63829452	63829524	0.00126382	0.00888613	0.06
ENSMUSG00000028603	Scp2	4	-	107774895	107774960	107777648	107777780	107770626	107770753	107780221	107780293	0.00127747	0.0089732	0.066
ENSMUSG00000040990	Sh3kbp1	X	+	156254508	156254638	156266305	156266511	156241651	156241755	156303256	156303332	0.0012804	0.008986	0.072
ENSMUSG00000061313	Ddhd2	8	-	26852072	26852281	26857289	26857425	26849934	26850057	26859009	26859099	0.00128311	0.00899728	0.094
ENSMUSG00000022641	Bbx	16	-	50251426	50251507	50262528	50262596	50247894	50247969	50266289	50266482	0.0012852	0.00900416	0.147
ENSMUSG00000034330	Plcg2	8	+	120113163	120113253	120113742	120113918	120110360	120110465	120114018	120114219	0.00129769	0.00908382	-0.066
ENSMUSG00000025878	Uimc1	13	-	55130776	55130819	55132313	55132377	55129655	55130079	55136249	55136427	0.00130908	0.00915566	-0.096
ENSMUSG00000060131	Atp8b4	2	-	126228926	126229123	126240022	126240181	126223323	126223532	126249883	126249966	0.00131709	0.00920375	-0.048
ENSMUSG00000026335	Pam	1	-	99741172	99741289	99749679	99749809	99738808	99738881	99780702	99780774	0.001319	0.00920919	0.147
ENSMUSG00000033502	Cdc14a	3	-	116051371	116051434	116054123	116054190	116035712	116035800	116069544	116069624	0.00132492	0.00924261	-0.131
ENSMUSG00000033499	Larp4b	13	+	9165562	9165727	9167923	9168048	9163920	9163966	9168143	9168252	0.00133605	0.00931226	-0.067
ENSMUSG00000071369	Map3k5	10	+	19720371	19720511	19739363	19739387	19654277	19654880	19743413	19743607	0.00134144	0.00934181	0.112
ENSMUSG00000035078	Mtmr9	14	-	64145627	64145779	64146947	64147168	64142452	64143054	64148561	64148703	0.00134456	0.00935553	0.096
ENSMUSG00000032870	Smap2	4	-	120647976	120648058	120649555	120649642	120646990	120647097	120654731	120654810	0.00134884	0.00937725	-0.089
ENSMUSG00000002107	Celf2	2	-	6468087	6468259	6474830	6475010	6462914	6466721	6481716	6481836	0.0013536	0.00940229	0.126
ENSMUSG00000037426	Depdc5	5	+	33316465	33316574	33317965	33318193	33311287	33311420	33322033	33322203	0.00135898	0.00943165	-0.149
ENSMUSG00000028578	5830433M19Rik	4	-	94215809	94215885	94217112	94217197	94166771	94168107	94217955	94218156	0.00136518	0.00945043	0.148
ENSMUSG00000028581	Laptm5	4	+	130482019	130482113	130484551	130484677	130469272	130469349	130485334	130485457	0.00136322	0.00945043	-0.093
ENSMUSG00000026979	Psd4	2	+	24249541	24250560	24251824	24251953	24242136	24242229	24252196	24252305	0.00136469	0.00945043	0.105
ENSMUSG00000012535	Tnpo3	6	-	29528462	29528601	29529520	29529696	29525005	29525152	29532165	29532309	0.00137057	0.00947969	-0.108
ENSMUSG00000014907	Naf1	8	+	69388436	69388599	69401565	69401659	69384115	69384945	69403497	69403580	0.00138171	0.00954863	0.201
ENSMUSG00000057531	Dtnbp1	13	-	45065414	45065547	45078109	45078242	45048540	45048563	45081403	45081464	0.00138535	0.00955927	0.105
ENSMUSG00000031320	Rps4x	X	-	99382693	99382791	99383160	99383341	99381734	99381906	99383632	99383710	0.00138678	0.00955927	-0.06
ENSMUSG00000052056	Zfp217	2	-	169937979	169938114	169941641	169941758	169934142	169936155	169944518	169946253	0.00138571	0.00955927	0.137
ENSMUSG00000022636	Alcam	16	-	52295136	52295319	52305671	52305891	52290989	52291117	52309924	52310025	0.00138849	0.00956296	0.091
ENSMUSG00000003810	Mast2	4	-	116002995	116003074	116010026	116010102	116000213	116000368	116025577	116025669	0.00139048	0.00956851	0.153
ENSMUSG00000028859	Csf3r	4	+	125711413	125711583	125711665	125711819	125709355	125709543	125712542	125712622	0.00139444	0.00957474	0.064
ENSMUSG00000033826	Dnahc8	17	+	30785360	30785550	30786568	30786732	30781501	30781653	30790177	30790354	0.00139492	0.00957474	-0.109
ENSMUSG00000039585	Myo9a	9	+	59679995	59680115	59690869	59690945	59674929	59675125	59703172	59703319	0.00139395	0.00957474	0.159
ENSMUSG00000001741	Il16	7	-	90799390	90799559	90800388	90801472	90797224	90797326	90803788	90804005	0.00140081	0.00960233	0.064
ENSMUSG00000032582	Rbm6	9	-	107694082	107694349	107698807	107698868	107693335	107693496	107703029	107703104	0.0014013	0.00960233	-0.112
ENSMUSG00000020642	Rnf144a	12	-	27024170	27024316	27074258	27074440	27012367	27012472	27099965	27100121	0.00141762	0.00970598	0.061
ENSMUSG00000058240	Cryzl1	16	-	91694426	91694545	91695505	91695604	91692843	91692949	91699421	91699533	0.0014318	0.0097948	0.088
ENSMUSG00000047921	Trappc9	15	-	72783403	72783549	72793989	72794116	72779219	72779305	72830401	72830545	0.00144078	0.00984792	0.15
ENSMUSG00000021254	1700020O03Rik	12	+	87601526	87601703	87622398	87622493	87584984	87585656	87629749	87632364	0.00144469	0.00985887	0.11
ENSMUSG00000091896	Ube2d2	18	+	35959763	35959869	35960927	35961021	35959605	35959683	35965171	35966826	0.0014448	0.00985887	-0.056
ENSMUSG00000024908	Ppp6r3	19	-	3459360	3459480	3464544	3464695	3454932	3457051	3466492	3466599	0.00144822	0.00987386	-0.079
ENSMUSG00000023027	Atf1	15	+	100063163	100063262	100082499	100082630	100058249	100058513	100084524	100084704	0.0014531	0.00989885	0.103
ENSMUSG00000039048	Foxred1	9	-	35013807	35013884	35015063	35015165	35013444	35013605	35015476	35015571	0.00145918	0.00993198	0.142
ENSMUSG00000058709	Egln2	7	-	27944805	27944942	27945306	27945426	27944542	27944610	27949638	27950747	0.0014647	0.00996117	0.118
ENSMUSG00000052406	Rexo4	2	-	26813998	26814087	26815743	26815937	26811808	26811883	26816122	26816260	0.00147466	0.0100205	0.166
ENSMUSG00000052713	Zfp608	18	-	55054873	55055291	55106206	55106462	55054104	55054277	55147264	55148360	0.0014818	0.0100606	0.121
ENSMUSG00000017631	Abr	11	-	76292496	76292682	76299939	76300038	76285990	76286098	76307758	76308507	0.00149172	0.0101027	0.059
ENSMUSG00000022477	Aco2	15	+	81735192	81735297	81736281	81736373	81734285	81734436	81737855	81737961	0.00148886	0.0101001	0.069
ENSMUSG00000024319	Vps52	17	+	34095545	34095721	34096197	34096320	34095234	34095302	34096939	34097040	0.00149135	0.0101027	-0.127
ENSMUSG00000004451	Ralb	1	-	121374491	121374700	121380070	121380233	121372471	121372649	121401153	121401371	0.00149907	0.010144	0.102
ENSMUSG00000003033	Ap1m1	8	+	74779595	74779721	74780005	74780081	74777107	74777532	74780633	74780811	0.00150424	0.0101705	0.106
ENSMUSG00000057110	Cep110	2	+	35023250	35023408	35024761	35024835	35021167	35021385	35025978	35026167	0.00150753	0.0101843	0.1
ENSMUSG00000026554	Dcaf8	1	+	174116985	174117043	174117483	174117591	174116426	174116499	174119069	174119200	0.0015143	0.0101947	0.154
ENSMUSG00000031389	Arhgap4	X	-	71149918	71150047	71150989	71151202	71149586	71149808	71151767	71151930	0.00151381	0.0101947	-0.055
ENSMUSG00000021596	Mctp1	13	+	77160012	77160122	77164043	77164153	77064732	77064786	77167882	77167980	0.00151534	0.0101947	0.09
ENSMUSG00000038383	Pigu	2	-	155124781	155124925	155126936	155127091	155122818	155122943	155140237	155140335	0.00151206	0.0101947	0.143
ENSMUSG00000064210	Ano6	15	+	95792506	95792712	95796251	95796454	95786321	95786452	95798053	95798159	0.00151121	0.0101947	0.118
ENSMUSG00000027715	Ccna2	3	-	36467509	36467733	36467901	36468011	36466645	36466853	36469657	36469901	0.00153922	0.0103468	-0.063
ENSMUSG00000041765	Ubac2	14	+	122304344	122304472	122307432	122307542	122277827	122277996	122372830	122372954	0.00154777	0.0103957	-0.088
ENSMUSG00000032754	Slc24a6	5	+	120977749	120977871	120979518	120979672	120975667	120975809	120980324	120980405	0.00156396	0.0104957	0.072
ENSMUSG00000029401	Rilpl2	5	-	124918595	124918700	124919706	124919858	124913273	124913820	124927788	124928375	0.00157625	0.0105458	0.1
ENSMUSG00000030101	Sumf1	6	-	108094584	108094698	108123349	108123424	108068613	108068673	108125981	108126155	0.00157535	0.0105458	0.065
ENSMUSG00000066278	Vps37b	5	-	124457617	124457700	124460696	124460868	124454649	124456747	124482110	124482269	0.0015752	0.0105458	0.106
ENSMUSG00000026928	Card9	2	-	26209876	26209925	26210349	26210391	26208460	26208534	26210852	26211044	0.00157662	0.0105458	0.069
ENSMUSG00000066568	Lsm14a	7	-	35150633	35150756	35156073	35156203	35142784	35142961	35160247	35160411	0.00158994	0.0106262	-0.092
ENSMUSG00000033632	AW554918	18	+	25498214	25498885	25503364	25503463	25448439	25448567	25558426	25558608	0.00159448	0.0106478	-0.173
ENSMUSG00000034820	Cpsf7	19	+	10611288	10611407	10614109	10614278	10609593	10610008	10615170	10615338	0.00160357	0.0106909	-0.109
ENSMUSG00000026775	Yme1l1	2	+	23020018	23020117	23023804	23023914	23018020	23018183	23028475	23028626	0.00160349	0.0106909	-0.056
ENSMUSG00000052593	Adam17	12	-	21338430	21338534	21339814	21340014	21337936	21338071	21342493	21342646	0.00161039	0.0107276	-0.082
ENSMUSG00000030786	Itgam	7	+	135212106	135212210	135219545	135219676	135208144	135208250	135223759	135223905	0.00161214	0.0107304	0.06
ENSMUSG00000021254	1700020O03Rik	12	+	87601526	87601703	87609925	87610011	87584984	87585656	87629749	87632317	0.00162222	0.0107887	0.184
ENSMUSG00000061313	Ddhd2	8	-	26852072	26852281	26857289	26857425	26851758	26851826	26859009	26859099	0.00162697	0.0108114	0.137
ENSMUSG00000030703	Gdpd3	7	+	133911080	133911199	133912083	133912217	133910904	133910950	133914501	133914561	0.00163002	0.0108229	-0.063
ENSMUSG00000054309	Cpsf3	12	+	21300890	21301068	21302507	21302597	21299086	21299215	21303649	21303800	0.00163766	0.0108647	-0.072
ENSMUSG00000029174	Tbc1d1	5	+	64677183	64677323	64702297	64702483	64673003	64673284	64707592	64707754	0.00164549	0.0109078	-0.087
ENSMUSG00000038252	Ncapd2	6	-	125127345	125127570	125127826	125127942	125126669	125126844	125129255	125129430	0.00165285	0.0109476	-0.101
ENSMUSG00000033943	Mga	2	+	119786075	119786187	119786461	119786695	119783892	119784099	119787529	119787706	0.00165963	0.0109836	-0.139
ENSMUSG00000047767	Atg16l2	7	-	108440621	108440693	108440867	108440938	108440392	108440513	108441886	108441992	0.00166444	0.0110011	0.177
ENSMUSG00000029086	Prom1	5	-	44424182	44424246	44425585	44425660	44420848	44421008	44428662	44428880	0.00166498	0.0110011	0.104
ENSMUSG00000022884	Eif4a2	16	+	23110057	23110226	23110306	23110416	23108791	23108924	23110652	23110723	0.00166983	0.0110241	-0.053
ENSMUSG00000020903	Stx8	11	+	67824816	67824941	67834407	67834500	67798064	67798175	67922778	67922880	0.00168642	0.0111246	0.082
ENSMUSG00000032000	Birc3	9	-	7858700	7858779	7860262	7860362	7857389	7857438	7860462	7861407	0.00170792	0.0112573	0.095
ENSMUSG00000037921	Ddx60	8	+	64433294	64433436	64434911	64435067	64429223	64429382	64436841	64436947	0.0017277	0.0113784	-0.129
ENSMUSG00000060126	Tpt1	14	+	76246500	76246606	76247050	76247167	76246009	76246200	76247905	76248332	0.00173265	0.0113939	-0.089
ENSMUSG00000043987	Cep164	9	-	45626060	45626172	45631728	45631847	45617786	45617991	45636584	45636774	0.00173285	0.0113939	0.112
ENSMUSG00000037503	Fam168b	1	-	34885611	34885692	34893577	34893658	34876711	34876854	34899672	34899895	0.00174856	0.0114879	0.125
ENSMUSG00000029202	Pds5a	5	-	66010182	66010291	66010858	66011004	66006498	66006843	66011788	66011851	0.00175517	0.011522	-0.077
ENSMUSG00000025016	Tm9sf3	19	-	41309170	41309265	41313167	41313334	41306832	41306963	41315066	41315198	0.00176484	0.0115761	-0.063
ENSMUSG00000001029	Icam2	11	-	106241980	106242253	106243743	106243860	106240119	106240277	106249360	106249386	0.00177057	0.0115963	-0.127
ENSMUSG00000042211	Fbxo38	18	-	62667487	62667654	62670363	62670466	62666257	62666403	62670667	62670768	0.00177076	0.0115963	0.128
ENSMUSG00000027366	2010106G01Rik	2	-	126742946	126743021	126743535	126743617	126739267	126739324	126745374	126745476	0.00177328	0.011603	0.049
ENSMUSG00000024187	Itfg3	17	-	26351272	26351428	26351596	26351672	26350748	26350851	26352129	26352270	0.00177608	0.011603	-0.099
ENSMUSG00000038344	Txlng	X	-	159235571	159235742	159249223	159249527	159228543	159228738	159267170	159267386	0.00177489	0.011603	0.1
ENSMUSG00000035620	Ric8b	10	+	84410156	84410765	84420760	84420855	84388290	84388338	84432607	84432836	0.0017836	0.0116428	0.128
ENSMUSG00000038943	Prc1	7	+	87445186	87445319	87445922	87446045	87439335	87439477	87449246	87449480	0.00179989	0.0117329	0.073
ENSMUSG00000056091	St3gal5	6	+	72097062	72097249	72099012	72099171	72092133	72092477	72103424	72104564	0.00180029	0.0117329	0.113
ENSMUSG00000030451	Herc2	7	+	63306225	63306318	63323353	63323468	63305524	63305672	63327662	63327800	0.00180613	0.0117615	0.111
ENSMUSG00000038866	Zcchc2	1	+	107902591	107902663	107908278	107908391	107900676	107900753	107912575	107912670	0.00182106	0.0118493	-0.15
ENSMUSG00000019726	Lyst	13	+	13735704	13735931	13736331	13736398	13733333	13733490	13739294	13739404	0.00183616	0.0119284	0.06
ENSMUSG00000038831	Ralgps1	2	-	33014429	33014556	33023700	33023768	33002089	33002173	33027937	33028031	0.00183613	0.0119284	-0.167
ENSMUSG00000052917	Senp7	16	+	56123891	56124083	56139097	56139213	56111718	56111916	56151386	56151571	0.00185468	0.0120391	-0.1
ENSMUSG00000032504	Pdcd6ip	9	-	113589070	113589293	113594424	113594541	113587423	113587547	113596742	113596843	0.001857	0.0120446	-0.098
ENSMUSG00000024477	Pggt1b	18	-	46422543	46422611	46434243	46434362	46419257	46419409	46440333	46440504	0.00186436	0.0120827	0.146
ENSMUSG00000021224	Numb	12	-	85183167	85183308	85196389	85196474	85172871	85172946	85217617	85217762	0.00186836	0.0120989	-0.08
ENSMUSG00000061613	U2af1	17	-	31788590	31788657	31789446	31789513	31785789	31785839	31791923	31792011	0.00188434	0.0121927	0.051
ENSMUSG00000039678	Tbc1d13	2	+	29992192	29992233	29992640	29992702	29990928	29991072	29992801	29992816	0.00188684	0.0121991	0.11
ENSMUSG00000029505	Ep400	5	-	111137181	111137356	111140049	111140186	111136947	111137084	111148105	111148283	0.00188927	0.0122052	0.078
ENSMUSG00000028961	Pgd	4	-	148534943	148535062	148535737	148535803	148534167	148534237	148539158	148539338	0.00189573	0.0122372	0.055
ENSMUSG00000030924	2610020H08Rik	7	+	126987772	126987960	126988896	126989015	126987361	126987578	126992245	126992457	0.00191566	0.012356	0.182
ENSMUSG00000042082	Arsb	13	+	94577450	94577658	94632041	94632285	94563982	94564173	94650442	94650513	0.00191912	0.0123604	-0.073
ENSMUSG00000061981	Flot2	11	+	77862979	77863061	77868286	77868377	77851442	77851614	77869258	77869382	0.00191938	0.0123604	0.07
ENSMUSG00000020700	Map3k3	11	+	106012322	106012454	106012931	106013061	106011583	106011732	106013530	106013708	0.00192941	0.0124012	0.086
ENSMUSG00000020277	Pfkl	10	-	77464754	77464832	77468185	77468259	77464055	77464245	77472343	77472552	0.0019303	0.0124012	0.151
ENSMUSG00000020608	Smc6	12	+	11280799	11280917	11283065	11283171	11278534	11278677	11286410	11286547	0.00192798	0.0124012	-0.148
ENSMUSG00000053641	Dennd4a	9	+	64686619	64686951	64690246	64690496	64683092	64683159	64696932	64697002	0.00196034	0.0125843	-0.046
ENSMUSG00000044465	Fam160a2	7	-	112533501	112533665	112533856	112533936	112532294	112533086	112536697	112536865	0.00196781	0.0126222	-0.093
ENSMUSG00000026150	Mff	1	+	82725790	82726011	82727687	82727857	82723802	82723911	82731993	82732082	0.00197006	0.0126267	0.072
ENSMUSG00000050244	Heatr1	13	+	12502662	12502874	12503486	12503608	12501475	12501564	12504311	12504503	0.00198373	0.0127043	-0.177
ENSMUSG00000042508	Dmtf1	5	-	9121781	9121937	9124441	9124527	9121084	9121462	9127956	9128108	0.00199129	0.0127427	0.122
ENSMUSG00000033400	Agl	3	-	116449534	116449622	116453315	116453413	116449297	116449431	116454902	116455114	0.00199599	0.0127627	0.09
ENSMUSG00000020109	Dnajb12	10	+	59352775	59352956	59353587	59353733	59342322	59342558	59355419	59355605	0.002	0.0127783	0.099
ENSMUSG00000035284	Vps13c	9	+	67743136	67743251	67743894	67744031	67741764	67741957	67744880	67745004	0.00200527	0.0128019	0.081
ENSMUSG00000017774	Myo1c	11	+	75475235	75475318	75475523	75475629	75474996	75475116	75475736	75475817	0.00200741	0.0128055	0.084
ENSMUSG00000023845	Lnpep	17	-	17708589	17708710	17710910	17711042	17707837	17707992	17712212	17712351	0.00202406	0.0129016	-0.083
ENSMUSG00000056724	Nbeal2	9	-	110531619	110531744	110532073	110532169	110531381	110531522	110532273	110532590	0.0020419	0.0129912	-0.085
ENSMUSG00000018412	1700081L11Rik	11	-	104211800	104211966	104217997	104218190	104204804	104204987	104218794	104218910	0.00204292	0.0129912	-0.073
ENSMUSG00000066151	Fkbp15	4	-	61985145	61985255	61987092	61987207	61984230	61984338	61988846	61988953	0.00204102	0.0129912	0.073
ENSMUSG00000021361	Tmem14c	13	+	41113074	41113151	41113724	41113826	41112483	41112542	41116487	41116575	0.00204599	0.0130006	-0.046
ENSMUSG00000027598	Itch	2	+	155038072	155038193	155038733	155038838	155036175	155036316	155043726	155043823	0.00206613	0.0131183	-0.069
ENSMUSG00000032388	Spg21	9	+	65316581	65316743	65321444	65321525	65313070	65313157	65323646	65323792	0.00207784	0.013181	0.084
ENSMUSG00000030591	Psmd8	7	-	29960429	29960541	29961091	29961192	29959206	29959766	29962084	29962250	0.00207925	0.013181	-0.071
ENSMUSG00000000568	Hnrnpd	5	-	100393688	100393820	100395040	100395202	100393002	100393102	100396237	100396406	0.00208529	0.013209	-0.063
ENSMUSG00000045962	Wnk1	6	-	119900516	119900690	119901032	119901149	119900260	119900318	119901652	119901815	0.00209202	0.0132413	-0.065
ENSMUSG00000031295	Phka2	X	+	156940684	156940836	156961203	156961362	156940103	156940224	156965661	156965708	0.00210132	0.0132692	0.069
ENSMUSG00000027104	Atf2	2	-	73683495	73683610	73684253	73684432	73680416	73680503	73688645	73688774	0.00210008	0.0132692	0.074
ENSMUSG00000030148	Clec4a2	6	+	123089268	123089426	123090673	123090786	123077969	123078071	123092380	123092876	0.00209854	0.0132692	-0.067
ENSMUSG00000002205	Vrk3	7	+	52015069	52015264	52016247	52016312	52013115	52013265	52018360	52018427	0.00211927	0.0133721	0.075
ENSMUSG00000026721	Rabgap1l	1	-	162557345	162557496	162575438	162575532	162402128	162402242	162612171	162612313	0.00212134	0.0133748	0.155
ENSMUSG00000006471	Ndor1	2	-	25105799	25105898	25107240	25107338	25105615	25105717	25110383	25110461	0.00212298	0.0133748	-0.193
ENSMUSG00000034959	5031414D18Rik	14	+	75447218	75447457	75448004	75448066	75444215	75444280	75449370	75449524	0.00212773	0.0133943	0.09
ENSMUSG00000020076	Ddx50	10	-	62090268	62090430	62096724	62096874	62088910	62089030	62102608	62102754	0.00215051	0.0135272	-0.092
ENSMUSG00000020700	Map3k3	11	+	106011583	106011732	106012322	106012454	106010795	106010987	106012931	106013061	0.00216427	0.0135928	-0.063
ENSMUSG00000025959	Klf7	1	-	64088887	64089011	64125280	64125908	64082248	64082338	64167473	64167963	0.00216286	0.0135928	0.118
ENSMUSG00000058655	Eif4b	15	+	101916433	101916488	101916935	101917070	101915109	101915226	101919046	101919184	0.00217084	0.0136235	-0.087
ENSMUSG00000022378	Fam49b	15	-	63781560	63781682	63802484	63802523	63775877	63775983	63891756	63892010	0.00218198	0.0136828	0.034
ENSMUSG00000021770	Samd8	14	+	22599307	22599403	22602900	22603018	22594184	22594777	22611625	22611776	0.00223651	0.014014	-0.103
ENSMUSG00000023764	Sfi1	11	-	3087242	3087413	3088943	3089059	3086067	3086139	3093362	3093427	0.00224883	0.0140803	-0.122
ENSMUSG00000022359	Wdyhv1	15	+	57982160	57982211	57984151	57984300	57979888	57979988	57985134	57985259	0.00225164	0.014087	-0.159
ENSMUSG00000021457	Syk	13	+	52706164	52706621	52707663	52707824	52678541	52678974	52716169	52716308	0.00226105	0.014135	0.058
ENSMUSG00000021952	Xpo4	14	-	58262171	58262342	58267255	58267361	58261918	58262060	58283724	58283793	0.0022638	0.0141414	-0.125
ENSMUSG00000031835	Mbtps1	8	-	122052823	122052968	122054948	122055110	122049267	122049456	122057220	122057372	0.00227022	0.0141705	0.115
ENSMUSG00000028411	Aptx	4	-	40641884	40642169	40642409	40642456	40640422	40640482	40644249	40644386	0.00229015	0.014284	-0.193
ENSMUSG00000028889	Yrdc	4	+	124528936	124529051	124529143	124529263	124528002	124528410	124531117	124531260	0.00230144	0.0143434	0.123
ENSMUSG00000022867	Usp25	16	+	77055398	77055485	77059407	77059545	77050642	77050805	77062640	77062717	0.00230386	0.0143475	0.087
ENSMUSG00000063800	Prpf38a	4	-	108242760	108242871	108245410	108245496	108240962	108241075	108247973	108248095	0.00230779	0.0143609	-0.083
ENSMUSG00000053094	0610007L01Rik	5	+	130712672	130712823	130716217	130716361	130707624	130707910	130717147	130719635	0.00233343	0.0145094	-0.066
ENSMUSG00000032612	Usp4	9	+	108290607	108290711	108293310	108293399	108287137	108287287	108294009	108294860	0.00233636	0.0145165	-0.077
ENSMUSG00000061136	Prpf40a	2	-	53016926	53016951	53018296	53018350	53015656	53016019	53018591	53018712	0.00234249	0.0145435	-0.098
ENSMUSG00000033917	Gde1	7	-	125838549	125838655	125842068	125842244	125838006	125838099	125848903	125849292	0.00234892	0.0145722	0.07
ENSMUSG00000036893	Ehmt1	2	-	24713692	24713770	24719291	24719428	24712125	24712246	24732974	24733146	0.00236805	0.0146767	-0.092
ENSMUSG00000037286	Stag1	9	+	100756215	100756323	100766518	100766633	100749077	100749157	100781194	100781312	0.00236936	0.0146767	-0.072
ENSMUSG00000020246	Hcfc2	10	+	82171753	82171962	82172708	82172793	82165187	82165348	82174579	82174686	0.00238217	0.0147448	-0.089
ENSMUSG00000002458	Rgs19	2	-	181425937	181426059	181426194	181426300	181424406	181424481	181426425	181426522	0.00238726	0.0147651	-0.039
ENSMUSG00000026803	Ttf1	2	+	28936531	28936597	28939052	28939138	28934908	28934998	28940156	28940334	0.00240675	0.0148743	0.132
ENSMUSG00000026923	Notch1	2	-	26320325	26320491	26320582	26320670	26319229	26319525	26320869	26321086	0.00241775	0.0149309	-0.1
ENSMUSG00000018008	Cyth4	15	+	78449691	78449763	78450218	78450373	78448805	78448882	78450924	78452449	0.00245393	0.0151376	-0.073
ENSMUSG00000032596	Uba7	9	+	107879040	107879131	107879234	107879370	107878636	107878743	107879461	107879559	0.00245494	0.0151376	0.125
ENSMUSG00000002546	Golga2	2	+	32148834	32148915	32152145	32152241	32147612	32147735	32152484	32152528	0.0024592	0.0151523	0.129
ENSMUSG00000027284	Cdan1	2	-	120554069	120554179	120554346	120554467	120553593	120553683	120555266	120555345	0.00247263	0.0152235	0.127
ENSMUSG00000020124	Usp15	10	-	122560991	122561141	122561569	122561685	122558627	122558731	122562019	122562090	0.00248155	0.0152669	0.124
ENSMUSG00000004880	Lbr	1	-	183747395	183747518	183747619	183747700	183745446	183747149	183748970	183749139	0.00250858	0.0154215	-0.072
ENSMUSG00000018363	Smurf2	11	-	106717494	106717578	106721025	106721110	106713760	106713963	106726025	106726091	0.00251083	0.0154221	0.085
ENSMUSG00000002963	Pnkp	7	+	52115092	52115315	52116232	52116281	52113822	52114119	52116358	52116429	0.00251247	0.0154221	0.046
ENSMUSG00000004707	Ly9	1	-	173531112	173531451	173535120	173535450	173529777	173530047	173537330	173537460	0.00251695	0.0154379	-0.105
ENSMUSG00000026037	Orc2	1	-	58529148	58529245	58531652	58531785	58527783	58527930	58533277	58533387	0.0025328	0.0155234	0.15
ENSMUSG00000020437	Myo1g	11	-	6417089	6417200	6417572	6417626	6416750	6416867	6417854	6418020	0.00254224	0.0155695	-0.07
ENSMUSG00000020608	Smc6	12	+	11321412	11321565	11323424	11323522	11316004	11316110	11324575	11326591	0.00254745	0.0155779	-0.056
ENSMUSG00000031262	Cenpi	X	+	130844679	130844911	130846529	130846667	130843265	130843386	130852149	130852268	0.0025471	0.0155779	-0.101
ENSMUSG00000021357	Exoc2	13	-	30968599	30968721	30969111	30969269	30967127	30967189	30969416	30969482	0.00255118	0.015589	0.075
ENSMUSG00000029017	Pmpcb	5	+	21249196	21249276	21251795	21251908	21248575	21248774	21252795	21252939	0.00255683	0.0156001	-0.111
ENSMUSG00000024055	Cyp4f13	17	-	33069573	33069627	33078000	33078145	33069357	33069485	33083749	33083948	0.00255627	0.0156001	-0.172
ENSMUSG00000027506	Tpd52	3	-	8934991	8935040	8944610	8944712	8928625	8931174	8947480	8947629	0.00259793	0.015839	-0.063
ENSMUSG00000041890	Git2	5	-	115216460	115216566	115219625	115219759	115214595	115214682	115223322	115223504	0.00260946	0.0158973	0.087
ENSMUSG00000020696	Rffl	11	-	82625901	82626312	82631917	82632105	82623509	82623720	82659253	82659397	0.00262172	0.0159362	-0.141
ENSMUSG00000021987	Mtmr6	14	+	60895965	60896082	60898919	60899082	60884064	60884198	60900773	60900931	0.00262004	0.0159362	0.081
ENSMUSG00000035125	AW146020	6	+	81891311	81891435	81892922	81893004	81889373	81889560	81893422	81893535	0.00261926	0.0159362	-0.225
ENSMUSG00000021236	Entpd5	12	-	85727687	85727723	85727929	85728005	85727087	85727176	85733355	85733499	0.00262623	0.0159517	0.109
ENSMUSG00000038290	Smg6	11	+	74795353	74795415	74803571	74803717	74759508	74759721	74852114	74852231	0.00263638	0.0160014	0.124
ENSMUSG00000030786	Itgam	7	+	135258632	135258708	135259281	135259389	135258249	135258333	135259531	135259615	0.00265135	0.0160802	-0.064
ENSMUSG00000036402	Gng12	6	+	66864446	66864504	66893818	66893871	66846390	66846521	66965718	66965837	0.00266139	0.0161291	0.13
ENSMUSG00000034055	Phka1	X	-	99781415	99781550	99787965	99788044	99770303	99770413	99792740	99792848	0.00267203	0.0161815	0.319
ENSMUSG00000000131	Xpo6	7	-	133259321	133259466	133263870	133263963	133257170	133257317	133267885	133268045	0.00268591	0.0162535	0.075
ENSMUSG00000033400	Agl	3	-	116449297	116449431	116453315	116453413	116445968	116447853	116454902	116455114	0.00269242	0.0162807	0.096
ENSMUSG00000017715	Pgs1	11	+	117858754	117858944	117861512	117861590	117847605	117848327	117862929	117863029	0.00269621	0.0162915	0.081
ENSMUSG00000020451	Limk2	11	-	3260453	3260589	3292919	3293019	3258997	3259107	3309048	3309177	0.00269825	0.0162918	0.074
ENSMUSG00000029125	Stx18	5	+	38496116	38496232	38497802	38497880	38430521	38430738	38498064	38498131	0.00270866	0.0163303	0.111
ENSMUSG00000062007	Hsh2d	8	+	74720694	74720784	74721637	74721803	74717337	74717484	74722266	74722386	0.00270735	0.0163303	0.134
ENSMUSG00000020492	Fam33a	11	+	86929605	86929692	86931169	86931346	86922735	86922806	86935435	86938137	0.0027143	0.0163401	-0.108
ENSMUSG00000033502	Cdc14a	3	-	116054123	116054190	116069544	116069624	116051371	116051434	116095739	116095832	0.00271405	0.0163401	0.151
ENSMUSG00000025198	Erlin1	19	-	44113662	44113742	44115236	44115326	44109433	44111638	44122124	44122216	0.00272227	0.0163639	-0.099
ENSMUSG00000038527	C1rl	6	+	124456909	124457011	124457107	124457182	124455248	124455438	124458365	124460661	0.00272056	0.0163639	-0.073
ENSMUSG00000027423	Snx5	2	-	144082835	144082931	144084792	144084914	144081234	144081340	144086460	144086571	0.00277072	0.0166428	-0.059
ENSMUSG00000038160	Atg5	10	+	44039265	44039360	44066762	44066880	44023372	44023535	44082721	44084097	0.00277414	0.016651	-0.08
ENSMUSG00000073609	D2hgdh	1	+	95731863	95732032	95734516	95734660	95726333	95726473	95735397	95735540	0.00277652	0.016653	-0.092
ENSMUSG00000019769	Syne1	10	+	5244116	5244211	5246946	5247181	5242757	5242905	5248861	5249056	0.00277956	0.0166589	-0.109
ENSMUSG00000042599	Jhdm1d	6	-	39118939	39119102	39120122	39120309	39116665	39116753	39120767	39120909	0.00279339	0.0167295	-0.104
ENSMUSG00000026341	Actr3	1	-	127291644	127291728	127293683	127293809	127289482	127290667	127294028	127294121	0.00279869	0.0167365	-0.058
ENSMUSG00000039158	Akna	4	-	63031925	63032045	63032830	63032926	63031505	63031686	63034356	63034503	0.00279772	0.0167365	-0.069
ENSMUSG00000035778	Ggta1	2	-	35269738	35269804	35277699	35277788	35268845	35268947	35288033	35288152	0.00282819	0.0169005	-0.162
ENSMUSG00000020778	2310004N24Rik	11	+	116066158	116066293	116066924	116067082	116060168	116060297	116076152	116076632	0.00283393	0.0169223	-0.115
ENSMUSG00000026341	Actr3	1	-	127305096	127305192	127307840	127307951	127303868	127303976	127312832	127312957	0.00284528	0.0169777	-0.062
ENSMUSG00000018796	Acsl1	8	+	47611597	47611732	47612543	47612639	47610296	47610431	47613933	47614006	0.00287233	0.0171265	-0.059
ENSMUSG00000043535	Setx	2	+	28989441	28989551	28994739	28994959	28982393	28982583	28995788	28995908	0.00288985	0.0172184	-0.04
ENSMUSG00000073422	H2-Ke6	17	-	34163340	34163415	34163607	34163650	34162977	34163170	34163795	34163880	0.00289741	0.0172507	-0.116
ENSMUSG00000079437	Tmem179b	19	-	8847779	8847914	8847994	8848182	8847517	8847596	8848824	8848957	0.00290712	0.0172728	0.098
ENSMUSG00000032231	Anxa2	9	+	69323859	69323954	69327484	69327598	69315097	69315197	69330780	69330871	0.0029075	0.0172728	-0.062
ENSMUSG00000021018	Polr2h	16	+	20719063	20719157	20720591	20720675	20718896	20718980	20721982	20722080	0.00290699	0.0172728	-0.09
ENSMUSG00000078515	Ddi2	4	-	141254644	141254773	141259026	141259154	141251321	141251425	141261846	141261973	0.00291867	0.0173266	-0.071
ENSMUSG00000039456	Morc3	16	+	93866619	93866783	93870608	93871497	93865204	93865262	93873481	93873639	0.00293893	0.0174214	-0.068
ENSMUSG00000039936	Pik3cd	4	-	149037252	149037425	149048184	149048303	149034110	149034339	149072663	149072807	0.00293737	0.0174214	0.072
ENSMUSG00000032724	Abtb2	2	+	103523434	103523648	103542412	103542578	103518901	103519048	103545209	103545299	0.00295659	0.0175133	0.124
ENSMUSG00000033697	Arhgap39	15	-	76571942	76572026	76581957	76582377	76566885	76568239	76595914	76596081	0.00296008	0.0175212	0.125
ENSMUSG00000026074	Map4k4	1	+	40070950	40071068	40071371	40071542	40068494	40068686	40073954	40074098	0.00297346	0.0175876	-0.07
ENSMUSG00000022498	Txndc11	16	-	11104658	11104752	11116887	11117017	11091678	11091879	11122762	11122860	0.00297623	0.0175911	0.061
ENSMUSG00000036893	Ehmt1	2	-	24708184	24708322	24712125	24712246	24703463	24703609	24713692	24713770	0.00300249	0.0177335	-0.11
ENSMUSG00000037286	Stag1	9	+	100677174	100677251	100686910	100687115	100638396	100638561	100697122	100697274	0.00305965	0.0180579	-0.046
ENSMUSG00000038831	Ralgps1	2	-	32996514	32996606	33000917	33001023	32992492	32993229	33002089	33002173	0.0030625	0.0180617	-0.208
ENSMUSG00000037062	Sh3glb1	3	-	144354421	144354496	144354863	144355092	144347971	144348103	144359817	144359918	0.0030871	0.0181923	-0.051
ENSMUSG00000018654	Ikzf1	11	+	11607787	11607907	11654009	11654177	11600207	11600261	11658197	11658320	0.00308913	0.0181923	-0.059
ENSMUSG00000028859	Csf3r	4	+	125716749	125716896	125719903	125719994	125715271	125715373	125720147	125720229	0.00311081	0.0183067	0.059
ENSMUSG00000024493	Lars	18	-	42410946	42411034	42416723	42416848	42410482	42410563	42421614	42421781	0.00313336	0.0184261	0.072
ENSMUSG00000032386	Trip4	9	-	65699173	65699265	65705130	65705318	65678942	65681255	65706052	65706179	0.00314245	0.0184661	0.058
ENSMUSG00000043510	Hscb	5	-	111263673	111263818	111264993	111265088	111259954	111260002	111265325	111265422	0.0031602	0.0185571	0.131
ENSMUSG00000052889	Prkcb	7	+	129671989	129672086	129688146	129688293	129661558	129661693	129711647	129711821	0.00317033	0.0185897	-0.06
ENSMUSG00000038102	D030016E14Rik	8	-	48607704	48607801	48609878	48609952	48604925	48605059	48610324	48610424	0.00317018	0.0185897	-0.089
ENSMUSG00000031444	F10	8	+	13050625	13050861	13053355	13053473	13048168	13048300	13055292	13055900	0.0031966	0.0187302	0.093
ENSMUSG00000092470	Gm20518	16	-	17845075	17845228	17849683	17849887	17844064	17844301	17856844	17857021	0.00319945	0.0187334	-0.082
ENSMUSG00000022710	Usp7	16	-	8695908	8696009	8696769	8696837	8695123	8695277	8696919	8697012	0.00320461	0.0187501	-0.082
ENSMUSG00000030653	Pde2a	7	+	108659442	108659481	108659627	108659734	108658819	108658932	108659969	108661042	0.00322102	0.0188325	-0.064
ENSMUSG00000005225	Plekha8	6	+	54563085	54563202	54565208	54565364	54545104	54545465	54566626	54566751	0.0032281	0.0188604	0.213
ENSMUSG00000043940	Wdfy3	5	-	102438807	102438906	102470673	102470762	102410397	102410608	102498614	102498940	0.00325367	0.0189824	0.109
ENSMUSG00000028397	Kdm4c	4	+	73908712	73908873	73917097	73917273	73897839	73897990	73926800	73926915	0.0032497	0.0189729	-0.106
ENSMUSG00000073664	Nbeal1	1	+	60287445	60287529	60291640	60291739	60281468	60281575	60291824	60292405	0.0032573	0.01899	-0.17
ENSMUSG00000040188	Scamp2	9	+	57430658	57430760	57434886	57435007	57429296	57429456	57435228	57436604	0.00328138	0.019103	-0.085
ENSMUSG00000017119	Nbr1	11	+	101417123	101417189	101417488	101417605	101415301	101415412	101420832	101420895	0.00328051	0.019103	0.085
ENSMUSG00000048000	Gigyf2	1	+	89230844	89230909	89250978	89251061	89223640	89223667	89260678	89260808	0.00332088	0.0193053	-0.093
ENSMUSG00000005899	Smpd4	16	+	17623997	17624084	17629161	17629291	17621579	17621618	17632078	17632150	0.00331907	0.0193053	0.099
ENSMUSG00000025422	Agap2	10	+	126520263	126520349	126520486	126520634	126520021	126520109	126522168	126522303	0.00334386	0.0194111	-0.085
ENSMUSG00000012114	Med15	16	-	17680641	17680854	17683251	17683281	17674497	17674751	17685545	17685597	0.00334173	0.0194111	-0.189
ENSMUSG00000058407	Txndc9	1	-	38047047	38047302	38050836	38050955	38044238	38044624	38052477	38052686	0.00335291	0.0194498	0.072
ENSMUSG00000079481	Nhsl2	X	+	99268690	99268818	99269120	99269313	99266708	99266818	99271500	99271616	0.00335721	0.0194608	0.098
ENSMUSG00000020459	Mtif2	11	+	29429928	29430154	29430580	29430692	29426447	29426487	29433225	29433397	0.00336215	0.0194756	0.133
ENSMUSG00000043323	Fbrsl1	5	-	110810619	110810665	110845048	110845084	110808287	110808612	110846861	110846966	0.00336802	0.0194956	-0.194
ENSMUSG00000020437	Myo1g	11	-	6414754	6414925	6415851	6415997	6414469	6414540	6416081	6416306	0.00337766	0.0195098	0.066
ENSMUSG00000028403	Zdhhc21	4	-	82493446	82493643	82499872	82500019	82490007	82490106	82505393	82505465	0.00337628	0.0195098	0.174
ENSMUSG00000029076	Sdf4	4	+	155370297	155370627	155373506	155373643	155367019	155367443	155374778	155374892	0.00337333	0.0195098	0.064
ENSMUSG00000005087	Cd44	2	-	102682992	102683106	102685441	102685567	102682417	102682534	102686559	102686676	0.0033936	0.0195879	0.284
ENSMUSG00000024621	Csf1r	18	+	61283852	61283979	61284130	61284235	61278605	61278721	61284466	61284577	0.00340705	0.0196385	-0.078
ENSMUSG00000025236	Adpgk	9	+	59151295	59151358	59158034	59158155	59145332	59145558	59160846	59161043	0.00340719	0.0196385	-0.049
ENSMUSG00000031004	Mki67	7	-	142905439	142905555	142905643	142905722	142902527	142902594	142907730	142908062	0.00341439	0.019666	0.062
ENSMUSG00000041459	Tardbp	4	-	147994700	147994841	147996057	147996221	147993292	147993463	147999233	147999485	0.00343297	0.019759	0.06
ENSMUSG00000029554	Mad1l1	5	-	140619873	140620014	140669867	140670012	140608722	140608779	140737451	140737538	0.00346067	0.0199043	0.089
ENSMUSG00000026767	Fam188a	2	-	12278531	12278604	12286073	12286146	12276903	12276991	12303729	12303810	0.00346692	0.0199262	0.116
ENSMUSG00000000738	Spg7	8	+	125590372	125590475	125594275	125594365	125589180	125589609	125597648	125597890	0.00347014	0.0199306	0.164
ENSMUSG00000030967	Zranb1	7	+	140158189	140158377	140172963	140173084	140141267	140142118	140174053	140174183	0.0034902	0.0200317	0.1
ENSMUSG00000043510	Hscb	5	-	111263673	111263818	111264998	111265088	111259954	111260002	111265325	111265422	0.0034938	0.0200382	0.119
ENSMUSG00000029720	Lrch4	5	+	138079666	138079770	138079882	138079966	138079520	138079589	138080349	138080426	0.00350121	0.0200524	0.077
ENSMUSG00000029505	Ep400	5	-	111137792	111137962	111140049	111140186	111137181	111137356	111148105	111148283	0.00349705	0.0200427	-0.079
ENSMUSG00000064147	Rab44	17	+	29282885	29282987	29284292	29284369	29282191	29282306	29285129	29285188	0.00350395	0.0200539	0.085
ENSMUSG00000035173	A630007B06Rik	19	-	56884728	56884855	56887484	56888179	56883682	56883811	56896477	56896680	0.00353694	0.0202157	0.12
ENSMUSG00000025534	Gusb	5	-	130469287	130469464	130471316	130471401	130465886	130466022	130473649	130473796	0.00353719	0.0202157	0.069
ENSMUSG00000021615	Xrcc4	13	-	90140522	90140689	90201613	90201789	90132058	90132211	90211145	90211294	0.00356611	0.0203667	0.081
ENSMUSG00000010025	Aldh3a2	11	-	61064444	61064544	61067125	61067254	61062573	61062599	61070240	61070382	0.00358805	0.0204776	-0.028
ENSMUSG00000031600	Vps37a	8	+	41613671	41613786	41614462	41614563	41612280	41612355	41622223	41622449	0.00360042	0.0205338	-0.087
ENSMUSG00000038047	Haus6	4	-	86231231	86231367	86231666	86231849	86228784	86229777	86232216	86232283	0.00361152	0.0205826	-0.185
ENSMUSG00000020257	Wdr82	9	+	106082896	106082963	106085946	106086046	106078943	106079041	106086510	106086627	0.00363113	0.0206799	-0.087
ENSMUSG00000039637	Coro7	16	-	4628183	4628275	4628675	4628811	4627609	4627696	4629055	4629172	0.00363637	0.0206952	0.08
ENSMUSG00000053641	Dennd4a	9	+	64686619	64686951	64690246	64690496	64683760	64683888	64696932	64697002	0.00366755	0.0208581	0.058
ENSMUSG00000039318	Rab3gap2	1	+	187045723	187045788	187056839	187056963	187028046	187028232	187057999	187058081	0.00368007	0.0209146	0.077
ENSMUSG00000034593	Myo5a	9	+	74968479	74968651	74970717	74970862	74963992	74964103	74977778	74977935	0.00371281	0.0210859	0.061
ENSMUSG00000051278	4930422G04Rik	3	+	127276057	127276243	127284363	127284487	127270545	127270619	127286501	127287088	0.003718	0.0211007	0.109
ENSMUSG00000029484	Anxa3	5	+	97259411	97259507	97263793	97263852	97257715	97257809	97267311	97267434	0.00372792	0.0211422	-0.059
ENSMUSG00000066568	Lsm14a	7	-	35142784	35142961	35150633	35150756	35142452	35142515	35156073	35156203	0.00374494	0.021224	-0.064
ENSMUSG00000000399	Ndufa9	6	-	126792138	126792230	126794325	126794423	126790515	126790657	126794808	126794979	0.0037527	0.0212383	0.079
ENSMUSG00000046138	9930021J03Rik	19	-	29818022	29818102	29828089	29829507	29809605	29809695	29860738	29860939	0.00375117	0.0212383	0.142
ENSMUSG00000060538	Tmem219	7	-	134035116	134035346	134040262	134040452	134032404	134032574	134040539	134040938	0.00376652	0.0212908	-0.082
ENSMUSG00000027288	Zfp106	2	-	120371578	120371640	120380966	120381051	120357621	120357958	120389422	120389579	0.00376721	0.0212908	0.078
ENSMUSG00000024293	Esco1	18	-	10585975	10586039	10593743	10595873	10584245	10584360	10596336	10596439	0.00378005	0.0213385	0.113
ENSMUSG00000037410	Tbc1d2b	9	-	90113497	90113992	90117144	90117338	90110315	90110433	90118276	90118387	0.00378402	0.0213385	-0.067
ENSMUSG00000038773	Kdm3b	18	+	34955328	34955434	34958938	34959013	34954103	34954217	34967894	34969143	0.00378281	0.0213385	0.054
ENSMUSG00000005803	Sqrdl	2	+	122618085	122618139	122623773	122623968	122613193	122613364	122625497	122625707	0.00378616	0.0213385	0.06
ENSMUSG00000041763	Tpp2	1	+	44037152	44037249	44038574	44038712	44035579	44035680	44039916	44040161	0.00379811	0.021391	0.1
ENSMUSG00000035778	Ggta1	2	-	35278751	35278932	35288033	35288152	35277699	35277788	35316714	35316969	0.00380438	0.0214115	0.082
ENSMUSG00000026309	Ilkap	1	-	93279880	93279968	93281141	93281235	93278427	93278549	93281816	93281923	0.00381639	0.0214642	-0.095
ENSMUSG00000033487	Fndc3a	14	-	72989560	72989798	72998872	72998949	72984381	72984651	73051822	73051898	0.0038212	0.0214764	0.117
ENSMUSG00000027361	Gabpb1	2	-	126464964	126465080	126472298	126472481	126454648	126456118	126475803	126475917	0.00382408	0.0214778	-0.05
ENSMUSG00000043535	Setx	2	+	28982393	28982583	28994739	28994959	28981371	28981483	28995788	28995908	0.0038349	0.0215088	0.099
ENSMUSG00000037949	Ano10	9	-	122172787	122172907	122180316	122180451	122170201	122170771	122181484	122181682	0.00383383	0.0215088	-0.081
ENSMUSG00000037110	Ralgapa2	2	-	146171121	146171305	146172444	146172582	146167713	146168485	146172851	146172920	0.0038611	0.0216373	0.125
ENSMUSG00000030047	Arhgap25	6	-	87438185	87438302	87445906	87446106	87426136	87426344	87482819	87483229	0.00386314	0.0216373	-0.063
ENSMUSG00000043909	Trp53bp1	2	-	121034090	121034240	121034816	121035088	121033434	121033865	121037005	121037158	0.00387191	0.0216715	-0.15
ENSMUSG00000026395	Ptprc	1	-	140016596	140016743	140019032	140019161	140013530	140013602	140022879	140022903	0.00388744	0.0217435	0.064
ENSMUSG00000027601	Mtfr1	3	+	19100025	19100167	19106451	19106550	19088109	19088288	19111467	19111583	0.00389415	0.021766	0.106
ENSMUSG00000044456	Rin3	12	+	103620762	103620894	103625763	103625927	103611779	103612088	103628033	103629065	0.00391966	0.0218936	0.083
ENSMUSG00000002205	Vrk3	7	+	52016247	52016312	52018360	52018427	52015069	52015264	52019494	52019579	0.00394862	0.0220401	0.121
ENSMUSG00000027423	Snx5	2	-	144082835	144083729	144084792	144084914	144081234	144081340	144086460	144086498	0.00395183	0.0220429	-0.052
ENSMUSG00000043241	Upf2	2	+	5948258	5948534	5950407	5950591	5947160	5947364	5955157	5955297	0.00397209	0.0221407	0.092
ENSMUSG00000026728	Vim	2	+	13497167	13497228	13500039	13500135	13495578	13496621	13500215	13500377	0.00397734	0.0221548	0.057
ENSMUSG00000058239	Usf2	7	-	31740308	31740459	31740818	31741019	31740124	31740212	31741167	31741286	0.00398101	0.02216	0.171
ENSMUSG00000020124	Usp15	10	-	122558627	122558731	122560991	122561141	122556164	122556253	122561569	122561685	0.00398987	0.0221941	0.067
ENSMUSG00000029554	Mad1l1	5	-	140608722	140608779	140619873	140620014	140593190	140593279	140669867	140670012	0.0040025	0.0222492	0.123
ENSMUSG00000029007	Agtrap	4	-	147456379	147456485	147458067	147458102	147455671	147455867	147462025	147462140	0.00402015	0.0223168	-0.071
ENSMUSG00000060131	Atp8b4	2	-	126231043	126231132	126240022	126240181	126223323	126223532	126249883	126249966	0.00401807	0.0223168	-0.077
ENSMUSG00000030748	Il4ra	7	+	132708065	132708241	132709150	132709238	132695784	132695842	132710669	132710811	0.00402867	0.0223336	0.059
ENSMUSG00000036427	Gpi1	7	-	35003316	35003361	35004049	35004121	35000974	35001028	35005632	35005779	0.00402659	0.0223336	-0.02
ENSMUSG00000030691	Fchsd2	7	+	108325657	108325734	108334901	108335046	108287664	108287710	108340180	108340314	0.00403199	0.0223367	-0.115
ENSMUSG00000024976	Shoc2	19	+	54061943	54062873	54077498	54077636	54018795	54018892	54092038	54092169	0.00403941	0.022349	0.031
ENSMUSG00000034563	Ccpg1	9	+	72853461	72853699	72858103	72858219	72849483	72849682	72859736	72861738	0.0040397	0.022349	0.025
ENSMUSG00000045374	Wdr81	11	-	75257756	75257936	75258199	75258345	75254445	75255591	75258905	75259595	0.00405262	0.0224052	0.123
ENSMUSG00000050721	Plekho2	9	-	65407226	65407331	65411690	65411810	65406425	65406524	65420786	65420936	0.00406066	0.0224313	0.074
ENSMUSG00000001632	Brpf1	6	+	113259796	113260402	113264584	113265544	113257174	113257563	113266521	113266684	0.00406287	0.0224313	0.071
ENSMUSG00000055541	Lair1	7	-	3962331	3962448	4007398	4007555	3962191	3962234	4014670	4014718	0.0040684	0.0224466	0.101
ENSMUSG00000023088	Abcc1	16	+	14389899	14390076	14391410	14391536	14361668	14361736	14394045	14394183	0.00409004	0.0225507	-0.089
ENSMUSG00000037373	Ctbp1	5	-	33591755	33591873	33592235	33592363	33590371	33591335	33593019	33593150	0.00409741	0.022576	0.059
ENSMUSG00000026353	Ubxn4	1	+	130166445	130166548	130169397	130169529	130162866	130162991	130171378	130171581	0.00410772	0.0226175	-0.125
ENSMUSG00000035762	Tmem161b	13	+	84431983	84432158	84432985	84433082	84426289	84426403	84434207	84435571	0.00411126	0.0226217	-0.131
ENSMUSG00000037706	Cd81	7	+	150252152	150252257	150252565	150252667	150251847	150251922	150253051	150253138	0.00412151	0.0226627	0.066
ENSMUSG00000019979	Apaf1	10	-	90483400	90483526	90486464	90486593	90481710	90481830	90494293	90494455	0.0041266	0.0226659	0.063
ENSMUSG00000037410	Tbc1d2b	9	-	90104505	90104691	90110315	90110433	90102610	90102732	90113497	90113992	0.00412766	0.0226659	0.067
ENSMUSG00000071454	Dtnb	12	+	3596648	3596862	3632809	3632964	3591905	3591986	3643916	3644022	0.00413274	0.0226784	-0.089
ENSMUSG00000021504	B4galt7	13	+	55708557	55708783	55710058	55710163	55705380	55705743	55710579	55711803	0.00415913	0.0228079	-0.151
ENSMUSG00000063511	Snrnp70	7	-	52636086	52636188	52639173	52639255	52632725	52632813	52642612	52642675	0.00416426	0.0228206	-0.118
ENSMUSG00000029169	Dhx15	5	-	52545275	52545466	52548693	52548816	52543048	52543218	52551468	52551660	0.00417091	0.0228416	0.076
ENSMUSG00000074582	Arfgef2	2	+	166680404	166680513	166681906	166682090	166678754	166678894	166684762	166684874	0.00417377	0.0228419	0.106
ENSMUSG00000036503	Rnf13	3	+	57572961	57573042	57583304	57583430	57568178	57568304	57600119	57600207	0.00419915	0.0229517	-0.08
ENSMUSG00000029550	Sppl3	5	+	115511570	115511648	115524823	115524912	115461145	115461624	115532229	115532349	0.0042023	0.0229517	0.112
ENSMUSG00000033684	Qsox1	1	-	157626568	157627068	157628404	157628584	157625288	157625981	157629654	157629802	0.00420106	0.0229517	0.027
ENSMUSG00000040687	Madd	2	-	90998561	90998645	90999361	90999462	90998141	90998300	91002184	91002391	0.00422351	0.023052	-0.079
ENSMUSG00000039515	Ppp2r4	2	+	30283835	30283922	30287480	30287606	30281918	30282016	30291083	30291201	0.00426457	0.0232605	-0.087
ENSMUSG00000000399	Ndufa9	6	-	126782489	126782566	126786236	126786339	126777557	126777653	126790515	126790657	0.00430234	0.0234351	-0.074
ENSMUSG00000040850	Psme4	11	+	30735335	30735467	30737281	30737491	30734273	30734369	30738884	30739021	0.00430157	0.0234351	-0.131
ENSMUSG00000069744	Psmb3	11	+	97568111	97568219	97572415	97572593	97565101	97565286	97573750	97573845	0.0043064	0.0234415	0.07
ENSMUSG00000020124	Usp15	10	-	122590096	122590183	122600648	122600710	122583849	122583994	122605282	122605428	0.0043394	0.0236053	0.052
ENSMUSG00000020437	Myo1g	11	-	6414469	6414540	6415851	6415997	6412465	6412540	6416081	6416306	0.00435809	0.0236911	0.075
ENSMUSG00000025498	Irf7	7	-	148450121	148450214	148450391	148450554	148449557	148449947	148450623	148450682	0.00436232	0.0236983	0.132
ENSMUSG00000065979	Cpped1	16	-	11828267	11828690	11887670	11887889	11803813	11805676	11909358	11909516	0.00438283	0.0237837	-0.179
ENSMUSG00000033826	Dnahc8	17	+	30893647	30893757	30895189	30895353	30891918	30892132	30896514	30896707	0.0043839	0.0237837	-0.115
ENSMUSG00000030079	Ruvbl1	6	+	88434401	88434465	88435706	88435905	88432956	88433106	88441509	88441612	0.00439522	0.0238292	0.084
ENSMUSG00000002055	Spag5	11	+	78128689	78128792	78129010	78129144	78128462	78128610	78129401	78129543	0.00440593	0.0238714	-0.091
ENSMUSG00000036792	Mbd5	2	+	48873773	48873845	48942109	48942172	48805662	48805695	48955236	48955329	0.00441713	0.0239161	-0.169
ENSMUSG00000029062	Cdk11b	4	+	155002804	155002932	155004302	155004441	155000882	155000998	155008197	155008334	0.00442385	0.0239365	0.048
ENSMUSG00000019790	Stxbp5	10	-	9528217	9528396	9528826	9529047	9519740	9519866	9531465	9531506	0.00443884	0.0240016	-0.053
ENSMUSG00000039242	B3galnt2	13	+	14063033	14063134	14067704	14067901	14058576	14058724	14072867	14072963	0.00444279	0.024007	0.113
ENSMUSG00000021488	Nsd1	13	+	55335255	55335391	55340050	55340223	55314564	55315511	55346878	55349438	0.00445745	0.0240635	-0.08
ENSMUSG00000020111	Micu1	10	+	59289936	59290074	59302422	59302531	59251626	59251824	59324310	59324400	0.00445917	0.0240635	0.061
ENSMUSG00000020076	Ddx50	10	-	62103492	62103610	62105523	62105702	62103194	62103380	62106044	62106120	0.00447919	0.0241555	0.087
ENSMUSG00000031328	Flna	X	-	71474098	71474260	71474357	71474531	71473659	71473863	71474719	71474848	0.0044904	0.0241999	-0.074
ENSMUSG00000021365	Nedd9	13	-	41433945	41434389	41521229	41521393	41413812	41413914	41582525	41582689	0.00449762	0.0242228	0.072
ENSMUSG00000029703	Lrwd1	5	-	136608844	136608949	136609174	136609315	136608175	136608298	136609803	136609920	0.00450561	0.0242337	-0.084
ENSMUSG00000021820	Camk2g	14	-	21585133	21585236	21585374	21585447	21584617	21584701	21589285	21589351	0.00450513	0.0242337	-0.124
ENSMUSG00000020608	Smc6	12	+	11298331	11298536	11301290	11301405	11297518	11297697	11301728	11301889	0.00451295	0.0242571	0.064
ENSMUSG00000022680	Pdxdc1	16	-	13843863	13843969	13845427	13845516	13840379	13840551	13847818	13847882	0.00455672	0.0244762	0.076
ENSMUSG00000037321	Tap1	17	+	34326374	34326505	34327507	34327713	34326122	34326237	34328273	34328471	0.00457876	0.0245621	-0.08
ENSMUSG00000038095	Sbno1	5	-	124860078	124860391	124864407	124864536	124858485	124858586	124875455	124875581	0.00457813	0.0245621	0.063
ENSMUSG00000036167	Pphln1	15	+	93271931	93272143	93290102	93290222	93254444	93254506	93295535	93295676	0.00458434	0.0245758	-0.06
ENSMUSG00000059883	Irak4	15	+	94382233	94382379	94384265	94384448	94378266	94378434	94385116	94385277	0.00461576	0.0247279	0.065
ENSMUSG00000063952	Brpf3	17	+	28960917	28961011	28965288	28965386	28958030	28958537	28968258	28968356	0.00462924	0.0247675	-0.105
ENSMUSG00000035248	Zcchc6	13	-	59906583	59906736	59909406	59909526	59903376	59903557	59910738	59910865	0.00462688	0.0247675	0.066
ENSMUSG00000021597	Ankrd32	13	-	77230445	77230604	77231618	77231672	77229565	77229729	77240182	77240317	0.00464971	0.0248607	-0.202
ENSMUSG00000024073	Birc6	17	+	75023090	75023246	75024445	75024579	75022248	75022432	75026301	75026455	0.00467014	0.0249207	0.071
ENSMUSG00000042700	Sipa1l1	12	+	83335449	83335515	83412335	83412396	83271163	83271397	83441648	83443482	0.00466824	0.0249207	-0.066
ENSMUSG00000025041	Nt5c2	19	-	46978367	46978463	46998751	46998825	46973292	46973384	47025335	47025455	0.0046672	0.0249207	0.076
ENSMUSG00000021115	Vrk1	12	+	107289144	107289214	107294230	107294323	107281046	107281102	107296052	107296185	0.00467514	0.024931	-0.054
ENSMUSG00000012640	Zfp715	7	-	50556980	50557107	50566400	50566555	50551892	50555546	50568473	50568625	0.00468244	0.0249536	-0.136
ENSMUSG00000058600	Rpl30	15	-	34370986	34371117	34372389	34372535	34370259	34370359	34372779	34372832	0.00476999	0.0253889	0.114
ENSMUSG00000074497	A430078G23Rik	8	+	3364627	3364752	3380257	3380520	3353436	3353730	3381832	3381980	0.00477038	0.0253889	-0.075
ENSMUSG00000070738	Dgkd	1	+	89830968	89831076	89831912	89832026	89830680	89830777	89832858	89832993	0.00480556	0.0255594	-0.084
ENSMUSG00000022952	Runx1	16	-	92644398	92644590	92668952	92669057	92613843	92614005	92689220	92689377	0.00481508	0.0255933	-0.1
ENSMUSG00000002320	Tm9sf1	14	-	56256695	56256969	56259221	56259407	56254801	56255449	56259803	56260425	0.00482442	0.0256262	0.095
ENSMUSG00000031303	Map3k15	X	+	156557441	156557655	156559577	156559690	156556472	156556578	156560293	156560394	0.00484385	0.0257126	0.11
ENSMUSG00000021952	Xpo4	14	-	58261918	58262060	58262171	58262326	58257055	58257194	58267255	58267361	0.0048559	0.0257597	0.042
ENSMUSG00000058594	Fbxo18	2	-	11673077	11673199	11673293	11673393	11671157	11671233	11677267	11677404	0.00485989	0.0257641	0.076
ENSMUSG00000042410	Agps	2	+	75696955	75697035	75699990	75700071	75695073	75695145	75704803	75704929	0.00486874	0.0257941	-0.052
ENSMUSG00000021068	Nin	12	-	71191522	71191604	71203637	71203841	71179098	71179268	71212422	71212469	0.00488148	0.0258362	0.024
ENSMUSG00000001424	Snd1	6	+	28478912	28479019	28481408	28481499	28477576	28477735	28495484	28495598	0.00488304	0.0258362	-0.069
ENSMUSG00000019731	Slc35e1	8	-	75008559	75008805	75012019	75012145	75001894	75007892	75013350	75013488	0.00489492	0.0258823	0.067
ENSMUSG00000031387	Renbp	X	-	71175343	71175419	71175567	71175601	71175019	71175192	71175746	71175856	0.00491399	0.0259662	-0.085
ENSMUSG00000022377	Asap1	15	-	64040045	64040118	64143910	64144037	64023045	64023191	64181389	64181475	0.00492528	0.0260089	-0.047
ENSMUSG00000022359	Wdyhv1	15	+	57982160	57982211	57985134	57985259	57979888	57979988	57989456	57990207	0.00493603	0.026015	-0.139
ENSMUSG00000033382	Trappc8	18	-	20979378	20979524	20983467	20983569	20977724	20977814	20986969	20987149	0.00493327	0.026015	0.088
ENSMUSG00000024989	Cep55	19	+	38145560	38145632	38146254	38146380	38144129	38144440	38147787	38148915	0.0049337	0.026015	0.106
ENSMUSG00000055013	Agap1	1	+	91685737	91685899	91731008	91731163	91640302	91640471	91734286	91734377	0.0049461	0.0260512	-0.051
ENSMUSG00000023286	Ube2j2	4	+	155323115	155323246	155325580	155325621	155320363	155320526	155329342	155329445	0.00496541	0.0261359	0.088
ENSMUSG00000039367	Sec24c	14	+	21502309	21502684	21503106	21503243	21501900	21502073	21505730	21505842	0.00497886	0.0261898	0.082
ENSMUSG00000068040	Tm9sf4	2	+	153004624	153004738	153008123	153008223	152987283	152987307	153012998	153013167	0.0049872	0.0262166	-0.057
ENSMUSG00000031392	Irak1	X	-	71265238	71265304	71265666	71265874	71263468	71263705	71266281	71266400	0.00499496	0.0262405	-0.081
ENSMUSG00000007891	Ctsd	7	-	149563237	149563360	149566670	149566897	149562930	149563075	149568496	149568615	0.00500218	0.0262445	-0.055
ENSMUSG00000031360	Ctps2	X	+	159372218	159372307	159374642	159374737	159369558	159369691	159379578	159379641	0.00499913	0.0262445	-0.088
ENSMUSG00000026648	Dclre1c	2	+	3342635	3342687	3346539	3346624	3341473	3341598	3351018	3351078	0.00501408	0.02629	0.053
ENSMUSG00000029647	Pan3	5	+	148278511	148278673	148331080	148331328	148266693	148266764	148333405	148333510	0.00502853	0.0263487	0.079
ENSMUSG00000033364	Usp37	1	-	74524620	74524705	74526225	74526323	74521559	74521718	74532554	74532629	0.00503654	0.0263737	-0.091
ENSMUSG00000022684	Bfar	16	+	13687483	13687688	13688848	13689018	13685154	13685491	13692525	13692670	0.00504273	0.0263891	-0.15
ENSMUSG00000030924	2610020H08Rik	7	+	126967269	126967408	126967558	126967653	126962945	126963061	126969049	126969152	0.00504719	0.0263954	0.145
ENSMUSG00000017707	Serinc3	2	-	163454862	163454953	163456661	163456831	163453607	163453788	163457841	163457979	0.00505153	0.0264012	0.087
ENSMUSG00000020246	Hcfc2	10	+	82197094	82197226	82201023	82201209	82195347	82195421	82201724	82204140	0.00506589	0.0264332	0.079
ENSMUSG00000028013	Ppa2	3	+	132993356	132993476	133002226	133002313	132989611	132989665	133011027	133011154	0.00506182	0.0264332	-0.057
ENSMUSG00000031389	Arhgap4	X	-	71143092	71143227	71143307	71143385	71142891	71142997	71143470	71143531	0.00506743	0.0264332	-0.048
ENSMUSG00000032872	Cyb5r4	9	+	86942308	86942341	86943936	86944059	86937614	86937708	86950599	86950740	0.00514483	0.0268198	-0.141
ENSMUSG00000039109	F13a1	13	-	37063816	37063935	37080702	37080954	37059886	37059994	37117539	37117728	0.00517181	0.0269431	-0.063
ENSMUSG00000024953	Prdx5	19	-	6981731	6981770	6982031	6982163	6981555	6981617	6982471	6982606	0.00520337	0.0270902	0.021
ENSMUSG00000031660	Brd7	8	-	90860979	90861036	90863307	90863419	90858003	90858115	90866633	90866769	0.00522448	0.0271827	-0.111
ENSMUSG00000034484	Snx2	18	+	53354083	53354247	53357508	53357575	53349308	53349426	53357839	53357883	0.00525137	0.0273051	0.045
ENSMUSG00000000902	Smarcb1	10	-	75377808	75377938	75379544	75379656	75374263	75374401	75384047	75384359	0.0052633	0.0273496	-0.082
ENSMUSG00000020380	Rad50	11	-	53499651	53499809	53501596	53501779	53497627	53497803	53505614	53505821	0.00529324	0.0274876	0.102
ENSMUSG00000068329	Htra2	6	-	83003031	83003064	83003322	83003517	83002691	83002797	83003606	83003811	0.00532096	0.0276111	0.13
ENSMUSG00000021156	Zmynd11	13	-	9720018	9720178	9734577	9734712	9697873	9697951	9764300	9764406	0.00532381	0.0276111	-0.046
ENSMUSG00000073468	Sft2d1	17	+	8511708	8511795	8512283	8512366	8503966	8504150	8513464	8513546	0.00534683	0.0277128	0.096
ENSMUSG00000051506	Wdfy4	14	-	33786721	33786872	33787340	33787553	33784763	33784948	33788340	33788432	0.00536631	0.0277783	0.076
ENSMUSG00000027006	Dnajc10	2	+	80180629	80180757	80180968	80181085	80175609	80175724	80184073	80184175	0.00536369	0.0277783	0.083
ENSMUSG00000039298	Cdk5rap2	4	-	70010177	70010279	70013702	70013822	69998374	69998593	70014643	70014685	0.00537493	0.0278052	-0.077
ENSMUSG00000039637	Coro7	16	-	4628675	4628811	4629055	4629172	4628183	4628275	4630187	4630277	0.00539816	0.0279076	-0.08
ENSMUSG00000030590	Fam98c	7	-	29939634	29939712	29940170	29940376	29939437	29939554	29940693	29940828	0.00546127	0.0282087	0.102
ENSMUSG00000031608	Galnt7	8	-	60021308	60021491	60021631	60021814	60018816	60018934	60024465	60024596	0.00546333	0.0282087	-0.148
ENSMUSG00000030982	9030624J02Rik	7	+	125903674	125903759	125909878	125909938	125897319	125897448	125916534	125916631	0.0054696	0.0282231	0.096
ENSMUSG00000032096	Arcn1	9	-	44566963	44567143	44568044	44568308	44566643	44566849	44575752	44575928	0.00550487	0.0283871	0.056
ENSMUSG00000025701	Alox5	6	-	116363755	116363838	116364540	116364627	116363459	116363581	116365391	116365595	0.00552671	0.0284817	-0.056
ENSMUSG00000036893	Ehmt1	2	-	24732974	24733146	24739665	24740222	24719291	24719428	24742522	24742589	0.00553899	0.0285269	0.128
ENSMUSG00000037533	Rapgef6	11	+	54359874	54359931	54366291	54366375	54357080	54357151	54374826	54375098	0.00555168	0.0285741	-0.129
ENSMUSG00000042292	Mkl1	15	-	80850594	80850744	80851182	80851358	80848643	80848909	80852826	80852988	0.00557364	0.028669	0.085
ENSMUSG00000039530	Tusc3	8	+	40130675	40130816	40159978	40160068	40126244	40126362	40189582	40189646	0.00558432	0.0287058	0.124
ENSMUSG00000086425	F730016J06Rik	2	+	27965674	27965848	27976995	27977190	27955319	27955525	27977467	27977593	0.00558986	0.028716	0.057
ENSMUSG00000032739	Pram1	17	+	33777408	33778861	33778934	33779001	33775000	33775122	33779074	33779151	0.0055968	0.0287336	-0.058
ENSMUSG00000058761	Rnf169	7	-	107083671	107083790	107091468	107091615	107075602	107075702	107103976	107104050	0.00560043	0.028734	-0.116
ENSMUSG00000019188	H13	2	+	152514572	152514698	152515579	152515637	152514398	152514484	152517528	152517612	0.00560847	0.0287571	0.066
ENSMUSG00000047213	Ythdf3	3	+	16083921	16083946	16086966	16087115	16083235	16083520	16089477	16089563	0.00563639	0.0288821	0.029
ENSMUSG00000010406	Mrpl52	14	+	55046007	55046075	55047420	55047485	55045870	55045928	55048418	55048587	0.00564111	0.028888	0.032
ENSMUSG00000018008	Cyth4	15	+	78441878	78442027	78446146	78446258	78440191	78440304	78448805	78448882	0.00566528	0.0289935	0.06
ENSMUSG00000051506	Wdfy4	14	-	33784763	33784948	33786721	33786872	33784008	33784167	33787340	33787553	0.00567933	0.0290472	-0.111
ENSMUSG00000038346	Zfp384	6	+	124974050	124974288	124974522	124974570	124973696	124973767	124974763	124975100	0.00568703	0.0290682	-0.07
ENSMUSG00000027809	Etfdh	3	-	79413720	79413889	79415833	79415977	79409551	79409734	79417543	79417684	0.00571251	0.0291801	0.084
ENSMUSG00000021357	Exoc2	13	-	31003038	31003119	31019176	31019290	30998600	30998746	31027363	31027490	0.00573592	0.0292446	0.073
ENSMUSG00000029275	Gfi1	5	-	108150138	108150335	108150394	108150883	108149128	108149294	108152242	108152428	0.0057339	0.0292446	0.082
ENSMUSG00000034566	Atp5h	11	-	115279152	115279249	115279699	115279830	115278166	115278238	115281205	115281276	0.0057348	0.0292446	0.063
ENSMUSG00000042185	Nfrkb	9	+	31204378	31204722	31205304	31205378	31203907	31204082	31206144	31206229	0.00574515	0.0292733	0.149
ENSMUSG00000025220	Mgea5	19	-	45841883	45842497	45844540	45844699	45839939	45840114	45846171	45846456	0.00578354	0.0294504	-0.111
ENSMUSG00000018654	Ikzf1	11	+	11607787	11607907	11654009	11654177	11600207	11600261	11661221	11661356	0.0057946	0.0294883	-0.035
ENSMUSG00000021311	Mtr	13	-	12282470	12282671	12285880	12286077	12281613	12281806	12287504	12287660	0.00582732	0.0296362	-0.12
ENSMUSG00000026177	Slc11a1	1	+	74431270	74431344	74431714	74431868	74430597	74430747	74431966	74432636	0.00587874	0.0298603	-0.066
ENSMUSG00000004565	Pnpla6	8	+	3531637	3531761	3532002	3532116	3531428	3531560	3532351	3532427	0.00587656	0.0298603	0.151
ENSMUSG00000003660	Snrnp200	2	+	127050818	127050929	127051741	127051873	127050316	127050466	127052030	127052219	0.00590643	0.0299822	-0.06
ENSMUSG00000002428	Hltf	3	+	19998079	19998215	20005644	20005769	19992677	19992816	20006353	20006532	0.00591297	0.0299967	-0.082
ENSMUSG00000005533	Igf1r	7	+	75148695	75149241	75309878	75310191	75097712	75097838	75314782	75314934	0.00592061	0.0300167	0.061
ENSMUSG00000021068	Nin	12	-	71136143	71136257	71139525	71139738	71132643	71132766	71141573	71141643	0.00593158	0.0300536	-0.052
ENSMUSG00000022280	Rnf19a	15	-	36189769	36189978	36195030	36195786	36184137	36184282	36212666	36212902	0.00593637	0.0300591	0.076
ENSMUSG00000031303	Map3k15	X	+	156554450	156554625	156555586	156555772	156553816	156553982	156556472	156556578	0.0059451	0.0300846	0.124
ENSMUSG00000034867	Ankrd27	7	+	36405561	36405681	36407323	36407368	36405376	36405436	36410665	36410785	0.00595851	0.0301337	-0.131
ENSMUSG00000036291	Mudeng	14	+	49700685	49700804	49703533	49703630	49700510	49700596	49705919	49707398	0.00597121	0.0301791	0.116
ENSMUSG00000000157	Itgb2l	16	-	96657226	96657397	96658876	96659057	96656191	96656349	96660070	96660159	0.00598908	0.0302318	0.055
ENSMUSG00000033792	Atp7a	X	+	103310428	103310575	103313590	103313733	103305099	103305316	103315573	103315777	0.00598874	0.0302318	-0.127
ENSMUSG00000075411	Bin2	15	-	100487140	100487235	100487490	100487545	100486625	100486721	100492947	100493028	0.00599754	0.0302558	-0.063
ENSMUSG00000037112	Sik2	9	-	50702062	50702186	50703448	50704066	50700905	50701494	50704748	50704840	0.00602768	0.0303741	-0.165
ENSMUSG00000037902	Sirpa	2	+	129434639	129434996	129453681	129453721	129418940	129419430	129455662	129457964	0.00602847	0.0303741	0.091
ENSMUSG00000039187	Fanci	7	+	86544021	86544094	86546710	86546841	86540778	86540881	86547154	86547311	0.00603854	0.030406	-0.15
ENSMUSG00000002395	Use1	8	+	73891542	73891592	73891668	73891747	73891133	73891268	73891857	73892010	0.00605078	0.0304487	0.067
ENSMUSG00000030468	Siglecg	7	+	50666312	50666576	50666783	50666831	50664612	50664891	50666931	50667189	0.00606584	0.0305056	0.118
ENSMUSG00000017707	Serinc3	2	-	163451988	163452213	163453607	163453788	163451275	163451315	163454862	163454953	0.00607523	0.0305192	-0.062
ENSMUSG00000021493	Pdlim7	13	-	55607666	55607728	55608690	55608727	55607294	55607529	55608848	55608985	0.00607605	0.0305192	-0.114
ENSMUSG00000042688	Mapk6	9	-	75241171	75241336	75243316	75243461	75237973	75238175	75245385	75246558	0.00608938	0.0305672	-0.097
ENSMUSG00000062234	Gak	5	-	109014359	109014553	109020163	109020243	109011688	109012168	109020668	109020786	0.00609753	0.0305781	-0.054
ENSMUSG00000038697	Taf5l	8	-	126526876	126527601	126532090	126532195	126520217	126522006	126533588	126533733	0.00609906	0.0305781	0.089
ENSMUSG00000002963	Pnkp	7	+	52113532	52114119	52115729	52115801	52112708	52112924	52116232	52116281	0.00610922	0.0306101	0.043
ENSMUSG00000031813	Fam125a	8	+	74067031	74067130	74067285	74067382	74066828	74066956	74069122	74069249	0.00612483	0.0306694	0.076
ENSMUSG00000002428	Hltf	3	+	19998079	19998215	19999775	19999955	19992677	19992816	20005644	20005769	0.00615249	0.0307511	-0.123
ENSMUSG00000030279	5730419I09Rik	6	-	142966402	142966593	142977679	142977766	142961721	142961868	142978092	142978180	0.00615244	0.0307511	-0.1
ENSMUSG00000027715	Ccna2	3	-	36465462	36465596	36465921	36466035	36463787	36465204	36466645	36466853	0.00614939	0.0307511	0.066
ENSMUSG00000023883	Phf10	17	-	15083203	15083392	15083659	15083768	15082013	15082189	15087564	15087720	0.00616369	0.0307882	-0.072
ENSMUSG00000024539	Ptpn2	18	-	67848544	67848643	67871490	67871581	67841096	67841231	67884095	67884227	0.00618776	0.0308894	0.07
ENSMUSG00000079557	2016-03-02	17	-	33832981	33833191	33839957	33840153	33828963	33829098	33846689	33846917	0.00620586	0.0309607	0.068
ENSMUSG00000026977	2016-03-07	2	+	60070256	60070424	60071955	60073054	60067740	60067936	60074810	60074983	0.00628269	0.0313248	0.072
ENSMUSG00000059796	Eif4a1	11	-	69483634	69483774	69484116	69484249	69482579	69482748	69484429	69484478	0.00629992	0.0313914	0.065
ENSMUSG00000037172	E330009J07Rik	6	-	40368490	40368644	40372724	40372883	40361604	40361743	40373722	40373822	0.00632587	0.0315014	-0.082
ENSMUSG00000037172	E330009J07Rik	6	-	40361604	40361743	40368490	40368644	40359340	40359472	40372724	40372883	0.00637552	0.0317292	-0.098
ENSMUSG00000038578	Susd1	4	-	59393732	59393830	59403444	59403624	59392470	59392657	59424141	59424321	0.00638873	0.0317755	-0.08
ENSMUSG00000032740	Ccdc88a	11	+	29385824	29386011	29389581	29389727	29382597	29382741	29393699	29393792	0.00640402	0.0318127	0.148
ENSMUSG00000037669	1110057K04Rik	12	+	8275169	8275404	8282613	8282696	8245248	8245421	8290705	8292564	0.00640161	0.0318127	0.106
ENSMUSG00000038241	Cep250	2	+	155801819	155801947	155802124	155802294	155801406	155801600	155804879	155805047	0.00643316	0.0319378	-0.108
ENSMUSG00000027010	Slc25a12	2	-	71162032	71162172	71171661	71171777	71153039	71153186	71181946	71182089	0.00644117	0.0319581	0.083
ENSMUSG00000020901	Pik3r5	11	+	68307043	68307169	68307656	68307785	68306577	68306740	68307963	68308057	0.00645187	0.0319917	-0.072
ENSMUSG00000047045	Tmem164	X	+	139240532	139240611	139267043	139267144	139205509	139205576	139268727	139268936	0.00646264	0.0320255	0.052
ENSMUSG00000038671	Arfrp1	2	-	181095705	181096177	181098718	181098801	181094343	181094444	181099015	181099103	0.00647263	0.0320555	-0.12
ENSMUSG00000052712	BC004004	17	+	29419004	29419212	29430951	29431106	29414801	29414892	29431219	29431359	0.00648333	0.0320889	-0.074
ENSMUSG00000032053	Pou2af1	9	+	51040336	51040467	51040952	51040995	51021794	51021906	51041082	51041348	0.00648826	0.0320938	-0.221
ENSMUSG00000032479	Mtap4	9	+	109881353	109881595	109902275	109902344	109833961	109834444	109928604	109928727	0.00650093	0.0321369	0.051
ENSMUSG00000031575	Ash2l	8	-	26946471	26946560	26950214	26950360	26945431	26945526	26950483	26950549	0.00651568	0.0321902	0.087
ENSMUSG00000031634	Ufsp2	8	+	47065926	47065993	47068876	47069034	47065668	47065846	47069394	47069587	0.0065562	0.0323707	-0.094
ENSMUSG00000035365	4930547N16Rik	10	-	87573043	87573125	87577265	87577446	87556339	87556472	87587552	87587707	0.006569	0.0324088	0.148
ENSMUSG00000046138	9930021J03Rik	19	-	29797879	29797995	29809605	29809695	29795075	29795263	29818022	29818102	0.00657189	0.0324088	-0.095
ENSMUSG00000040747	Cd53	3	-	106570843	106570918	106571715	106571904	106570244	106570340	106573599	106573678	0.00658609	0.0324592	0.097
ENSMUSG00000022312	Eif3h	15	-	51619451	51619584	51621538	51621659	51618103	51618371	51627933	51628083	0.0065981	0.0324987	0.065
ENSMUSG00000052337	Immt	6	+	71794632	71794706	71796279	71796469	71781373	71781509	71801765	71801874	0.00662149	0.0325853	0.075
ENSMUSG00000012114	Med15	16	-	17674497	17674751	17680641	17680854	17673161	17673491	17683251	17683281	0.00662371	0.0325853	0.123
ENSMUSG00000038831	Ralgps1	2	-	33180172	33180223	33196232	33196353	33140344	33140428	33226789	33226990	0.00664588	0.0326746	0.154
ENSMUSG00000021140	Pcnx	12	+	83060980	83061091	83063624	83063716	83059669	83059841	83065024	83065134	0.00668276	0.032836	-0.12
ENSMUSG00000034445	Cybasc3	19	+	10659671	10659880	10661180	10661335	10656650	10656986	10662311	10662468	0.00669165	0.0328599	0.081
ENSMUSG00000030509	Asb7	7	-	73804535	73805141	73823042	73823131	73789450	73792811	73823965	73824227	0.00669667	0.0328647	0.097
ENSMUSG00000020114	Cand1	10	-	118643771	118643879	118645082	118645247	118636310	118640261	118645328	118645498	0.00678956	0.0333004	-0.089
ENSMUSG00000026663	Atf6	1	-	172729744	172729876	172745553	172745645	172724787	172724901	172749377	172749563	0.0068028	0.0333452	0.069
ENSMUSG00000062866	Phactr2	10	-	12973147	12973685	12986778	12986859	12966807	12967001	13011600	13011768	0.00680731	0.0333472	-0.06
ENSMUSG00000029174	Tbc1d1	5	+	64707592	64707754	64715689	64715848	64702297	64702483	64724585	64724830	0.00681849	0.0333771	0.081
ENSMUSG00000025871	4833439L19Rik	13	-	54660558	54660685	54663053	54663232	54657554	54658012	54666542	54666652	0.00682163	0.0333771	0.041
ENSMUSG00000058239	Usf2	7	-	31740124	31740171	31740899	31741019	31739762	31739821	31741167	31741286	0.00685017	0.0334966	0.052
ENSMUSG00000060073	Psma3	12	+	72085479	72085581	72085658	72085732	72084305	72084429	72087849	72087922	0.00688864	0.0336446	-0.062
ENSMUSG00000030214	Plbd1	6	-	136565722	136565923	136582951	136583096	136565447	136565588	136584012	136584153	0.00689286	0.0336446	0.076
ENSMUSG00000037148	Arhgap10	8	-	79956638	79956710	79974591	79974653	79950228	79950330	79974726	79974822	0.00688951	0.0336446	0.153
ENSMUSG00000031400	G6pdx	X	-	71656903	71656997	71657304	71657430	71656596	71656783	71657657	71657816	0.00692449	0.0337787	-0.053
ENSMUSG00000033712	2610301G19Rik	14	-	70551686	70551778	70552179	70552271	70551367	70551482	70552470	70552564	0.0069311	0.0337907	-0.107
ENSMUSG00000024976	Shoc2	19	+	54077498	54077636	54092038	54092169	54061943	54062873	54100839	54101028	0.00695502	0.0338741	0.062
ENSMUSG00000040383	Aqr	2	-	113971363	113971466	113972624	113972728	113968723	113968844	113974674	113974788	0.00695654	0.0338741	0.096
ENSMUSG00000070733	Fryl	5	-	73432584	73432832	73438758	73438923	73426184	73426392	73441540	73441744	0.00698924	0.0339722	-0.078
ENSMUSG00000062901	Klhl24	16	+	20106735	20107716	20114633	20114818	20102064	20102127	20115956	20116075	0.00698188	0.0339722	-0.054
ENSMUSG00000033720	Sfxn5	6	-	85186833	85186949	85206336	85206427	85184756	85184842	85217865	85217931	0.00698559	0.0339722	-0.108
ENSMUSG00000030707	Coro1a	7	-	133845303	133845433	133846489	133846709	133845031	133845216	133848165	133848268	0.00710804	0.0344938	-0.016
ENSMUSG00000014496	Ankrd28	14	-	32568918	32568989	32577439	32577518	32561828	32562029	32592107	32592191	0.00710625	0.0344938	-0.059
ENSMUSG00000049106	Dcaf5	12	-	81500935	81500972	81505541	81505685	81499755	81499895	81537171	81537588	0.00710927	0.0344938	-0.113
ENSMUSG00000022139	Mbnl2	14	+	120784612	120784813	120788121	120788385	120778371	120778536	120795672	120795826	0.00711632	0.0345074	0.079
ENSMUSG00000040560	Wdr7	18	+	63955811	63955935	63984778	63984892	63953878	63953997	64024938	64025160	0.00714749	0.0346378	0.087
ENSMUSG00000075415	Fnbp1	2	-	30952613	30952670	30960761	30960877	30951546	30951694	30997298	30997475	0.00716511	0.0347025	0.078
ENSMUSG00000032175	Tyk2	9	-	20920576	20920685	20925835	20926202	20920278	20920474	20928420	20928653	0.00722355	0.0349536	-0.075
ENSMUSG00000029192	Tbc1d14	5	-	36861921	36862028	36885825	36885946	36856687	36856768	36913944	36914686	0.00722675	0.0349536	-0.083
ENSMUSG00000012535	Tnpo3	6	-	29532165	29532309	29536037	29536194	29529520	29529696	29538022	29538096	0.00722985	0.0349536	0.128
ENSMUSG00000058239	Usf2	7	-	31740124	31740212	31740899	31741019	31739762	31739821	31741167	31741286	0.00729371	0.0352414	0.077
ENSMUSG00000021669	Col4a3bp	13	+	97398967	97399100	97400715	97400786	97394649	97394745	97404027	97404156	0.00730179	0.0352594	0.084
ENSMUSG00000028859	Csf3r	4	+	125709355	125709543	125711413	125711583	125709041	125709165	125711665	125711819	0.00730806	0.0352688	-0.053
ENSMUSG00000021000	Ctage5	12	+	60275092	60275175	60277317	60277446	60273511	60273579	60280836	60280995	0.00732743	0.0353311	-0.047
ENSMUSG00000002204	Napsa	7	+	51837052	51837171	51837711	51837911	51836790	51836914	51840368	51840491	0.00732968	0.0353311	-0.059
ENSMUSG00000026977	2016-03-07	2	+	60070256	60070424	60071990	60073054	60067740	60067936	60074810	60074983	0.00734537	0.0353439	0.071
ENSMUSG00000001741	Il16	7	-	90797224	90797326	90799390	90799559	90794811	90795070	90800388	90801472	0.00734037	0.0353439	-0.054
ENSMUSG00000034484	Snx2	18	+	53349308	53349426	53357508	53357575	53336018	53336141	53357839	53357883	0.00734433	0.0353439	0.039
ENSMUSG00000031328	Flna	X	-	71473190	71473313	71473659	71473863	71472829	71473096	71474098	71474260	0.00735571	0.0353727	0.063
ENSMUSG00000031703	Itfg1	8	-	88260023	88260067	88264126	88264277	88256271	88256350	88288133	88288306	0.00737219	0.035431	0.069
ENSMUSG00000021996	Esd	14	+	75143025	75143145	75144454	75144553	75141820	75141945	75145356	75145524	0.00742102	0.0356446	-0.065
ENSMUSG00000024997	Prdx3	19	-	60947322	60947464	60949030	60949166	60945906	60946042	60950334	60950459	0.00745312	0.0357776	0.115
ENSMUSG00000019907	Ppp1r12a	10	+	107689812	107689980	107690380	107690551	107688895	107689000	107696811	107696902	0.00750868	0.0360231	0.055
ENSMUSG00000022237	Ankrd33b	15	-	31234746	31234887	31254840	31254970	31221234	31227739	31296793	31297481	0.00755394	0.0362188	0.11
ENSMUSG00000025701	Alox5	6	-	116363755	116363934	116364540	116364627	116363459	116363581	116365391	116365595	0.00759178	0.0363788	-0.06
ENSMUSG00000038056	Mll3	5	-	24880307	24880385	24881159	24881273	24878583	24879287	24881693	24881845	0.00763966	0.0365317	0.065
ENSMUSG00000011960	Ccnt1	15	-	98376954	98377025	98379096	98379142	98374569	98375039	98382344	98382407	0.00764355	0.0365317	-0.081
ENSMUSG00000022110	Sucla2	14	+	73979162	73979291	73981485	73981624	73968668	73968831	73990563	73990725	0.00763336	0.0365317	0.064
ENSMUSG00000030774	Pak1	7	+	105037466	105037530	105047034	105047147	105034807	105034982	105048849	105048967	0.0076313	0.0365317	-0.062
ENSMUSG00000039844	Rapgef1	2	+	29534652	29534789	29541624	29541803	29475239	29475583	29544626	29544783	0.00764617	0.0365317	-0.086
ENSMUSG00000020687	Cdc27	11	-	104389891	104390046	104390654	104390752	104389576	104389788	104393043	104393169	0.00766258	0.0365886	0.07
ENSMUSG00000020412	Ascc2	11	+	4540385	4540483	4546564	4546723	4537749	4537825	4547065	4547236	0.00766965	0.0366009	-0.07
ENSMUSG00000039159	Ube2h	6	-	30191371	30191424	30192537	30192577	30171667	30171796	30210928	30211003	0.0077221	0.0368194	0.041
ENSMUSG00000030142	Clec4e	6	-	123236225	123236377	123236449	123236536	123235486	123235602	123238911	123239007	0.00772452	0.0368194	0.07
ENSMUSG00000009470	Tnpo1	13	-	99622809	99622905	99623354	99623453	99620062	99620138	99625097	99625185	0.00773097	0.0368286	0.075
ENSMUSG00000040652	Oaz2	9	+	65534002	65534160	65535604	65535780	65524392	65524572	65536901	65538073	0.00773983	0.0368492	-0.1
ENSMUSG00000030279	5730419I09Rik	6	-	143015575	143015661	143021062	143021214	143010272	143010381	143026782	143026981	0.00777643	0.0369369	-0.096
ENSMUSG00000025451	Paip1	13	+	120218966	120219136	120226775	120226961	120217939	120218219	120229565	120229678	0.00777282	0.0369369	-0.04
ENSMUSG00000030287	Itpr2	6	-	146324313	146324499	146324584	146324704	146322885	146323137	146327866	146328039	0.00777386	0.0369369	0.09
ENSMUSG00000020788	Atp2a3	11	+	72786495	72786581	72788687	72789152	72786323	72786404	72790639	72790728	0.00776779	0.0369369	-0.055
ENSMUSG00000037822	1110003E01Rik	5	-	65851762	65851811	65859631	65859740	65844424	65844567	65883974	65884290	0.00778194	0.0369415	0.066
ENSMUSG00000030528	Blm	7	-	87614475	87614666	87618914	87619110	87611660	87611799	87625220	87625381	0.00779191	0.0369672	0.085
ENSMUSG00000024193	Phf1	17	+	27073231	27073336	27073715	27073810	27073068	27073136	27073998	27074079	0.00781123	0.0370373	-0.151
ENSMUSG00000020166	Cnot2	10	-	115954372	115954439	115986088	115986231	115938247	115938373	116018508	116018549	0.00782576	0.0370629	0.076
ENSMUSG00000024667	Tmem216	19	-	10626262	10626464	10629018	10629111	10625447	10625530	10629552	10629654	0.00782289	0.0370629	0.06
ENSMUSG00000079557	2016-03-02	17	-	33839957	33840153	33846689	33846917	33831161	33833191	33855490	33855602	0.00784105	0.0371137	0.081
ENSMUSG00000021686	Ap3b1	13	+	95301936	95302021	95312733	95312831	95298119	95298351	95317709	95317848	0.00787149	0.0372361	0.074
ENSMUSG00000033411	Ctdspl2	2	+	121804627	121804777	121806887	121807100	121803066	121803205	121812684	121812763	0.00789472	0.0373242	-0.074
ENSMUSG00000024691	Fam111a	19	+	12651579	12651660	12658412	12658612	12648012	12648070	12661324	12664252	0.00790818	0.0373662	-0.053
ENSMUSG00000052331	Ankrd44	1	-	54835130	54835201	54849296	54849375	54823627	54823828	54885455	54885539	0.00792722	0.0374344	-0.06
ENSMUSG00000015950	Ncf1	5	-	134699265	134699383	134701105	134701213	134698551	134698659	134701544	134701667	0.00793748	0.0374393	0.046
ENSMUSG00000024006	Stk38	17	-	29111226	29111322	29111490	29111614	29109989	29110084	29112763	29112881	0.00793743	0.0374393	-0.057
ENSMUSG00000028760	Eif4g3	4	+	137653159	137653274	137659229	137659327	137652666	137652846	137661228	137661351	0.00794302	0.0374437	0.083
ENSMUSG00000029202	Pds5a	5	-	66010858	66011004	66011788	66011851	66010182	66010291	66014218	66014338	0.00794769	0.037444	-0.07
ENSMUSG00000028820	Sfpq	4	+	126700059	126700248	126700510	126700812	126698567	126699464	126700917	126701013	0.00795808	0.0374712	-0.053
ENSMUSG00000037965	Zc3h7a	16	-	11151231	11151418	11153151	11153356	11150687	11150849	11156112	11156393	0.00804446	0.037856	0.067
ENSMUSG00000027109	Sp3	2	-	72808211	72809571	72816954	72817086	72778599	72778796	72817543	72817689	0.00806246	0.0379188	0.105
ENSMUSG00000038056	Mll3	5	-	24880307	24880382	24881159	24881273	24878583	24879287	24881693	24881845	0.00807488	0.0379552	0.065
ENSMUSG00000026349	Ccnt2	1	+	129691831	129691894	129694417	129694463	129689934	129689995	129695966	129696130	0.00808179	0.0379657	-0.115
ENSMUSG00000028098	Rnf115	3	+	96558257	96558316	96561899	96561957	96531533	96531833	96579552	96579764	0.00817462	0.0383796	0.121
ENSMUSG00000024158	Hagh	17	+	24993582	24993700	24994460	24994569	24990576	24990641	24997890	24997994	0.00817945	0.0383802	0.072
ENSMUSG00000038518	Jarid2	13	+	44969651	44969821	44980072	44980249	44943648	44943790	44991622	44991858	0.00819922	0.0384507	0.11
ENSMUSG00000022711	Pmm2	16	+	8648974	8649050	8651502	8651618	8648740	8648840	8655643	8655781	0.00823449	0.0385938	-0.095
ENSMUSG00000075376	Rc3h2	2	-	37245104	37245410	37253763	37253876	37240765	37240980	37255106	37255225	0.00830587	0.0388388	-0.076
ENSMUSG00000054611	Kdm2a	19	-	4328952	4329222	4331185	4331269	4328127	4328259	4342846	4343241	0.00829859	0.0388388	-0.067
ENSMUSG00000015755	Tab2	10	-	7629844	7629925	7630886	7630980	7625450	7627375	7631185	7631346	0.00830141	0.0388388	0.06
ENSMUSG00000001418	0610031J06Rik	3	+	88129598	88129853	88130036	88130234	88129003	88129123	88130332	88130551	0.00830477	0.0388388	0.084
ENSMUSG00000037286	Stag1	9	+	100828441	100828534	100830259	100830434	100809055	100809136	100832005	100832145	0.00832554	0.0389084	0.088
ENSMUSG00000032322	Pstpip1	9	+	55970565	55970628	55971068	55971167	55968353	55968460	55971554	55971600	0.00837152	0.0391008	-0.058
ENSMUSG00000052212	Cd177	7	-	25529852	25529984	25530087	25530273	25529003	25529472	25531135	25531282	0.0083813	0.0391098	0.055
ENSMUSG00000000157	Itgb2l	16	-	96658876	96659057	96660070	96660159	96657226	96657397	96660346	96660407	0.0083857	0.0391098	0.041
ENSMUSG00000086425	F730016J06Rik	2	+	27965674	27965848	27982682	27982827	27955319	27955525	27982940	27983251	0.0083879	0.0391098	0.048
ENSMUSG00000040247	Tbc1d10c	19	-	4187941	4188131	4188245	4188311	4184357	4185073	4188943	4189058	0.00839455	0.0391184	-0.048
ENSMUSG00000030138	Bms1	6	-	118339256	118339404	118341175	118341298	118338773	118338949	118342335	118342394	0.00841222	0.0391753	-0.065
ENSMUSG00000022488	Nckap1l	15	+	103290615	103290672	103291969	103292112	103286270	103286363	103292932	103293023	0.00842122	0.0391753	-0.08
ENSMUSG00000020737	Hn1	11	-	115363318	115363416	115364345	115364488	115361979	115361998	115375533	115375701	0.00841765	0.0391753	0.033
ENSMUSG00000057230	Aak1	6	+	86896854	86896987	86899535	86899639	86896097	86896179	86900774	86900854	0.00843585	0.0392017	0.132
ENSMUSG00000029647	Pan3	5	+	148342792	148342883	148347976	148348116	148341308	148341696	148350818	148350948	0.00843654	0.0392017	-0.062
ENSMUSG00000042410	Agps	2	+	75689550	75689640	75690778	75690869	75670248	75670568	75692226	75692347	0.00844323	0.0392104	0.073
ENSMUSG00000031922	Cep57	9	-	13614303	13614448	13615070	13615306	13612237	13613284	13617076	13617154	0.00844896	0.0392145	0.075
ENSMUSG00000025878	Uimc1	13	-	55157335	55157439	55161626	55161703	55152101	55152255	55171082	55171168	0.00846621	0.0392722	-0.078
ENSMUSG00000020719	Ddx5	11	-	106647761	106647858	106648222	106648388	106647539	106647673	106649586	106649790	0.00847551	0.0392929	0.051
ENSMUSG00000028107	Tars2	3	-	95550457	95550620	95551361	95551579	95549955	95550093	95551964	95552063	0.0085189	0.0394715	-0.107
ENSMUSG00000025437	Usp33	3	+	152021109	152021163	152023246	152023399	152020803	152020935	152024863	152024966	0.00852771	0.0394894	0.064
ENSMUSG00000040356	Skiv2l	17	-	34985269	34985379	34986840	34986944	34985052	34985170	34987078	34987137	0.00853246	0.0394894	0.089
ENSMUSG00000092416	Zfp141	7	-	49745378	49745646	49756727	49756795	49744804	49744931	49760979	49761096	0.00854487	0.0395243	0.123
ENSMUSG00000003484	Cyp4f18	8	-	74524986	74525040	74532942	74533141	74524773	74524901	74533477	74533525	0.0085571	0.0395583	0.038
ENSMUSG00000020520	Galnt10	11	+	57534796	57534899	57539024	57539163	57458943	57459219	57550479	57550646	0.00856287	0.0395625	-0.074
ENSMUSG00000036879	Phkb	8	+	88399532	88399622	88402008	88402147	88366919	88367011	88403609	88403709	0.0085706	0.0395757	-0.117
ENSMUSG00000049659	Aftph	11	-	20596753	20596834	20598315	20598376	20592467	20592591	20603713	20603836	0.00857947	0.0395942	0.034
ENSMUSG00000036661	Dennd3	15	+	73373149	73373246	73374787	73374891	73371122	73371278	73375375	73375575	0.00859158	0.0396276	-0.083
ENSMUSG00000049550	Clip1	5	-	124059247	124059354	124061830	124061947	124053607	124053728	124067344	124067472	0.00861599	0.039713	-0.133
ENSMUSG00000041408	Wapal	14	+	35551041	35551206	35552416	35552624	35550456	35550572	35554242	35554331	0.00861987	0.039713	0.08
ENSMUSG00000026605	Cenpf	1	-	191494926	191495055	191496387	191496513	191485875	191486011	191502817	191503020	0.00862533	0.0397156	0.036
ENSMUSG00000032478	Nme6	9	+	109737831	109737928	109743989	109744029	109735709	109735809	109744440	109744601	0.00863303	0.0397285	-0.081
ENSMUSG00000031295	Phka2	X	+	157026896	157026950	157028099	157028300	157024710	157024881	157028870	157029073	0.00865384	0.0398018	0.137
ENSMUSG00000026384	Ptpn4	1	-	121604352	121604478	121612523	121612592	121602731	121602890	121618440	121618613	0.0086848	0.0399216	0.238
ENSMUSG00000022906	Parp9	16	+	35941118	35941221	35943454	35943596	35938555	35939146	35947586	35948440	0.00870092	0.0399731	-0.079
ENSMUSG00000026925	Inpp5e	2	-	26255555	26255663	26255892	26256012	26254932	26255094	26256405	26256530	0.00871932	0.040035	-0.141
ENSMUSG00000020128	Vps54	11	+	21212853	21212975	21213086	21213167	21212242	21212330	21214921	21215029	0.00876547	0.0402242	0.106
ENSMUSG00000021357	Exoc2	13	-	30992653	30992772	30998371	30998453	30978057	30978183	30998600	30998746	0.0087828	0.0402809	-0.103
ENSMUSG00000004668	Abca13	11	+	9422338	9422422	9428980	9429050	9410463	9410734	9432367	9432486	0.00883365	0.0404913	-0.076
ENSMUSG00000022515	Anks3	16	-	4958060	4958259	4960489	4960661	4957733	4957855	4964212	4964304	0.00885499	0.0405662	0.118
ENSMUSG00000024542	Cep192	18	+	67964019	67964148	67966910	67967059	67962642	67962810	67969729	67969782	0.00888574	0.0406842	0.073
ENSMUSG00000035248	Zcchc6	13	-	59895807	59895865	59899030	59899117	59893136	59893240	59900358	59900509	0.00889348	0.0406967	-0.063
ENSMUSG00000020272	Stk10	11	+	32474498	32474547	32477623	32477773	32455123	32455288	32487312	32487385	0.00890747	0.0407377	0.046
ENSMUSG00000029513	Prkab1	5	-	116467956	116468090	116470012	116470127	116464922	116464991	116470382	116470476	0.00892286	0.0407623	-0.059
ENSMUSG00000023994	Nfya	17	-	48531200	48531374	48531664	48531831	48530573	48530675	48532504	48532610	0.00891945	0.0407623	-0.069
ENSMUSG00000037772	Mrpl23	7	+	149720909	149721032	149721974	149722057	149718916	149719099	149723171	149723245	0.00894234	0.0408283	0.112
ENSMUSG00000030536	Iqgap1	7	-	87861896	87862005	87865754	87865877	87856468	87858831	87867847	87868014	0.00896589	0.0409129	-0.052
ENSMUSG00000030978	Rrm1	7	+	109609143	109609365	109610120	109610197	109608804	109608954	109612159	109612295	0.0089872	0.0409871	-0.054
ENSMUSG00000057522	Spop	11	+	95343227	95343405	95346605	95346661	95335798	95335926	95347150	95347273	0.00900266	0.0410346	-0.061
ENSMUSG00000035517	Tdrd7	4	+	46031401	46031488	46038528	46039031	46029740	46029875	46042518	46042679	0.00902588	0.0411174	-0.086
ENSMUSG00000031921	Terf2	8	-	109618721	109618852	109619828	109619924	109606882	109606969	109620021	109620090	0.00907313	0.0413094	0.153
ENSMUSG00000040613	Apobec1	6	-	122538162	122538190	122546649	122546795	122531370	122531768	122550075	122550143	0.00908957	0.0413611	0.12
ENSMUSG00000026571	Dcaf6	1	-	167350241	167350355	167352986	167353172	167341594	167341730	167354432	167354525	0.00909994	0.0413851	-0.092
ENSMUSG00000043671	Dpy19l3	7	-	36507725	36507849	36510309	36510455	36506563	36506698	36512308	36512430	0.00912284	0.0414661	0.18
ENSMUSG00000027199	Gatm	2	-	122426114	122426279	122426427	122426565	122423872	122423936	122428240	122428431	0.00917215	0.0416669	0.05
ENSMUSG00000030199	Etv6	6	+	134016324	134016483	134087302	134087435	133985717	133986156	134172882	134173047	0.00921066	0.0418184	-0.057
ENSMUSG00000019920	Lims1	10	+	57876720	57876813	57879381	57879430	57875150	57875301	57881146	57881222	0.00924809	0.041965	0.043
ENSMUSG00000022801	Lrch3	16	+	32950377	32950522	32952142	32952269	32914227	32914489	32955385	32955491	0.00929044	0.0421336	0.115
ENSMUSG00000058239	Usf2	7	-	31740124	31740212	31740308	31740459	31739762	31739821	31740818	31741019	0.00933349	0.0423052	0.065
ENSMUSG00000028312	Smc2	4	+	52494541	52494702	52496911	52497059	52491267	52491384	52499368	52499503	0.00941184	0.0426128	0.078
ENSMUSG00000037234	Hook3	8	-	27179030	27179141	27180545	27180747	27178321	27178409	27181529	27181670	0.00941032	0.0426128	0.059
ENSMUSG00000023307	2016-03-05	19	+	37291672	37291803	37294792	37294976	37285160	37285363	37295128	37295566	0.00942175	0.0426339	0.101
ENSMUSG00000078671	Chd2	7	-	80594042	80594177	80596584	80596725	80592020	80592199	80597984	80598113	0.00943908	0.0426886	-0.084
ENSMUSG00000028964	Park7	4	-	150275116	150275203	150277923	150277993	150271347	150271580	150279358	150279418	0.00947322	0.0428192	-0.045
ENSMUSG00000027900	Dram2	3	+	106358081	106358226	106364666	106364734	106355073	106355198	106368962	106369102	0.00950826	0.0429298	0.082
ENSMUSG00000038658	C030046E11Rik	19	+	29658664	29658703	29658956	29659067	29654254	29654458	29660270	29660360	0.00950807	0.0429298	0.11
ENSMUSG00000052713	Zfp608	18	-	55056818	55059273	55059866	55059954	55054873	55055291	55106206	55106462	0.00951582	0.0429401	0.111
ENSMUSG00000058709	Egln2	7	-	27945306	27945426	27949638	27950747	27944805	27944942	27951702	27951821	0.00954991	0.04307	-0.085
ENSMUSG00000026767	Fam188a	2	-	12322651	12322703	12325624	12325795	12321649	12321764	12327486	12327547	0.00955863	0.0430854	0.153
ENSMUSG00000031659	Adcy7	8	+	90845682	90845767	90845995	90846121	90844044	90844142	90846833	90846932	0.00957246	0.0431238	0.085
ENSMUSG00000022884	Eif4a2	16	+	23110306	23110416	23110652	23110796	23110057	23110226	23111198	23111336	0.00971125	0.0437006	-0.109
ENSMUSG00000026743	Mllt10	2	+	18081082	18081338	18083943	18084513	18068403	18068499	18091880	18091925	0.00970797	0.0437006	-0.084
ENSMUSG00000024480	Ap3s1	18	+	46938841	46938913	46940314	46940422	46917656	46917768	46949550	46950480	0.00972325	0.0437304	-0.042
ENSMUSG00000025571	Tnrc6c	11	+	117582263	117584864	117593481	117593694	117575439	117575766	117594923	117595090	0.00975871	0.0438656	-0.118
ENSMUSG00000041926	Rnpep	1	-	137173965	137174114	137175343	137175484	137168105	137168341	137180138	137180661	0.00977454	0.0438949	0.047
ENSMUSG00000004668	Abca13	11	+	9245942	9246056	9273275	9273452	9235133	9235273	9278216	9278523	0.00977603	0.0438949	-0.041
ENSMUSG00000002458	Rgs19	2	-	181424081	181424316	181424406	181424481	181423208	181424000	181425937	181426059	0.00979957	0.0439763	0.057
ENSMUSG00000028559	Osbpl9	4	-	108755693	108755853	108758931	108759036	108745641	108745754	108759999	108760090	0.00984751	0.0441539	0.058
ENSMUSG00000029763	Exoc4	6	+	33246732	33246917	33255284	33255394	33227186	33227381	33282210	33282454	0.00985	0.0441539	0.071
ENSMUSG00000025959	Klf7	1	-	64125280	64125908	64167473	64167713	64088499	64089011	64167959	64168000	0.0100176	0.0448805	0.05
ENSMUSG00000002963	Pnkp	7	+	52113532	52114119	52115257	52115315	52112708	52112924	52115729	52115801	0.0100287	0.0449053	0.039
ENSMUSG00000002489	Tiam1	16	-	89865478	89865664	89867754	89867979	89860449	89860596	89877282	89877455	0.010089	0.0451255	-0.06
ENSMUSG00000032254	Kif23	9	-	61779607	61779729	61779881	61779994	61777470	61777573	61783186	61783357	0.010086	0.0451255	-0.057
ENSMUSG00000022961	Son	16	+	91654855	91660825	91662345	91662506	91651874	91652041	91664442	91664589	0.0101048	0.0451716	0.049
ENSMUSG00000029263	Pigg	5	+	108767573	108767765	108770813	108771123	108765122	108765580	108773242	108773406	0.0101388	0.0452985	0.212
ENSMUSG00000031823	Zdhhc7	8	-	122607129	122607260	122608743	122608825	122606302	122606616	122609244	122609341	0.0101486	0.0453172	0.072
ENSMUSG00000042599	Jhdm1d	6	-	39116665	39116753	39120122	39120309	39115095	39115202	39120767	39120909	0.0101571	0.0453306	-0.069
ENSMUSG00000029249	Rest	5	+	77696956	77697848	77704258	77704342	77694515	77694813	77709727	77715457	0.0101706	0.0453657	0.116
ENSMUSG00000025421	Hdhd2	18	+	77195577	77195662	77203789	77204006	77193716	77193925	77205882	77205946	0.0102242	0.0455797	0.075
ENSMUSG00000034908	Sidt2	9	-	45747489	45747603	45749383	45749494	45745939	45747399	45749959	45750065	0.0102609	0.0457184	-0.079
ENSMUSG00000032386	Trip4	9	-	65686741	65686844	65705130	65705318	65680962	65681255	65706052	65706179	0.0102808	0.0457818	0.091
ENSMUSG00000020721	Helz	11	+	107436251	107436479	107439176	107439213	107410659	107410715	107454019	107454144	0.0103579	0.0461	0.045
ENSMUSG00000015950	Ncf1	5	-	134703018	134703184	134703319	134703395	134702454	134702510	134703944	134704025	0.0103724	0.0461393	-0.061
ENSMUSG00000042396	Rbm7	9	-	48298952	48299043	48301511	48301599	48296813	48298093	48302123	48302286	0.0103826	0.0461594	-0.082
ENSMUSG00000021252	0610007P14Rik	12	-	87160428	87160519	87163037	87163198	87157265	87157384	87165420	87165472	0.0104068	0.0462417	0.123
ENSMUSG00000029202	Pds5a	5	-	66021157	66021294	66022951	66023020	66019237	66019361	66025410	66025569	0.0104125	0.0462417	-0.064
ENSMUSG00000035722	Abca7	10	+	79461195	79461269	79461501	79461582	79460988	79461101	79462125	79462336	0.010436	0.0463102	-0.067
ENSMUSG00000047248	C2cd3	7	+	107589541	107589606	107591866	107592072	107588682	107588821	107592816	107592950	0.0104393	0.0463102	-0.12
ENSMUSG00000030982	9030624J02Rik	7	+	125953391	125953490	125955318	125955396	125950504	125950568	125957043	125957158	0.0104869	0.0464961	-0.062
ENSMUSG00000030047	Arhgap25	6	-	87426136	87426344	87442171	87442259	87420506	87420639	87445906	87446106	0.0105087	0.0465418	-0.097
ENSMUSG00000024352	Spata24	18	-	35820097	35820228	35820445	35820511	35819670	35820007	35821665	35821840	0.0105076	0.0465418	-0.252
ENSMUSG00000018171	Vmp1	11	-	86424843	86424924	86448676	86448808	86420677	86420794	86456999	86457167	0.0105462	0.0466827	-0.103
ENSMUSG00000020946	Gosr2	11	-	103545105	103545246	103548838	103548947	103538162	103540711	103550568	103550633	0.0105816	0.0467885	0.053
ENSMUSG00000020463	Smek2	11	+	29102866	29102908	29105545	29105704	29100700	29100803	29109316	29109486	0.0105817	0.0467885	-0.156
ENSMUSG00000049550	Clip1	5	-	124085182	124085287	124090502	124090563	124080233	124081178	124091786	124091890	0.0105932	0.0468138	0.03
ENSMUSG00000023923	Tbc1d5	17	-	50991857	50991964	51013890	51014033	50953080	50953166	51056851	51057024	0.0106178	0.0468973	0.112
ENSMUSG00000026341	Actr3	1	-	127294028	127294121	127307840	127307951	127293683	127293809	127312832	127312957	0.0106513	0.0470197	-0.047
ENSMUSG00000024158	Hagh	17	+	24994460	24994569	24997890	24997994	24993582	24993700	24998257	24998359	0.0106923	0.0471748	-0.077
ENSMUSG00000071647	Eml3	19	+	9013906	9013994	9015068	9015167	9013677	9013775	9015392	9015523	0.0107319	0.0473242	-0.087
ENSMUSG00000028431	Ikbkap	4	-	56787888	56787962	56788296	56788412	56787559	56787638	56789561	56789667	0.0107504	0.0473798	-0.14
ENSMUSG00000028478	Clta	4	+	44032745	44032863	44038320	44038432	44031684	44031722	44045272	44045718	0.0108053	0.0475959	-0.035
ENSMUSG00000037669	1110057K04Rik	12	+	8275169	8275404	8282613	8282696	8227405	8227561	8290705	8292564	0.0108199	0.0476344	-0.055
ENSMUSG00000027326	Casc5	2	+	118893858	118898355	118901967	118902106	118891684	118891737	118902671	118902739	0.0108298	0.0476524	-0.099
ENSMUSG00000022789	Dnm1l	16	-	16329895	16330102	16332093	16332225	16324067	16324188	16333921	16334042	0.0108609	0.0477466	-0.063
ENSMUSG00000021959	Lats2	14	-	58318094	58319395	58321758	58321891	58315752	58316335	58352714	58353255	0.0108651	0.0477466	0.066
ENSMUSG00000056962	Jmjd6	11	-	116701151	116701859	116702382	116702669	116700303	116700442	116703645	116704034	0.0108689	0.0477466	-0.053
ENSMUSG00000031262	Cenpi	X	+	130881763	130881899	130883698	130883823	130877614	130877709	130885605	130885654	0.0108828	0.047782	0.147
ENSMUSG00000022475	Hdac7	15	-	97627263	97627382	97628371	97628469	97626528	97626662	97628654	97628774	0.0109144	0.0478949	-0.174
ENSMUSG00000041112	Elmo1	13	+	20382230	20382362	20434236	20434341	20379759	20379882	20464950	20465059	0.0109276	0.0479268	0.065
ENSMUSG00000038369	Ncoa6	2	-	155228407	155228476	155231210	155234186	155225390	155225427	155237260	155237382	0.0109449	0.047977	0.212
ENSMUSG00000002635	Pdcd2l	7	-	34981084	34981145	34981290	34981457	34977754	34978125	34981554	34981627	0.010984	0.0480795	0.079
ENSMUSG00000027508	Pag1	3	-	9706082	9706289	9752412	9752486	9704703	9704755	9787261	9787320	0.0109788	0.0480795	-0.096
ENSMUSG00000029062	Cdk11b	4	+	155004302	155004441	155008197	155008334	155002804	155002932	155012628	155012751	0.0109861	0.0480795	-0.054
ENSMUSG00000026928	Card9	2	-	26212984	26213164	26213230	26213535	26212704	26212848	26214333	26214471	0.0110052	0.0481375	-0.054
ENSMUSG00000000787	Ddx3x	X	+	12865698	12865797	12865905	12866066	12865404	12865490	12866520	12867041	0.0110195	0.0481655	-0.052
ENSMUSG00000020361	Hspa4	11	-	53102525	53102666	53105758	53105816	53100354	53100477	53113561	53113959	0.0110235	0.0481655	0.071
ENSMUSG00000022952	Runx1	16	-	92668952	92669057	92689220	92689377	92644398	92644590	92695728	92697573	0.0110461	0.0482383	0.073
ENSMUSG00000001441	Npepps	11	-	97084264	97084484	97085972	97086107	97079821	97079964	97088042	97088182	0.0110856	0.048385	0.069
ENSMUSG00000000244	Tspan32	7	+	150201485	150201572	150203483	150203578	150200863	150200965	150204595	150205391	0.0111717	0.0487345	0.065
ENSMUSG00000045482	Trrap	5	+	145607236	145607498	145610728	145610954	145606283	145606483	145611988	145612206	0.0111915	0.0487948	0.087
ENSMUSG00000018995	Nars2	7	+	104121991	104122072	104151307	104151402	104108180	104108321	104172127	104172260	0.0112267	0.0489219	-0.182
ENSMUSG00000020305	Asb3	11	+	30956101	30956237	30958821	30958999	30955457	30955570	30961388	30961586	0.0112497	0.0489958	0.103
ENSMUSG00000027010	Slc25a12	2	-	71171661	71171777	71181946	71182089	71162032	71162172	71204583	71204637	0.0112576	0.049004	-0.066
ENSMUSG00000025558	Dock9	14	-	122061732	122061815	122067631	122067721	122059654	122059724	122080568	122080685	0.0112687	0.0490262	0.106
ENSMUSG00000052798	Nup107	10	-	117196227	117196388	117198300	117198403	117194951	117195077	117199078	117199191	0.0113328	0.0492786	0.101
ENSMUSG00000049401	Ogfr	2	+	180325691	180325760	180326321	180326400	180324146	180324326	180327131	180327210	0.0113391	0.0492796	0.123
ENSMUSG00000027203	Dut	2	+	125074901	125074993	125076708	125076753	125073499	125073632	125082584	125082659	0.0113715	0.0493942	0.1
ENSMUSG00000021686	Ap3b1	13	+	95301936	95302021	95317709	95317848	95298119	95298351	95335559	95336271	0.0114006	0.049494	0.07
ENSMUSG00000037470	Uggt1	1	-	36259623	36259723	36264786	36264887	36258549	36258610	36266830	36266909	0.0114191	0.0494951	0.07
ENSMUSG00000028649	Macf1	4	-	123143101	123143317	123146965	123147115	123142598	123142748	123148249	123153580	0.0114176	0.0494951	-0.062
ENSMUSG00000069729	Arid1b	17	+	5264031	5264121	5279202	5279382	5242827	5243071	5290955	5291283	0.0114081	0.0494951	0.07
ENSMUSG00000025786	Zdhhc3	9	-	122998149	122998274	123008040	123008092	122993331	122993428	123009380	123009710	0.0114512	0.0496077	-0.028
ENSMUSG00000078773	Rad54b	4	+	11496967	11497079	11520767	11520962	11490473	11490624	11522813	11523086	0.0115423	0.0499755	0.09
ENSMUSG00000052833	Sae1	7	-	16915961	16916031	16922042	16922187	16912401	16913278	16944384	16944490	0.0115554	0.0500056	0.095
ENSMUSG00000058298	Mcm9	10	-	53339939	53340021	53342561	53342878	53335657	53335858	53345521	53345840	0.0115663	0.0500263	-0.132
ENSMUSG00000038990	Cables2	2	-	179996220	179996386	179996821	179996930	179995781	179995885	179997782	179997860	0.0115732	0.0500295	0.101
ENSMUSG00000027639	Samhd1	2	-	156936283	156936375	156939957	156940058	156935152	156935268	156942087	156942243	0.0116234	0.0501817	-0.064
ENSMUSG00000002109	Ddb2	2	-	91056822	91056965	91057209	91057387	91052606	91052771	91057463	91057563	0.0116164	0.0501817	0.129
ENSMUSG00000056602	Fry	5	+	151188559	151188818	151191347	151191530	151184190	151184298	151193210	151193433	0.0116269	0.0501817	-0.116
ENSMUSG00000035781	C030046I01Rik	10	-	79375393	79375514	79375969	79376091	79375140	79375226	79376301	79376456	0.0116949	0.0504232	-0.049
ENSMUSG00000034290	Nek9	12	-	86651336	86651498	86652287	86652396	86649768	86649939	86653895	86654051	0.0116953	0.0504232	-0.068
ENSMUSG00000033147	Slc22a15	3	-	101679569	101679655	101681792	101681933	101668412	101668533	101683931	101684147	0.0117432	0.050603	0.11
ENSMUSG00000030720	Cln3	7	-	133722914	133722987	133723657	133723743	133722686	133722830	133723846	133723926	0.0117581	0.0506134	-0.116
ENSMUSG00000040548	Tex2	11	-	106390575	106390675	106395184	106395331	106381195	106381328	106405485	106405733	0.0117551	0.0506134	0.092
ENSMUSG00000020755	Sap30bp	11	+	115799323	115799371	115813280	115813323	115796679	115796789	115818674	115818763	0.0118555	0.0510058	0.11
ENSMUSG00000022747	St3gal6	16	-	58484875	58484939	58493792	58493974	58475962	58476058	58507560	58507727	0.0118627	0.0510098	0.143
ENSMUSG00000035722	Abca7	10	+	79464234	79464464	79464779	79464956	79463667	79463835	79465251	79465474	0.0119606	0.0513886	-0.056
ENSMUSG00000019769	Syne1	10	+	5045148	5045304	5047497	5047789	5044202	5044408	5049278	5049451	0.0119635	0.0513886	-0.05
ENSMUSG00000036948	BC037034	5	-	138703641	138703762	138703885	138703972	138703397	138703545	138704294	138704390	0.0121452	0.0521415	-0.04
ENSMUSG00000021114	Atp6v1d	12	-	79953251	79953331	79958213	79958331	79951458	79951526	79962405	79962625	0.012219	0.0524308	0.058
ENSMUSG00000029076	Sdf4	4	+	155373506	155373643	155374778	155374892	155370297	155370627	155382895	155383054	0.0122398	0.0524923	0.049
ENSMUSG00000040351	Ankib1	5	-	3755593	3755776	3769428	3769729	3747020	3747138	3772516	3772787	0.0122603	0.0525523	-0.112
ENSMUSG00000027312	Atrn	2	+	130759121	130759205	130761259	130761373	130732230	130732703	130770617	130770746	0.0122781	0.0525732	0.088
ENSMUSG00000036054	Sugp2	8	+	72772324	72772445	72775512	72776000	72766389	72767955	72777477	72778662	0.0122775	0.0525732	-0.126
ENSMUSG00000026020	Nop58	1	+	59761467	59761594	59762436	59762600	59760906	59761052	59763476	59763611	0.0123544	0.0527954	0.093
ENSMUSG00000021361	Tmem14c	13	+	41113074	41113151	41113724	41113826	41111618	41111767	41116487	41116575	0.0123559	0.0527954	-0.037
ENSMUSG00000079020	Slc45a4	15	-	73415717	73415817	73417974	73418154	73414767	73414979	73419815	73420004	0.0123489	0.0527954	0.137
ENSMUSG00000058818	Lilrb3	7	-	3665698	3665736	3665810	3665886	3665421	3665474	3666188	3666305	0.0123421	0.0527954	-0.033
ENSMUSG00000004609	Cd33	7	-	50787407	50787686	50787971	50788352	50785581	50785675	50788427	50788541	0.0123701	0.0528263	0.052
ENSMUSG00000024165	Hn1l	17	-	25082524	25082573	25085582	25085725	25079100	25081623	25092962	25093111	0.0123762	0.0528263	-0.065
ENSMUSG00000037697	Ddhd1	14	-	46224727	46224877	46228612	46228688	46222313	46222566	46230166	46230429	0.0123856	0.0528387	0.117
ENSMUSG00000039196	Orm1	4	+	63006102	63006245	63006454	63006525	63005593	63005748	63007073	63007181	0.0124382	0.0530352	-0.079
ENSMUSG00000048612	Myof	19	-	37985579	37985668	37987826	37987966	37985383	37985479	37990095	37990244	0.0124492	0.0530545	0.146
ENSMUSG00000032405	Pias1	9	-	62750565	62750639	62760556	62760662	62743637	62743798	62767157	62767292	0.012498	0.0532346	-0.096
ENSMUSG00000048058	Ldlrad3	2	-	101898063	101898198	101910089	101910215	101794985	101795331	101953689	101953836	0.0125334	0.0533571	-0.113
ENSMUSG00000037876	Jmjd1c	10	+	66620654	66620819	66652483	66652597	66559239	66559466	66678017	66678123	0.0125603	0.0534159	0.079
ENSMUSG00000037062	Sh3glb1	3	-	144354863	144355092	144359817	144359918	144354421	144354496	144360341	144360431	0.0125584	0.0534159	0.052
ENSMUSG00000034154	Ino80	2	-	119228065	119228160	119232551	119232679	119218588	119218661	119238137	119238363	0.0126585	0.053777	0.126
ENSMUSG00000022515	Anks3	16	-	4941903	4941992	4942215	4942299	4941419	4941802	4942697	4942783	0.0126538	0.053777	-0.119
ENSMUSG00000039396	Neil3	8	-	54684452	54684873	54690986	54691153	54674278	54674453	54692681	54692756	0.0127378	0.0540857	0.078
ENSMUSG00000001016	Ilf2	3	+	90290772	90290834	90290904	90291019	90290106	90290194	90291148	90291239	0.0128057	0.0543458	0.087
ENSMUSG00000027339	Rassf2	2	-	131833101	131833253	131835421	131835497	131831043	131831132	131838297	131838388	0.0128274	0.0544092	-0.07
ENSMUSG00000033502	Cdc14a	3	-	116035712	116035800	116051371	116051434	116031396	116031627	116054123	116054190	0.0128477	0.0544672	-0.099
ENSMUSG00000025451	Paip1	13	+	120218966	120219136	120226775	120226961	120217939	120217967	120229565	120229678	0.0128644	0.0545092	-0.033
ENSMUSG00000019843	Fyn	10	+	39114810	39114850	39174871	39174941	39089569	39089996	39231544	39231802	0.0128817	0.0545544	0.141
ENSMUSG00000039599	Fam149b	14	+	21178976	21179138	21182484	21182672	21177245	21177362	21193551	21193676	0.0128909	0.0545646	-0.157
ENSMUSG00000004446	Bid	6	-	120850173	120850384	120851740	120851806	120847237	120847377	120866751	120866854	0.0129657	0.0548529	0.085
ENSMUSG00000021824	Ap3m1	14	-	21860174	21860312	21863874	21864046	21859273	21859359	21864709	21864985	0.0130028	0.0549813	0.067
ENSMUSG00000040331	Nsmce4a	7	-	137679037	137679086	137680496	137680591	137677283	137677375	137681675	137681766	0.0130687	0.0552311	0.084
ENSMUSG00000021810	Ecd	14	-	21162477	21162595	21165832	21166043	21157630	21157718	21167015	21167343	0.0131117	0.0553705	0.073
ENSMUSG00000024294	Mib1	18	+	10755501	10755685	10760801	10760946	10751820	10752025	10763186	10763320	0.0131153	0.0553705	-0.075
ENSMUSG00000027341	5730494N06Rik	2	-	132069754	132069877	132071691	132071810	132065227	132066362	132073331	132073505	0.0131456	0.0554697	0.076
ENSMUSG00000027423	Snx5	2	-	144084792	144084914	144086460	144086571	144083605	144083729	144087655	144087760	0.0131629	0.0555136	-0.066
ENSMUSG00000057948	Unc13d	11	-	115937421	115937488	115937583	115937643	115937018	115937199	115937755	115937863	0.0131873	0.0555879	-0.067
ENSMUSG00000066026	Dhrs3	4	+	144509287	144509407	144513808	144513934	144508553	144508697	144517037	144517548	0.0132292	0.0557101	0.071
ENSMUSG00000024740	Ddb1	19	+	10699213	10699337	10699656	10699821	10698016	10698128	10700385	10700480	0.01323	0.0557101	0.061
ENSMUSG00000002345	2310045N01Rik	8	+	72665762	72665875	72666372	72666437	72663397	72663671	72668922	72669033	0.0132623	0.0557881	-0.125
ENSMUSG00000018819	Lsp1	7	+	149670383	149670530	149672251	149672410	149646750	149646871	149674323	149674420	0.0132581	0.0557881	-0.047
ENSMUSG00000049744	Arhgap15	2	+	43972113	43972236	44031890	44031968	43920503	43920627	44098624	44098759	0.0132789	0.0558292	-0.074
ENSMUSG00000038664	Herc1	9	+	66348982	66349235	66349736	66349889	66346486	66346563	66352394	66352700	0.0133042	0.0559064	-0.068
ENSMUSG00000029192	Tbc1d14	5	-	36867578	36867697	36885825	36885946	36865575	36865658	36913944	36914686	0.0133167	0.0559302	-0.071
ENSMUSG00000027959	Sass6	3	+	116311301	116311367	116313181	116313301	116310240	116310412	116316823	116317015	0.0133345	0.0559759	-0.121
ENSMUSG00000021770	Samd8	14	+	22594184	22594777	22599307	22599403	22569769	22570058	22602900	22603018	0.0133957	0.0561751	0.077
ENSMUSG00000025534	Gusb	5	-	130474279	130474423	130475210	130475398	130473886	130474065	130475796	130475939	0.0133915	0.0561751	0.076
ENSMUSG00000074604	Mgst2	3	+	51468432	51468532	51481486	51481557	51465100	51465228	51485718	51485800	0.0134405	0.0563336	0.046
ENSMUSG00000027009	Itga4	2	+	79117918	79117986	79119239	79119369	79113149	79113279	79120730	79120816	0.0134921	0.0564916	0.055
ENSMUSG00000022295	Atp6v1c1	15	+	38616558	38616651	38616770	38616864	38612695	38612764	38618879	38618977	0.0134902	0.0564916	-0.074
ENSMUSG00000020457	Drg1	11	-	3152646	3152814	3156545	3156715	3152162	3152285	3159308	3159378	0.0135693	0.0567857	0.051
ENSMUSG00000026946	Nmi	2	-	51814416	51814512	51816090	51816180	51811445	51811608	51828428	51828536	0.0136108	0.0569302	0.109
ENSMUSG00000042228	Lyn	4	+	3672464	3672563	3672669	3672773	3670343	3670449	3673857	3674007	0.0136808	0.0571932	-0.051
ENSMUSG00000032366	Tpm1	9	-	66879757	66879833	66880272	66880348	66879258	66879321	66880600	66880671	0.0136893	0.0571996	-0.181
ENSMUSG00000022124	Fbxl3	14	-	103491520	103491643	103494409	103494758	103488518	103488690	103498378	103498771	0.0136992	0.0572103	0.062
ENSMUSG00000020923	Ubtf	11	-	102172693	102172814	102173067	102173132	102171756	102171890	102175211	102175367	0.013706	0.0572103	-0.059
ENSMUSG00000032777	Gtf3c1	7	-	132836652	132836776	132839974	132840071	132824615	132824777	132842462	132842606	0.0137411	0.0573275	-0.085
ENSMUSG00000004880	Lbr	1	-	183747619	183747700	183748970	183749139	183747395	183747518	183749994	183750120	0.0137645	0.0573956	0.062
ENSMUSG00000053835	H2-T24	17	-	36152328	36152601	36154185	36154482	36151744	36152020	36157404	36157505	0.0137766	0.0574167	-0.071
ENSMUSG00000029454	Mapkapk5	5	-	121985862	121985952	121987120	121987229	121984343	121984439	121988401	121988499	0.0138182	0.0575603	-0.085
ENSMUSG00000042613	Pbxip1	3	+	89243438	89243523	89247043	89247170	89240677	89240876	89247373	89247438	0.0138266	0.0575659	0.055
ENSMUSG00000028452	Vcp	4	-	43006557	43006700	43008767	43008940	43006020	43006151	43009103	43009215	0.0138914	0.057806	-0.052
ENSMUSG00000017146	Brca1	11	-	101369263	101369544	101371234	101371413	101366630	101366718	101374033	101374163	0.013917	0.0578832	-0.092
ENSMUSG00000021629	Slc30a5	13	-	101579038	101579234	101581260	101581390	101576488	101576715	101582602	101582760	0.0139402	0.05795	0.07
ENSMUSG00000040940	Arhgef1	7	+	25693329	25693443	25697075	25697174	25692872	25692953	25697328	25697371	0.0139733	0.0580576	0.051
ENSMUSG00000041268	Dmxl2	9	-	54227581	54227644	54228714	54228832	54226723	54226810	54229659	54229861	0.0139859	0.0580804	-0.093
ENSMUSG00000026856	Dolpp1	2	+	30251951	30252050	30252538	30252667	30251672	30251772	30252987	30253077	0.0140037	0.0581248	0.124
ENSMUSG00000000290	Itgb2	10	+	77020134	77020275	77020696	77020884	77018832	77018922	77022223	77022468	0.0140878	0.0584438	-0.06
ENSMUSG00000051506	Wdfy4	14	-	33908454	33908546	33909117	33909279	33906425	33906525	33910968	33911042	0.0141186	0.0585416	-0.066
ENSMUSG00000027939	Nup210l	3	+	89971655	89971848	89973215	89973304	89963751	89963925	89973911	89974016	0.0142734	0.0591535	-0.317
ENSMUSG00000062203	Gspt1	16	-	11240758	11240800	11240897	11240933	11238964	11239192	11253735	11254418	0.0143033	0.0592472	0.111
ENSMUSG00000003778	Brd8	18	-	34765127	34765342	34766073	34766120	34764484	34764577	34766328	34766422	0.0143409	0.0593725	-0.097
ENSMUSG00000031112	2610018G03Rik	X	+	48223432	48223663	48232665	48232722	48194855	48195012	48238765	48238874	0.0143483	0.0593729	-0.074
ENSMUSG00000028173	Wls	3	+	159535872	159536145	159560294	159560419	159502700	159503011	159564345	159564507	0.0145288	0.0600895	0.079
ENSMUSG00000031012	Cask	X	-	13128072	13128108	13129498	13129567	13126290	13126487	13132003	13132072	0.0145499	0.0601118	0.154
ENSMUSG00000028437	Ubap1	4	+	41325979	41326903	41334207	41334390	41313922	41313963	41335128	41335230	0.0145548	0.0601118	0.045
ENSMUSG00000051506	Wdfy4	14	-	33946385	33946963	33955513	33955618	33939029	33939123	33958127	33958580	0.0145589	0.0601118	-0.056
ENSMUSG00000023923	Tbc1d5	17	-	51123929	51123999	51164398	51164529	51107514	51107623	51282683	51282746	0.0145638	0.0601118	0.169
ENSMUSG00000035078	Mtmr9	14	-	64146947	64147168	64148561	64148703	64145627	64145779	64149024	64149186	0.014587	0.0601769	0.066
ENSMUSG00000025145	Lrrc45	11	+	120579963	120580034	120580353	120580446	120579755	120579867	120580779	120580872	0.0146077	0.0602317	-0.114
ENSMUSG00000032724	Abtb2	2	+	103523434	103523648	103540927	103541080	103518901	103519048	103542412	103542578	0.0146588	0.0604118	0.099
ENSMUSG00000061533	4930534B04Rik	12	-	92571690	92571763	92577498	92577590	92563954	92564071	92585965	92586081	0.0147032	0.0605451	-0.077
ENSMUSG00000022884	Eif4a2	16	+	23110306	23110416	23111198	23111336	23110057	23110226	23111575	23111665	0.014706	0.0605451	-0.091
ENSMUSG00000023977	Ubr2	17	-	47127940	47128054	47129939	47130018	47125601	47125732	47137534	47137794	0.0147687	0.0607614	0.058
ENSMUSG00000047804	Akap10	11	-	61717408	61717532	61718276	61718361	61713811	61713948	61723349	61723448	0.0147735	0.0607614	-0.083
ENSMUSG00000033396	Spg11	2	-	121900239	121900348	121901030	121901236	121898581	121898741	121905968	121906134	0.0147886	0.0607925	-0.134
ENSMUSG00000037110	Ralgapa2	2	-	146160227	146160351	146167713	146168485	146159151	146159307	146171121	146171305	0.0148761	0.0611212	-0.115
ENSMUSG00000035513	Ntng2	2	-	29062937	29063110	29083097	29083741	29060417	29060444	29103347	29103560	0.0148986	0.0611828	-0.047
ENSMUSG00000031387	Renbp	X	-	71175343	71175419	71175525	71175601	71175019	71175192	71175746	71175856	0.0149215	0.0611959	-0.138
ENSMUSG00000040774	Cept1	3	-	106315720	106315805	106322926	106323011	106308638	106308770	106334054	106334196	0.0149244	0.0611959	0.024
ENSMUSG00000020736	Nt5c	11	-	115352166	115352281	115352584	115352685	115351733	115352058	115352920	115353176	0.0149169	0.0611959	0.113
ENSMUSG00000020290	Xpo1	11	+	23185800	23185935	23186744	23186928	23185055	23185219	23187344	23187451	0.0150578	0.0617097	-0.129
ENSMUSG00000035778	Ggta1	2	-	35277699	35277788	35278751	35278932	35268845	35268947	35288033	35288152	0.0150649	0.0617097	0.1
ENSMUSG00000020640	Itsn2	12	+	4656788	4656925	4659156	4659293	4646460	4646600	4660251	4660349	0.0151239	0.0619204	-0.093
ENSMUSG00000071714	Csf2rb2	15	-	78117141	78117199	78117402	78117493	78116409	78116513	78118317	78118477	0.015188	0.0621513	0.075
ENSMUSG00000032897	Nfyc	4	-	120446276	120446372	120451724	120451838	120441330	120441504	120454076	120454148	0.0152434	0.062347	-0.062
ENSMUSG00000026309	Ilkap	1	-	93278427	93278549	93279880	93279968	93275042	93275162	93281141	93281235	0.0152661	0.0623997	-0.065
ENSMUSG00000024561	Mbd1	18	+	74436455	74436593	74436954	74437083	74436060	74436369	74437170	74437232	0.0152717	0.0623997	0.1
ENSMUSG00000041439	Mfsd6	1	-	52717650	52717931	52719233	52719332	52713147	52715389	52720128	52720290	0.0153132	0.0624753	0.075
ENSMUSG00000035273	Hpse	5	-	101117839	101117958	101120317	101120432	101113599	101114145	101121201	101121308	0.0153108	0.0624753	0.097
ENSMUSG00000036879	Phkb	8	+	88471033	88471111	88481394	88481553	88469950	88470008	88494801	88494896	0.015312	0.0624753	-0.086
ENSMUSG00000033253	Szt2	4	-	118070217	118070324	118070718	118070860	118066424	118066635	118071635	118071767	0.0153326	0.0624916	-0.085
ENSMUSG00000038023	Atp6v0a2	5	+	125083459	125083538	125086595	125086693	125079672	125079871	125088066	125088204	0.0153268	0.0624916	0.073
ENSMUSG00000020111	Micu1	10	+	59213251	59213295	59230885	59231000	59203407	59203570	59250688	59250771	0.0153598	0.0625584	-0.048
ENSMUSG00000021468	Sptlc1	13	-	53439147	53439243	53440169	53440277	53438496	53438593	53446969	53447059	0.0153644	0.0625584	-0.089
ENSMUSG00000035024	Ncapd3	9	+	26838207	26838415	26844569	26844724	26837759	26838084	26848977	26849140	0.0153932	0.0626443	0.023
ENSMUSG00000038773	Kdm3b	18	+	34956441	34956566	34963103	34963703	34955328	34955434	34967894	34969143	0.0154471	0.0628008	0.072
[truncated: 329 more rows]

## Sheet: Retained Intron
Supplementary Data 8d. Differentially spliced retained intron junctions (FDR<10%, |delta percent spliced in or PSI (∆Ψ)|>1%) between sudemycin-treated mutant and wildtype U2AF1-expressing bone marrow cells in vivo
Ensembl Gene ID (mm9)	Gene Symbol	Chromosome	Strand	Retained Intron Exon Start (0 base)	Retained Intron Exon End	Upstream Exon Start	upstream Exon End	Downstream Exon Start	Downstream Exon End	Nominal p-value	FDR	Percent Spliced In (PSI or Ψ)
ENSMUSG00000060601	Nr1h2	7	-	51808948	51809293	51808948	51809078	51809178	51809293	0	0	0.122
ENSMUSG00000003153	Slc2a3	6	-	122687075	122690011	122687075	122687316	122689850	122690011	0	0	0.104
ENSMUSG00000025066	Sfr1	19	+	47807119	47807478	47807119	47807244	47807292	47807478	0	0	0.211
ENSMUSG00000024858	Adrbk1	19	-	4291238	4291641	4291238	4291330	4291589	4291641	0	0	0.068
ENSMUSG00000027360	Hdc	2	-	126429976	126432218	126429976	126430111	126432095	126432218	0	0	0.059
ENSMUSG00000030142	Clec4e	6	-	123236225	123239007	123236225	123236377	123236449	123239007	0	0	0.213
ENSMUSG00000028410	Dnaja1	4	+	40673137	40675216	40673137	40673242	40674988	40675216	0	0	0.093
ENSMUSG00000059796	Eif4a1	11	-	69481697	69482255	69481697	69482050	69482145	69482255	0	0	0.041
ENSMUSG00000059796	Eif4a1	11	-	69481697	69482050	69481697	69481835	69481906	69482050	0	0	0.04
ENSMUSG00000021134	Srsf5	12	+	82050480	82051484	82050480	82050591	82050706	82051484	0	0	0.054
ENSMUSG00000021134	Srsf5	12	+	82048482	82050155	82048482	82048581	82048782	82050155	0	0	0.094
ENSMUSG00000004677	Myo9b	8	+	73872229	73873093	73872229	73872800	73872833	73873093	0	0	-0.244
ENSMUSG00000016559	H3f3b	11	-	115884938	115885333	115884938	115885092	115885195	115885333	0	0	0.147
ENSMUSG00000053332	Gas5	1	+	162968355	162968670	162968355	162968403	162968587	162968670	0	0	0.077
ENSMUSG00000060216	Arrb2	11	+	70251445	70251893	70251445	70251530	70251820	70251893	0	0	0.09
ENSMUSG00000000787	Ddx3x	X	+	12864350	12864689	12864350	12864509	12864589	12864689	0	0	0.055
ENSMUSG00000000787	Ddx3x	X	+	12865404	12865797	12865404	12865490	12865698	12865797	0	0	0.056
ENSMUSG00000040940	Arhgef1	7	+	25697075	25697371	25697075	25697174	25697328	25697371	0	0	0.101
ENSMUSG00000024431	Nr3c1	18	-	39645651	39646886	39645651	39646637	39646664	39646886	0	0	0.152
ENSMUSG00000038241	Cep250	2	+	155814047	155815356	155814047	155814168	155815234	155815356	0	0	0.201
ENSMUSG00000008348	Ubc	5	-	125866346	125868634	125866346	125867580	125867808	125868634	0	0	0.081
ENSMUSG00000071646	Mta2	19	+	9020756	9021240	9020756	9020874	9021137	9021240	0	0	0.093
ENSMUSG00000025473	Adam8	7	-	147172201	147172707	147172201	147172367	147172631	147172707	0	0	0.112
ENSMUSG00000032577	Mapkapk3	9	-	107164753	107166095	107164753	107164818	107165955	107166095	0	0	0.076
ENSMUSG00000061232	H2-K1	17	-	34133771	34134102	34133771	34133804	34133982	34134102	2.22045e-16	1.09068e-14	0.037
ENSMUSG00000025473	Adam8	7	-	147170627	147171329	147170627	147170742	147171235	147171329	8.88178e-16	4.19493e-14	0.143
ENSMUSG00000039637	Coro7	16	-	4634588	4634907	4634588	4634681	4634761	4634907	1.33227e-15	6.05935e-14	0.088
ENSMUSG00000021281	Tnfaip2	12	+	112686457	112686850	112686457	112686580	112686749	112686850	1.88738e-15	8.27751e-14	0.093
ENSMUSG00000027829	Ccnl1	3	-	65751818	65752325	65751818	65751930	65752183	65752325	1.77636e-14	7.52195e-13	0.096
ENSMUSG00000031827	Cotl1	8	-	122333124	122334255	122333124	122333949	122334000	122334255	5.82867e-14	2.38587e-12	0.045
ENSMUSG00000028680	Plk3	4	-	116802564	116803010	116802564	116802694	116802847	116803010	1.54543e-13	6.1219e-12	0.309
ENSMUSG00000001918	Slc1a5	7	+	17381106	17381507	17381106	17381301	17381372	17381507	2.12164e-13	8.14178e-12	0.221
ENSMUSG00000059248	2016-09-09	11	+	117217926	117220784	117217926	117218023	117220732	117220784	1.88272e-12	7.00599e-11	0.048
ENSMUSG00000036931	Nfkbid	7	+	31210727	31211040	31210727	31210874	31210988	31211040	2.15528e-12	7.78435e-11	0.18
ENSMUSG00000029148	Nrbp1	5	+	31546538	31546932	31546538	31546661	31546830	31546932	3.57181e-12	1.25319e-10	0.082
ENSMUSG00000028059	Arhgef2	3	+	88436834	88437289	88436834	88436964	88437179	88437289	4.57501e-12	1.56059e-10	0.181
ENSMUSG00000001627	Ifrd1	12	-	40943744	40944069	40943744	40943829	40943964	40944069	1.50143e-11	4.98313e-10	0.099
ENSMUSG00000036661	Dennd3	15	+	73398851	73399175	73398851	73398955	73399037	73399175	1.86841e-11	6.0379e-10	0.139
ENSMUSG00000028041	Adam15	3	-	89151073	89151407	89151073	89151150	89151328	89151407	3.74685e-11	1.17978e-09	0.047
ENSMUSG00000003033	Ap1m1	8	+	74777107	74777532	74777107	74777179	74777373	74777532	5.24792e-11	1.61111e-09	0.082
ENSMUSG00000036833	Pnpla7	2	+	24858134	24858552	24858134	24858235	24858408	24858552	1.25621e-10	3.7625e-09	0.088
ENSMUSG00000022779	Top3b	16	+	16889575	16890354	16889575	16889704	16890204	16890354	1.2897e-10	3.77084e-09	0.116
ENSMUSG00000040859	Bsdc1	4	+	129142473	129144234	129142473	129142590	129144066	129144234	1.52898e-10	4.36649e-09	0.101
ENSMUSG00000030142	Clec4e	6	-	123236225	123239007	123236225	123236536	123238911	123239007	1.86502e-10	5.2051e-09	0.267
ENSMUSG00000039205	Ciz1	2	+	32226383	32226928	32226383	32226633	32226768	32226928	2.37168e-10	6.47205e-09	0.207
ENSMUSG00000001082	Mfsd10	5	-	34977239	34977611	34977239	34977348	34977499	34977611	2.93325e-10	7.83051e-09	0.145
ENSMUSG00000026280	Atg4b	1	+	95672204	95674941	95672204	95672277	95674861	95674941	4.00891e-10	1.04743e-08	0.142
ENSMUSG00000070034	Sp110	1	-	87475631	87476320	87475631	87475774	87476218	87476320	4.3259e-10	1.10671e-08	0.11
ENSMUSG00000039515	Ppp2r4	2	+	30293748	30295284	30293748	30293873	30295183	30295284	7.85971e-10	1.96974e-08	0.083
ENSMUSG00000029464	Gpn3	5	+	122831198	122831503	122831198	122831314	122831406	122831503	8.88277e-10	2.18161e-08	0.12
ENSMUSG00000059796	Eif4a1	11	-	69481196	69481613	69481196	69481276	69481523	69481613	1.23036e-09	2.96252e-08	0.028
ENSMUSG00000002014	Ssr4	X	+	71032522	71034292	71032522	71032645	71034173	71034292	1.82904e-09	4.31935e-08	0.035
ENSMUSG00000038520	Tbc1d17	7	-	52098185	52098481	52098185	52098286	52098364	52098481	1.87546e-09	4.34541e-08	0.147
ENSMUSG00000029177	Cenpa	5	+	30975354	30975816	30975354	30975432	30975665	30975816	2.36153e-09	5.3703e-08	0.044
ENSMUSG00000016940	Kctd2	11	+	115290593	115292588	115290593	115290719	115291626	115292588	2.54412e-09	5.68033e-08	0.12
ENSMUSG00000052593	Adam17	12	-	21334914	21336024	21334914	21334993	21335893	21336024	3.30273e-09	7.24241e-08	0.073
ENSMUSG00000037300	Ttc13	8	-	127197347	127197635	127197347	127197427	127197556	127197635	4.26675e-09	9.19223e-08	0.1
ENSMUSG00000036067	Slc2a6	2	-	26878607	26879163	26878607	26878769	26879054	26879163	4.75571e-09	1.0069e-07	0.156
ENSMUSG00000032359	Ctsh	9	+	89961864	89963311	89961864	89961946	89963242	89963311	5.18713e-09	1.07963e-07	0.053
ENSMUSG00000024948	Map4k2	19	+	6343801	6344079	6343801	6343883	6343971	6344079	6.70728e-09	1.37276e-07	0.066
ENSMUSG00000026277	Stk25	1	-	95522627	95523710	95522627	95522785	95523601	95523710	7.17308e-09	1.44402e-07	0.149
ENSMUSG00000064068	Mtx1	3	-	89016604	89016868	89016604	89016684	89016798	89016868	7.33467e-09	1.45274e-07	0.103
ENSMUSG00000029385	Ccng2	5	+	93699819	93700305	93699819	93700070	93700226	93700305	9.03735e-09	1.76157e-07	0.07
ENSMUSG00000000134	Tfe3	X	+	7348120	7349722	7348120	7348196	7349574	7349722	9.54133e-09	1.83074e-07	0.066
ENSMUSG00000032322	Pstpip1	9	+	55975291	55975667	55975291	55975344	55975533	55975667	1.06139e-08	2.00521e-07	0.073
ENSMUSG00000024516	Sec11c	18	+	65972318	65974611	65972318	65972468	65974491	65974611	1.20103e-08	2.20128e-07	0.04
ENSMUSG00000021670	Hmgcr	13	-	97434716	97435852	97434716	97434801	97435764	97435852	1.1975e-08	2.20128e-07	0.206
ENSMUSG00000035697	Hmha1	10	+	79484821	79485100	79484821	79484932	79485019	79485100	1.61967e-08	2.92298e-07	0.042
ENSMUSG00000015165	Hnrnpl	7	+	29603479	29603943	29603479	29603551	29603662	29603943	1.64239e-08	2.92298e-07	0.062
ENSMUSG00000040044	Orc3	4	-	34544556	34546005	34544556	34544690	34545856	34546005	2.89378e-08	5.07651e-07	0.106
ENSMUSG00000070284	Gmppb	9	+	107953179	107953573	107953179	107953307	107953390	107953573	3.2909e-08	5.69186e-07	0.14
ENSMUSG00000024948	Map4k2	19	+	6345576	6345836	6345576	6345610	6345727	6345836	4.32441e-08	7.29145e-07	0.051
ENSMUSG00000037266	D4Wsu53e	4	+	134481207	134482733	134481207	134481347	134481940	134482733	4.33449e-08	7.29145e-07	0.029
ENSMUSG00000053291	Rab4b	7	-	27960797	27961257	27960797	27960912	27961176	27961257	6.98011e-08	1.15832e-06	0.076
ENSMUSG00000002550	Uck1	2	-	32113796	32114187	32113796	32113939	32114090	32114187	7.97715e-08	1.30613e-06	0.079
ENSMUSG00000029433	Diablo	5	-	123967745	123968074	123967745	123967842	123967963	123968074	8.41571e-08	1.35253e-06	0.122
ENSMUSG00000041354	Rgl2	17	+	34068984	34069316	34068984	34069163	34069265	34069316	8.48088e-08	1.35253e-06	0.079
ENSMUSG00000019850	Tnfaip3	10	-	18723381	18725137	18723381	18723563	18724262	18725137	9.95051e-08	1.56657e-06	0.281
ENSMUSG00000005481	Ddx39	8	+	86245632	86246260	86245632	86245751	86246128	86246260	1.35817e-07	2.11118e-06	0.054
ENSMUSG00000029034	Cpsf3l	4	+	155259673	155260265	155259673	155259812	155260200	155260265	1.38846e-07	2.13129e-06	0.046
ENSMUSG00000052142	Rasal3	17	-	32540000	32540526	32540000	32540344	32540465	32540526	1.46529e-07	2.22145e-06	0.142
ENSMUSG00000021866	Anxa11	14	+	26691997	26693517	26691997	26692384	26693429	26693517	1.70084e-07	2.51642e-06	0.035
ENSMUSG00000014856	Tmem208	8	+	107852221	107852592	107852221	107852358	107852507	107852592	1.69784e-07	2.51642e-06	0.115
ENSMUSG00000003031	Cdkn1b	6	+	134871973	134875531	134871973	134872101	134874260	134875531	2.00359e-07	2.92906e-06	0.113
ENSMUSG00000024948	Map4k2	19	+	6346083	6346293	6346083	6346125	6346208	6346293	2.3193e-07	3.3507e-06	0.072
ENSMUSG00000020156	Mum1	10	+	79701059	79701665	79701059	79701136	79701604	79701665	2.75978e-07	3.94071e-06	0.215
ENSMUSG00000028821	Syf2	4	+	134490370	134490964	134490370	134490496	134490846	134490964	3.53403e-07	4.98826e-06	0.041
ENSMUSG00000007850	Hnrnph1	11	+	50192969	50193466	50192969	50193125	50193322	50193466	3.59122e-07	5.01139e-06	0.064
ENSMUSG00000004846	Plod3	5	+	137467413	137467958	137467413	137467527	137467641	137467958	5.93285e-07	8.186e-06	0.04
ENSMUSG00000029817	Tra2a	6	-	49195474	49196963	49195474	49195609	49196847	49196963	7.39956e-07	1.00963e-05	0.241
ENSMUSG00000022978	2610039C10Rik	16	-	90719556	90720995	90719556	90720223	90720898	90720995	7.65404e-07	1.03119e-05	-0.076
ENSMUSG00000002949	Timm44	8	-	4265225	4266680	4265225	4265276	4266555	4266680	7.72556e-07	1.03119e-05	0.068
ENSMUSG00000003184	Irf3	7	+	52255741	52256392	52255741	52255916	52256014	52256392	8.33558e-07	1.10066e-05	0.129
ENSMUSG00000038346	Zfp384	6	+	124974050	124974570	124974050	124974288	124974522	124974570	8.80203e-07	1.14988e-05	0.127
ENSMUSG00000002963	Pnkp	7	+	52115092	52115315	52115092	52115172	52115257	52115315	9.04688e-07	1.16943e-05	0.036
ENSMUSG00000040263	Klhdc4	8	-	124320817	124322136	124320817	124320928	124321733	124322136	9.61755e-07	1.23025e-05	0.07
ENSMUSG00000029175	4930471M23Rik	5	+	30957867	30958473	30957867	30958039	30958260	30958473	9.94641e-07	1.25919e-05	0.147
ENSMUSG00000029703	Lrwd1	5	-	136608175	136608949	136608175	136608298	136608844	136608949	1.09658e-06	1.37408e-05	0.058
ENSMUSG00000039041	Adrm1	2	+	179907560	179908738	179907560	179907677	179908614	179908738	1.19229e-06	1.47892e-05	0.039
ENSMUSG00000019850	Tnfaip3	10	-	18725356	18726839	18725356	18725537	18726668	18726839	1.27908e-06	1.57071e-05	0.115
ENSMUSG00000068329	Htra2	6	-	83002691	83003064	83002691	83002797	83003031	83003064	1.58107e-06	1.92233e-05	0.124
ENSMUSG00000035086	Becn1	11	-	101156847	101157630	101156847	101156938	101157571	101157630	1.79603e-06	2.16228e-05	0.054
ENSMUSG00000025728	Pigq	17	-	26068618	26069176	26068618	26068772	26069049	26069176	2.01755e-06	2.40538e-05	0.069
ENSMUSG00000038671	Arfrp1	2	-	181098718	181099103	181098718	181098801	181099015	181099103	2.20034e-06	2.59809e-05	0.171
ENSMUSG00000034908	Sidt2	9	-	45753226	45753442	45753226	45753293	45753368	45753442	2.26001e-06	2.64313e-05	0.056
ENSMUSG00000028099	Polr3c	3	-	96527436	96527975	96527436	96527622	96527719	96527975	2.36922e-06	2.74472e-05	0.064
ENSMUSG00000026177	Slc11a1	1	+	74426356	74426841	74426356	74426463	74426770	74426841	2.89917e-06	3.32727e-05	0.06
ENSMUSG00000025066	Sfr1	19	+	47807119	47807478	47807119	47807291	47807339	47807478	2.98427e-06	3.39322e-05	-0.305
ENSMUSG00000029071	Dvl1	4	+	155228839	155229134	155228839	155228909	155228994	155229134	3.0798e-06	3.46972e-05	0.331
ENSMUSG00000032604	Qars	9	+	108417297	108418267	108417297	108417563	108418126	108418267	3.18359e-06	3.52203e-05	0.037
ENSMUSG00000027247	Arhgap1	2	+	91509541	91509886	91509541	91509618	91509808	91509886	3.17169e-06	3.52203e-05	0.045
ENSMUSG00000045482	Trrap	5	+	145545126	145546434	145545126	145545215	145546337	145546434	4.34961e-06	4.76904e-05	0.149
ENSMUSG00000028041	Adam15	3	-	89147309	89147899	89147309	89147505	89147594	89147899	4.79892e-06	5.21511e-05	0.083
ENSMUSG00000000561	Wdr77	3	+	105768682	105769343	105768682	105768791	105769274	105769343	5.05744e-06	5.44784e-05	0.11
ENSMUSG00000029146	Snx17	5	+	31498118	31498414	31498118	31498229	31498323	31498414	5.19177e-06	5.54391e-05	0.036
ENSMUSG00000003360	Ddx23	15	-	98480574	98481249	98480574	98480720	98481023	98481249	5.28602e-06	5.59589e-05	0.042
ENSMUSG00000034156	Bzrap1	11	+	87595183	87595551	87595183	87595255	87595446	87595551	6.1342e-06	6.43829e-05	0.064
ENSMUSG00000029703	Lrwd1	5	-	136609174	136609920	136609174	136609315	136609803	136609920	7.03957e-06	7.32593e-05	0.049
ENSMUSG00000028245	Nsmaf	4	-	6347196	6348283	6347196	6347287	6348203	6348283	7.77168e-06	8.01985e-05	0.125
ENSMUSG00000005687	Bcas2	3	+	102978262	102981342	102978262	102978424	102981261	102981342	7.85923e-06	8.04262e-05	0.371
ENSMUSG00000093445	Lrch4	5	+	138075076	138075477	138075076	138075203	138075371	138075477	8.81753e-06	8.9487e-05	0.036
ENSMUSG00000022617	Chkb	15	-	89258841	89259258	89258841	89258975	89259144	89259258	9.49778e-06	9.56006e-05	0.227
ENSMUSG00000022884	Eif4a2	16	+	23110057	23110416	23110057	23110226	23110306	23110416	9.5995e-06	9.5839e-05	0.082
ENSMUSG00000021866	Anxa11	14	+	26693695	26694270	26693695	26693790	26694156	26694270	1.07578e-05	0.000105964	0.035
ENSMUSG00000001909	Trmt1	8	+	87219326	87220874	87219326	87219439	87220725	87220874	1.07863e-05	0.000105964	0.148
ENSMUSG00000034083	C130022K22Rik	6	+	91835341	91838244	91835341	91835400	91838063	91838244	1.20247e-05	0.000116917	0.061
ENSMUSG00000015757	Ppil4	10	+	7517555	7518355	7517555	7517673	7518212	7518355	1.20915e-05	0.000116917	0.07
ENSMUSG00000005882	Uqcc	2	-	155736092	155737572	155736092	155736200	155737476	155737572	1.23965e-05	0.000118929	0.103
ENSMUSG00000027569	1600027N09Rik	2	+	180319110	180319576	180319110	180319192	180319501	180319576	1.26224e-05	0.000120158	0.22
ENSMUSG00000029034	Cpsf3l	4	+	155262156	155262435	155262156	155262218	155262292	155262435	1.37227e-05	0.000128803	0.108
ENSMUSG00000042726	Trafd1	5	-	121823146	121824076	121823146	121823483	121823955	121824076	1.37404e-05	0.000128803	0.104
ENSMUSG00000022561	Gpaa1	15	+	76162589	76163061	76162589	76162701	76162913	76163061	1.44892e-05	0.000134793	0.11
ENSMUSG00000032604	Qars	9	+	108410713	108411555	108410713	108410861	108411207	108411555	1.5365e-05	0.000141866	0.044
ENSMUSG00000004952	Rasa4	5	+	136580385	136581609	136580385	136580523	136581473	136581609	1.59814e-05	0.000146457	0.058
ENSMUSG00000027333	Smox	2	+	131345830	131346907	131345830	131346004	131346147	131346907	1.71952e-05	0.000156412	0.075
ENSMUSG00000032604	Qars	9	+	108414813	108415109	108414813	108414913	108415030	108415109	1.80645e-05	0.000163112	0.046
ENSMUSG00000022443	Myh9	15	-	77621477	77622209	77621477	77621576	77622145	77622209	1.87106e-05	0.000167713	0.017
ENSMUSG00000020832	Eral1	11	-	77887781	77888129	77887781	77887862	77887979	77888129	1.98124e-05	0.000176302	0.13
ENSMUSG00000037470	Uggt1	1	-	36219049	36220255	36219049	36219208	36220065	36220255	2.09011e-05	0.000184651	0.033
ENSMUSG00000025737	Wdr24	17	+	25964179	25964477	25964179	25964301	25964372	25964477	2.15311e-05	0.000188859	0.2
ENSMUSG00000026672	Optn	2	-	4941687	4942527	4941687	4942274	4942368	4942527	2.30353e-05	0.000200619	-0.157
ENSMUSG00000027671	Actl6a	3	+	32619107	32619437	32619107	32619222	32619356	32619437	2.37131e-05	0.000205069	0.092
ENSMUSG00000024773	Atg2a	19	+	6258550	6258985	6258550	6258633	6258863	6258985	2.44924e-05	0.000210326	0.084
ENSMUSG00000019302	Atp6v0a1	11	+	100888580	100890572	100888580	100888707	100890489	100890572	2.69505e-05	0.00022337	0.075
ENSMUSG00000031537	Ikbkb	8	-	23775960	23776383	23775960	23776108	23776283	23776383	2.71404e-05	0.00022337	0.069
ENSMUSG00000032724	Abtb2	2	+	103556196	103558580	103556196	103556310	103557316	103558580	2.72846e-05	0.00022337	0.067
ENSMUSG00000047617	BC029214	2	-	25315294	25315877	25315294	25315379	25315528	25315877	2.622e-05	0.00022337	0.161
ENSMUSG00000078619	Smarcd2	11	-	106126253	106126658	106126253	106126351	106126496	106126658	2.67643e-05	0.00022337	0.042
ENSMUSG00000037266	D4Wsu53e	4	+	134481207	134482733	134481207	134481347	134482649	134482733	2.72269e-05	0.00022337	0.154
ENSMUSG00000040687	Madd	2	-	90998141	90998645	90998141	90998300	90998561	90998645	2.64011e-05	0.00022337	0.078
ENSMUSG00000026199	Ankzf1	1	+	75191415	75192287	75191415	75191518	75191637	75192287	2.88045e-05	0.00023271	0.069
ENSMUSG00000004455	Ppp1cc	5	+	122622740	122623289	122622740	122622964	122623154	122623289	2.87366e-05	0.00023271	0.025
ENSMUSG00000022558	Heatr7a	15	+	76238321	76238958	76238321	76238473	76238817	76238958	3.29964e-05	0.000264834	0.063
ENSMUSG00000032115	Hyou1	9	+	44195114	44195412	44195114	44195175	44195332	44195412	3.70946e-05	0.000295793	0.036
ENSMUSG00000034116	Vav1	17	+	57418522	57418824	57418522	57418707	57418779	57418824	3.92907e-05	0.000311284	0.062
ENSMUSG00000004815	Dgkq	5	-	109078843	109079398	109078843	109078944	109079219	109079398	3.96569e-05	0.0003116	0.334
ENSMUSG00000071074	Yipf3	17	+	46388062	46388436	46388062	46388176	46388312	46388436	3.98381e-05	0.0003116	-0.098
ENSMUSG00000002010	Idh3g	X	-	71025912	71026369	71025912	71026046	71026236	71026369	4.01267e-05	0.000311871	0.052
ENSMUSG00000028821	Syf2	4	+	134490846	134491379	134490846	134490964	134491288	134491379	4.04755e-05	0.000312603	0.028
ENSMUSG00000038084	Opa1	16	+	29614211	29615250	29614211	29614284	29615134	29615250	4.1571e-05	0.000319057	0.108
ENSMUSG00000040701	Ap1g2	14	-	55722039	55722344	55722039	55722095	55722245	55722344	4.53477e-05	0.000345882	0.136
ENSMUSG00000031389	Arhgap4	X	-	71145183	71145808	71145183	71145211	71145437	71145808	4.69502e-05	0.000355894	0.083
ENSMUSG00000026987	Baz2b	2	-	59758351	59760274	59758351	59758595	59760199	59760274	4.95285e-05	0.000373135	0.139
ENSMUSG00000004815	Dgkq	5	-	109078605	109078944	109078605	109078752	109078843	109078944	5.03219e-05	0.000376801	0.208
ENSMUSG00000020156	Mum1	10	+	79698855	79701665	79698855	79698926	79701059	79701665	5.23919e-05	0.000389923	0.184
ENSMUSG00000025733	Rhot2	17	-	25978503	25978800	25978503	25978612	25978701	25978800	5.30781e-05	0.00039265	0.108
ENSMUSG00000042726	Trafd1	5	-	121825024	121825881	121825024	121825255	121825804	121825881	5.37853e-05	0.000395499	0.072
ENSMUSG00000020697	Lig3	11	+	82608866	82609288	82608866	82608954	82609210	82609288	5.94695e-05	0.000432355	0.188
ENSMUSG00000001962	Fam50a	X	+	71560202	71560911	71560202	71560302	71560765	71560911	5.95016e-05	0.000432355	0.049
ENSMUSG00000029148	Nrbp1	5	+	31552462	31552738	31552462	31552513	31552602	31552738	6.0512e-05	0.00043711	0.032
ENSMUSG00000010110	Stx5a	19	+	8817569	8817913	8817569	8817625	8817842	8817913	6.29889e-05	0.000452342	0.039
ENSMUSG00000001750	Tcirg1	19	-	3903045	3903428	3903045	3903172	3903339	3903428	6.63947e-05	0.000474027	0.086
ENSMUSG00000025473	Adam8	7	-	147173077	147173636	147173077	147173167	147173458	147173636	6.77237e-05	0.000480721	0.077
ENSMUSG00000022558	Heatr7a	15	+	76264492	76265217	76264492	76264588	76265112	76265217	7.05753e-05	0.000498083	0.101
ENSMUSG00000027655	Dhx35	2	+	158652040	158653735	158652040	158652153	158653638	158653735	7.34867e-05	0.000515667	0.132
ENSMUSG00000021488	Nsd1	13	+	55314564	55315511	55314564	55314678	55315421	55315511	7.79059e-05	0.000543571	0.06
ENSMUSG00000029221	Slc30a9	5	+	67733332	67735808	67733332	67733468	67735768	67735808	9.1401e-05	0.000634127	0.17
ENSMUSG00000063870	Chd4	6	+	125070222	125070574	125070222	125070403	125070487	125070574	9.2945e-05	0.000641216	0.039
ENSMUSG00000007458	M6pr	6	+	122263276	122265184	122263276	122263443	122265074	122265184	9.73955e-05	0.000668166	0.027
ENSMUSG00000026889	Rbm18	2	-	35989654	35992131	35989654	35989783	35992001	35992131	0.000101819	0.000694631	0.096
ENSMUSG00000039205	Ciz1	2	+	32226383	32226928	32226383	32226621	32226768	32226928	0.000108977	0.000739357	0.14
ENSMUSG00000001588	Acap1	11	-	69697823	69698182	69697823	69697993	69698087	69698182	0.000114447	0.000772202	0.037
ENSMUSG00000021453	Gadd45g	13	+	51942720	51943138	51942720	51942822	51942924	51943138	0.000115934	0.000777964	0.072
ENSMUSG00000020897	Aurkb	11	+	68861675	68862146	68861675	68861867	68862007	68862146	0.000130443	0.000870563	0.033
ENSMUSG00000040479	Dgkz	2	-	91773899	91774246	91773899	91773999	91774212	91774246	0.000137356	0.000911748	0.052
ENSMUSG00000027193	Api5	2	-	94267089	94267734	94267089	94267241	94267668	94267734	0.00014806	0.000977512	0.026
ENSMUSG00000002010	Idh3g	X	-	71027344	71028055	71027344	71027442	71028013	71028055	0.000160602	0.00105465	0.159
ENSMUSG00000024843	Chka	19	+	3889879	3892213	3889879	3889988	3892106	3892213	0.000167782	0.00109594	0.124
ENSMUSG00000039536	Stau1	2	-	166776770	166777972	166776770	166776846	166777825	166777972	0.000170114	0.00110529	0.131
ENSMUSG00000027829	Ccnl1	3	-	65752612	65754466	65752612	65752712	65754401	65754466	0.000173169	0.00111922	0.099
ENSMUSG00000001909	Trmt1	8	+	87214415	87214846	87214415	87214471	87214709	87214846	0.000174901	0.00112449	0.134
ENSMUSG00000038102	D030016E14Rik	8	-	48598636	48599313	48598636	48599162	48599234	48599313	0.000183645	0.00117456	0.115
ENSMUSG00000046516	Cox17	16	+	38347125	38349415	38347125	38347293	38349326	38349415	0.000187823	0.00119506	0.023
ENSMUSG00000002546	Golga2	2	+	32154551	32154830	32154551	32154645	32154723	32154830	0.000194066	0.00122842	0.056
ENSMUSG00000025571	Tnrc6c	11	+	117610890	117614458	117610890	117611131	117614290	117614458	0.000197228	0.00124203	0.19
ENSMUSG00000025733	Rhot2	17	-	25978701	25979036	25978701	25978800	25978934	25979036	0.000199699	0.00125117	0.072
ENSMUSG00000037266	D4Wsu53e	4	+	134479789	134480397	134479789	134479824	134479997	134480397	0.000213007	0.00132778	0.053
ENSMUSG00000038828	Tmem214	5	+	31173792	31174228	31173792	31173943	31174093	31174228	0.000224355	0.00139146	0.091
ENSMUSG00000002763	Pex6	17	+	46860622	46860976	46860622	46860684	46860867	46860976	0.000226187	0.00139577	0.067
ENSMUSG00000003437	Paf1	7	+	29180436	29180714	29180436	29180558	29180647	29180714	0.000230384	0.00141456	0.087
ENSMUSG00000027953	Slc50a1	3	-	89073748	89074061	89073748	89073872	89073983	89074061	0.000242972	0.00148442	0.187
ENSMUSG00000007038	Neu1	17	+	35069510	35071130	35069510	35069773	35070947	35071130	0.000248136	0.00150847	0.078
ENSMUSG00000013858	ORF61	10	-	79441136	79441350	79441136	79441220	79441292	79441350	0.0002607	0.00157704	0.201
ENSMUSG00000032815	Fanca	8	-	125836920	125837273	125836920	125837016	125837139	125837273	0.000265479	0.00159808	-0.075
ENSMUSG00000024858	Adrbk1	19	-	4287557	4287985	4287557	4287694	4287822	4287985	0.00027415	0.00164223	0.019
ENSMUSG00000030468	Siglecg	7	+	50664612	50665926	50664612	50664891	50665878	50665926	0.0002894	0.00172516	0.189
ENSMUSG00000029730	Mcm7	5	-	138610576	138610952	138610576	138610701	138610787	138610952	0.000331567	0.00196697	0.021
ENSMUSG00000029578	Wipi2	5	+	143134145	143135116	143134145	143134242	143135018	143135116	0.000385935	0.0022785	0.074
ENSMUSG00000008855	Hdac5	11	-	102057265	102057636	102057265	102057431	102057551	102057636	0.000400492	0.00235313	0.036
ENSMUSG00000058818	Lilrb3	7	-	3667635	3669028	3667635	3667819	3668195	3669028	0.000409856	0.00239668	0.109
ENSMUSG00000067212	H2-T23	17	-	36167766	36168858	36167766	36168042	36168582	36168858	0.000431873	0.00251346	0.043
ENSMUSG00000042606	Hirip3	7	+	134006113	134006440	134006113	134006234	134006331	134006440	0.000440089	0.0025492	0.098
ENSMUSG00000024160	Spsb3	17	+	25027777	25028081	25027777	25027880	25027955	25028081	0.000443383	0.00255235	0.09
ENSMUSG00000040687	Madd	2	-	90998141	90998645	90998141	90998300	90998564	90998645	0.00044479	0.00255235	0.241
ENSMUSG00000037805	Rpl10a	17	+	28465911	28466467	28465911	28465992	28466318	28466467	0.000469974	0.00268432	0.177
ENSMUSG00000026972	Arrdc1	2	-	24781275	24781968	24781275	24781714	24781791	24781968	0.000483413	0.00274829	0.123
ENSMUSG00000029060	Mib2	4	-	155033002	155033374	155033002	155033110	155033231	155033374	0.000500314	0.00283127	0.188
ENSMUSG00000001017	2500003M10Rik	3	-	90310029	90311548	90310029	90310183	90311466	90311548	0.000523013	0.00294615	0.111
ENSMUSG00000042055	Wdr11	7	+	136774133	136774783	136774133	136774311	136774687	136774783	0.000543721	0.00303677	0.101
ENSMUSG00000024337	Psmb9	17	-	34320559	34321358	34320559	34320689	34321226	34321358	0.000544047	0.00303677	0.038
ENSMUSG00000029208	Guf1	5	+	69958366	69959736	69958366	69958500	69959634	69959736	0.000549906	0.00305558	-0.233
ENSMUSG00000040354	Mars	10	-	126733596	126734000	126733596	126733689	126733928	126734000	0.000586743	0.00324559	0.063
ENSMUSG00000031634	Ufsp2	8	+	47065668	47065993	47065668	47065846	47065926	47065993	0.000592948	0.0032652	0.075
ENSMUSG00000021493	Pdlim7	13	-	55608690	55608985	55608690	55608727	55608848	55608985	0.000648393	0.00355458	0.091
ENSMUSG00000004266	Ptpn6	6	-	124670724	124671240	124670724	124670926	124671097	124671240	0.000652225	0.0035597	0.022
ENSMUSG00000070034	Sp110	1	-	87481477	87482870	87481477	87481627	87482789	87482870	0.000675924	0.00366168	0.05
ENSMUSG00000037740	Mrps26	2	+	130389816	130390167	130389816	130389963	130390043	130390167	0.000676874	0.00366168	0.062
ENSMUSG00000031939	Taf1d	9	+	15115970	15116548	15115970	15116139	15116352	15116548	0.000688246	0.00370687	-0.179
ENSMUSG00000025733	Rhot2	17	-	25976929	25977280	25976929	25977052	25977199	25977280	0.000694648	0.00372501	0.061
ENSMUSG00000020745	Pafah1b1	11	-	74487451	74493116	74487451	74491244	74492959	74493116	0.0007313	0.00390451	0.038
ENSMUSG00000025375	Aatk	11	-	119868626	119870789	119868626	119869758	119870588	119870789	0.000793247	0.00421691	0.096
ENSMUSG00000015291	Gdi1	X	+	71553010	71553600	71553010	71553209	71553468	71553600	0.000857409	0.00453836	0.083
ENSMUSG00000070493	Chchd2	5	-	130358299	130360054	130358299	130358450	130359804	130360054	0.000892799	0.0047054	0.103
ENSMUSG00000052142	Rasal3	17	-	32528990	32529733	32528990	32529148	32529342	32529733	0.000901194	0.00472934	0.072
ENSMUSG00000004626	Stxbp2	8	+	3633847	3634123	3633847	3633926	3634019	3634123	0.000924532	0.00483117	0.024
ENSMUSG00000033545	Znrf1	8	+	114145495	114149930	114145495	114145587	114146698	114149930	0.000943869	0.00491117	0.084
ENSMUSG00000025138	Sirt7	11	-	120481737	120482369	120481737	120482197	120482270	120482369	0.00094784	0.00491117	0.043
ENSMUSG00000032604	Qars	9	+	108417297	108417563	108417297	108417364	108417437	108417563	0.00095241	0.00491412	0.04
ENSMUSG00000030035	Wbp1	6	-	83070178	83070867	83070178	83070281	83070765	83070867	0.000974812	0.00499882	0.069
ENSMUSG00000066900	Suds3	5	-	117541690	117543040	117541690	117542865	117542954	117543040	0.000976968	0.00499882	-0.12
ENSMUSG00000021235	Coq6	12	+	85709092	85709659	85709092	85709151	85709535	85709659	0.000988891	0.00501801	0.114
ENSMUSG00000013787	Ehmt2	17	+	35042554	35043003	35042554	35042656	35042854	35043003	0.000986322	0.00501801	0.041
ENSMUSG00000032295	Man2c1	9	+	56987306	56987771	56987306	56987515	56987676	56987771	0.00105005	0.00530643	0.089
ENSMUSG00000007029	Vars	17	+	35141716	35142006	35141716	35141838	35141921	35142006	0.00111865	0.00562992	0.034
ENSMUSG00000071724	Gm10345	15	+	76126324	76126571	76126324	76126414	76126507	76126571	0.00124752	0.00625286	0.106
ENSMUSG00000042066	Tmcc2	1	-	134255479	134257792	134255479	134255615	134256851	134257792	0.00128122	0.00639569	0.13
ENSMUSG00000006179	Prss16	13	-	22094794	22095194	22094794	22094940	22095014	22095194	0.00137838	0.00685286	-0.087
ENSMUSG00000021557	Agtpbp1	13	-	59575048	59576073	59575048	59575178	59575892	59576073	0.00138584	0.00686212	0.081
ENSMUSG00000024160	Spsb3	17	+	25027512	25027880	25027512	25027700	25027777	25027880	0.00140054	0.00688472	0.109
ENSMUSG00000022552	Sharpin	15	-	76177688	76178247	76177688	76178024	76178093	76178247	0.00140161	0.00688472	0.122
ENSMUSG00000022552	Sharpin	15	-	76177688	76178024	76177688	76177817	76177911	76178024	0.0014411	0.0070505	-0.041
ENSMUSG00000020883	Fbxl20	11	-	97956446	97958373	97956446	97956507	97958242	97958373	0.00146645	0.00714603	0.169
ENSMUSG00000031835	Mbtps1	8	-	122039477	122042179	122039477	122039609	122042038	122042179	0.00151753	0.00736571	0.119
ENSMUSG00000032594	Ip6k1	9	+	107947055	107947644	107947055	107947231	107947576	107947644	0.00152516	0.00737363	0.148
ENSMUSG00000063268	Parp10	15	-	76072087	76073069	76072087	76072752	76072832	76073069	0.00154349	0.00743298	0.071
ENSMUSG00000038346	Zfp384	6	+	124974050	124975100	124974050	124974288	124974763	124975100	0.001576	0.00755985	-0.12
ENSMUSG00000040701	Ap1g2	14	-	55719907	55720359	55719907	55720012	55720231	55720359	0.00173511	0.00829073	0.116
ENSMUSG00000047798	Cd300lf	11	-	114985561	114987766	114985561	114985691	114987424	114987766	0.00182713	0.00869658	0.066
ENSMUSG00000046032	Snx12	X	-	98407297	98409203	98407297	98407685	98409112	98409203	0.00185702	0.0088047	-0.119
ENSMUSG00000039637	Coro7	16	-	4634298	4634907	4634298	4634430	4634588	4634907	0.00192362	0.00908541	0.034
ENSMUSG00000036046	5031439G07Rik	15	-	84781041	84783751	84781041	84781204	84783559	84783751	0.00193201	0.00909009	0.026
ENSMUSG00000042594	Sh2b3	5	-	122268473	122268863	122268473	122268688	122268768	122268863	0.00217558	0.010197	0.082
ENSMUSG00000001588	Acap1	11	-	69698297	69699106	69698297	69698367	69698894	69699106	0.00218839	0.010218	0.05
ENSMUSG00000010358	Ifi35	11	+	101318503	101318836	101318503	101318651	101318729	101318836	0.0023804	0.0110725	0.052
ENSMUSG00000028423	Nfx1	4	+	40962235	40963183	40962235	40962466	40963109	40963183	0.00240974	0.0111666	0.175
ENSMUSG00000037318	Traf3ip3	1	-	195021018	195021616	195021018	195021330	195021468	195021616	0.00250936	0.0115846	0.031
ENSMUSG00000027406	Idh3b	2	-	130109673	130109984	130109673	130109772	130109906	130109984	0.00259616	0.0119404	0.022
ENSMUSG00000022561	Gpaa1	15	+	76163332	76163803	76163332	76163529	76163606	76163803	0.00263804	0.0120877	0.085
ENSMUSG00000026289	Atg16l1	1	+	89682450	89682921	89682450	89682571	89682815	89682921	0.00267845	0.0122273	0.103
ENSMUSG00000027381	Bcl2l11	2	+	127954355	127954750	127954355	127954492	127954660	127954750	0.00270647	0.0123094	0.15
ENSMUSG00000028467	Gba2	4	-	43582908	43583320	43582908	43583062	43583217	43583320	0.00275248	0.0124725	0.105
ENSMUSG00000008855	Hdac5	11	-	102057062	102057431	102057062	102057182	102057265	102057431	0.00277357	0.0125219	0.072
ENSMUSG00000037112	Sik2	9	-	50700905	50704066	50700905	50701494	50703448	50704066	0.00284382	0.0127815	0.085
ENSMUSG00000036073	Galt	4	+	41703385	41703684	41703385	41703434	41703554	41703684	0.0028519	0.0127815	0.167
ENSMUSG00000060601	Nr1h2	7	-	51807324	51807990	51807324	51807615	51807876	51807990	0.00298633	0.0133353	0.099
ENSMUSG00000003166	Dgcr2	16	-	17858452	17859619	17858452	17858663	17859496	17859619	0.00307997	0.0137036	0.113
ENSMUSG00000005506	Celf1	2	+	90853394	90859654	90853394	90853559	90853647	90859654	0.00310059	0.0137456	0.081
ENSMUSG00000025142	Aspscr1	11	+	120570243	120570560	120570243	120570313	120570384	120570560	0.00321943	0.014197	0.093
ENSMUSG00000036073	Galt	4	+	41703385	41703868	41703385	41703684	41703811	41703868	0.00322554	0.014197	0.075
ENSMUSG00000024906	Mus81	19	-	5485487	5486114	5485487	5485625	5486028	5486114	0.00325081	0.0142571	0.089
ENSMUSG00000022967	Ifnar1	16	+	91505299	91507686	91505299	91505659	91506771	91507686	0.00330129	0.014427	0.053
ENSMUSG00000037773	Fam113a	2	-	130247960	130248440	130247960	130248111	130248201	130248440	0.00346668	0.015096	0.145
ENSMUSG00000029029	Wdr8	4	+	153526901	153528749	153526901	153526979	153528643	153528749	0.00352974	0.0152819	0.111
ENSMUSG00000022617	Chkb	15	-	89258564	89259258	89258564	89258660	89258841	89259258	0.00353424	0.0152819	0.057
ENSMUSG00000059183	Mtfmt	9	+	65288152	65289495	65288152	65288255	65289419	65289495	0.00358379	0.0154417	0.116
ENSMUSG00000028849	Mtap7d1	4	-	125914139	125914522	125914139	125914303	125914399	125914522	0.00360351	0.0154724	0.147
ENSMUSG00000024725	Ostf1	19	-	18659131	18661115	18659131	18659233	18661036	18661115	0.00374417	0.0160204	0.019
ENSMUSG00000037313	Tacc3	5	+	34006915	34007504	34006915	34007089	34007377	34007504	0.00387908	0.01654	0.06
ENSMUSG00000031389	Arhgap4	X	-	71145437	71145808	71145437	71145522	71145616	71145808	0.00394159	0.0167483	0.064
ENSMUSG00000008690	Ncaph2	15	+	89200825	89201106	89200825	89200919	89201034	89201106	0.00398555	0.0168767	0.03
ENSMUSG00000030214	Plbd1	6	-	136565447	136565923	136565447	136565588	136565722	136565923	0.00400711	0.0169097	0.022
ENSMUSG00000003848	Nob1	8	-	109940005	109940991	109940005	109940150	109940893	109940991	0.00403046	0.01695	0.193
ENSMUSG00000026199	Ankzf1	1	+	75194218	75194951	75194218	75194699	75194839	75194951	0.0041094	0.017223	-0.096
ENSMUSG00000058586	Serhl	15	+	82932073	82932415	82932073	82932223	82932301	82932415	0.00416649	0.0174029	0.053
ENSMUSG00000030815	Phkg2	7	+	134721048	134721543	134721048	134721224	134721488	134721543	0.00443111	0.0184092	0.101
ENSMUSG00000024807	Syvn1	19	+	6048454	6048743	6048454	6048607	6048694	6048743	0.0044374	0.0184092	0.093
ENSMUSG00000004952	Rasa4	5	+	136577113	136577559	136577113	136577264	136577494	136577559	0.00451392	0.0186636	0.109
ENSMUSG00000027284	Cdan1	2	-	120555424	120555835	120555424	120555538	120555665	120555835	0.00461918	0.0189711	0.084
ENSMUSG00000005625	Psmd4	3	-	94836626	94837468	94836626	94836906	94837403	94837468	0.00460742	0.0189711	0.03
ENSMUSG00000026927	Sdccag3	2	-	26241017	26241583	26241017	26241129	26241509	26241583	0.00463791	0.0189845	0.066
ENSMUSG00000003345	Csnk1g2	10	+	80100754	80101054	80100754	80100824	80100905	80101054	0.00465354	0.0189852	0.05
ENSMUSG00000003068	Stk11	10	+	79588777	79589114	79588777	79588910	79588977	79589114	0.00476862	0.0193903	0.038
ENSMUSG00000027184	Caprin1	2	-	103615573	103615922	103615573	103615682	103615766	103615922	0.00490312	0.0198714	0.019
ENSMUSG00000074064	Mlycd	8	+	121925380	121926490	121925380	121925493	121926333	121926490	0.00504184	0.0203664	0.077
ENSMUSG00000039176	Polg	7	-	86596745	86597115	86596745	86596914	86596992	86597115	0.0051911	0.0209006	0.056
ENSMUSG00000078762	Haus5	7	-	31442617	31442937	31442617	31442763	31442856	31442937	0.00530868	0.0213041	0.056
ENSMUSG00000029363	Rfc5	5	-	117831844	117832474	117831844	117831922	117832344	117832474	0.00538434	0.0214891	0.067
ENSMUSG00000039263	Npepl1	2	+	173946044	173946625	173946044	173946168	173946448	173946625	0.00538978	0.0214891	0.151
ENSMUSG00000040356	Skiv2l	17	-	34983811	34984269	34983811	34983940	34984087	34984269	0.00553989	0.0220161	0.077
ENSMUSG00000007029	Vars	17	+	35148544	35148843	35148544	35148639	35148752	35148843	0.00560569	0.0222058	0.028
ENSMUSG00000036281	Snapc4	2	-	26228838	26229705	26228838	26228986	26229540	26229705	0.00568839	0.0224609	0.157
ENSMUSG00000002055	Spag5	11	+	78127014	78127441	78127014	78127149	78127321	78127441	0.0057188	0.0225086	0.083
ENSMUSG00000051517	E130306D19Rik	4	-	43511767	43512209	43511767	43511888	43512114	43512209	0.00574857	0.0225535	0.052
ENSMUSG00000029060	Mib2	4	-	155031021	155031423	155031021	155031178	155031274	155031423	0.00594504	0.0231174	0.093
ENSMUSG00000029775	Klhdc10	6	+	30397940	30399630	30397940	30397988	30399490	30399630	0.00594877	0.0231174	0.045
ENSMUSG00000056724	Nbeal2	9	-	110530897	110531253	110530897	110531007	110531122	110531253	0.0059191	0.0231174	0.062
ENSMUSG00000006728	Cdk4	10	+	126502210	126503059	126502210	126502320	126503008	126503059	0.00597805	0.0231579	0.021
ENSMUSG00000030330	Ing4	6	+	124997499	124997958	124997499	124997605	124997919	124997958	0.0063224	0.0244148	0.156
ENSMUSG00000026199	Ankzf1	1	+	75191637	75192287	75191637	75191831	75192143	75192287	0.00639258	0.024556	0.101
ENSMUSG00000020538	Srebf1	11	-	60016600	60017109	60016600	60016767	60016847	60017109	0.00641896	0.024556	0.06
ENSMUSG00000027889	Ampd2	3	-	107883184	107883692	107883184	107883253	107883561	107883692	0.00641681	0.024556	0.048
ENSMUSG00000028467	Gba2	4	-	43582052	43582827	43582052	43582157	43582360	43582827	0.00657094	0.0250594	0.094
ENSMUSG00000028907	Utp11l	4	-	124359656	124360592	124359656	124359750	124360478	124360592	0.00662413	0.025184	0.045
ENSMUSG00000026873	Phf19	2	-	34766683	34767322	34766683	34766765	34767136	34767322	0.00680677	0.0257985	0.087
ENSMUSG00000001416	Cct3	3	+	88103263	88104913	88103263	88103325	88104721	88104913	0.00690492	0.02609	0.452
ENSMUSG00000001062	1300018I17Rik	8	-	125769013	125769612	125769013	125769110	125769406	125769612	0.00699789	0.0263601	-0.101
ENSMUSG00000025138	Sirt7	11	-	120481737	120482197	120481737	120481818	120481960	120482197	0.00730361	0.0274276	0.036
ENSMUSG00000041459	Tardbp	4	-	147986490	147992900	147986490	147991814	147992773	147992900	0.0073304	0.0274443	0.106
ENSMUSG00000001909	Trmt1	8	+	87223239	87223685	87223239	87223369	87223501	87223685	0.00736491	0.0274897	0.057
ENSMUSG00000040356	Skiv2l	17	-	34982593	34982857	34982593	34982700	34982772	34982857	0.00742232	0.0275443	0.062
ENSMUSG00000017221	Psmd3	11	+	98551776	98552333	98551776	98551967	98552229	98552333	0.00742439	0.0275443	0.028
ENSMUSG00000046671	Fam54b	4	-	134086189	134086704	134086189	134086401	134086594	134086704	0.00751298	0.027789	0.035
ENSMUSG00000038344	Txlng	X	-	159224548	159225610	159224548	159224623	159225490	159225610	0.0078387	0.0289067	0.086
ENSMUSG00000038225	Ccdc111	8	-	47677946	47679057	47677946	47678109	47678823	47679057	0.00799586	0.0293979	0.132
ENSMUSG00000035900	Gramd4	15	+	85963244	85964189	85963244	85963338	85964104	85964189	0.00821302	0.0301062	0.062
ENSMUSG00000035967	Ddx26b	X	+	53746215	53749911	53746215	53746310	53749692	53749911	0.00827472	0.0301524	0.148
ENSMUSG00000003421	Nosip	7	+	52331438	52331798	52331438	52331598	52331679	52331798	0.00825537	0.0301524	0.04
ENSMUSG00000027615	Hps3	3	-	19930313	19930805	19930313	19930409	19930558	19930805	0.00845478	0.0307174	-0.077
ENSMUSG00000035929	H2-Q4	17	+	35516764	35517581	35516764	35517118	35517305	35517581	0.00863629	0.0312843	0.108
ENSMUSG00000022620	Arsa	15	-	89304970	89305436	89304970	89305140	89305217	89305436	0.00891511	0.0321993	0.076
ENSMUSG00000067369	Trmt2b	X	-	130772681	130773125	130772681	130772781	130773005	130773125	0.0089467	0.0322186	0.133
ENSMUSG00000037761	Actr5	2	+	158461042	158461883	158461042	158461162	158461743	158461883	0.00898985	0.0322794	0.165
ENSMUSG00000026708	Cenpl	1	+	163013038	163016469	163013038	163013581	163016118	163016469	0.00928881	0.0332556	-0.046
ENSMUSG00000002413	Braf	6	-	39627376	39627640	39627376	39627471	39627570	39627640	0.0096787	0.0345507	0.108
ENSMUSG00000044966	Fbxo48	11	+	16853144	16853684	16853144	16853256	16853351	16853684	0.00993495	0.0353015	-0.157
ENSMUSG00000040506	Ambra1	2	+	91612447	91613904	91612447	91612594	91612867	91613904	0.00994653	0.0353015	0.083
ENSMUSG00000026965	Anapc2	2	+	25128434	25129452	25128434	25129057	25129319	25129452	0.0102033	0.0360646	0.082
ENSMUSG00000059772	Slx1b	7	-	133835252	133835569	133835252	133835337	133835441	133835569	0.010246	0.0360646	0.123
ENSMUSG00000042625	Safb2	17	-	56702361	56702854	56702361	56702666	56702784	56702854	0.0102496	0.0360646	-0.106
ENSMUSG00000057948	Unc13d	11	-	115931194	115931425	115931194	115931251	115931334	115931425	0.0108888	0.0381212	0.036
ENSMUSG00000024622	Hmgxb3	18	-	61316996	61317415	61316996	61317172	61317268	61317415	0.0108962	0.0381212	0.137
ENSMUSG00000049482	Ctu2	8	+	125002792	125003312	125002792	125003094	125003176	125003312	0.0111233	0.0388052	0.047
ENSMUSG00000006471	Ndor1	2	-	25105313	25105717	25105313	25105523	25105615	25105717	0.0112505	0.0391377	0.2
ENSMUSG00000024446	Rpp21	17	-	36394386	36394651	36394386	36394469	36394550	36394651	0.0113508	0.0393752	0.063
ENSMUSG00000021134	Srsf5	12	+	82048782	82050155	82048782	82048852	82049115	82050155	0.0115906	0.0400938	-0.062
ENSMUSG00000002055	Spag5	11	+	78127665	78127958	78127665	78127758	78127844	78127958	0.0119714	0.0412946	0.058
ENSMUSG00000026709	Dars2	1	-	162975089	162975607	162975089	162975200	162975388	162975607	0.0126656	0.0435444	-0.047
ENSMUSG00000026399	Cd55	1	-	132344904	132346140	132344904	132344985	132345993	132346140	0.0126945	0.0435444	0.026
ENSMUSG00000036591	Arhgap21	2	-	20776980	20777333	20776980	20777022	20777207	20777333	0.012877	0.0439369	0.245
ENSMUSG00000036622	Atp13a2	4	+	140549862	140550306	140549862	140549977	140550226	140550306	0.0128805	0.0439369	0.047
ENSMUSG00000037805	Rpl10a	17	+	28465911	28466467	28465911	28466225	28466318	28466467	0.0133297	0.045343	0.129
ENSMUSG00000007080	Pole	5	+	110724246	110724656	110724246	110724332	110724536	110724656	0.0134607	0.0455973	0.074
ENSMUSG00000023942	Slc29a1	17	-	45726365	45726769	45726365	45726497	45726629	45726769	0.0134787	0.0455973	0.12
ENSMUSG00000036810	Tmem188	8	+	90653593	90654300	90653593	90653703	90654245	90654300	0.0135491	0.0457096	0.12
ENSMUSG00000024011	Pi16	17	+	29463218	29464915	29463218	29463307	29464782	29464915	0.0140741	0.0473506	0.098
ENSMUSG00000034187	Nsf	11	-	103774629	103775222	103774629	103774705	103775114	103775222	0.0141232	0.047386	0.026
ENSMUSG00000024947	Men1	19	+	6335038	6335905	6335038	6335082	6335444	6335905	0.0143229	0.0478422	0.199
ENSMUSG00000032596	Uba7	9	+	107879659	107880353	107879659	107879806	107880182	107880353	0.0143371	0.0478422	0.086
ENSMUSG00000041459	Tardbp	4	-	147986490	147992900	147986490	147991744	147992773	147992900	0.0144244	0.0480033	0.079
ENSMUSG00000048865	Arhgap30	1	+	173334164	173334429	173334164	173334268	173334351	173334429	0.0145685	0.0483518	0.023
ENSMUSG00000047617	BC029214	2	-	25315528	25315877	25315528	25315594	25315686	25315877	0.0153276	0.0507339	0.068
ENSMUSG00000038766	Gabpb2	3	-	95007652	95008730	95007652	95007847	95008562	95008730	0.0158514	0.0523266	0.056
ENSMUSG00000028826	Tmem57	4	-	134358673	134362606	134358673	134360479	134362431	134362606	0.0169169	0.0556943	0.033
ENSMUSG00000040356	Skiv2l	17	-	34981948	34982259	34981948	34982045	34982112	34982259	0.0171787	0.056405	0.057
ENSMUSG00000039354	Smarcal1	1	+	72657868	72659598	72657868	72658009	72659382	72659598	0.0178715	0.0585232	0.044
ENSMUSG00000024914	Drap1	19	-	5424181	5424433	5424181	5424275	5424360	5424433	0.0179344	0.058573	0.024
ENSMUSG00000033952	Aspm	1	+	141367014	141367334	141367014	141367160	141367248	141367334	0.0181412	0.0590913	0.049
ENSMUSG00000027514	Zbp1	2	-	173036036	173037767	173036036	173036234	173037599	173037767	0.0183144	0.0594975	0.272
ENSMUSG00000002963	Pnkp	7	+	52113532	52114119	52113532	52113579	52113822	52114119	0.0189701	0.0614651	0.033
ENSMUSG00000000134	Tfe3	X	+	7343680	7344810	7343680	7343981	7344564	7344810	0.0191751	0.0618033	0.044
ENSMUSG00000040688	Tbl3	17	-	24839089	24839568	24839089	24839320	24839420	24839568	0.0191457	0.0618033	0.033
ENSMUSG00000036928	Stag3	5	+	138737929	138738653	138737929	138738053	138738554	138738653	0.0199717	0.0642023	-0.102
ENSMUSG00000039686	Zer1	2	-	29963014	29963642	29963014	29963188	29963495	29963642	0.0208725	0.0668928	0.061
ENSMUSG00000035086	Becn1	11	-	101151096	101151813	101151096	101151239	101151752	101151813	0.0209176	0.0668928	0.022
ENSMUSG00000028608	0610037L13Rik	4	+	107567477	107569723	107567477	107567543	107569475	107569723	0.0211296	0.0673952	-0.055
ENSMUSG00000020741	1300001I01Rik	11	+	74478508	74478928	74478508	74478571	74478683	74478928	0.0212386	0.0675673	0.053
ENSMUSG00000040482	Dom3z	17	+	34975757	34976082	34975757	34975852	34975931	34976082	0.021588	0.0683248	0.074
ENSMUSG00000014778	Fhod1	8	-	107855541	107856092	107855541	107855724	107855936	107856092	0.0215839	0.0683248	0.074
ENSMUSG00000037845	Fdxacb1	9	+	50578214	50578895	50578214	50578418	50578736	50578895	0.0216882	0.0684657	-0.141
ENSMUSG00000029670	Ing3	6	+	21919277	21920107	21919277	21919435	21919913	21920107	0.0221969	0.0698917	0.035
ENSMUSG00000023960	Enpp5	17	+	44219692	44223516	44219692	44219869	44222153	44223516	0.0226815	0.071235	-0.08
ENSMUSG00000031167	Rbm3	X	-	7720973	7721805	7720973	7721073	7721698	7721805	0.0231547	0.0725358	0.014
ENSMUSG00000026803	Ttf1	2	+	28925411	28926896	28925411	28925597	28926817	28926896	0.0232745	0.0727254	0.042
ENSMUSG00000026199	Ankzf1	1	+	75191637	75192287	75191637	75191831	75192174	75192287	0.023859	0.0743626	0.112
ENSMUSG00000026197	Zfand2b	1	+	75167112	75167327	75167112	75167173	75167259	75167327	0.0239473	0.0744487	0.035
ENSMUSG00000006390	Elovl1	4	+	118104502	118105218	118104502	118105037	118105142	118105218	0.0245288	0.0760642	0.031
ENSMUSG00000032553	Srprb	9	-	103099867	103101196	103099867	103099950	103101118	103101196	0.0249055	0.0770377	0.078
ENSMUSG00000024454	Hdac3	18	-	38101032	38101420	38101032	38101112	38101361	38101420	0.0258836	0.0798618	0.034
ENSMUSG00000029925	Tbxas1	6	+	39030937	39033854	39030937	39031075	39033691	39033854	0.0261304	0.0804213	0.094
ENSMUSG00000038930	Rccd1	7	-	87464977	87466067	87464977	87465099	87465187	87466067	0.0262967	0.0807309	0.189
ENSMUSG00000047767	Atg16l2	7	-	108440621	108440938	108440621	108440693	108440867	108440938	0.0270281	0.0827693	0.07
ENSMUSG00000001750	Tcirg1	19	-	3898547	3898875	3898547	3898638	3898717	3898875	0.0278234	0.084993	0.02
ENSMUSG00000047798	Cd300lf	11	-	114985561	114987766	114985561	114985670	114987424	114987766	0.0284334	0.0866406	0.052
ENSMUSG00000005150	Wdr83	8	-	87603479	87604124	87603479	87603606	87603687	87604124	0.0286007	0.0869348	0.097
ENSMUSG00000039231	Suv39h1	X	-	7640821	7641183	7640821	7640951	7641036	7641183	0.0287828	0.0872724	0.034
ENSMUSG00000030330	Ing4	6	+	124997499	124997958	124997499	124997605	124997810	124997958	0.0290378	0.0878285	0.055
ENSMUSG00000020708	Psmc5	11	+	106123717	106124005	106123717	106123816	106123894	106124005	0.0296016	0.0893138	0.027
ENSMUSG00000040356	Skiv2l	17	-	34982971	34983612	34982971	34983118	34983466	34983612	0.0300727	0.0905128	0.057
ENSMUSG00000073418	C4b	17	-	34865709	34866210	34865709	34865842	34866126	34866210	0.0305418	0.0916999	0.068
ENSMUSG00000038429	Usp5	6	-	124767001	124767489	124767001	124767086	124767335	124767489	0.031092	0.0931244	0.023
ENSMUSG00000029033	Acap3	4	+	155277419	155277967	155277419	155277622	155277859	155277967	0.0313403	0.0936396	-0.07
ENSMUSG00000014856	Tmem208	8	+	107852221	107852592	107852221	107852384	107852507	107852592	0.031694	0.0944667	0.087
ENSMUSG00000059552	Trp53	11	+	69400873	69402049	69400873	69401134	69401865	69402049	0.0319771	0.0950795	0.024
ENSMUSG00000009640	Dmap1	4	-	117348336	117349122	117348336	117348408	117348554	117349122	0.0322264	0.0953592	-0.049
ENSMUSG00000025409	Mbd6	10	-	126724451	126724746	126724451	126724594	126724682	126724746	0.0321626	0.0953592	0.088
ENSMUSG00000025995	Wdr75	1	+	45874107	45875109	45874107	45874288	45875014	45875109	0.0323575	0.0955167	0.049
ENSMUSG00000000131	Xpo6	7	-	133250584	133252137	133250584	133250746	133251965	133252137	0.0338334	0.0996342	0.024

## Sheet: Skipped Cassette Exon
Supplementary Data 8e. Differentially spliced skipped cassette exon junctions (FDR<10%, |delta percent spliced in or PSI (∆Ψ)|>1%) between sudemycin-treated mutant and wildtype U2AF1-expressing bone marrow cells in vivo
Ensembl Gene ID (mm9)	Gene Symbol	Chromosome	Strand	Exon Start (0 base)	Exon End	Upstream Exon Start	Upstream Exon End	Downstream Exon Start	Downstream Exon End	Nominal p-value	FDR	Percent Spliced In (PSI or Ψ)
ENSMUSG00000030187	Klra2	6	-	131195232	131195396	131193913	131194003	131197266	131197380	0	0	0.268
ENSMUSG00000019961	Tmpo	10	-	90616022	90616142	90615829	90615925	90621492	90621590	0	0	0.076
ENSMUSG00000091694	Apol11b	15	-	77468364	77468488	77464401	77466147	77470976	77471057	0	0	0.486
ENSMUSG00000037119	D15Ertd621e	15	+	58274386	58274521	58273132	58273281	58274715	58274829	0	0	0.235
ENSMUSG00000048442	2210020M01Rik	11	+	115764300	115764457	115761491	115761656	115766468	115766616	0	0	0.227
ENSMUSG00000066568	Lsm14a	7	-	35132944	35133001	35129664	35130977	35136304	35136536	0	0	-0.217
ENSMUSG00000053101	Gpr141	13	-	19896858	19896926	19846878	19847072	19915998	19916126	0	0	0.175
ENSMUSG00000002107	Celf2	2	-	6528927	6529007	6525069	6525228	6536733	6536868	0	0	-0.107
ENSMUSG00000021068	Nin	12	-	71143118	71145239	71141741	71141867	71146133	71146624	0	0	0.066
ENSMUSG00000026159	Agfg1	1	+	82882949	82883042	82882685	82882762	82889998	82890157	0	0	-0.158
ENSMUSG00000030427	Lilra6	7	-	3862729	3862780	3860287	3860424	3863011	3863314	0	0	-0.236
ENSMUSG00000004668	Abca13	11	+	9197084	9198887	9190270	9194968	9201262	9201372	0	0	0.075
ENSMUSG00000030148	Clec4a2	6	+	123090673	123090786	123089268	123089426	123092380	123092876	0	0	0.088
ENSMUSG00000058818	Lilrb3	7	-	3671238	3671523	3670783	3671089	3671704	3671740	0	0	0.175
ENSMUSG00000063358	Mapk1	16	+	17026450	17026582	17026118	17026233	17035534	17035644	0	0	0.128
ENSMUSG00000019907	Ppp1r12a	10	+	107689812	107689980	107688895	107689000	107696811	107696902	0	0	0.169
ENSMUSG00000038058	Nod1	6	-	54883553	54883637	54880169	54880253	54884388	54884472	0	0	0.164
ENSMUSG00000074417	Gm14548	7	-	3847103	3847388	3846668	3846977	3848542	3848848	0	0	0.276
ENSMUSG00000089942	Pira2	7	-	3793080	3793377	3792518	3792821	3793604	3793913	1.11022e-16	2.05058e-14	0.236
ENSMUSG00000058835	Abi1	2	-	22808954	22809131	22802095	22802281	22812537	22812638	1.11022e-16	2.05058e-14	-0.175
ENSMUSG00000031389	Arhgap4	X	-	71151495	71151558	71150989	71151202	71151767	71151930	4.44089e-16	7.81174e-14	0.151
ENSMUSG00000027620	Rbm39	2	-	156004615	156004688	156002896	156003121	156004912	156004976	7.77156e-16	1.30492e-13	0.168
ENSMUSG00000060131	Atp8b4	2	-	126187491	126187639	126184503	126184687	126197900	126198006	8.88178e-16	1.42649e-13	-0.079
ENSMUSG00000035284	Vps13c	9	+	67797122	67797244	67795923	67796084	67798039	67798334	1.11022e-15	1.70882e-13	-0.139
ENSMUSG00000002885	Cd97	8	-	86255801	86255936	86254009	86254156	86257312	86257465	1.55431e-15	2.29665e-13	-0.161
ENSMUSG00000029253	Cenpc1	5	-	86464440	86464614	86463255	86463535	86466336	86466938	1.77636e-15	2.52379e-13	0.136
ENSMUSG00000030263	Lrmp	6	+	145085979	145086127	145070258	145070626	145096155	145096202	3.10862e-15	4.25306e-13	0.116
ENSMUSG00000030287	Itpr2	6	-	146366939	146367038	146366453	146366537	146371227	146371386	3.66374e-15	4.83351e-13	0.142
ENSMUSG00000030187	Klra2	6	-	131180095	131180238	131178223	131178327	131192810	131193032	4.21885e-15	5.37394e-13	0.179
ENSMUSG00000020608	Smc6	12	+	11283065	11283171	11278534	11278677	11286410	11286547	1.38778e-14	1.70882e-12	0.321
ENSMUSG00000002885	Cd97	8	-	86255801	86255936	86253280	86253424	86257312	86257465	1.68754e-14	2.01089e-12	-0.183
ENSMUSG00000024675	Ms4a4c	19	+	11495747	11495849	11493482	11493608	11500685	11501736	2.75335e-14	3.1784e-12	0.104
ENSMUSG00000034354	Mtmr3	11	-	4385881	4385992	4385365	4385454	4387236	4388635	3.14193e-14	3.51706e-12	-0.152
ENSMUSG00000058291	Zfp68	5	-	139057697	139057842	139053294	139053393	139058282	139058395	9.18154e-14	9.97548e-12	0.228
ENSMUSG00000058291	Zfp68	5	-	139057697	139057787	139053266	139053393	139058282	139058395	1.05915e-13	1.11786e-11	0.258
ENSMUSG00000040481	Bptf	11	-	106956315	106956504	106943826	106944014	106957029	106957239	1.25233e-13	1.28503e-11	0.151
ENSMUSG00000026193	Fn1	1	-	71650233	71650503	71648883	71649071	71651543	71651657	1.34004e-13	1.33787e-11	-0.091
ENSMUSG00000055013	Agap1	1	+	91662880	91663039	91640302	91640471	91731008	91731163	1.41442e-13	1.37497e-11	0.12
ENSMUSG00000079557	2016-03-02	17	-	33852887	33853007	33846689	33846917	33855490	33855536	1.91291e-13	1.81187e-11	-0.087
ENSMUSG00000025958	Creb1	1	+	64620646	64620829	64616707	64616850	64622752	64622903	3.09863e-13	2.86159e-11	0.082
ENSMUSG00000058835	Abi1	2	-	22808954	22809128	22802095	22802281	22812537	22812638	4.1589e-13	3.74706e-11	-0.162
ENSMUSG00000021185	9030617O03Rik	12	+	102025825	102025882	102017304	102017520	102067808	102067935	5.69322e-13	5.00733e-11	-0.169
ENSMUSG00000066568	Lsm14a	7	-	35142784	35142961	35142452	35142515	35150633	35150756	5.94635e-13	5.10833e-11	0.168
ENSMUSG00000038481	Cdk19	10	+	40173820	40173878	40155877	40156018	40186443	40186575	8.47211e-13	6.95466e-11	0.091
ENSMUSG00000028797	2510006D16Rik	4	+	129279113	129279205	129278226	129278487	129279438	129279505	8.33555e-13	6.95466e-11	0.108
ENSMUSG00000027598	Itch	2	+	154983509	154983711	154963931	154964008	154989128	154989219	8.72524e-13	7.00675e-11	0.094
ENSMUSG00000020212	Mdm1	10	+	117603680	117603740	117601256	117601503	117605106	117606053	1.26288e-12	9.92569e-11	-0.151
ENSMUSG00000007850	Hnrnph1	11	+	50198642	50198692	50198145	50198238	50199278	50199823	1.7546e-12	1.35031e-10	-0.067
ENSMUSG00000086033	2900076A07Rik	7	+	88674042	88674144	88673677	88673826	88674232	88674413	2.1122e-12	1.56049e-10	0.354
ENSMUSG00000020516	Rps6kb1	11	-	86357432	86357547	86348912	86348962	86358067	86358267	2.10465e-12	1.56049e-10	0.11
ENSMUSG00000038369	Ncoa6	2	-	155231210	155234186	155228407	155228476	155237260	155237382	3.3985e-12	2.46158e-10	0.217
ENSMUSG00000051278	4930422G04Rik	3	+	127290858	127291055	127288936	127289121	127292886	127293026	1.39873e-11	9.93633e-10	0.252
ENSMUSG00000049076	Acap2	16	-	31101910	31101972	31092498	31096532	31103584	31103695	1.75709e-11	1.22466e-09	0.038
ENSMUSG00000000204	Slfn4	11	+	82989329	82989415	82989064	82989146	82993172	82993258	2.23263e-11	1.52728e-09	0.081
ENSMUSG00000039285	Azi2	9	+	117959014	117959114	117958427	117958553	117960471	117960620	2.43601e-11	1.63611e-09	0.057
ENSMUSG00000038241	Cep250	2	+	155820306	155820420	155815951	155818510	155820580	155820727	2.98781e-11	1.97089e-09	0.104
ENSMUSG00000017210	Med24	11	-	98579022	98579079	98577727	98577839	98579223	98579456	4.45097e-11	2.88454e-09	-0.215
ENSMUSG00000025935	Tram1	1	-	13569770	13569892	13569530	13569647	13571103	13571167	5.95438e-11	3.77507e-09	-0.077
ENSMUSG00000058291	Zfp68	5	-	139057697	139057793	139053266	139053393	139058282	139058395	6.02948e-11	3.77507e-09	0.264
ENSMUSG00000030921	Trim30a	7	-	111569948	111569971	111560728	111560829	111577634	111577865	7.07203e-11	4.35401e-09	-0.047
ENSMUSG00000055013	Agap1	1	+	91685737	91685899	91640302	91640471	91731008	91731163	7.34351e-11	4.44704e-09	0.112
ENSMUSG00000035171	1110059E24Rik	19	-	21693598	21693705	21673244	21673358	21727096	21727281	1.00877e-10	6.01032e-09	0.131
ENSMUSG00000024563	Smad2	18	+	76461732	76461870	76459436	76459649	76462036	76462181	1.17124e-10	6.86756e-09	0.082
ENSMUSG00000032254	Kif23	9	-	61781035	61781077	61779881	61779994	61783186	61783357	1.49091e-10	8.5412e-09	0.216
ENSMUSG00000006169	Clint1	11	+	45715712	45715787	45708561	45708631	45719682	45719969	1.50292e-10	8.5412e-09	0.086
ENSMUSG00000055436	Srsf11	3	-	157686206	157686323	157685893	157685914	157689688	157689822	1.54848e-10	8.66682e-09	0.043
ENSMUSG00000016756	Cmah	13	+	24522356	24522547	24520697	24520807	24526968	24527116	5.84434e-10	3.22224e-08	-0.071
ENSMUSG00000029063	Nadk	4	+	154950836	154950891	154938016	154938088	154951101	154951306	7.2844e-10	3.95714e-08	0.217
ENSMUSG00000024969	Mark2	19	-	7356281	7356449	7355487	7355745	7357215	7357313	7.46412e-10	3.99601e-08	0.119
ENSMUSG00000038005	2700029M09Rik	8	+	63374257	63374447	63372497	63372657	63375534	63375633	8.19185e-10	4.32296e-08	0.09
ENSMUSG00000028159	Dapp1	3	-	137624405	137624539	137612610	137612741	137644282	137644500	8.68193e-10	4.51705e-08	-0.155
ENSMUSG00000014195	Dnajc7	11	-	100450992	100451092	100446295	100446369	100451211	100451303	8.85882e-10	4.54507e-08	0.057
ENSMUSG00000004609	Cd33	7	-	50784842	50784925	50782825	50784378	50785235	50785302	1.04248e-09	5.27522e-08	0.087
ENSMUSG00000029821	Dfna5	6	-	50166348	50166422	50157399	50158205	50169235	50169437	1.23701e-09	6.175e-08	-0.043
ENSMUSG00000056069	Fam105a	15	-	27592093	27592243	27589644	27589773	27594098	27594190	1.35073e-09	6.65281e-08	-0.078
ENSMUSG00000028759	Hp1bp3	4	+	137777440	137777638	137773045	137773209	137778003	137778103	1.4886e-09	7.23537e-08	0.053
ENSMUSG00000085233	B230208H11Rik	10	-	12642163	12642256	12641406	12641515	12642371	12642888	1.55472e-09	7.45864e-08	0.047
ENSMUSG00000026028	Trak2	1	-	58992589	58992784	58983494	58983571	59003090	59003181	1.76765e-09	8.37139e-08	0.1
ENSMUSG00000036087	Slain2	5	+	73357042	73357120	73349387	73349525	73365769	73365941	1.80448e-09	8.43767e-08	-0.17
ENSMUSG00000026970	Rbms1	2	-	60591786	60591871	60588249	60591039	60593472	60593553	1.97318e-09	8.94734e-08	0.064
ENSMUSG00000024613	Tcof1	18	-	60991166	60991334	60988667	60988769	60991427	60991649	1.94664e-09	8.94734e-08	0.137
ENSMUSG00000022119	Rbm26	14	-	105538307	105538379	105531098	105531224	105539532	105539655	1.98614e-09	8.94734e-08	0.263
ENSMUSG00000090266	1110005A03Rik	11	+	116707076	116707259	116704988	116705088	116709567	116709672	2.26402e-09	1.00763e-07	-0.396
ENSMUSG00000019907	Ppp1r12a	10	+	107690380	107690551	107688895	107689000	107696811	107696902	2.31433e-09	1.01776e-07	0.164
ENSMUSG00000026074	Map4k4	1	+	40060601	40060832	40057375	40057594	40061651	40061758	2.42904e-09	1.05563e-07	-0.114
ENSMUSG00000034354	Mtmr3	11	-	4385881	4385992	4380870	4382942	4387236	4388635	2.6728e-09	1.14806e-07	-0.053
ENSMUSG00000037965	Zc3h7a	16	-	11145272	11145378	11141755	11141864	11145738	11145872	3.75973e-09	1.59637e-07	0.084
ENSMUSG00000015247	Nipsnap3b	4	+	53033053	53033203	53029920	53030079	53033982	53034069	4.87372e-09	2.04586e-07	0.075
ENSMUSG00000034120	Srsf2	11	-	116712961	116713065	116712169	116712275	116713334	116713645	5.3494e-09	2.2203e-07	-0.031
ENSMUSG00000022575	Gsdmd	15	+	75694673	75694866	75693834	75694058	75695378	75695547	6.77115e-09	2.77918e-07	0.05
ENSMUSG00000027680	Fxr1	3	+	33967082	33967174	33963040	33963241	33967838	33968264	8.97815e-09	3.64454e-07	-0.125
ENSMUSG00000021709	Erbb2ip	13	-	104614799	104615006	104613393	104613486	104617986	104618103	1.14897e-08	4.61337e-07	0.072
ENSMUSG00000060216	Arrb2	11	+	70249043	70249074	70246146	70246255	70249664	70249725	1.22584e-08	4.86907e-07	0.054
ENSMUSG00000053510	Nrd1	4	+	108690231	108690301	108686114	108686445	108690443	108690525	1.35605e-08	5.32898e-07	0.072
ENSMUSG00000044103	Il1f9	2	+	24044141	24044281	24043220	24043328	24048106	24049088	1.56903e-08	6.10106e-07	0.055
ENSMUSG00000060470	Gpr97	8	+	97558849	97558996	97557257	97557393	97559709	97559844	1.97522e-08	7.60046e-07	-0.073
ENSMUSG00000040528	Gm885	11	+	106622934	106623344	106622496	106622610	106625169	106625262	2.10269e-08	8.00755e-07	0.038
ENSMUSG00000028759	Hp1bp3	4	+	137777440	137777638	137772210	137772655	137778003	137778103	2.12936e-08	8.02638e-07	0.085
ENSMUSG00000038623	Tm6sf1	7	+	89013526	89013630	89010132	89010230	89015582	89015665	2.28989e-08	8.47041e-07	0.071
ENSMUSG00000032540	Abhd5	9	+	122274253	122274339	122260725	122260957	122285023	122285178	2.29302e-08	8.47041e-07	0.148
ENSMUSG00000014668	Chfr	5	+	110573790	110574006	110573609	110573669	110575488	110575653	2.39934e-08	8.77539e-07	0.078
ENSMUSG00000038733	Wdr26	1	-	183110596	183110779	183107805	183107962	183111434	183111620	2.52793e-08	9.15507e-07	0.055
ENSMUSG00000040407	Akap9	5	+	4001404	4001758	3992045	3992138	4003560	4003782	2.63647e-08	9.40661e-07	0.135
ENSMUSG00000066442	Mthfs	9	+	89121008	89121225	89110046	89110308	89134679	89134819	2.64831e-08	9.40661e-07	-0.529
ENSMUSG00000026222	Sp100	1	+	87603801	87603873	87603411	87603529	87604556	87604570	2.83969e-08	9.9903e-07	-0.215
ENSMUSG00000006673	Qrich1	9	+	108421033	108421157	108419417	108419571	108430919	108431249	3.27409e-08	1.14099e-06	-0.167
ENSMUSG00000024969	Mark2	19	-	7356287	7356449	7355487	7355745	7357215	7357313	3.40375e-08	1.16421e-06	0.141
ENSMUSG00000086288	Gm15265	3	-	94806060	94806186	94802721	94802922	94808144	94808368	3.38173e-08	1.16421e-06	-0.096
ENSMUSG00000033335	Dnm2	9	+	21261946	21262020	21229539	21229700	21270025	21270175	3.52285e-08	1.19389e-06	-0.047
ENSMUSG00000037965	Zc3h7a	16	-	11145334	11145378	11141755	11141864	11145738	11145872	3.64249e-08	1.22322e-06	0.046
ENSMUSG00000037860	Aim2	1	+	175384354	175384444	175382958	175383079	175385464	175385746	3.82455e-08	1.27278e-06	0.188
ENSMUSG00000044465	Fam160a2	7	-	112540090	112540181	112538534	112538866	112548397	112548546	4.99749e-08	1.64828e-06	-0.09
ENSMUSG00000030786	Itgam	7	+	135259281	135259389	135258632	135258708	135259531	135259615	5.08404e-08	1.66199e-06	0.023
ENSMUSG00000059456	Ptk2b	14	-	66781861	66781987	66777367	66777514	66784100	66784166	5.36883e-08	1.73969e-06	0.049
ENSMUSG00000057406	Whsc1	5	+	34164307	34164377	34163373	34163526	34185760	34186386	5.55068e-08	1.78298e-06	-0.135
ENSMUSG00000028859	Csf3r	4	+	125712542	125712622	125711665	125711819	125713009	125713223	6.36105e-08	2.02567e-06	-0.024
ENSMUSG00000040723	Rcsd1	1	-	167593696	167593786	167589503	167589575	167595079	167595181	7.3554e-08	2.3223e-06	0.095
ENSMUSG00000027829	Ccnl1	3	-	65759125	65759198	65755355	65755476	65760774	65760884	7.99999e-08	2.5044e-06	0.109
ENSMUSG00000034560	A230046K03Rik	10	+	83048562	83048629	83045999	83046108	83049378	83049465	8.49254e-08	2.63625e-06	-0.077
ENSMUSG00000090258	Churc1	12	+	77874244	77874380	77866561	77866625	77876580	77876651	9.1484e-08	2.81618e-06	0.29
ENSMUSG00000037266	D4Wsu53e	4	+	134481691	134481736	134481207	134481347	134481940	134482733	1.18108e-07	3.60571e-06	0.174
ENSMUSG00000027829	Ccnl1	3	-	65759051	65759198	65755355	65755476	65760774	65760884	1.21178e-07	3.66912e-06	0.149
ENSMUSG00000021870	Slmap	14	-	27235688	27235778	27234215	27234474	27237598	27237733	1.32274e-07	3.97251e-06	-0.128
ENSMUSG00000008200	Fnbp4	2	+	90614906	90615005	90608818	90608857	90616061	90616378	1.40015e-07	4.17111e-06	0.055
ENSMUSG00000090266	1110005A03Rik	11	+	116707132	116707259	116704988	116705088	116709567	116709669	1.48525e-07	4.38922e-06	-0.391
ENSMUSG00000028329	Xpa	4	-	46193078	46193270	46188093	46188287	46195989	46196107	1.63608e-07	4.79658e-06	0.092
ENSMUSG00000022534	Mefv	16	-	3712963	3713059	3710793	3711012	3713485	3713829	1.69145e-07	4.88023e-06	0.082
ENSMUSG00000037270	4932438A13Rik	3	+	36921891	36921954	36921305	36921396	36925011	36925265	1.70405e-07	4.88023e-06	-0.22
ENSMUSG00000042029	Ncapg2	12	+	117644174	117644350	117643874	117643934	117645670	117645783	1.71041e-07	4.88023e-06	0.196
ENSMUSG00000064289	Tank	2	+	61484207	61484423	61481771	61482479	61487794	61488345	1.71746e-07	4.88023e-06	0.028
ENSMUSG00000036833	Pnpla7	2	+	24894356	24894420	24885026	24885176	24895122	24895291	1.74525e-07	4.92134e-06	-0.115
ENSMUSG00000056917	Sipa1	19	-	5662587	5662841	5660313	5661111	5663603	5663707	1.86914e-07	5.23076e-06	-0.142
ENSMUSG00000005417	Mprip	11	+	59571025	59574829	59568494	59568611	59577881	59578029	1.88659e-07	5.2399e-06	0.048
ENSMUSG00000055447	Cd47	16	+	49869130	49869193	49867877	49868225	49884277	49884367	2.08803e-07	5.7561e-06	0.09
ENSMUSG00000024811	Tnks2	19	+	36950674	36950863	36949753	36949863	36953724	36953977	2.18552e-07	5.98024e-06	-0.112
ENSMUSG00000028708	Mknk1	4	+	115549185	115549229	115547985	115548150	115550554	115551855	2.31613e-07	6.29103e-06	0.091
ENSMUSG00000025453	Nnt	13	-	120193358	120193561	120185553	120185783	120197709	120197804	2.38727e-07	6.43692e-06	0.144
ENSMUSG00000037876	Jmjd1c	10	+	66679730	66679855	66678017	66678123	66680785	66680929	2.6034e-07	6.96881e-06	-0.205
ENSMUSG00000029823	Luc7l2	6	+	38504979	38505063	38501842	38501908	38520509	38520604	2.75312e-07	7.31656e-06	0.229
ENSMUSG00000021156	Zmynd11	13	-	9712228	9712273	9709391	9709553	9720018	9720178	3.1037e-07	8.18932e-06	-0.065
ENSMUSG00000023353	Agap3	5	+	24003887	24004025	23998775	23998944	24005475	24005630	3.83592e-07	9.9788e-06	-0.147
ENSMUSG00000030180	Kdm5a	6	+	120331552	120331687	120324834	120325005	120332934	120333040	3.83255e-07	9.9788e-06	0.081
ENSMUSG00000039753	Fbxl5	5	-	44151945	44152094	44150981	44151064	44154055	44154181	3.89175e-07	1.00532e-05	-0.05
ENSMUSG00000021709	Erbb2ip	13	-	104614799	104614928	104613393	104613486	104617986	104618103	4.06142e-07	1.04187e-05	0.099
ENSMUSG00000030678	Maz	7	-	134166990	134167220	134165656	134166682	134167957	134168129	4.1107e-07	1.04724e-05	-0.134
ENSMUSG00000000204	Slfn4	11	+	83000026	83001066	82993172	82993258	83002164	83003551	4.21798e-07	1.06721e-05	0.072
ENSMUSG00000025026	Add3	19	+	53318799	53318895	53316993	53317117	53319487	53321889	4.63395e-07	1.16276e-05	-0.112
ENSMUSG00000006179	Prss16	13	-	22096959	22097101	22095014	22095194	22097850	22098141	4.65859e-07	1.16276e-05	0.165
ENSMUSG00000030102	Itpr1	6	+	108382639	108382690	108367882	108367994	108388293	108388426	4.97831e-07	1.23422e-05	-0.179
ENSMUSG00000037012	Hk1	10	-	61754722	61754791	61752907	61753141	61755061	61755217	5.17522e-07	1.26875e-05	-0.042
ENSMUSG00000035293	G2e3	12	+	52464938	52465007	52464403	52464533	52466241	52466546	5.18628e-07	1.26875e-05	-0.144
ENSMUSG00000020166	Cnot2	10	-	115974276	115974334	115964882	115965005	115986088	115986231	5.25046e-07	1.276e-05	-0.11
ENSMUSG00000025907	Rb1cc1	1	+	6220039	6220154	6218020	6218130	6224041	6224168	5.55386e-07	1.34091e-05	0.045
ENSMUSG00000020696	Rffl	11	-	82624529	82624613	82623509	82623720	82625901	82626312	5.61649e-07	1.34723e-05	-0.124
ENSMUSG00000029569	Tmem168	6	-	13555786	13555959	13553397	13553487	13557829	13558005	7.05024e-07	1.68023e-05	-0.055
ENSMUSG00000029767	Calu	6	+	29311559	29311753	29311293	29311487	29316039	29316206	7.12158e-07	1.68635e-05	0.12
ENSMUSG00000020166	Cnot2	10	-	115974276	115974504	115964882	115965005	115986088	115986161	7.54605e-07	1.76826e-05	-0.047
ENSMUSG00000027219	Slc28a2	2	+	122282056	122282138	122281294	122281492	122283619	122283718	7.5632e-07	1.76826e-05	-0.044
ENSMUSG00000032381	Fam96a	9	+	65981238	65981288	65980333	65980498	65984108	65984154	8.54749e-07	1.9734e-05	0.107
ENSMUSG00000024542	Cep192	18	+	67964019	67964148	67962642	67962810	67966910	67967059	8.5183e-07	1.9734e-05	0.066
ENSMUSG00000056917	Sipa1	19	-	5661595	5661626	5660313	5661111	5663603	5663707	8.7131e-07	1.9868e-05	-0.108
ENSMUSG00000052144	Ppp4r2	6	+	100815067	100815211	100814672	100814747	100815781	100816077	8.6947e-07	1.9868e-05	0.055
ENSMUSG00000029422	Rsrc2	5	-	124195505	124195598	124194963	124195120	124199297	124199421	9.40684e-07	2.13183e-05	0.073
ENSMUSG00000029722	Agfg2	5	-	138101389	138101422	138096835	138096956	138102591	138102717	9.86844e-07	2.22281e-05	-0.243
ENSMUSG00000020608	Smc6	12	+	11283065	11283171	11280799	11280917	11286410	11286547	1.28869e-06	2.8851e-05	0.11
ENSMUSG00000037876	Jmjd1c	10	+	66680785	66680929	66678017	66678123	66681024	66681217	1.35817e-06	3.02235e-05	0.103
ENSMUSG00000039219	Arid4b	13	+	14262185	14262446	14257033	14257209	14273486	14273571	1.43008e-06	3.1633e-05	-0.137
ENSMUSG00000030924	2610020H08Rik	7	+	126987772	126987960	126987361	126987578	126992245	126992457	1.44228e-06	3.1713e-05	0.415
ENSMUSG00000044783	Hjurp	1	-	90164522	90164601	90161552	90163233	90165895	90165988	1.49163e-06	3.2604e-05	-0.072
ENSMUSG00000049659	Aftph	11	-	20596753	20598376	20592467	20592591	20603713	20603836	1.64978e-06	3.58118e-05	0.109
ENSMUSG00000020530	Ggnbp2	11	-	84667756	84667882	84667555	84667669	84671941	84672040	1.65777e-06	3.58118e-05	0.052
ENSMUSG00000052384	Lrrc33	16	-	32147638	32147759	32142910	32145091	32165465	32165671	1.68654e-06	3.62214e-05	-0.061
ENSMUSG00000022680	Pdxdc1	16	-	13836478	13836708	13833240	13834939	13837135	13837240	1.77183e-06	3.78333e-05	0.134
ENSMUSG00000049659	Aftph	11	-	20598315	20598376	20592467	20592591	20603713	20603836	1.84609e-06	3.91923e-05	0.046
ENSMUSG00000004642	Slbp	5	-	33992391	33992496	33988276	33988718	33994611	33994728	1.92193e-06	4.04156e-05	0.034
ENSMUSG00000027639	Samhd1	2	-	156927056	156927179	156925136	156925239	156927456	156927594	1.92559e-06	4.04156e-05	0.084
ENSMUSG00000037369	Kdm6a	X	+	17824100	17824235	17823322	17823542	17825395	17825485	1.938e-06	4.04462e-05	0.225
ENSMUSG00000030659	Nucb2	7	+	123652968	123653139	123647887	123647998	123665350	123665494	2.38817e-06	4.95612e-05	0.139
ENSMUSG00000065954	Tacc1	8	-	26292294	26293402	26288405	26288466	26311593	26311921	2.4335e-06	5.02198e-05	-0.078
ENSMUSG00000037669	1110057K04Rik	12	+	8245248	8245421	8227405	8227561	8275169	8275404	2.52374e-06	5.17928e-05	0.164
ENSMUSG00000054387	Mdm4	1	-	134901230	134901298	134900367	134900467	134905713	134905769	2.56512e-06	5.23512e-05	0.169
ENSMUSG00000042265	Trem1	17	+	48376161	48376518	48371902	48372007	48380649	48380833	2.60197e-06	5.28115e-05	0.068
ENSMUSG00000017561	Crlf3	11	-	79862093	79862206	79859994	79861239	79869953	79870086	2.72046e-06	5.48779e-05	-0.041
ENSMUSG00000026074	Map4k4	1	+	40068494	40068686	40067401	40067522	40070950	40071068	2.7335e-06	5.48779e-05	-0.077
ENSMUSG00000040528	Gm885	11	+	106619016	106619128	106616095	106616365	106622496	106622610	2.79171e-06	5.57437e-05	0.032
ENSMUSG00000048271	Rbm33	5	+	28668934	28669054	28665535	28665848	28679011	28679183	2.95066e-06	5.86007e-05	0.115
ENSMUSG00000033931	Rbm34	8	-	129485811	129485871	129483441	129483485	129489281	129489522	2.98448e-06	5.89554e-05	0.321
ENSMUSG00000029915	Clec5a	6	-	40531798	40531935	40529371	40529478	40535148	40535247	3.02722e-06	5.94817e-05	-0.083
ENSMUSG00000000204	Slfn4	11	+	82989329	82989415	82989064	82989146	82989578	82990301	3.17489e-06	6.20532e-05	0.087
ENSMUSG00000037536	Fbxo34	14	+	48124660	48124807	48092308	48092392	48145879	48145989	3.30382e-06	6.42332e-05	-0.134
ENSMUSG00000058440	Nrf1	6	+	30040268	30040304	30039914	30040146	30045339	30045381	3.41457e-06	6.60388e-05	-0.087
ENSMUSG00000038696	Mapkap1	2	+	34285037	34285146	34262388	34262774	34287522	34287652	3.45055e-06	6.63871e-05	-0.071
ENSMUSG00000042129	Rassf4	6	-	116609542	116609618	116597584	116597727	116611860	116611954	3.53429e-06	6.75656e-05	0.063
ENSMUSG00000017686	Rhot1	11	+	80071015	80071138	80069363	80069459	80079243	80080246	3.54839e-06	6.75656e-05	-0.186
ENSMUSG00000068823	Csde1	3	+	102844363	102844456	102843855	102843965	102845067	102845165	3.71298e-06	7.03373e-05	0.05
ENSMUSG00000039176	Polg	7	-	86604398	86604471	86604059	86604186	86604574	86604757	3.85367e-06	7.26299e-05	-0.067
ENSMUSG00000019907	Ppp1r12a	10	+	107689812	107689980	107688895	107689000	107690380	107690551	4.74914e-06	8.90525e-05	0.11
ENSMUSG00000046897	Zfp740	15	+	102039183	102039307	102038702	102038792	102039585	102039704	4.99201e-06	9.31337e-05	-0.059
ENSMUSG00000031422	Morf4l2	X	-	133270084	133270161	133267480	133269040	133274343	133274433	5.40681e-06	0.000100366	0.056
ENSMUSG00000015748	Prpf3	3	-	95653617	95653713	95652837	95652984	95655485	95655616	5.8892e-06	0.000108774	0.107
ENSMUSG00000029004	Mll5	5	+	23001803	23002058	22999014	22999325	23002221	23002318	6.01105e-06	0.000110472	0.076
ENSMUSG00000032393	Dpp8	9	+	64914157	64914303	64911625	64911761	64922245	64922392	6.28292e-06	0.000114897	0.043
ENSMUSG00000039738	Slx4	16	-	3995693	3995877	3994707	3994920	3999117	3999345	6.59094e-06	0.000119936	-0.189
ENSMUSG00000021709	Erbb2ip	13	-	104620267	104620411	104614799	104615006	104623577	104625108	6.81782e-06	0.000123456	-0.203
ENSMUSG00000018209	Stk4	2	+	163922474	163922642	163914576	163914741	163924174	163924312	6.91541e-06	0.000124612	0.023
ENSMUSG00000020385	Clk4	11	+	51084038	51084097	51080672	51080833	51085301	51085524	7.06443e-06	0.00012668	-0.107
ENSMUSG00000074749	Plk1s1	2	+	146696501	146696582	146689442	146689605	146714756	146715402	7.20651e-06	0.000128495	0.113
ENSMUSG00000022897	Dyrk1a	16	+	94833066	94833111	94792085	94792141	94881103	94881300	7.23524e-06	0.000128495	-0.061
ENSMUSG00000052889	Prkcb	7	+	129771169	129771385	129744203	129744344	129777258	129777913	7.33506e-06	0.000129464	0.087
ENSMUSG00000025877	Hk3	13	-	55122130	55122180	55120688	55120808	55122506	55122658	7.35988e-06	0.000129464	0.037
ENSMUSG00000037286	Stag1	9	+	100658108	100658205	100638396	100638561	100677174	100677251	7.78166e-06	0.000136234	0.079
ENSMUSG00000030142	Clec4e	6	-	123236449	123236536	123236225	123236377	123238911	123239007	8.41002e-06	0.000146541	-0.057
ENSMUSG00000030016	Zfml	6	+	83931677	83931779	83928987	83929903	83933969	83934068	9.63142e-06	0.000166255	-0.104
ENSMUSG00000040731	Eif4h	5	-	135100310	135100370	135097818	135097956	135101235	135101332	9.59633e-06	0.000166255	-0.093
ENSMUSG00000020366	Mapk9	11	+	49668238	49668479	49667731	49667884	49677045	49677175	1.07443e-05	0.000184602	-0.04
ENSMUSG00000026319	2310035C23Rik	1	+	107588788	107588880	107588482	107588686	107589460	107589754	1.1063e-05	0.000188326	0.1
ENSMUSG00000038346	Zfp384	6	+	124981688	124981871	124980815	124981040	124983257	124983336	1.10513e-05	0.000188326	-0.12
ENSMUSG00000028252	Ccnc	4	+	21674629	21674723	21673802	21673921	21675283	21677693	1.13696e-05	0.000192599	0.193
ENSMUSG00000038056	Mll3	5	-	24801215	24801428	24798924	24799066	24804687	24805893	1.14183e-05	0.000192599	-0.187
ENSMUSG00000048534	Amica1	9	+	44890715	44890812	44887265	44887379	44894923	44895087	1.16735e-05	0.00019526	-0.08
ENSMUSG00000029439	Sfswap	5	+	130065343	130065496	130060317	130060583	130066554	130066680	1.16818e-05	0.00019526	0.082
ENSMUSG00000000838	Fmr1	X	+	65959035	65959098	65958423	65958555	65961216	65961303	1.18497e-05	0.000197175	0.141
ENSMUSG00000039960	Rhou	8	+	126179391	126179450	126178020	126178116	126184760	126186663	1.22652e-05	0.000203173	-0.044
ENSMUSG00000041642	Kif21b	1	+	138058305	138058357	138057982	138058148	138058540	138058598	1.29251e-05	0.000213148	-0.049
ENSMUSG00000029629	Phf14	6	+	11883252	11884019	11876726	11876837	11891429	11891574	1.36568e-05	0.000224215	-0.078
ENSMUSG00000057729	Prtn3	10	+	79343172	79343338	79342358	79342487	79343780	79343922	1.37433e-05	0.000224635	0.02
ENSMUSG00000040481	Bptf	11	-	106923363	106923525	106922997	106923149	106923849	106924096	1.40888e-05	0.000229268	0.036
ENSMUSG00000021139	Gm20498	12	-	82611815	82611952	82605530	82605626	82633702	82633869	1.4567e-05	0.00023601	-0.16
ENSMUSG00000035569	Ankrd11	8	-	125424501	125424598	125423878	125424049	125432567	125432706	1.57963e-05	0.000254396	0.064
ENSMUSG00000074582	Arfgef2	2	+	166668184	166668253	166661701	166661957	166670949	166671101	1.58395e-05	0.000254396	0.064
ENSMUSG00000043535	Setx	2	+	28994739	28994959	28989441	28989551	28995788	28995908	1.61116e-05	0.000257646	0.048
ENSMUSG00000014959	Gorasp2	2	+	70510621	70510818	70499632	70499817	70514521	70514602	1.63166e-05	0.000259799	-0.049
ENSMUSG00000022897	Dyrk1a	16	+	94833025	94833111	94791616	94792141	94881103	94881300	1.68863e-05	0.000267716	-0.067
ENSMUSG00000017119	Nbr1	11	+	101439245	101439351	101437616	101437723	101441898	101443265	1.7419e-05	0.000274982	0.103
ENSMUSG00000027678	Ncoa3	2	+	165873954	165874055	165873282	165873455	165875565	165875740	1.84772e-05	0.000288445	-0.041
ENSMUSG00000036948	BC037034	5	-	138704074	138704204	138703885	138703972	138704294	138704568	1.85061e-05	0.000288445	0.057
ENSMUSG00000063450	Syne2	12	+	77201014	77201083	77200216	77200499	77201978	77202118	1.84804e-05	0.000288445	-0.083
ENSMUSG00000028760	Eif4g3	4	+	137640171	137640285	137638807	137638903	137652666	137652846	1.89946e-05	0.000294815	-0.09
ENSMUSG00000000204	Slfn4	11	+	82989572	82990301	82989064	82989146	82993172	82993258	1.91766e-05	0.000296394	0.032
ENSMUSG00000042508	Dmtf1	5	-	9126539	9126749	9124441	9124527	9127956	9128108	1.95119e-05	0.000300321	-0.153
ENSMUSG00000020700	Map3k3	11	+	105985099	105985220	105978803	105978917	106003738	106003872	1.995e-05	0.000305789	0.033
ENSMUSG00000007850	Hnrnph1	11	+	50194960	50195099	50193322	50193466	50196038	50196217	2.15858e-05	0.000329495	-0.051
ENSMUSG00000062627	Mysm1	4	-	94628393	94628524	94627018	94627122	94631819	94632562	2.50687e-05	0.000379524	0.059
ENSMUSG00000036644	Tbc1d9b	11	+	49981670	49981727	49977326	49977398	49982197	49982304	2.50302e-05	0.000379524	0.083
ENSMUSG00000000204	Slfn4	11	+	82989578	82990301	82989064	82989146	82993172	82993258	2.53271e-05	0.00038187	0.032
ENSMUSG00000019769	Syne1	10	+	5316106	5316165	5314682	5314775	5324293	5326338	2.60607e-05	0.000391334	-0.028
ENSMUSG00000025137	Pcyt2	11	-	120474343	120474397	120473776	120473915	120474692	120474737	2.76953e-05	0.000414196	0.273
ENSMUSG00000023015	Racgap1	15	-	99473823	99473954	99473313	99473402	99481937	99482043	2.84413e-05	0.000423638	-0.068
ENSMUSG00000028797	2510006D16Rik	4	+	129279113	129279205	129278226	129278378	129279438	129279505	2.89819e-05	0.000429956	0.07
ENSMUSG00000028797	2510006D16Rik	4	+	129279113	129279205	129278650	129278777	129279438	129279505	2.93604e-05	0.000432101	0.405
ENSMUSG00000056167	Cnot10	9	-	114506912	114506948	114506596	114506724	114507822	114507953	2.93415e-05	0.000432101	0.1
ENSMUSG00000015357	Clpx	9	+	65159904	65159946	65157958	65158118	65164450	65164627	2.95925e-05	0.000433789	0.09
ENSMUSG00000021891	Mettl6	14	-	32295976	32296118	32291505	32292996	32300756	32300927	3.00724e-05	0.000439081	0.078
ENSMUSG00000010277	2610507B11Rik	11	+	78096560	78096660	78093210	78093417	78097601	78097784	3.26898e-05	0.000471703	-0.032
ENSMUSG00000068039	Tcp1	17	+	13110663	13110749	13109247	13109495	13110908	13111037	3.26078e-05	0.000471703	-0.037
ENSMUSG00000026104	Stat1	1	+	52211829	52211905	52210687	52210873	52212826	52212926	3.26348e-05	0.000471703	0.03
ENSMUSG00000047866	Lonp2	8	+	89161801	89161896	89160377	89160541	89165440	89165699	3.30487e-05	0.000473968	-0.057
ENSMUSG00000069539	Scyl2	10	-	89132389	89132547	89129461	89129606	89141022	89141227	3.31033e-05	0.000473968	0.046
ENSMUSG00000030035	Wbp1	6	-	83070765	83070867	83070178	83070281	83071196	83071381	3.40564e-05	0.000485731	-0.149
ENSMUSG00000020069	Hnrnph3	10	-	62481507	62481646	62480788	62480973	62482140	62482275	3.43395e-05	0.000487886	-0.151
ENSMUSG00000026068	Il18rap	1	+	40588320	40588471	40582048	40582232	40593902	40593968	3.47039e-05	0.000491173	0.045
ENSMUSG00000020003	Pex7	10	-	19614530	19614608	19614055	19614164	19624368	19624519	3.55006e-05	0.00050008	0.067
ENSMUSG00000025220	Mgea5	19	-	45836674	45836760	45835593	45835698	45839939	45840114	3.5604e-05	0.00050008	-0.085
ENSMUSG00000005687	Bcas2	3	+	102979541	102979592	102978262	102978424	102981261	102981342	3.68631e-05	0.000515804	0.079
ENSMUSG00000024038	Ndufv3	17	+	31664254	31665346	31658513	31658637	31668054	31668266	3.76465e-05	0.000524777	0.044
ENSMUSG00000032469	Dbr1	9	+	99478859	99478940	99476994	99477119	99479775	99479861	3.92884e-05	0.000543564	-0.142
ENSMUSG00000043384	Gprasp1	X	+	132277980	132278061	132277271	132277517	132279037	132279114	3.92791e-05	0.000543564	-0.199
ENSMUSG00000031153	Gripap1	X	+	7371385	7371412	7369401	7369463	7376415	7376554	4.01386e-05	0.000551197	0.166
ENSMUSG00000038766	Gabpb2	3	-	94994474	94994660	94993075	94993206	95004062	95004213	4.00797e-05	0.000551197	0.061
ENSMUSG00000024182	Axin1	17	+	26329460	26329568	26326930	26327176	26330883	26331051	4.06371e-05	0.000555976	0.114
ENSMUSG00000004980	Hnrnpa2b1	6	-	51414426	51414546	51414087	51414210	51415177	51415240	4.11663e-05	0.000561137	0.085
ENSMUSG00000036402	Gng12	6	+	66893818	66893876	66864446	66864504	66965718	66965837	4.39991e-05	0.000597547	-0.13
ENSMUSG00000033186	Mzt1	14	-	99439733	99439879	99433762	99435729	99445212	99445355	4.49288e-05	0.000605719	-0.08
ENSMUSG00000042323	Pbrm1	14	+	31869421	31869466	31867343	31867441	31874654	31874931	4.48479e-05	0.000605719	-0.122
ENSMUSG00000036499	Eea1	10	+	95440794	95440920	95436619	95436712	95452195	95452323	5.04784e-05	0.000678063	-0.076
ENSMUSG00000063108	Zfp26	9	-	20246623	20246709	20245772	20245899	20248702	20248811	5.11605e-05	0.000684735	0.077
ENSMUSG00000024613	Tcof1	18	-	60986993	60987101	60982473	60982644	60988018	60988213	5.27057e-05	0.00070287	-0.201
ENSMUSG00000040044	Orc3	4	-	34546231	34546389	34545950	34546005	34546952	34547057	5.32025e-05	0.000706943	0.025
ENSMUSG00000055024	Ep300	15	+	81447155	81447293	81446461	81446555	81450429	81450547	5.35596e-05	0.000709137	-0.048
ENSMUSG00000049606	Zfp644	5	-	107063849	107064455	107048558	107048661	107064628	107065342	5.44786e-05	0.000717421	0.094
ENSMUSG00000041926	Rnpep	1	-	137168938	137169055	137168105	137168341	137173965	137174114	5.45737e-05	0.000717421	0.076
ENSMUSG00000022565	Plec	15	-	76008948	76012329	76001403	76008815	76013339	76013438	5.50288e-05	0.000720839	0.06
ENSMUSG00000026034	Clk1	1	-	58473856	58474023	58471433	58471528	58474110	58474227	5.53903e-05	0.000723009	0.032
ENSMUSG00000033004	Mycbp2	14	-	103668574	103668682	103661918	103662038	103675005	103675107	5.61082e-05	0.000729802	-0.089
ENSMUSG00000029647	Pan3	5	+	148314660	148314778	148266693	148266764	148331080	148331328	5.81358e-05	0.000753522	0.32
ENSMUSG00000026914	Psmd14	2	+	61560766	61560905	61558500	61558628	61598692	61598764	5.98932e-05	0.000770523	0.117
ENSMUSG00000027620	Rbm39	2	-	155999832	155999904	155998563	155998758	156003071	156003121	5.95975e-05	0.000769767	0.048
ENSMUSG00000042333	Tnfrsf14	4	-	154301536	154301626	154301247	154301356	154302086	154302224	6.00732e-05	0.000770523	0.031
ENSMUSG00000029920	Smarcad1	6	+	65061769	65061879	65060363	65060546	65064294	65066044	6.05642e-05	0.000774132	0.143
ENSMUSG00000034206	Polq	16	+	37016398	37016494	37015164	37015295	37017284	37017441	6.13679e-05	0.000781701	-0.185
ENSMUSG00000021185	9030617O03Rik	12	+	102024347	102024456	102017287	102017520	102067808	102067935	6.28922e-05	0.000798364	-0.077
ENSMUSG00000054280	C330019G07Rik	5	-	33194530	33194647	33186692	33187213	33196741	33196905	6.43317e-05	0.00081384	-0.183
ENSMUSG00000079509	Zfx	X	-	91327488	91327638	91327163	91327307	91343621	91344191	6.54929e-05	0.000825703	0.098
ENSMUSG00000022788	Fgd4	16	-	16462093	16462152	16461686	16461833	16469796	16469935	6.96087e-05	0.000874608	0.038
ENSMUSG00000035944	Ttc38	15	+	85663405	85663498	85662773	85662849	85663576	85663654	7.17982e-05	0.00089906	0.11
ENSMUSG00000066152	Slc31a2	4	+	61956920	61957110	61953665	61953732	61958008	61959445	7.22808e-05	0.000902044	-0.07
ENSMUSG00000002524	Puf60	15	-	75905036	75905087	75902836	75902998	75905971	75906061	7.35619e-05	0.000914942	-0.106
ENSMUSG00000058239	Usf2	7	-	31740818	31741019	31740308	31740459	31741167	31741258	7.4854e-05	0.000927888	0.073
ENSMUSG00000041354	Rgl2	17	+	34072684	34072978	34072332	34072601	34073807	34073835	7.52242e-05	0.000929359	0.063
ENSMUSG00000038346	Zfp384	6	+	124981688	124982630	124980815	124981040	124983257	124983336	7.60807e-05	0.000936807	-0.09
ENSMUSG00000026031	Cflar	1	+	58785899	58786005	58783149	58783576	58787995	58788131	7.92119e-05	0.000972122	-0.067
ENSMUSG00000017677	Wsb1	11	-	79056901	79057077	79055485	79055658	79057964	79058065	7.97195e-05	0.000974573	0.05
ENSMUSG00000037234	Hook3	8	-	27158723	27158811	27150140	27150223	27169711	27169852	7.99392e-05	0.000974573	-0.059
ENSMUSG00000005534	Insr	8	-	3181701	3181737	3174794	3174888	3184950	3185152	8.39084e-05	0.0010196	-0.08
ENSMUSG00000024317	Rnf138	18	+	21182909	21183017	21179388	21179500	21184586	21186724	8.52716e-05	0.00103177	0.215
ENSMUSG00000028772	Zcchc17	4	-	130031383	130031504	130015727	130015828	130037122	130037190	8.54689e-05	0.00103177	-0.132
ENSMUSG00000018322	Tomm34	2	-	163884401	163884549	163880436	163880563	163886574	163886744	8.73315e-05	0.00104741	0.066
ENSMUSG00000051510	Mafg	11	-	120491299	120491330	120491131	120491195	120491801	120491950	8.73172e-05	0.00104741	-0.259
ENSMUSG00000032872	Cyb5r4	9	+	86942308	86942341	86937614	86937708	86950599	86950740	9.11803e-05	0.00109003	-0.128
ENSMUSG00000015889	Lta4h	10	+	92944994	92945077	92943435	92943531	92945706	92945811	9.26626e-05	0.00110418	-0.044
ENSMUSG00000021830	Txndc16	14	-	45792188	45792279	45788912	45789063	45802720	45802842	9.39739e-05	0.0011162	-0.102
ENSMUSG00000021000	Ctage5	12	+	60247322	60247349	60245685	60245757	60247833	60247944	9.58853e-05	0.00113526	-0.162
ENSMUSG00000031229	Atrx	X	-	103079645	103079759	103075247	103075357	103083053	103083178	9.72053e-05	0.00114496	0.105
ENSMUSG00000005417	Mprip	11	+	59585653	59585719	59585118	59585204	59589017	59594362	9.75778e-05	0.00114496	-0.071
ENSMUSG00000020594	Pum2	12	+	8740078	8740315	8735661	8735955	8750566	8750834	9.76347e-05	0.00114496	-0.09
ENSMUSG00000021241	Isca2	12	+	86114742	86114858	86114524	86114627	86115492	86116039	0.000101946	0.00119173	-0.1
ENSMUSG00000042265	Trem1	17	+	48380649	48380833	48376161	48376518	48383713	48385529	0.000105972	0.0012349	-0.031
ENSMUSG00000002871	Tpra1	6	+	88857569	88857820	88855942	88856072	88857934	88858066	0.000113483	0.00131413	-0.051
ENSMUSG00000020831	0610010K14Rik	11	-	70050378	70050480	70049525	70049713	70051032	70051127	0.000113459	0.00131413	-0.075
ENSMUSG00000035268	Pkig	2	+	163484885	163484971	163484150	163484228	163529221	163529291	0.000115484	0.00133312	-0.175
ENSMUSG00000024817	Uhrf2	19	+	30130724	30130984	30113553	30113787	30145732	30145951	0.000115867	0.00133337	0.135
ENSMUSG00000025137	Pcyt2	11	-	120474159	120474397	120473518	120473915	120474692	120474737	0.000120687	0.00138453	0.441
ENSMUSG00000032812	Arap1	7	+	108533375	108533554	108521469	108522015	108534662	108534787	0.000121501	0.00138955	-0.061
ENSMUSG00000021000	Ctage5	12	+	60247322	60247349	60238684	60238773	60247833	60247944	0.000125597	0.00143196	-0.196
ENSMUSG00000038145	Snrk	9	+	122043078	122043194	122041010	122041060	122046023	122046294	0.000129841	0.00147579	-0.186
ENSMUSG00000002458	Rgs19	2	-	181424081	181424316	181423208	181424000	181424406	181424481	0.00013437	0.00152259	0.029
ENSMUSG00000029050	Ski	4	-	154534942	154535065	154534688	154534804	154595660	154596326	0.000134916	0.0015241	-0.103
ENSMUSG00000029177	Cenpa	5	+	30972064	30972201	30969149	30969486	30974836	30974943	0.000137224	0.00154544	-0.092
ENSMUSG00000037876	Jmjd1c	10	+	66679730	66679855	66678017	66678123	66681024	66681217	0.000142562	0.00159583	0.214
ENSMUSG00000027104	Atf2	2	-	73718341	73718438	73711726	73711802	73730531	73730651	0.000142151	0.00159583	0.073
ENSMUSG00000025184	D19Ertd386e	19	+	42656409	42656480	42650515	42650691	42657314	42657410	0.000148436	0.00165656	-0.095
ENSMUSG00000069631	Strada	11	-	106045875	106045933	106034992	106035095	106048414	106048494	0.000154607	0.00171649	0.255
ENSMUSG00000035597	Prpf39	12	+	66156420	66156520	66156142	66156307	66156624	66156751	0.000154735	0.00171649	0.113
ENSMUSG00000053641	Dennd4a	9	+	64683760	64683888	64683092	64683159	64686619	64686951	0.000160671	0.001777	0.033
ENSMUSG00000015755	Tab2	10	-	7652865	7653006	7644482	7644670	7675598	7675691	0.000161486	0.00177827	-0.11
ENSMUSG00000029780	Nt5c3	6	-	56847768	56847823	56842783	56842882	56873665	56873813	0.000161748	0.00177827	-0.167
ENSMUSG00000052917	Senp7	16	+	56111718	56111916	56097452	56097544	56123891	56124083	0.000162483	0.00178104	-0.062
ENSMUSG00000058239	Usf2	7	-	31740899	31741019	31740308	31740459	31741167	31741286	0.000167781	0.00183368	0.094
ENSMUSG00000012296	Tjap1	17	-	46408748	46408878	46401831	46401927	46419294	46419388	0.000169099	0.00184263	0.129
ENSMUSG00000000568	Hnrnpd	5	-	100405552	100405609	100396326	100396406	100407410	100407468	0.000171591	0.00186429	0.146
ENSMUSG00000039298	Cdk5rap2	4	-	69907981	69908008	69906414	69906531	69911386	69911506	0.000174734	0.00189286	-0.275
ENSMUSG00000021374	Nup153	13	-	46779251	46779605	46778365	46778638	46781991	46782867	0.000177011	0.00191193	0.054
ENSMUSG00000018008	Cyth4	15	+	78437386	78437505	78436276	78436343	78438555	78438636	0.000178745	0.00192502	0.067
ENSMUSG00000037570	Mcrs1	15	-	99080893	99081013	99080306	99080445	99082292	99082392	0.000188356	0.00202263	-0.07
ENSMUSG00000029283	Cdc7	5	+	107403619	107403715	107402795	107403039	107404503	107404679	0.000194104	0.00207832	0.105
ENSMUSG00000039206	Daglb	5	+	144233814	144233986	144227820	144227972	144235480	144235739	0.000195436	0.0020862	-0.057
ENSMUSG00000038346	Zfp384	6	+	124974522	124974570	124974050	124974288	124974763	124975100	0.000195969	0.0020862	-0.037
ENSMUSG00000021254	1700020O03Rik	12	+	87597817	87597882	87584984	87585656	87601526	87601703	0.000199891	0.00212183	-0.06
ENSMUSG00000032410	Xrn1	9	+	95874814	95874882	95873868	95874037	95875180	95875318	0.000207332	0.00219451	0.084
ENSMUSG00000060063	Alox5ap	5	+	150090751	150090822	150083956	150084056	150096919	150097001	0.000210114	0.0022176	-0.03
ENSMUSG00000042524	Sun2	15	-	79567902	79567998	79567495	79567589	79568949	79569090	0.000221159	0.00232434	-0.031
ENSMUSG00000020700	Map3k3	11	+	106012322	106012454	106011583	106011732	106012931	106013061	0.000221486	0.00232434	0.036
ENSMUSG00000034998	Foxn2	17	+	88883740	88883809	88875195	88875290	88885742	88886591	0.000223539	0.00233925	-0.124
ENSMUSG00000034518	Hmgxb4	8	+	77522733	77522837	77517254	77517648	77523458	77523607	0.000226953	0.00236827	-0.121
ENSMUSG00000055447	Cd47	16	+	49906893	49906925	49898152	49898245	49910981	49911196	0.000228408	0.00237673	-0.028
ENSMUSG00000042790	Rnf214	9	-	45707828	45708339	45706514	45706574	45712888	45713002	0.000231826	0.00240552	0.131
ENSMUSG00000006498	Ptbp1	10	+	79322861	79322939	79322525	79322700	79323568	79323714	0.000233426	0.00241534	0.086
ENSMUSG00000029767	Calu	6	+	29311293	29311487	29306476	29306697	29311559	29311753	0.000234649	0.00242121	-0.09
ENSMUSG00000029705	Cux1	5	-	136787364	136787430	136785616	136785718	136788512	136789184	0.000237063	0.0024393	-0.119
ENSMUSG00000025358	Cdk2	10	-	128137031	128137175	128136527	128136731	128138398	128138500	0.000243672	0.00250034	-0.077
ENSMUSG00000021932	Rnaseh2b	14	+	62989308	62989389	62984095	62984138	62991196	62991829	0.000248316	0.00254094	-0.075
ENSMUSG00000033429	Mcee	7	+	71545054	71545392	71537530	71537729	71556720	71557007	0.000255338	0.00260558	0.112
ENSMUSG00000011958	Bnip2	9	+	69852112	69852148	69851375	69851474	69854870	69856124	0.000274092	0.00278924	-0.127
ENSMUSG00000020271	Fbxw11	11	+	32552747	32552904	32542903	32542935	32611771	32611997	0.000281976	0.00286159	-0.078
ENSMUSG00000046949	Nqo2	13	+	34074316	34074418	34073293	34073407	34077184	34080334	0.000294967	0.00298522	0.036
ENSMUSG00000041765	Ubac2	14	+	122382489	122382537	122372830	122372954	122393446	122393692	0.000322379	0.00325374	0.054
ENSMUSG00000049550	Clip1	5	-	124085182	124085287	124080233	124081178	124090502	124090563	0.000324097	0.00326217	-0.076
ENSMUSG00000057375	Yipf1	4	+	107009041	107009129	106991546	106991710	107013590	107013707	0.000327965	0.00329213	-0.062
ENSMUSG00000022568	Scrib	15	-	75879886	75879970	75879632	75879731	75880479	75880542	0.000330091	0.00329555	-0.107
ENSMUSG00000061306	Slc38a10	11	-	119969780	119969804	119967747	119967924	119970745	119970850	0.00032991	0.00329555	-0.298
ENSMUSG00000009585	Apobec3	15	+	79729449	79729548	79728540	79728655	79735873	79736030	0.000331348	0.00329894	0.113
ENSMUSG00000020608	Smc6	12	+	11280799	11280917	11278534	11278677	11286410	11286547	0.000332216	0.00329894	0.212
ENSMUSG00000055541	Lair1	7	-	3980308	3980638	3962331	3962448	4007398	4007555	0.000335139	0.00331904	0.097
ENSMUSG00000074677	Sirpb1c	3	-	15702488	15702603	15695144	15695350	15732147	15732462	0.00034603	0.0034105	-0.066
ENSMUSG00000061306	Slc38a10	11	-	119969780	119969867	119967747	119967924	119970745	119970850	0.000348067	0.0034105	-0.08
ENSMUSG00000029647	Pan3	5	+	148314660	148314778	148299686	148299834	148331080	148331328	0.000347307	0.0034105	0.096
ENSMUSG00000056888	Glipr1	10	-	111433913	111434307	111430496	111430736	111439555	111439677	0.000346314	0.0034105	-0.037
ENSMUSG00000017686	Rhot1	11	+	80071015	80071138	80068161	80068364	80079243	80080246	0.000353698	0.00345651	-0.104
ENSMUSG00000026790	Odf2	2	+	29748520	29748674	29747705	29747796	29748963	29749089	0.000357442	0.00348388	-0.129
ENSMUSG00000034593	Myo5a	9	+	75040190	75040271	75037706	75037807	75041745	75041944	0.000359993	0.00349087	0.024
ENSMUSG00000026662	Sephs1	2	+	4810228	4810332	4805377	4805651	4812632	4812740	0.000360049	0.00349087	0.062
ENSMUSG00000048232	Fbxo10	4	-	45059215	45059286	45057587	45057740	45061311	45061448	0.000362363	0.0035041	0.065
ENSMUSG00000030279	5730419I09Rik	6	-	142968843	142968894	142966402	142966593	142977679	142977766	0.000364623	0.0035076	0.222
ENSMUSG00000021357	Exoc2	13	-	31017591	31017716	31003038	31003119	31019176	31019290	0.000363707	0.0035076	0.04
ENSMUSG00000053101	Gpr141	13	-	19871323	19871430	19846878	19847072	19896858	19896926	0.000370446	0.00354202	-0.138
ENSMUSG00000026867	Gapvd1	2	-	34537154	34537265	34533952	34534150	34539701	34539813	0.000371077	0.00354202	-0.074
ENSMUSG00000050619	Zscan29	2	-	120994934	120995139	120991779	120992454	120995545	120996004	0.000368817	0.00353873	0.07
ENSMUSG00000037348	Paqr7	4	+	134056514	134056598	134052889	134052951	134062717	134063461	0.000374218	0.00355363	-0.121
ENSMUSG00000061306	Slc38a10	11	-	119970745	119970850	119967747	119967924	119971379	119971850	0.000373794	0.00355363	-0.073
ENSMUSG00000039361	Picalm	7	+	97330728	97330878	97326009	97326113	97337659	97337767	0.000384215	0.0036392	0.074
ENSMUSG00000028772	Zcchc17	4	-	130026512	130026570	130015727	130015828	130037122	130037190	0.000386994	0.00365616	-0.088
ENSMUSG00000089942	Pira2	7	-	3792235	3792286	3788658	3789941	3792518	3792821	0.000393808	0.00371103	-0.07
ENSMUSG00000055013	Agap1	1	+	91662880	91663039	91640302	91640471	91685737	91685899	0.000396866	0.00373033	0.088
ENSMUSG00000021133	4933426M11Rik	12	+	81952200	81952263	81929012	81929230	81969413	81969611	0.000402916	0.00377759	-0.104
ENSMUSG00000037337	Map4k1	7	+	29787366	29787422	29786938	29787009	29788115	29788298	0.000411555	0.00384882	-0.072
ENSMUSG00000056342	Usp34	11	+	23233438	23233859	23220660	23220748	23243510	23243660	0.000429403	0.0040056	-0.237
ENSMUSG00000021952	Xpo4	14	-	58262171	58262326	58261918	58262060	58267255	58267361	0.000441652	0.00410948	0.136
ENSMUSG00000029647	Pan3	5	+	148338500	148338617	148338094	148338256	148338704	148338806	0.0004445	0.00412558	0.039
ENSMUSG00000022770	Dlg1	16	+	31771842	31771941	31743191	31743356	31781867	31781921	0.000450428	0.00417013	0.121
ENSMUSG00000053063	Clec12a	6	+	129304494	129304646	129300404	129300529	129313911	129315321	0.000453193	0.00418523	0.167
ENSMUSG00000042323	Pbrm1	14	+	31923600	31923765	31920294	31920496	31927034	31927190	0.000454858	0.00419014	-0.096
ENSMUSG00000034908	Sidt2	9	-	45754588	45754651	45753751	45753867	45754827	45754899	0.000461481	0.00424058	-0.039
ENSMUSG00000048534	Amica1	9	+	44892126	44892189	44887265	44887379	44894923	44895087	0.000472103	0.00432741	-0.041
ENSMUSG00000024691	Fam111a	19	+	12658412	12658612	12651579	12651660	12661324	12664252	0.000493821	0.00451529	0.027
ENSMUSG00000033543	Gtf2a2	9	+	69863574	69863744	69863098	69863217	69864625	69864730	0.000505966	0.00460354	0.044
ENSMUSG00000022884	Eif4a2	16	+	23109192	23109332	23108791	23108924	23110057	23110226	0.000505363	0.00460354	0.104
ENSMUSG00000034902	Pip5k1c	10	+	80780070	80780148	80777736	80777863	80780510	80780999	0.000508995	0.00461973	-0.073
ENSMUSG00000022553	Maf1	15	+	76182425	76182471	76181723	76182089	76182849	76182982	0.000514103	0.00465465	-0.09
ENSMUSG00000063576	Klhdc3	17	-	46815990	46816143	46815229	46815442	46817650	46817879	0.000543399	0.00490786	0.05
ENSMUSG00000037300	Ttc13	8	-	127223555	127223621	127214176	127214259	127233802	127233873	0.000567333	0.00511029	0.33
ENSMUSG00000075376	Rc3h2	2	-	37274951	37274987	37270035	37270332	37278286	37278423	0.000568579	0.00511029	-0.105
ENSMUSG00000040651	D14Abb1e	14	+	28280691	28280751	28279352	28279497	28284803	28285732	0.000570969	0.00511932	-0.118
ENSMUSG00000037533	Rapgef6	11	+	54357080	54357151	54336390	54336620	54359874	54359931	0.000612586	0.00547916	-0.048
ENSMUSG00000054823	Whsc1l1	8	+	26758912	26758984	26751048	26751797	26760012	26760175	0.000630218	0.00562325	0.029
ENSMUSG00000039286	Fndc3b	3	-	27358866	27358972	27357638	27357811	27362696	27362768	0.00063679	0.00565458	-0.173
ENSMUSG00000020590	Snx13	12	+	35777496	35777585	35776240	35776342	35782901	35782985	0.000635887	0.00565458	0.057
ENSMUSG00000021557	Agtpbp1	13	-	59619013	59619051	59615447	59615656	59626506	59626600	0.000648706	0.00574657	-0.236
ENSMUSG00000000631	Myo18a	11	+	77636164	77636176	77634543	77634688	77636777	77636948	0.000653368	0.00577402	0.077
ENSMUSG00000026605	Cenpf	1	-	191492394	191492517	191485875	191486011	191494926	191495055	0.000657391	0.00579571	0.042
ENSMUSG00000036501	Fam13b	18	-	34656987	34657200	34654252	34654430	34659339	34659506	0.000662648	0.0058143	0.087
ENSMUSG00000022890	Atp5j	16	-	84834064	84834119	84831573	84831752	84835053	84835228	0.000661807	0.0058143	0.048
ENSMUSG00000050017	Pitpnb	5	+	111814539	111814624	111812007	111812130	111815522	111817379	0.000668948	0.00585567	0.128
ENSMUSG00000074570	Cass4	2	+	172255141	172255219	172252135	172253425	172257732	172258360	0.000675607	0.00589998	-0.215
ENSMUSG00000037112	Sik2	9	-	50702062	50702186	50700905	50701494	50703448	50704066	0.000678721	0.00591319	0.143
ENSMUSG00000053063	Clec12a	6	+	129309425	129309529	129300261	129300529	129313911	129315321	0.000700531	0.00608885	0.02
ENSMUSG00000033845	Mrpl15	1	-	4774031	4774186	4772648	4772814	4775653	4775820	0.000704367	0.00610782	0.043
ENSMUSG00000018501	Ncor1	11	-	62173262	62173436	62172356	62172517	62180465	62180661	0.000709091	0.00613438	0.082
ENSMUSG00000026269	Rnpepl1	1	+	94812390	94812542	94811635	94811776	94812931	94813048	0.000729601	0.00629707	0.046
ENSMUSG00000025939	Ube2w	1	-	16588031	16588134	16575356	16575512	16592342	16592434	0.000734299	0.00632285	0.058
ENSMUSG00000026289	Atg16l1	1	+	89671387	89671444	89670719	89670806	89672331	89672434	0.000740562	0.00635737	0.189
ENSMUSG00000018774	Cd68	11	-	69478977	69479438	69478748	69478868	69479521	69479564	0.000741866	0.00635737	-0.109
ENSMUSG00000029267	Mtf2	5	+	108502325	108502473	108494692	108494984	108509843	108510042	0.000743472	0.00635737	0.095
ENSMUSG00000050608	Minos1	4	-	138660904	138661014	138659705	138659927	138686836	138687028	0.000749962	0.00639687	-0.036
ENSMUSG00000041264	Uspl1	5	+	149997060	149997237	149996356	149996382	149999920	150000049	0.000751555	0.00639687	0.031
ENSMUSG00000037876	Jmjd1c	10	+	66680864	66680929	66678017	66678123	66681024	66681217	0.000762102	0.00647174	0.047
ENSMUSG00000034342	Cbl	9	-	43967059	43967191	43966596	43966974	43971421	43971625	0.000769513	0.00648991	0.036
ENSMUSG00000025871	4833439L19Rik	13	-	54660558	54660685	54657887	54658012	54666542	54666699	0.000765909	0.00648915	-0.062
ENSMUSG00000045983	Eif4g1	16	+	20674300	20674387	20672895	20672949	20675416	20675593	0.000768952	0.00648991	-0.079
ENSMUSG00000004626	Stxbp2	8	+	3634474	3634623	3634019	3634123	3635445	3635530	0.00081464	0.00685485	0.022
ENSMUSG00000053101	Gpr141	13	-	19871323	19871430	19846878	19847072	19915998	19916126	0.000817535	0.00686358	0.067
ENSMUSG00000023008	Fmnl3	15	-	99159710	99159863	99158488	99158597	99162417	99162501	0.000821279	0.00686866	0.09
ENSMUSG00000020859	Spag9	11	+	93974576	93974615	93973346	93973460	93975486	93975663	0.000821859	0.00686866	0.115
ENSMUSG00000061950	Ppp4r1	17	+	66179210	66179330	66178714	66178887	66180336	66180432	0.00084183	0.00701968	0.059
ENSMUSG00000025236	Adpgk	9	+	59160846	59161043	59158034	59158155	59161559	59161658	0.000866182	0.00720648	-0.026
ENSMUSG00000037553	Zdhhc18	4	-	133183114	133183275	133171094	133171244	133188993	133189384	0.000879573	0.00730144	0.033
ENSMUSG00000039531	Zufsp	10	-	33654894	33655063	33649961	33650150	33659963	33660085	0.000893315	0.00739889	0.142
ENSMUSG00000032123	Dpagt1	9	+	44135634	44135755	44134927	44135288	44136035	44136249	0.000925308	0.00764672	-0.102
ENSMUSG00000061186	Sfmbt2	2	+	10499155	10499254	10496962	10497138	10499441	10499758	0.000937148	0.00772729	0.524
ENSMUSG00000021709	Erbb2ip	13	-	104617986	104618103	104614799	104615006	104623577	104625108	0.000940737	0.00773086	-0.041
ENSMUSG00000026683	Nuf2	1	-	171458866	171458942	171455442	171455580	171461452	171461559	0.000942724	0.00773086	-0.066
ENSMUSG00000029163	Emilin1	5	+	31217889	31218110	31215774	31216417	31219306	31221232	0.000945237	0.00773086	0.097
ENSMUSG00000030924	2610020H08Rik	7	+	126988896	126989015	126987361	126987578	126992245	126992457	0.000946579	0.00773086	0.228
ENSMUSG00000048668	5930416I19Rik	6	-	128312075	128312202	128309123	128309372	128312385	128312830	0.000948046	0.00773086	-0.333
ENSMUSG00000036737	Oxsr1	9	-	119199854	119199983	119193663	119193805	119203532	119203641	0.000992747	0.0080598	0.033
ENSMUSG00000047248	C2cd3	7	+	107536465	107536665	107528477	107528635	107538588	107538812	0.000992315	0.0080598	-0.035
ENSMUSG00000011257	Pabpc4	4	+	122972992	122973079	122972444	122972564	122973172	122973300	0.000998968	0.00809252	0.154
ENSMUSG00000003778	Brd8	18	-	34770063	34770282	34769458	34769603	34770785	34770922	0.00100429	0.00811781	0.069
ENSMUSG00000029647	Pan3	5	+	148299686	148299834	148266693	148266764	148331080	148331328	0.00100939	0.00814122	0.073
ENSMUSG00000029553	Tfec	6	-	16817459	16817711	16795363	16795478	16848260	16848441	0.00101467	0.00816602	0.043
ENSMUSG00000056032	BC018473	11	+	116616413	116616524	116615647	116615803	116616606	116617156	0.00102261	0.00819592	-0.027
ENSMUSG00000067367	Lyar	5	+	38614372	38614470	38611720	38611874	38615865	38616036	0.00102283	0.00819592	-0.079
ENSMUSG00000037300	Ttc13	8	-	127218729	127218840	127214176	127214259	127233802	127233873	0.00102851	0.00822361	0.249
ENSMUSG00000057469	E2f6	12	+	16831375	16831523	16828898	16829013	16832170	16833549	0.00105537	0.00842019	0.064
ENSMUSG00000040407	Akap9	5	+	4004802	4004943	4003560	4003782	4005409	4005513	0.00110432	0.00879176	0.109
ENSMUSG00000014355	Anapc1	2	-	128505844	128505945	128505255	128505338	128506129	128506181	0.00112125	0.00890732	-0.246
ENSMUSG00000039997	Ifi203	1	-	175858405	175859647	175856936	175857353	175865140	175865308	0.0011433	0.00906298	0.071
ENSMUSG00000037210	Fam193a	5	+	34782996	34783239	34782769	34782882	34785949	34786103	0.00116114	0.0091847	-0.056
ENSMUSG00000028809	Srrm1	4	-	134884918	134884960	134883006	134883138	134885287	134885432	0.00116835	0.00922201	-0.168
ENSMUSG00000023353	Agap3	5	+	24002550	24002721	23998775	23998944	24005475	24005630	0.00117484	0.00925344	-0.09
ENSMUSG00000035086	Becn1	11	-	101160322	101160390	101157571	101157630	101163041	101163170	0.00119515	0.0093559	0.036
ENSMUSG00000026087	Mrpl30	1	+	37949787	37949868	37947321	37947429	37950783	37950829	0.00119664	0.0093559	0.106
ENSMUSG00000017119	Nbr1	11	+	101438507	101438565	101437616	101437723	101441898	101443265	0.00119557	0.0093559	0.066
ENSMUSG00000020640	Itsn2	12	+	4620048	4620111	4599867	4600038	4631696	4631789	0.00119798	0.0093559	-0.033
ENSMUSG00000038773	Kdm3b	18	+	34963103	34963703	34958938	34959013	34967894	34969143	0.0012466	0.00970494	0.07
ENSMUSG00000018774	Cd68	11	-	69479004	69479438	69478748	69478868	69479521	69479655	0.00124793	0.00970494	-0.033
ENSMUSG00000022515	Anks3	16	-	4941903	4941992	4941419	4941802	4942215	4942299	0.00126496	0.00981671	0.086
ENSMUSG00000022364	Wdr67	15	+	57751485	57751601	57747524	57747671	57754511	57754690	0.00127894	0.00990439	0.12
ENSMUSG00000030468	Siglecg	7	+	50666783	50666831	50666312	50666576	50666931	50667189	0.00130219	0.0100634	-0.094
ENSMUSG00000024238	Zeb1	18	+	5641379	5641516	5591909	5591965	5705040	5705241	0.00131974	0.0101711	-0.051
ENSMUSG00000038127	Ccdc50	16	+	27436453	27436498	27435647	27435763	27436583	27436688	0.00132267	0.0101711	-0.05
ENSMUSG00000028383	Hsdl2	4	+	59606108	59606207	59605026	59605190	59607267	59607382	0.00132645	0.0101711	0.042
ENSMUSG00000000157	Itgb2l	16	-	96644563	96644725	96643898	96644295	96646509	96646703	0.00132795	0.0101711	0.02
ENSMUSG00000062234	Gak	5	-	109013250	109013397	109011688	109012168	109014359	109014553	0.0013299	0.0101711	-0.061
ENSMUSG00000029141	Slc4a1ap	5	+	31848552	31848639	31846042	31846286	31850983	31851054	0.00135321	0.0102972	0.147
ENSMUSG00000038712	Fam63a	3	+	95095401	95095466	95094943	95095001	95096046	95096205	0.00135322	0.0102972	-0.042
ENSMUSG00000025949	Pikfyve	1	+	65239107	65239140	65238718	65238868	65242229	65242348	0.00135683	0.0102972	-0.096
ENSMUSG00000057406	Whsc1	5	+	34214055	34214150	34211402	34211527	34221706	34221838	0.00135753	0.0102972	0.055
ENSMUSG00000029655	N4bp2l2	5	-	151449575	151449652	151438546	151445890	151450034	151450094	0.00137053	0.0103745	0.036
ENSMUSG00000028719	Cmpk1	4	-	114643896	114643963	114641881	114641969	114659570	114659677	0.00144863	0.0109432	-0.023
ENSMUSG00000030842	2400001E08Rik	7	+	109058177	109058323	109054350	109054554	109058542	109058620	0.00145932	0.0110015	0.029
ENSMUSG00000089672	Gp49a	10	+	51200945	51201230	51200711	51200747	51201372	51201675	0.00147453	0.0110935	-0.06
ENSMUSG00000022680	Pdxdc1	16	-	13858949	13859051	13857469	13857595	13860046	13860131	0.00148112	0.0111205	-0.094
ENSMUSG00000079509	Zfx	X	-	91359534	91359602	91347629	91347719	91368406	91368746	0.00153621	0.0115107	-0.206
ENSMUSG00000030142	Clec4e	6	-	123236225	123236377	123235486	123235602	123238911	123239007	0.00153962	0.0115129	-0.041
ENSMUSG00000037795	N4bp2	5	+	66179291	66179380	66177344	66177600	66181256	66182409	0.00154814	0.0115532	-0.215
ENSMUSG00000040054	Baz2a	10	+	127533494	127533579	127528690	127528832	127545949	127546087	0.00156059	0.011616	-0.044
ENSMUSG00000035495	Tstd2	4	-	46146253	46146527	46145017	46145028	46148258	46148650	0.00156284	0.011616	0.023
ENSMUSG00000027901	Dennd2d	3	+	106285982	106286080	106285367	106285631	106289790	106289966	0.00158003	0.0117201	-0.052
ENSMUSG00000029822	Osbpl3	6	-	50296009	50296102	50294872	50295029	50296326	50296430	0.00161397	0.0119479	-0.188
ENSMUSG00000060703	Cd302	2	-	60093127	60093154	60090049	60090548	60095089	60095260	0.00162845	0.012031	0.036
ENSMUSG00000042675	Ypel3	7	+	133921019	133921131	133920491	133920617	133921284	133921467	0.00164102	0.0120756	-0.035
ENSMUSG00000021495	Fam193b	13	-	55665880	55665941	55657343	55657586	55671065	55672481	0.00163954	0.0120756	-0.095
ENSMUSG00000002608	Ccdc97	7	-	26501872	26502018	26500753	26501206	26503936	26504064	0.00165797	0.012176	-0.075
ENSMUSG00000021557	Agtpbp1	13	-	59632417	59632564	59629747	59629879	59633373	59633437	0.00166805	0.0122258	0.125
ENSMUSG00000038909	Myst2	11	-	95152833	95152923	95151085	95151184	95155876	95155959	0.00167253	0.0122343	0.083
ENSMUSG00000024180	Tmem8	17	+	26257483	26257630	26257228	26257407	26258484	26258601	0.00168958	0.0123194	0.059
ENSMUSG00000056941	Commd7	2	-	153457923	153457998	153454928	153454982	153458329	153458476	0.00169388	0.0123194	0.068
ENSMUSG00000069495	Epc2	2	+	49387563	49387755	49385530	49385663	49390774	49390864	0.00169417	0.0123194	0.058
ENSMUSG00000029128	Rab28	5	-	42089628	42089717	42078959	42079089	42094676	42094773	0.00169903	0.0123305	0.041
ENSMUSG00000040522	Tlr8	X	-	163701680	163701822	163680627	163683781	163702083	163702218	0.00173595	0.0125738	-0.132
ENSMUSG00000020358	Hnrnpab	11	-	51415251	51415392	51414675	51414980	51416094	51416197	0.00175447	0.012683	0.073
ENSMUSG00000003680	Taf6l	19	-	8859611	8859668	8858324	8858484	8860699	8860806	0.00176611	0.0126982	-0.214
ENSMUSG00000060216	Arrb2	11	+	70249017	70249074	70246183	70246255	70249664	70249725	0.00176435	0.0126982	0.154
ENSMUSG00000027104	Atf2	2	-	73718341	73718436	73711726	73711802	73730531	73730685	0.00177407	0.0126982	0.132
ENSMUSG00000061533	4930534B04Rik	12	-	92494014	92494179	92472483	92472660	92498425	92499076	0.00177488	0.0126982	0.05
ENSMUSG00000038271	Iffo1	6	+	125101812	125101821	125101402	125101543	125102631	125102789	0.00177223	0.0126982	0.022
[truncated: 371 more rows]
