# Supplementary material for: Mutant U2AF1-expressing cells are sensitive to pharmacological modulation of the spliceosome
Source: Nat Commun. 2017 Jan 9;8:14060. doi: 10.1038/ncomms14060 (PMC5227701; doi:10.1038/ncomms14060)
Supplement: Supplementary Data 9 — Differentially spliced junctions (FDR<10%, |delta percent spliced in or PSI (Δψ)|>1%) between vehicle-treated wildtype U2AF1- and sudemycin D6-treated mutant U2AF1-expressing bone marrow cells in vivo. [file ncomms14060-s10.xlsx]

## Sheet: Alt 3' SS
Supplementary Data 9a. Differentially spliced alternative 3' splice site junctions (FDR<10%, |delta percent spliced in or PSI (∆Ψ)|>1%) between vehicle-treated wildtype U2AF1- and sudemycin D6-treated mutant U2AF1-expressing bone marrow cells in vivo
Ensembl Gene ID (mm9)	Gene Symbol	Chromosome	Strand	Long Exon Start (0 base)	Long Exon End	Short Exon Start (0 base)	Short Exon End	Flanking Exon Start	Flanking Exon End	Nominal p-value	FDR	Percent Spliced In (PSI or Ψ)
ENSMUSG00000018501	Ncor1	11	-	62186577	62187076	62186577	62186956	62190136	62190263	0	0	0.18
ENSMUSG00000018501	Ncor1	11	-	62186577	62187124	62186577	62186956	62190136	62190263	0	0	0.188
ENSMUSG00000031389	Arhgap4	X	-	71150989	71151232	71150989	71151202	71151767	71151930	0	0	0.093
ENSMUSG00000049625	Tifab	13	-	56278265	56278493	56278265	56278429	56279907	56280246	0	0	0.169
ENSMUSG00000000157	Itgb2l	16	-	96647655	96647875	96647655	96647832	96648335	96648580	0	0	0.493
ENSMUSG00000026977	2016-03-07	2	+	60071955	60073054	60071990	60073054	60070256	60070424	0	0	0.125
ENSMUSG00000021905	Dph3	14	-	32898092	32898293	32898092	32898167	32898595	32898795	1.9984e-15	2.0555e-13	0.114
ENSMUSG00000031715	Smarca5	8	-	83250109	83250616	83250109	83250265	83251514	83251694	1.56541e-14	1.40887e-12	0.031
ENSMUSG00000040865	Ino80d	1	-	63139858	63140105	63139858	63140014	63140213	63140304	3.59712e-13	2.8777e-11	0.235
ENSMUSG00000052760	A630001G21Rik	1	-	87619672	87619962	87619672	87619756	87621695	87621864	9.00613e-13	6.48441e-11	0.263
ENSMUSG00000035929	H2-Q4	17	+	35516764	35517118	35516848	35517118	35516561	35516652	1.25053e-11	8.18531e-10	0.178
ENSMUSG00000044811	AF251705	11	-	114861942	114862387	114861942	114862299	114862800	114863194	1.78441e-11	1.07064e-09	0.162
ENSMUSG00000025648	Pfkfb4	9	+	108900886	108901020	108900903	108901020	108894060	108894157	3.1563e-11	1.7481e-09	0.043
ENSMUSG00000039361	Picalm	7	+	97339650	97339782	97339665	97339782	97337659	97337767	6.61522e-10	3.40211e-08	-0.108
ENSMUSG00000026456	Cyb5r1	1	+	136304393	136305064	136304980	136305064	136304150	136304280	1.0659e-09	5.11631e-08	0.122
ENSMUSG00000030653	Pde2a	7	+	108651800	108651924	108651812	108651924	108651325	108651456	1.18144e-09	5.31649e-08	0.065
ENSMUSG00000036893	Ehmt1	2	-	24719291	24719449	24719291	24719428	24732974	24733146	1.41904e-09	6.01005e-08	0.106
ENSMUSG00000027763	Mbnl1	3	+	60419541	60419695	60419646	60419695	60417184	60417442	2.44084e-09	9.76336e-08	0.093
ENSMUSG00000029422	Rsrc2	5	-	124190680	124190893	124190680	124190871	124193646	124193687	5.10089e-09	1.93297e-07	-0.112
ENSMUSG00000032479	Mtap4	9	+	109984238	109986450	109984344	109986450	109983924	109984114	5.78906e-08	2.08406e-06	-0.195
ENSMUSG00000038671	Arfrp1	2	-	181098718	181098900	181098718	181098801	181099015	181099103	6.61891e-08	2.26934e-06	0.142
ENSMUSG00000019823	Mical1	10	+	41199131	41199305	41199200	41199305	41198768	41198873	1.1573e-07	3.78751e-06	0.095
ENSMUSG00000020590	Snx13	12	+	35804404	35804577	35804437	35804577	35797106	35797176	2.88646e-07	9.03588e-06	0.065
ENSMUSG00000037876	Jmjd1c	10	+	66680785	66680929	66680864	66680929	66679730	66679855	4.60222e-07	1.38067e-05	0.26
ENSMUSG00000020873	Slc35b1	11	+	95247799	95247930	95247824	95247930	95247114	95247218	5.4327e-07	1.56462e-05	-0.165
ENSMUSG00000059552	Trp53	11	+	69404755	69405375	69404851	69405375	69404157	69404264	8.19966e-07	2.27068e-05	-0.068
ENSMUSG00000025473	Adam8	7	-	147172201	147172385	147172201	147172367	147172631	147172707	1.13989e-06	3.03972e-05	0.04
ENSMUSG00000020594	Pum2	12	+	8725793	8725919	8725808	8725919	8720649	8720743	1.26662e-06	3.25703e-05	0.158
ENSMUSG00000018819	Lsp1	7	+	149674752	149674845	149674770	149674845	149674323	149674420	1.46826e-06	3.64533e-05	0.089
ENSMUSG00000030091	Nup210	6	-	90963063	90964490	90963063	90963310	90965817	90965901	1.95153e-06	4.68368e-05	-0.079
ENSMUSG00000037876	Jmjd1c	10	+	66680785	66680929	66680864	66680929	66678017	66678123	2.4411e-06	5.66965e-05	0.294
ENSMUSG00000046207	Pik3r6	11	+	68353351	68353511	68353400	68353511	68349605	68349728	3.19745e-06	7.19427e-05	0.067
ENSMUSG00000025199	Chuk	19	-	44153378	44153756	44153378	44153475	44156435	44156485	5.35881e-06	0.00011692	0.131
ENSMUSG00000026171	Rnf25	1	-	74641782	74641875	74641782	74641872	74642204	74642342	6.58541e-06	0.000139456	0.141
ENSMUSG00000052337	Immt	6	+	71802723	71802861	71802756	71802861	71801765	71801874	8.57795e-06	0.000176461	0.128
ENSMUSG00000037552	Plekhg2	7	-	29155256	29156061	29155256	29155513	29156133	29156264	9.12697e-06	0.000178159	-0.34
ENSMUSG00000001017	2500003M10Rik	3	-	90310029	90311180	90310029	90310183	90311466	90311548	9.1554e-06	0.000178159	0.137
ENSMUSG00000032803	Cdv3	9	-	103255432	103258359	103255432	103257643	103258609	103258769	1.2261e-05	0.000232313	-0.112
ENSMUSG00000036860	Mrpl55	11	+	59018036	59018259	59018057	59018259	59017676	59017757	1.29988e-05	0.000238867	-0.24
ENSMUSG00000018572	Phf23	11	+	69811802	69812634	69812003	69812634	69811247	69811340	1.32704e-05	0.000238867	-0.158
ENSMUSG00000029705	Cux1	5	-	136788512	136789184	136788512	136788878	136790176	136790273	1.60298e-05	0.000281499	0.189
ENSMUSG00000029022	Miip	4	-	147234899	147235194	147234899	147235122	147235462	147235600	1.65357e-05	0.000283468	-0.081
ENSMUSG00000034349	Smc4	3	+	68831414	68831640	68831484	68831640	68829745	68829907	2.33622e-05	0.00039118	-0.097
ENSMUSG00000027677	Ttc14	3	+	33706760	33706870	33706777	33706870	33705737	33705855	2.40374e-05	0.000393339	-0.261
ENSMUSG00000038712	Fam63a	3	+	95099194	95099347	95099221	95099347	95098716	95098908	2.48761e-05	0.000398018	0.141
ENSMUSG00000038375	Trp53inp2	2	+	155211616	155211905	155211736	155211905	155211025	155211200	3.02701e-05	0.000473793	0.114
ENSMUSG00000061436	Hipk2	6	-	38680867	38681075	38680867	38680994	38687356	38687519	3.15021e-05	0.000482586	0.171
ENSMUSG00000020687	Cdc27	11	-	104387364	104387498	104387364	104387480	104388176	104388291	5.07627e-05	0.000761441	-0.091
ENSMUSG00000034160	Ogt	X	+	98838314	98838495	98838344	98838495	98835556	98835661	9.45335e-05	0.00138906	0.075
ENSMUSG00000038271	Iffo1	6	+	125101812	125102789	125102631	125102789	125101402	125101543	0.00010226	0.00147255	0.346
ENSMUSG00000051506	Wdfy4	14	-	33851742	33851924	33851742	33851909	33854339	33854391	0.000120788	0.00170524	-0.083
ENSMUSG00000028152	Tspan5	3	+	138559752	138559878	138559816	138559878	138557311	138557482	0.000176406	0.00239646	0.146
ENSMUSG00000027953	Slc50a1	3	-	89072971	89073220	89072971	89073133	89073748	89074061	0.000174067	0.00239646	0.101
ENSMUSG00000066026	Dhrs3	4	+	144509132	144509407	144509287	144509407	144508553	144508697	0.000182969	0.00243958	-0.052
ENSMUSG00000005078	Jkamp	12	+	73190301	73190393	73190319	73190393	73186843	73187170	0.000200703	0.00262738	-0.164
ENSMUSG00000018474	Chd3	11	-	69174550	69174744	69174550	69174726	69174886	69175037	0.000212826	0.00273634	0.157
ENSMUSG00000043262	Uevld	7	-	54195502	54195673	54195502	54195647	54199157	54199260	0.00022528	0.00284564	0.123
ENSMUSG00000040296	Ddx58	4	-	40174998	40175233	40174998	40175146	40176527	40176709	0.000242584	0.00301138	0.038
ENSMUSG00000030589	Rasgrp4	7	+	29934940	29935075	29934962	29935075	29934817	29934854	0.000263622	0.00321708	0.125
ENSMUSG00000031537	Ikbkb	8	-	23780078	23780202	23780078	23780197	23782102	23782217	0.000269271	0.00323125	-0.051
ENSMUSG00000035632	Cnot3	7	+	3604798	3605021	3604801	3605021	3603634	3603730	0.000285206	0.00336637	-0.082
ENSMUSG00000035478	Mbd3	10	-	79857808	79858030	79857808	79857946	79858180	79858340	0.000300484	0.00348949	0.085
ENSMUSG00000064289	Tank	2	+	61481771	61482479	61482363	61482479	61465777	61465896	0.000321675	0.00367629	0.072
ENSMUSG00000009555	Cdk9	2	-	32565996	32566311	32565996	32566087	32567550	32567632	0.000603967	0.00679462	0.047
ENSMUSG00000021548	Ccnh	13	+	85341937	85342101	85342045	85342101	85336955	85337166	0.000790521	0.00875654	0.135
ENSMUSG00000028582	Cc2d1b	4	+	108298585	108298758	108298642	108298758	108298259	108298419	0.00103254	0.0112641	0.064
ENSMUSG00000037470	Uggt1	1	-	36230923	36231055	36230923	36230975	36231740	36231947	0.00105022	0.0112859	0.057
ENSMUSG00000022534	Mefv	16	-	3707214	3708097	3707214	3708032	3708544	3708837	0.00110064	0.0116539	0.176
ENSMUSG00000034652	Cd300a	11	+	114755971	114756092	114755983	114756092	114754551	114754908	0.00114946	0.0119716	-0.052
ENSMUSG00000037112	Sik2	9	-	50700905	50702186	50700905	50701494	50703448	50704066	0.00118053	0.0119716	0.074
ENSMUSG00000048000	Gigyf2	1	+	89304109	89304298	89304112	89304298	89303867	89304030	0.00116817	0.0119716	0.053
ENSMUSG00000041164	Zmiz2	11	+	6296234	6296437	6296330	6296437	6295760	6295875	0.0012839	0.012839	0.199
ENSMUSG00000027206	Cops2	2	-	125668357	125668468	125668357	125668447	125670545	125670671	0.00149459	0.0147248	0.219
ENSMUSG00000042613	Pbxip1	3	+	89247022	89247170	89247043	89247170	89243438	89243523	0.00151338	0.0147248	0.048
ENSMUSG00000016494	Cd34	1	+	196785973	196787486	196786129	196787486	196785259	196785424	0.00182763	0.0175453	0.078
ENSMUSG00000031010	Usp9x	X	+	12693734	12693883	12693749	12693883	12691633	12691770	0.00185404	0.0175646	0.105
ENSMUSG00000027263	Tubgcp4	2	+	121015559	121015701	121015562	121015701	121015097	121015205	0.00189554	0.0177245	-0.183
ENSMUSG00000025437	Usp33	3	+	152037854	152037949	152037878	152037949	152037583	152037753	0.00208615	0.0192567	-0.211
ENSMUSG00000003153	Slc2a3	6	-	122687075	122690011	122687075	122687316	122690405	122690498	0.00212882	0.0194019	-0.021
ENSMUSG00000022779	Top3b	16	+	16887924	16888098	16887950	16888098	16887669	16887816	0.00217491	0.0195742	0.066
ENSMUSG00000079557	2016-03-02	17	-	33828459	33829148	33828459	33829098	33832981	33833191	0.00231642	0.0205514	0.042
ENSMUSG00000047617	BC029214	2	-	25315294	25315435	25315294	25315379	25315528	25315594	0.00234058	0.0205514	0.071
ENSMUSG00000026584	Scyl3	1	+	165864762	165864948	165864823	165864948	165863609	165863824	0.00246445	0.0213784	0.137
ENSMUSG00000027411	Vps16	2	+	130267343	130267441	130267352	130267441	130267130	130267239	0.00267859	0.0226892	0.056
ENSMUSG00000006392	Med8	4	+	118084262	118084407	118084302	118084407	118083489	118083608	0.00267757	0.0226892	0.073
ENSMUSG00000038811	Gngt2	11	+	95706345	95706454	95706364	95706454	95705125	95705209	0.00274218	0.0229578	-0.092
ENSMUSG00000026767	Fam188a	2	-	12325624	12325795	12325624	12325793	12327486	12327547	0.0028813	0.0235448	-0.079
ENSMUSG00000021546	Hnrnpk	13	-	58492599	58493837	58492599	58493777	58494556	58494726	0.00287102	0.0235448	-0.045
ENSMUSG00000005506	Celf1	2	+	90846776	90846852	90846788	90846852	90844857	90845019	0.0029104	0.0235448	0.081
ENSMUSG00000068036	Mllt4	17	+	13944283	13944399	13944286	13944399	13940945	13941141	0.00334265	0.0265101	0.185
ENSMUSG00000031816	Mthfsd	8	-	123628291	123628458	123628291	123628405	123629473	123629587	0.00335058	0.0265101	0.069
ENSMUSG00000015790	Surf1	2	-	26771115	26771289	26771115	26771249	26771474	26771526	0.00346753	0.0271372	0.102
ENSMUSG00000058818	Lilrb3	7	-	3667635	3667938	3667635	3667819	3668195	3669028	0.00379952	0.0294156	0.123
ENSMUSG00000026987	Baz2b	2	-	59816599	59816764	59816599	59816758	59821838	59822027	0.00387033	0.0296451	0.087
ENSMUSG00000038733	Wdr26	1	-	183133154	183133355	183133154	183133291	183139181	183139238	0.00400913	0.030385	0.056
ENSMUSG00000063445	Nmral1	16	-	4711316	4711680	4711316	4711603	4713639	4713830	0.00526732	0.0395049	0.058
ENSMUSG00000041264	Uspl1	5	+	150005415	150006016	150005473	150006016	149999920	150000049	0.00573657	0.0425807	0.109
ENSMUSG00000029068	Ccnl2	4	+	155192647	155194537	155194437	155194537	155192031	155192096	0.00615485	0.0452193	-0.119
ENSMUSG00000032872	Cyb5r4	9	+	86961483	86961648	86961521	86961648	86954199	86954286	0.00644527	0.0468747	-0.023
ENSMUSG00000019487	Trip10	17	+	57401776	57401895	57401779	57401895	57401062	57401211	0.00667429	0.0480549	0.263
ENSMUSG00000027466	Rbck1	2	-	152144859	152145156	152144859	152145039	152147895	152148007	0.00707312	0.0499279	0.031
ENSMUSG00000029722	Agfg2	5	-	138102591	138102720	138102591	138102717	138104663	138104832	0.00704687	0.0499279	0.073
ENSMUSG00000023021	Lass5	15	-	99569095	99569252	99569095	99569161	99569836	99569943	0.00778311	0.0544062	0.065
ENSMUSG00000068036	Mllt4	17	+	13945938	13946102	13945941	13946102	13944283	13944399	0.00792195	0.0548443	-0.224
ENSMUSG00000031770	Herpud1	8	+	96913420	96913495	96913423	96913495	96913255	96913333	0.00822637	0.0564094	-0.055
ENSMUSG00000000530	Acvrl1	15	+	100965037	100965174	100965075	100965174	100959357	100959494	0.00898301	0.0606414	0.114
ENSMUSG00000001909	Trmt1	8	+	87213530	87213807	87213606	87213807	87213184	87213248	0.00901199	0.0606414	0.248
ENSMUSG00000029346	Srrd	5	-	112767337	112767587	112767337	112767492	112768738	112768837	0.00969428	0.0646285	0.087
ENSMUSG00000052752	Traf7	17	-	24651657	24651811	24651657	24651774	24653449	24653541	0.0100136	0.0661452	-0.039
ENSMUSG00000026311	Asb1	1	+	93440727	93440874	93440732	93440874	93437141	93437441	0.0101623	0.0665169	-0.196
ENSMUSG00000021288	Klc1	12	+	113027535	113027697	113027559	113027697	113025698	113025807	0.0111109	0.0720709	-0.089
ENSMUSG00000024914	Drap1	19	-	5423559	5423674	5423559	5423653	5423771	5423891	0.0119429	0.0767757	0.053
ENSMUSG00000025916	Ppp1r42	1	-	9966667	9966827	9966667	9966780	9968896	9969028	0.0123459	0.0786639	-0.094
ENSMUSG00000068917	Clk2	3	+	88972616	88972845	88972619	88972845	88970956	88971126	0.0124584	0.0786843	-0.067
ENSMUSG00000017309	Cd300lg	11	+	101908167	101908501	101908419	101908501	101904285	101904618	0.012898	0.080753	0.081
ENSMUSG00000000600	Krit1	5	+	3806418	3806568	3806464	3806568	3803164	3803483	0.0145919	0.0905706	0.146
ENSMUSG00000027652	Ralgapb	2	+	158275912	158276046	158275924	158276046	158274055	158274185	0.0153569	0.0945043	-0.106
Alt = alternative
SS = splice site

## Sheet: Alt 5' SS
Supplementary Data 9b. Differentially spliced alternative 5' splice site junctions (FDR<10%, |delta percent spliced in or PSI (∆Ψ)|>1%) between vehicle-treated wildtype U2AF1- and sudemycin D6-treated mutant U2AF1-expressing bone marrow cells in vivo
Ensembl Gene ID (mm9)	Gene Symbol	Chromosome	Strand	Long Exon Start (0 base)	Long Exon End	Short Exon Start (0 base)	Short Exon End	Flanking Exon Start	Flanking Exon End	Nominal p-value	FDR	Percent Spliced In (PSI or Ψ)
ENSMUSG00000027506	Tpd52	3	-	9003279	9003434	9003287	9003434	8953683	8953799	1.11022e-16	4.70735e-14	0.588
ENSMUSG00000040774	Cept1	3	-	106342107	106342521	106342360	106342521	106336272	106336420	1.17608e-11	2.49329e-09	0.107
ENSMUSG00000030427	Lilra6	7	-	3864514	3864799	3864628	3864799	3864081	3864390	9.60455e-11	1.35744e-08	0.1
ENSMUSG00000029062	Cdk11b	4	+	154999639	154999882	154999639	154999763	155000882	155000998	5.59666e-10	5.93245e-08	0.156
ENSMUSG00000062647	Rpl7a	2	+	26767538	26767679	26767538	26767675	26767885	26767965	6.11781e-09	5.1879e-07	0.021
ENSMUSG00000046897	Zfp740	15	+	102035001	102035517	102035001	102035314	102035659	102035736	8.05994e-09	5.69569e-07	0.117
ENSMUSG00000026987	Baz2b	2	-	59745495	59745806	59745600	59745806	59744972	59745108	1.14028e-08	6.90684e-07	0.148
ENSMUSG00000061288	Taok3	5	+	117654307	117656535	117654307	117654404	117656655	117656769	4.693e-07	2.48729e-05	0.064
ENSMUSG00000040687	Madd	2	-	90998561	90998645	90998564	90998645	90998141	90998300	8.5316e-07	4.01933e-05	0.118
ENSMUSG00000005893	Nr2c2	6	+	92113114	92113252	92113114	92113214	92114181	92114287	1.07838e-06	4.22893e-05	-0.076
ENSMUSG00000038084	Opa1	16	+	29618207	29618394	29618207	29618373	29620466	29620619	1.09713e-06	4.22893e-05	0.046
ENSMUSG00000041328	Pcf11	7	-	99807914	99808398	99808307	99808398	99805817	99807376	1.7373e-06	6.13846e-05	0.186
ENSMUSG00000026867	Gapvd1	2	-	34562217	34562352	34562260	34562352	34561539	34561659	2.17651e-06	6.59172e-05	-0.07
ENSMUSG00000028797	2510006D16Rik	4	+	129278226	129278487	129278226	129278378	129284330	129284423	2.09048e-06	6.59172e-05	0.202
ENSMUSG00000042772	Smg7	1	-	154695725	154696146	154695863	154696146	154693248	154693393	9.44835e-06	0.000267073	0.08
ENSMUSG00000035851	Ythdc1	5	+	87256979	87258504	87256979	87257146	87259578	87259661	2.27565e-05	0.000603047	0.138
ENSMUSG00000033543	Gtf2a2	9	+	69864625	69864998	69864625	69864730	69867195	69867322	2.63145e-05	0.000619853	0.05
ENSMUSG00000011257	Pabpc4	4	+	122966201	122966456	122966201	122966317	122967441	122967581	2.49729e-05	0.000619853	0.049
ENSMUSG00000019087	Atp6ap1	X	+	71545916	71546110	71545916	71546027	71547700	71547939	3.84833e-05	0.000815847	0.066
ENSMUSG00000002107	Celf2	2	-	6481704	6481836	6481716	6481836	6474830	6475010	3.75953e-05	0.000815847	-0.106
ENSMUSG00000030142	Clec4e	6	-	123236225	123239007	123238911	123239007	123235486	123235602	4.08705e-05	0.000825195	-0.046
ENSMUSG00000066892	Fbxl12	9	-	20446647	20448742	20448638	20448742	20446467	20446540	4.69481e-05	0.000904818	0.182
ENSMUSG00000000902	Smarcb1	10	-	75379517	75379656	75379544	75379656	75377808	75377938	7.1987e-05	0.00132706	-0.107
ENSMUSG00000005417	Mprip	11	+	59550573	59551084	59550573	59550730	59554621	59554763	8.02122e-05	0.00141708	0.14
ENSMUSG00000026213	Stk11ip	1	+	75521257	75521518	75521257	75521463	75521662	75521737	9.23127e-05	0.00156562	0.13
ENSMUSG00000030263	Lrmp	6	+	145085979	145086606	145085979	145086127	145086701	145086783	0.000122764	0.002002	0.049
ENSMUSG00000036875	Dna2	10	+	62432523	62432809	62432523	62432706	62434591	62434738	0.000160735	0.00252414	0.062
ENSMUSG00000010110	Stx5a	19	+	8817842	8817992	8817842	8817913	8822950	8823067	0.000177671	0.00269044	0.056
ENSMUSG00000021432	Slc35b3	13	-	39052278	39052406	39052300	39052406	39047517	39047805	0.000314275	0.00459492	0.085
ENSMUSG00000039671	Zmynd8	2	-	165633018	165633429	165633174	165633429	165630686	165630877	0.000334927	0.00473363	0.092
ENSMUSG00000058594	Fbxo18	2	-	11691376	11691558	11691402	11691558	11688748	11689338	0.000379367	0.00518877	-0.046
ENSMUSG00000018501	Ncor1	11	-	62191998	62192156	62192016	62192156	62190136	62190263	0.000485841	0.00643739	0.076
ENSMUSG00000017428	Psmd11	11	+	80283303	80283532	80283303	80283429	80283884	80283920	0.000548559	0.00704816	0.05
ENSMUSG00000021893	Capn7	14	+	32173310	32174431	32173310	32173431	32176664	32176809	0.000611347	0.00753684	0.129
ENSMUSG00000029106	Add1	5	+	34959211	34959556	34959211	34959463	34961998	34962100	0.000622145	0.00753684	0.027
ENSMUSG00000022864	D16Ertd472e	16	-	78576435	78576902	78576635	78576902	78576165	78576299	0.000745918	0.00878526	-0.248
ENSMUSG00000042228	Lyn	4	+	3665871	3666008	3665871	3665945	3670343	3670449	0.00109578	0.012557	0.073
ENSMUSG00000056962	Jmjd6	11	-	116701723	116701859	116701761	116701859	116700303	116700442	0.00129046	0.0143989	-0.072
ENSMUSG00000026005	Rpe	1	+	66747404	66747991	66747404	66747591	66753019	66753099	0.00133441	0.0145074	0.175
ENSMUSG00000002028	Mll1	9	-	44641980	44642103	44641989	44642103	44640943	44641128	0.00137219	0.0145452	-0.075
ENSMUSG00000025786	Zdhhc3	9	-	123009376	123009710	123009380	123009710	122998149	122998274	0.00152844	0.0158064	0.031
ENSMUSG00000022702	Hira	16	+	18896546	18896866	18896546	18896657	18897790	18897881	0.00164141	0.0165705	0.052
ENSMUSG00000040687	Madd	2	-	91007070	91007320	91007199	91007320	91006702	91006842	0.0017419	0.0171759	0.113
ENSMUSG00000028329	Xpa	4	-	46197152	46197325	46197159	46197325	46195989	46196107	0.00215388	0.0198531	0.068
ENSMUSG00000037805	Rpl10a	17	+	28465911	28466225	28465911	28465992	28466318	28466467	0.00214481	0.0198531	0.114
ENSMUSG00000043411	Usp48	4	+	137179188	137179430	137179188	137179303	137181074	137181202	0.00208558	0.0198531	0.059
ENSMUSG00000022770	Dlg1	16	+	31796951	31797096	31796951	31797051	31805699	31805820	0.00236022	0.0204231	0.103
ENSMUSG00000024293	Esco1	18	-	10593743	10595873	10595673	10595873	10585975	10586039	0.00235457	0.0204231	0.445
ENSMUSG00000087177	E130307A14Rik	10	-	39360081	39360317	39360185	39360317	39359369	39359572	0.00231891	0.0204231	0.278
ENSMUSG00000005625	Psmd4	3	-	94837830	94837948	94837839	94837948	94837554	94837686	0.00248036	0.0210335	0.073
ENSMUSG00000026005	Rpe	1	+	66747404	66747991	66747404	66747591	66748190	66748222	0.00260945	0.0216942	0.221
ENSMUSG00000071337	Tia1	6	+	86374955	86375197	86374955	86375064	86375443	86375539	0.00268967	0.0219311	0.12
ENSMUSG00000022864	D16Ertd472e	16	-	78576635	78576902	78576668	78576902	78576165	78576299	0.00276612	0.0221289	0.119
ENSMUSG00000033543	Gtf2a2	9	+	69860377	69860759	69860377	69860468	69863098	69863217	0.00295041	0.022782	0.05
ENSMUSG00000026634	Angel2	1	+	192764752	192765337	192764752	192765174	192765999	192766126	0.00295521	0.022782	0.054
ENSMUSG00000026005	Rpe	1	+	66747404	66747602	66747404	66747591	66748190	66748222	0.00317173	0.0240145	0.168
ENSMUSG00000021282	Eif5	12	+	112778011	112778122	112778011	112778093	112778340	112778513	0.00340137	0.0253014	0.019
ENSMUSG00000032280	Tle3	9	+	61242414	61242519	61242414	61242489	61249662	61249864	0.00372307	0.0272169	0.262
ENSMUSG00000047284	Neurl4	11	+	69721338	69721514	69721338	69721508	69721597	69721729	0.00398971	0.0286718	0.14
ENSMUSG00000039458	Mtmr12	15	+	12165772	12165903	12165772	12165875	12167683	12167774	0.00669993	0.0473462	-0.08
ENSMUSG00000001034	Mapk7	11	-	61307007	61307456	61307148	61307456	61306405	61306571	0.00725242	0.0500581	0.054
ENSMUSG00000031154	Otud5	X	+	7444792	7444964	7444792	7444949	7445048	7445197	0.00741648	0.0500581	0.031
ENSMUSG00000052384	Lrrc33	16	-	32162323	32163483	32163338	32163483	32147638	32147759	0.00743788	0.0500581	0.15
ENSMUSG00000014856	Tmem208	8	+	107852221	107852384	107852221	107852358	107852507	107852592	0.00891154	0.0590389	0.047
ENSMUSG00000042744	Gm15800	5	+	121742738	121742867	121742738	121742861	121745383	121745508	0.00936066	0.0601352	0.116
ENSMUSG00000024856	Cdk2ap2	19	+	4097400	4097733	4097400	4097507	4097816	4097917	0.0093203	0.0601352	0.023
ENSMUSG00000026005	Rpe	1	+	66747404	66747602	66747404	66747591	66753019	66753099	0.010357	0.065543	0.055
ENSMUSG00000027951	Adar	3	+	89549297	89549523	89549297	89549445	89549741	89549913	0.0112151	0.0699293	0.065
ENSMUSG00000030016	Zfml	6	+	83864346	83864483	83864346	83864473	83878646	83880159	0.0126697	0.0778543	0.065
ENSMUSG00000024299	Adamts10	17	+	33675515	33675657	33675515	33675646	33680142	33680250	0.0132854	0.0804718	-0.163
ENSMUSG00000052752	Traf7	17	-	24656058	24656191	24656075	24656191	24655686	24655744	0.0135273	0.0807825	-0.045
ENSMUSG00000031441	Atp11a	8	+	12826324	12826612	12826324	12826406	12827447	12827598	0.0159463	0.0939061	0.016

## Sheet: Mutually Exclusive Exon
Supplementary Data 9c. Differentially spliced mutually exclusive exon junctions (FDR<10%, |delta percent spliced in or PSI (∆Ψ)|>1%) between vehicle-treated wildtype U2AF1- and sudemycin D6-treated mutant U2AF1-expressing bone marrow cells in vivo
Ensembl Gene ID (mm9)	Gene Symbol	Chromosome	Strand	First Exon Start (0 base)	First Exon End	Second Exon Start (0 base)	Second Exon End	Upstream Exon Start	Upstream Exon End	Downstream Exon Start	Downstream Exon End	Nominal p-value	FDR	Percent Spliced In (PSI or Ψ)
ENSMUSG00000027620	Rbm39	2	-	156003071	156003121	156004615	156004688	155998563	155998758	156004912	156004976	0	0	0.149
ENSMUSG00000000157	Itgb2l	16	-	96648335	96648580	96649280	96649468	96647655	96647875	96650575	96650716	0	0	-0.385
ENSMUSG00000017843	Ppp2r5c	12	+	111808905	111808978	111812954	111813071	111807163	111807265	111818610	111821271	0	0	-0.059
ENSMUSG00000020456	Ogdh	11	+	6216767	6216858	6216980	6217083	6213790	6213982	6234535	6234651	0	0	-0.218
ENSMUSG00000063358	Mapk1	16	+	17035534	17035644	17038406	17038532	17026118	17026233	17043778	17045366	0	0	-0.12
ENSMUSG00000026977	2016-03-07	2	+	60071990	60073054	60074810	60074983	60070256	60070424	60078999	60079132	0	0	-0.114
ENSMUSG00000030654	Arl6ip1	7	-	125269909	125270029	125270647	125270781	125265439	125265557	125272982	125273139	0	0	0.175
ENSMUSG00000030187	Klra2	6	-	131192810	131193032	131193913	131194003	131178223	131178327	131195232	131195396	0	0	0.348
ENSMUSG00000074604	Mgst2	3	+	51468432	51468532	51485718	51485800	51465148	51465228	51486375	51486592	0	0	0.227
ENSMUSG00000021676	Iqgap2	13	-	96459655	96459746	96477832	96477996	96454808	96454976	96486011	96486136	0	0	-0.081
ENSMUSG00000021676	Iqgap2	13	-	96533200	96533357	96607778	96607878	96519947	96520025	96661618	96661877	0	0	-0.265
ENSMUSG00000002107	Celf2	2	-	6536733	6536868	6585160	6585243	6525069	6525228	6642462	6642659	0	0	-0.079
ENSMUSG00000031389	Arhgap4	X	-	71150989	71151202	71151495	71151558	71145973	71146075	71151767	71151930	0	0	0.281
ENSMUSG00000031389	Arhgap4	X	-	71150989	71151202	71151495	71151558	71149918	71150047	71151767	71151930	0	0	0.211
ENSMUSG00000031389	Arhgap4	X	-	71149918	71150047	71150989	71151202	71149586	71149808	71151767	71151930	0	0	-0.137
ENSMUSG00000002885	Cd97	8	-	86254009	86254156	86255801	86255936	86253280	86253424	86257312	86257465	0	0	-0.148
ENSMUSG00000070372	Capza1	3	-	104628324	104628387	104631444	104631516	104625696	104628042	104637015	104637094	0	0	-0.1
ENSMUSG00000015937	H2afy	13	-	56189612	56189703	56191118	56191218	56185556	56185646	56197484	56197595	0	0	-0.057
ENSMUSG00000024066	Xdh	17	-	74272382	74272475	74274254	74274396	74271752	74271904	74275513	74275600	0	0	-0.34
ENSMUSG00000072501	Phf20l1	15	+	66426676	66426761	66428920	66429009	66426368	66426540	66435588	66435802	0	0	0.103
ENSMUSG00000029472	Anapc5	5	-	123252138	123252228	123252831	123252913	123250459	123250641	123256253	123256444	0	0	-0.176
ENSMUSG00000048120	Entpd1	19	+	40801777	40802038	40808156	40808276	40800511	40800748	40811239	40811374	0	0	0.133
ENSMUSG00000036707	Cab39	1	+	87733860	87733979	87738772	87738941	87731897	87732062	87741167	87741227	0	0	0.069
ENSMUSG00000020078	Vps26a	10	-	61931037	61931202	61932648	61932805	61927379	61927486	61943305	61943455	0	0	0.133
ENSMUSG00000062593	Lilrb4	10	+	51211666	51211969	51212975	51213011	51211239	51211524	51213867	51213984	0	0	0.278
ENSMUSG00000062593	Lilrb4	10	+	51213867	51213984	51215799	51215865	51212975	51213011	51215972	51216419	0	0	-0.112
ENSMUSG00000046876	Atxn1	13	-	45947696	45947825	46051823	46051944	45830483	45830547	46060183	46060345	0	0	0.353
ENSMUSG00000057191	AB124611	9	+	21344285	21344329	21345029	21345067	21333206	21333527	21349120	21349775	0	0	0.038
ENSMUSG00000031389	Arhgap4	X	-	71149586	71149808	71151495	71151558	71145973	71146075	71151767	71151930	1.11022e-16	3.05992e-14	0.167
ENSMUSG00000036707	Cab39	1	+	87741167	87741227	87743984	87744050	87738772	87738941	87744851	87744995	1.11022e-16	3.05992e-14	-0.098
ENSMUSG00000062593	Lilrb4	10	+	51212975	51213011	51213867	51213984	51211666	51211969	51214598	51214651	1.11022e-16	3.05992e-14	0.111
ENSMUSG00000040528	Gm885	11	+	106619016	106619128	106622496	106622610	106616095	106616365	106625169	106625262	3.33067e-16	8.89289e-14	0.047
ENSMUSG00000060216	Arrb2	11	+	70249664	70249725	70249832	70249877	70246183	70246255	70250062	70250259	2.77556e-15	7.18617e-13	-0.039
ENSMUSG00000035621	Midn	10	+	79614122	79614210	79614405	79614468	79612426	79613058	79616560	79616878	3.66374e-15	9.20675e-13	-0.209
ENSMUSG00000029338	Antxr2	5	-	98456489	98456561	98458602	98458674	98433877	98433959	98459416	98459981	3.9968e-15	9.75677e-13	0.176
ENSMUSG00000026034	Clk1	1	-	58473856	58474227	58476510	58476577	58471458	58471528	58477926	58478102	5.88418e-15	1.39651e-12	0.265
ENSMUSG00000031389	Arhgap4	X	-	71149586	71149808	71150989	71151202	71145973	71146075	71151767	71151930	7.32747e-15	1.69205e-12	-0.148
ENSMUSG00000040528	Gm885	11	+	106619016	106619123	106622496	106622610	106616095	106616365	106625169	106625262	9.76996e-15	2.14037e-12	0.047
ENSMUSG00000017561	Crlf3	11	-	79872701	79872879	79873599	79873687	79871293	79871516	79877693	79877901	9.54792e-15	2.14037e-12	-0.115
ENSMUSG00000053101	Gpr141	13	-	19846878	19847072	19896858	19896926	19841550	19844486	19915998	19916126	1.02141e-14	2.18172e-12	0.145
ENSMUSG00000040242	Fgfr1op2	6	+	146534203	146534340	146537261	146537379	146526442	146526730	146538415	146538558	1.12133e-14	2.33673e-12	0.229
ENSMUSG00000072501	Phf20l1	15	+	66435588	66435802	66436341	66436467	66428920	66429009	66441087	66441170	1.17684e-14	2.39402e-12	-0.131
ENSMUSG00000025915	Sgk3	1	+	9876127	9876223	9881441	9881531	9875747	9875834	9888800	9892637	1.32117e-14	2.62512e-12	0.169
ENSMUSG00000021709	Erbb2ip	13	-	104617986	104618103	104620267	104620411	104614799	104615006	104623577	104625108	2.10942e-14	4.09612e-12	-0.088
ENSMUSG00000030187	Klra2	6	-	131178223	131178327	131180095	131180238	131170126	131170282	131192810	131193032	2.28706e-14	4.34236e-12	0.154
ENSMUSG00000025453	Nnt	13	-	120170482	120170670	120178000	120178088	120163435	120163581	120183417	120183635	3.475e-14	6.45443e-12	0.226
ENSMUSG00000031389	Arhgap4	X	-	71150989	71151232	71151495	71151558	71149918	71150047	71151767	71151930	4.04121e-14	7.29217e-12	0.168
ENSMUSG00000027422	Rrbp1	2	-	143775005	143775104	143775407	143775491	143774071	143774215	143776163	143776259	4.09672e-14	7.29217e-12	0.205
ENSMUSG00000042042	Csgalnact2	6	-	118069627	118069722	118074329	118074431	118064383	118064465	118076139	118076356	4.74065e-14	8.26615e-12	-0.196
ENSMUSG00000070372	Capza1	3	-	104637642	104637722	104642699	104642906	104637015	104637094	104643745	104643809	6.01741e-14	1.02825e-11	0.159
ENSMUSG00000034640	Tiparp	3	+	65335145	65336106	65350128	65350297	65332331	65332554	65351446	65351607	1.07803e-13	1.80601e-11	0.236
ENSMUSG00000004668	Abca13	11	+	9245942	9246056	9254828	9254919	9235133	9235273	9273275	9273452	1.48437e-13	2.43893e-11	-0.118
ENSMUSG00000021709	Erbb2ip	13	-	104617986	104618103	104620267	104620411	104613393	104613486	104623577	104625108	2.29261e-13	3.69586e-11	-0.118
ENSMUSG00000031816	Mthfsd	8	-	123629473	123629587	123629617	123629731	123628291	123628405	123630769	123630873	2.36255e-13	3.73809e-11	-0.156
ENSMUSG00000039050	Osbpl2	2	+	179872917	179873062	179875809	179875885	179871683	179871817	179879536	179879671	5.16254e-13	8.01977e-11	-0.15
ENSMUSG00000031537	Ikbkb	8	-	23789261	23789386	23792134	23792224	23785434	23785542	23793197	23793286	5.60774e-13	8.5558e-11	-0.208
ENSMUSG00000055013	Agap1	1	+	91662880	91663039	91685737	91685899	91640302	91640471	91734286	91734377	5.99854e-13	8.99149e-11	0.132
ENSMUSG00000041685	Fcho2	13	-	99559317	99559470	99559686	99559828	99554730	99554835	99566247	99566322	7.20202e-13	1.06093e-10	-0.104
ENSMUSG00000025060	Slk	19	+	47686064	47686113	47686391	47686541	47683394	47683559	47689685	47689758	8.36886e-13	1.21192e-10	0.114
ENSMUSG00000020456	Ogdh	11	+	6216767	6216858	6216980	6217083	6213790	6213982	6224880	6224925	8.58535e-13	1.22255e-10	-0.21
ENSMUSG00000021709	Erbb2ip	13	-	104614799	104615006	104620267	104620411	104613393	104613486	104623577	104625108	9.72111e-13	1.36159e-10	-0.112
ENSMUSG00000019907	Ppp1r12a	10	+	107689812	107689980	107690380	107690551	107688895	107689000	107696811	107696902	1.08835e-12	1.49982e-10	0.146
ENSMUSG00000026987	Baz2b	2	-	59821838	59822027	59839562	59839613	59816599	59816764	59844099	59844246	2.27818e-12	3.08964e-10	-0.107
ENSMUSG00000021709	Erbb2ip	13	-	104614799	104614928	104620267	104620411	104613393	104613486	104623577	104625108	2.4355e-12	3.25139e-10	-0.112
ENSMUSG00000035967	Ddx26b	X	+	53747309	53747420	53749692	53749911	53746215	53746310	53751037	53751161	2.89346e-12	3.80335e-10	-0.078
ENSMUSG00000028920	Fbxo42	4	+	140723627	140723892	140726738	140726855	140703827	140704094	140736312	140736447	3.21831e-12	4.16625e-10	0.354
ENSMUSG00000035722	Abca7	10	+	79467463	79467595	79467698	79467838	79467125	79467297	79468387	79468525	3.53495e-12	4.50785e-10	-0.215
ENSMUSG00000063358	Mapk1	16	+	17035534	17035644	17038406	17038527	17026118	17026233	17043778	17044842	4.18332e-12	5.25622e-10	-0.308
ENSMUSG00000025915	Sgk3	1	+	9878950	9879106	9881441	9881531	9876127	9876223	9888800	9892637	5.693e-12	7.04942e-10	0.147
ENSMUSG00000024983	Vti1a	19	+	55402835	55402946	55455431	55455509	55390840	55391034	55466273	55466358	1.42798e-11	1.74295e-09	-0.059
ENSMUSG00000031389	Arhgap4	X	-	71151495	71151558	71151767	71151930	71150989	71151202	71152007	71152215	1.57683e-11	1.89752e-09	-0.158
ENSMUSG00000040528	Gm885	11	+	106616095	106616365	106622496	106622610	106612947	106612989	106622934	106623344	1.73067e-11	2.05373e-09	-0.065
ENSMUSG00000040250	4933424B01Rik	6	-	146523223	146523298	146524746	146524982	146515014	146515217	146525822	146526357	2.93522e-11	3.3985e-09	-0.222
ENSMUSG00000030213	Atf7ip	6	+	136512280	136512358	136513537	136513683	136508284	136509960	136515168	136515306	2.94346e-11	3.3985e-09	-0.131
ENSMUSG00000030214	Plbd1	6	-	136588637	136588776	136600251	136600471	136584012	136584153	136610082	136610394	3.97115e-11	4.52393e-09	-0.105
ENSMUSG00000020022	Ndufa12	10	+	93662694	93662777	93666032	93666120	93661699	93661875	93683425	93684188	4.03094e-11	4.53163e-09	-0.148
ENSMUSG00000018819	Lsp1	7	+	149674752	149674845	149675033	149675077	149674323	149674420	149675229	149675311	5.23949e-11	5.81379e-09	0.143
ENSMUSG00000003955	Fam162a	16	-	36049927	36050036	36052371	36052494	36043929	36044177	36071555	36071601	6.03495e-11	6.61059e-09	0.198
ENSMUSG00000017485	Top2b	14	+	17249465	17249549	17250850	17251045	17249070	17249226	17252854	17252999	9.00804e-11	9.74236e-09	-0.144
ENSMUSG00000037400	Atp11b	3	+	35711134	35711238	35712965	35713147	35710984	35711058	35718830	35719034	9.7125e-11	1.03729e-08	-0.087
ENSMUSG00000047187	Rab2a	4	+	8488298	8488370	8499672	8499740	8462790	8463055	8505101	8505184	9.9049e-11	1.04478e-08	0.151
ENSMUSG00000064138	Fam172a	13	+	77973770	77973962	78041914	78042136	77964583	77964649	78138846	78138963	1.62198e-10	1.69002e-08	0.177
ENSMUSG00000054387	Mdm4	1	-	134905713	134905769	134909213	134909288	134900367	134900467	134915353	134915461	1.84887e-10	1.90322e-08	0.233
ENSMUSG00000005087	Cd44	2	-	102671486	102671693	102685441	102685567	102668698	102668767	102693171	102693393	2.01706e-10	2.03545e-08	-0.131
ENSMUSG00000022884	Eif4a2	16	+	23110057	23110226	23110306	23110416	23108791	23108924	23110652	23110796	2.02497e-10	2.03545e-08	-0.092
ENSMUSG00000031770	Herpud1	8	+	96915631	96915754	96916073	96916424	96914617	96914748	96917695	96917801	3.2489e-10	3.22775e-08	0.121
ENSMUSG00000072501	Phf20l1	15	+	66468245	66468594	66471474	66471637	66464267	66464463	66473359	66473502	3.46774e-10	3.40556e-08	-0.117
ENSMUSG00000047045	Tmem164	X	+	139116833	139117492	139240532	139240611	139115960	139116099	139267043	139267144	3.53566e-10	3.4328e-08	0.133
ENSMUSG00000031816	Mthfsd	8	-	123629473	123629587	123629617	123629731	123628291	123628458	123630769	123630873	4.16762e-10	4.00092e-08	-0.182
ENSMUSG00000027360	Hdc	2	-	126429976	126432218	126441911	126442084	126429577	126429721	126444253	126444397	4.51152e-10	4.28293e-08	0.11
ENSMUSG00000027422	Rrbp1	2	-	143775407	143775491	143777927	143778011	143775005	143775104	143778969	143779065	4.57955e-10	4.29974e-08	0.226
ENSMUSG00000058239	Usf2	7	-	31740308	31740459	31740899	31741019	31739762	31739821	31741167	31741286	4.70496e-10	4.36948e-08	0.086
ENSMUSG00000034731	Dgkh	14	-	79016285	79016394	79018329	79018489	79016033	79016173	79019578	79019681	4.94392e-10	4.54202e-08	-0.149
ENSMUSG00000021140	Pcnx	12	+	83014372	83014462	83018651	83020367	83013651	83013697	83029228	83029361	5.46364e-10	4.9661e-08	-0.255
ENSMUSG00000027422	Rrbp1	2	-	143775407	143775491	143776163	143776259	143775005	143775104	143777927	143778017	5.90305e-10	5.30902e-08	0.234
ENSMUSG00000056211	R3hdm1	1	+	130064469	130064584	130071525	130071585	130049765	130049976	130071668	130071809	7.34568e-10	6.53766e-08	-0.264
ENSMUSG00000047213	Ythdf3	3	+	16089477	16089563	16103825	16105424	16083182	16083520	16113954	16117035	8.77806e-10	7.73193e-08	-0.048
ENSMUSG00000041926	Rnpep	1	-	137173965	137174114	137175343	137175484	137168105	137168341	137180138	137180661	1.06655e-09	9.29854e-08	0.091
ENSMUSG00000072501	Phf20l1	15	+	66428920	66429009	66429238	66429316	66426676	66426761	66435588	66435802	1.09049e-09	9.4113e-08	-0.124
ENSMUSG00000055013	Agap1	1	+	91685737	91685899	91731008	91731163	91640302	91640471	91734286	91734377	1.33608e-09	1.14155e-07	-0.089
ENSMUSG00000028581	Laptm5	4	+	130482685	130482762	130484551	130484677	130482019	130482113	130485334	130485457	1.41024e-09	1.18128e-07	-0.092
ENSMUSG00000057191	AB124611	9	+	21340351	21340441	21345029	21345067	21333206	21333527	21349120	21349777	1.40405e-09	1.18128e-07	0.09
ENSMUSG00000006818	Sod2	17	+	13201049	13201252	13203385	13203502	13200704	13200934	13206298	13206478	1.47375e-09	1.22249e-07	0.121
ENSMUSG00000044477	Zfand3	17	+	30272267	30272450	30290247	30290313	30142180	30142253	30329507	30329675	1.49272e-09	1.22633e-07	-0.104
ENSMUSG00000038642	Ctss	3	+	95349254	95349485	95350717	95350883	95346934	95347084	95353974	95354077	1.51124e-09	1.22972e-07	0.104
ENSMUSG00000017548	Suz12	11	+	79824059	79824145	79826865	79827097	79821014	79821064	79828644	79828738	1.70361e-09	1.37318e-07	-0.093
ENSMUSG00000054733	Msra	14	-	64829264	64829371	64852665	64852770	64741465	64742190	64903900	64904020	1.8618e-09	1.48666e-07	0.124
ENSMUSG00000035248	Zcchc6	13	-	59895807	59895865	59898180	59898281	59893136	59893240	59899030	59899117	1.9201e-09	1.51901e-07	-0.111
ENSMUSG00000019907	Ppp1r12a	10	+	107690380	107690551	107696811	107696902	107689812	107689980	107697891	107698092	2.37551e-09	1.86205e-07	0.048
ENSMUSG00000002107	Celf2	2	-	6525069	6525228	6528927	6529007	6521079	6521143	6536733	6536868	2.44619e-09	1.90003e-07	-0.108
ENSMUSG00000034354	Mtmr3	11	-	4385365	4385454	4385881	4385992	4380870	4382942	4387236	4388635	2.60937e-09	2.00851e-07	-0.099
ENSMUSG00000015932	Dstn	2	+	143764120	143764428	143765687	143765764	143741055	143741383	143767862	143769060	2.7695e-09	2.11273e-07	-0.106
ENSMUSG00000021709	Erbb2ip	13	-	104614799	104615006	104617986	104618103	104613393	104613486	104620267	104620411	3.29552e-09	2.49176e-07	-0.104
ENSMUSG00000042524	Sun2	15	-	79566275	79566355	79567495	79567589	79564537	79564665	79568949	79569090	3.44706e-09	2.58348e-07	0.046
ENSMUSG00000021069	Pygl	12	-	71295219	71295354	71296490	71296698	71294725	71294792	71297957	71298099	3.93652e-09	2.92467e-07	0.108
ENSMUSG00000036333	Kidins220	12	+	25698161	25698306	25701754	25701917	25696364	25696453	25721318	25721497	4.79931e-09	3.53494e-07	0.148
ENSMUSG00000021870	Slmap	14	-	27237598	27237733	27241906	27242078	27232660	27234474	27246050	27246168	5.25026e-09	3.83404e-07	-0.099
ENSMUSG00000052760	A630001G21Rik	1	-	87621695	87621864	87623033	87623190	87619672	87619962	87633046	87633156	5.34772e-09	3.87212e-07	-0.227
ENSMUSG00000019907	Ppp1r12a	10	+	107689812	107689980	107696811	107696902	107688895	107689000	107697891	107698092	5.6606e-09	4.06421e-07	0.104
ENSMUSG00000021357	Exoc2	13	-	30997521	30997624	30998371	30998453	30992653	30992772	30998600	30998746	6.17656e-09	4.39771e-07	-0.15
ENSMUSG00000027763	Mbnl1	3	+	60425344	60425380	60426067	60426162	60419541	60419695	60429045	60429120	6.51156e-09	4.59792e-07	0.126
ENSMUSG00000040782	Rfwd2	1	+	161169692	161169752	161174719	161174817	161162456	161162981	161179332	161179409	6.93125e-09	4.85415e-07	0.082
ENSMUSG00000064138	Fam172a	13	+	78041914	78042136	78091245	78091365	77847950	77848114	78138846	78138963	7.46772e-09	5.18733e-07	-0.091
ENSMUSG00000030509	Asb7	7	-	73804535	73805141	73823042	73823131	73789450	73792811	73823965	73824227	8.70552e-09	5.99838e-07	0.162
ENSMUSG00000031389	Arhgap4	X	-	71149918	71150047	71150989	71151202	71149586	71149808	71151495	71151558	8.92779e-09	6.10232e-07	0.086
ENSMUSG00000002963	Pnkp	7	+	52113532	52114119	52115729	52115801	52112708	52112924	52116232	52116281	9.28644e-09	6.2475e-07	0.072
ENSMUSG00000054843	Atrnl1	19	+	57704715	57704829	57716909	57717118	57703574	57703658	57724747	57724922	9.2464e-09	6.2475e-07	-0.108
ENSMUSG00000060131	Atp8b4	2	-	126231043	126231132	126240022	126240181	126223323	126223532	126249883	126249966	9.50868e-09	6.34705e-07	0.102
ENSMUSG00000032254	Kif23	9	-	61772438	61772618	61772776	61772950	61771711	61772023	61773336	61773494	1.13365e-08	7.50845e-07	-0.1
ENSMUSG00000029192	Tbc1d14	5	-	36850226	36850355	36855102	36855197	36847673	36847783	36856687	36856768	1.15365e-08	7.58213e-07	0.175
ENSMUSG00000027620	Rbm39	2	-	155998563	155998758	156004615	156004688	155993420	155993486	156004912	156004976	1.2296e-08	7.95889e-07	0.192
ENSMUSG00000049744	Arhgap15	2	+	43712325	43712413	43745947	43746037	43636136	43636314	43919281	43919380	1.22591e-08	7.95889e-07	-0.048
ENSMUSG00000022892	App	16	-	84965914	84966015	84978308	84978530	84962966	84963113	85013871	85013971	1.29715e-08	8.33294e-07	0.113
ENSMUSG00000036469	2016-03-01	8	+	68910707	68911460	68942714	68942895	68910338	68910418	68979951	68980099	1.32177e-08	8.42776e-07	0.046
ENSMUSG00000035021	Baz1a	12	-	56024371	56024467	56028550	56028700	56024026	56024251	56030513	56030652	1.40748e-08	8.90781e-07	0.036
ENSMUSG00000028920	Fbxo42	4	+	140749579	140749733	140751095	140751206	140736312	140736447	140753397	140753494	1.62444e-08	1.02053e-06	0.177
ENSMUSG00000041926	Rnpep	1	-	137164659	137164773	137168105	137168341	137163746	137163859	137168938	137169055	1.67056e-08	1.04137e-06	0.109
ENSMUSG00000024491	Rbm27	18	+	42483708	42483852	42485558	42485678	42481565	42481862	42486817	42486892	1.68199e-08	1.04137e-06	0.187
ENSMUSG00000020694	Tlk2	11	+	105128466	105128556	105130939	105131109	105121574	105121666	105132412	105132470	1.69506e-08	1.04192e-06	0.242
ENSMUSG00000021357	Exoc2	13	-	30992653	30992772	30998371	30998453	30978057	30978183	30998600	30998746	1.87921e-08	1.14686e-06	-0.123
ENSMUSG00000062729	Ppox	1	-	173209999	173210132	173210270	173210386	173209560	173209705	173210518	173210653	2.35722e-08	1.42838e-06	0.2
ENSMUSG00000002885	Cd97	8	-	86254009	86254156	86257312	86257465	86253280	86253424	86257907	86258024	2.40098e-08	1.44465e-06	0.078
ENSMUSG00000000204	Slfn4	11	+	82998769	82998948	83000026	83001066	82993172	82993258	83002164	83003551	2.52879e-08	1.51091e-06	-0.106
ENSMUSG00000026196	Bard1	1	-	71113681	71113762	71121116	71122054	71112052	71112225	71134682	71134825	2.58214e-08	1.53207e-06	-0.261
ENSMUSG00000018076	Med13l	5	+	119201848	119202018	119204271	119204430	119201539	119201763	119205547	119205724	2.88855e-08	1.70205e-06	-0.114
ENSMUSG00000064138	Fam172a	13	+	78041914	78042136	78091245	78091365	77901098	77901199	78138846	78138963	3.03347e-08	1.7752e-06	-0.092
ENSMUSG00000030168	Adipor2	6	-	119309368	119309555	119311845	119312017	119307233	119307427	119315278	119315398	3.16026e-08	1.83682e-06	0.063
ENSMUSG00000028514	Usp24	4	+	106051833	106052007	106052673	106052759	106050113	106050224	106053032	106053126	3.23228e-08	1.86598e-06	-0.059
ENSMUSG00000033885	Pxk	14	+	8969382	8969460	8969859	8969933	8963117	8963304	8970503	8970578	3.34622e-08	1.9188e-06	-0.119
ENSMUSG00000026177	Slc11a1	1	+	74423730	74423850	74426356	74426841	74423366	74423489	74427182	74427250	3.41e-08	1.94234e-06	0.113
ENSMUSG00000039844	Rapgef1	2	+	29535256	29535370	29541624	29541803	29534652	29534789	29544626	29544783	4.15074e-08	2.34861e-06	-0.121
ENSMUSG00000038578	Susd1	4	-	59378593	59378786	59382402	59382512	59362697	59362884	59392470	59392657	4.27016e-08	2.40028e-06	0.091
ENSMUSG00000040850	Psme4	11	+	30709835	30709928	30710782	30711048	30707702	30707825	30711977	30712164	4.52175e-08	2.52509e-06	-0.18
ENSMUSG00000026034	Clk1	1	-	58474110	58474227	58476510	58476577	58471433	58471528	58477926	58478152	4.67285e-08	2.59252e-06	0.094
ENSMUSG00000039298	Cdk5rap2	4	-	69998374	69998593	70010177	70010279	69978460	69978631	70014643	70014685	5.0409e-08	2.77867e-06	-0.108
ENSMUSG00000025498	Irf7	7	-	148450391	148450554	148450623	148450682	148449557	148449947	148450973	148451190	5.20441e-08	2.84646e-06	0.087
ENSMUSG00000035778	Ggta1	2	-	35268845	35268947	35277699	35277788	35263464	35263602	35278751	35278847	5.23051e-08	2.84646e-06	-0.131
ENSMUSG00000021000	Ctage5	12	+	60250450	60250555	60255342	60255465	60248838	60248910	60259239	60259354	6.03245e-08	3.26211e-06	-0.109
ENSMUSG00000028530	Jak1	4	-	100827142	100827253	100827620	100827738	100824971	100826195	100828997	100829170	6.21425e-08	3.33928e-06	0.103
ENSMUSG00000039298	Cdk5rap2	4	-	69998374	69998593	70010177	70010279	69978460	69978631	70015746	70015909	6.6453e-08	3.54859e-06	-0.099
ENSMUSG00000052889	Prkcb	7	+	129661558	129661693	129671989	129672086	129660342	129660499	129688146	129688293	6.78199e-08	3.59909e-06	-0.14
ENSMUSG00000020594	Pum2	12	+	8751420	8751555	8753962	8754100	8751142	8751272	8754916	8755042	7.02094e-08	3.7029e-06	-0.098
ENSMUSG00000021218	Gdi2	13	+	3548108	3548216	3553657	3553792	3537320	3537589	3555559	3555758	7.63507e-08	4.00209e-06	-0.081
ENSMUSG00000036977	Anapc10	8	+	82243556	82243647	82253028	82253149	82237003	82237178	82298830	82301220	7.91641e-08	4.12426e-06	0.165
ENSMUSG00000033382	Trappc8	18	-	21026260	21026354	21029099	21029253	21024450	21024707	21032383	21032558	8.01221e-08	4.14887e-06	-0.156
ENSMUSG00000050989	Sepn1	4	-	134101395	134101605	134103865	134103999	134101103	134101228	134107331	134107449	8.12125e-08	4.18e-06	-0.148
ENSMUSG00000024236	Svil	18	+	4971087	4971195	5037105	5037163	4920537	4920872	5040145	5040237	8.3391e-08	4.26642e-06	0.108
ENSMUSG00000068749	Psma5	3	+	108064603	108064670	108067983	108068110	108059843	108060223	108069350	108069418	8.68352e-08	4.41619e-06	-0.112
ENSMUSG00000066684	Pilrb1	5	-	138296105	138296295	138298383	138298770	138294043	138294416	138299087	138299215	8.83303e-08	4.46565e-06	-0.07
ENSMUSG00000030751	Psma1	7	-	121417539	121417641	121417929	121417974	121417325	121417429	121419514	121419632	9.06449e-08	4.55571e-06	-0.082
ENSMUSG00000053063	Clec12a	6	+	129303664	129303853	129304494	129304646	129303369	129303468	129309425	129309433	9.20719e-08	4.60036e-06	-0.103
ENSMUSG00000032254	Kif23	9	-	61768825	61769053	61771711	61772023	61767681	61767764	61772438	61772618	1.04493e-07	5.19065e-06	0.085
ENSMUSG00000027508	Pag1	3	-	9706082	9706289	9752412	9752486	9701957	9702054	9787261	9787320	1.10262e-07	5.44556e-06	0.045
ENSMUSG00000047213	Ythdf3	3	+	16083921	16083946	16103825	16105424	16083182	16083520	16113954	16117035	1.22814e-07	6.03057e-06	0.235
ENSMUSG00000021629	Slc30a5	13	-	101576488	101576715	101579038	101579234	101573816	101573945	101581260	101581390	1.2365e-07	6.03693e-06	0.172
ENSMUSG00000019951	Uhrf1bp1l	10	+	89242579	89242769	89243871	89244012	89238683	89238775	89245314	89245485	1.26188e-07	6.12584e-06	0.161
ENSMUSG00000014956	Ppp1cb	5	+	32785732	32785837	32787631	32787703	32783062	32783293	32788253	32788405	1.29652e-07	6.25847e-06	-0.105
ENSMUSG00000018209	Stk4	2	+	163909365	163909494	163912230	163912345	163905248	163905329	163914576	163914741	1.45249e-07	6.97194e-06	0.131
ENSMUSG00000020594	Pum2	12	+	8751420	8751549	8753962	8754100	8751142	8751272	8754916	8755042	1.53583e-07	7.3308e-06	-0.095
ENSMUSG00000061533	4930534B04Rik	12	-	92527928	92528080	92532473	92532606	92505175	92505526	92534642	92534717	1.60937e-07	7.63915e-06	-0.132
ENSMUSG00000031444	F10	8	+	13050625	13050861	13053355	13053473	13048168	13048300	13055292	13055374	1.75974e-07	8.30676e-06	0.147
ENSMUSG00000029192	Tbc1d14	5	-	36847673	36847783	36855102	36855197	36837666	36837925	36856687	36856768	1.77718e-07	8.34296e-06	0.227
ENSMUSG00000042042	Csgalnact2	6	-	118069627	118069722	118070962	118071141	118064383	118064465	118074329	118074431	1.79336e-07	8.37292e-06	-0.109
ENSMUSG00000032254	Kif23	9	-	61771711	61772023	61772438	61772618	61768825	61769053	61772776	61772950	2.10945e-07	9.79519e-06	-0.076
ENSMUSG00000031729	2400003C14Rik	8	-	112206497	112206678	112207575	112207678	112206006	112206094	112217083	112217194	2.14382e-07	9.90097e-06	-0.152
ENSMUSG00000032479	Mtap4	9	+	109980506	109980588	109982284	109982397	109975116	109975209	109983924	109984114	2.18742e-07	1.0048e-05	-0.144
ENSMUSG00000061232	H2-K1	17	-	34133560	34133599	34133771	34133804	34132961	34133421	34133982	34134102	2.28298e-07	1.04309e-05	-0.054
ENSMUSG00000024908	Ppp6r3	19	-	3478277	3478364	3484830	3484916	3473768	3473866	3486975	3487091	2.32627e-07	1.05722e-05	0.095
ENSMUSG00000019726	Lyst	13	+	13844209	13844399	13849577	13849714	13838838	13839069	13851644	13851743	2.3458e-07	1.06045e-05	0.111
ENSMUSG00000025959	Klf7	1	-	64125280	64125908	64167473	64167713	64088499	64089011	64167959	64168000	2.43629e-07	1.09556e-05	0.084
ENSMUSG00000029405	G3bp2	5	-	92484409	92484528	92485294	92485423	92481186	92484079	92486993	92487096	2.48216e-07	1.11035e-05	0.124
ENSMUSG00000039997	Ifi203	1	-	175858405	175859647	175863913	175864057	175856936	175857353	175865140	175865308	2.66163e-07	1.18442e-05	-0.25
ENSMUSG00000054387	Mdm4	1	-	134905713	134905769	134909213	134909291	134900367	134900467	134915353	134915461	2.90636e-07	1.28e-05	0.188
ENSMUSG00000008398	Elk3	10	-	92717433	92717556	92727624	92728425	92710158	92712853	92747513	92747722	2.89995e-07	1.28e-05	-0.224
ENSMUSG00000020366	Mapk9	11	+	49687337	49687409	49687765	49687837	49686235	49686401	49691732	49691915	2.93181e-07	1.28458e-05	0.077
ENSMUSG00000021065	Fut8	12	+	78424831	78424924	78432882	78433316	78378347	78378442	78465955	78466071	2.99459e-07	1.3054e-05	-0.066
ENSMUSG00000025609	Mkln1	6	+	31382938	31383131	31408954	31409067	31381139	31381249	31418130	31418343	3.02984e-07	1.31406e-05	-0.166
ENSMUSG00000037400	Atp11b	3	+	35709567	35709636	35710984	35711058	35709042	35709218	35711134	35711238	3.09323e-07	1.33478e-05	0.099
ENSMUSG00000036087	Slain2	5	+	73332530	73332679	73339800	73339965	73305542	73306252	73346565	73346727	3.13497e-07	1.34599e-05	0.125
ENSMUSG00000007411	Mark3	12	+	112885681	112885939	112891600	112891645	112878147	112878251	112893480	112894438	4.00786e-07	1.71216e-05	-0.157
ENSMUSG00000035181	Heatr5a	12	-	52995249	52995429	52997549	52997618	52994636	52994859	52998733	52998915	4.10295e-07	1.74406e-05	0.108
ENSMUSG00000038608	Dock10	1	-	80528896	80529079	80530360	80530498	80527748	80527859	80532427	80532540	4.23964e-07	1.79324e-05	0.108
ENSMUSG00000004668	Abca13	11	+	9245942	9246056	9273275	9273452	9235133	9235273	9278216	9278523	4.33403e-07	1.82414e-05	-0.065
ENSMUSG00000026094	Stk17b	1	-	53822764	53822909	53828453	53828666	53820875	53821002	53833360	53833523	4.39849e-07	1.83321e-05	0.095
ENSMUSG00000029821	Dfna5	6	-	50179284	50179456	50195928	50196121	50177277	50177398	50201274	50201513	4.37837e-07	1.83321e-05	-0.109
ENSMUSG00000091537	Ccdc72	9	-	108984515	108984603	108984684	108984740	108980501	108980939	108984840	108984895	4.63012e-07	1.92038e-05	-0.069
ENSMUSG00000026104	Stat1	1	+	52179957	52180102	52183363	52183462	52179434	52179565	52189387	52189477	5.03512e-07	2.07827e-05	0.099
ENSMUSG00000031591	Asah1	8	-	42431649	42431704	42432284	42432429	42431460	42431542	42433441	42433487	5.18595e-07	2.13023e-05	-0.043
ENSMUSG00000017843	Ppp2r5c	12	+	111807163	111807265	111808905	111808978	111805937	111806065	111812954	111813071	5.22091e-07	2.13433e-05	-0.079
ENSMUSG00000021892	Sh3bp5	14	-	32191463	32191506	32192574	32192705	32190780	32190796	32200904	32201069	5.26231e-07	2.14101e-05	0.11
ENSMUSG00000028059	Arhgef2	3	+	88437179	88437289	88437421	88437568	88436834	88436964	88438331	88438421	5.30219e-07	2.14701e-05	-0.08
ENSMUSG00000071369	Map3k5	10	+	19778742	19778896	19787634	19787742	19776280	19776440	19796287	19796337	5.34906e-07	2.15577e-05	0.064
ENSMUSG00000020580	Rock2	12	+	16935739	16935840	16947208	16947346	16933744	16933826	16949499	16949760	5.47785e-07	2.19731e-05	-0.085
ENSMUSG00000005087	Cd44	2	-	102671486	102671693	102679514	102679634	102668698	102668767	102682417	102682534	5.56041e-07	2.22001e-05	-0.122
ENSMUSG00000071172	Srsf3	17	+	29176398	29176854	29177719	29177758	29175434	29175569	29178151	29178238	5.61168e-07	2.23005e-05	0.027
ENSMUSG00000047888	Tnrc6b	15	+	80748380	80748527	80748940	80749036	80743734	80743872	80753887	80754112	5.80585e-07	2.29654e-05	0.06
ENSMUSG00000053063	Clec12a	6	+	129303369	129303468	129304494	129304646	129300404	129300529	129309425	129309433	5.86973e-07	2.3005e-05	-0.092
ENSMUSG00000027508	Pag1	3	-	9706082	9706289	9787261	9787320	9701957	9702054	9833210	9833679	5.86614e-07	2.3005e-05	0.033
ENSMUSG00000000204	Slfn4	11	+	82989329	82989415	82989578	82990301	82989064	82989146	82993172	82993258	6.47941e-07	2.52786e-05	0.084
ENSMUSG00000026222	Sp100	1	+	87566576	87566657	87570199	87570346	87563488	87563578	87571769	87571841	6.57523e-07	2.55358e-05	0.091
ENSMUSG00000026743	Mllt10	2	+	18023084	18023139	18031408	18031518	17992751	17992831	18043871	18043975	7.16329e-07	2.76937e-05	0.205
ENSMUSG00000062526	Mppe1	18	-	67397003	67397386	67403617	67403701	67393254	67393363	67405035	67405484	7.42756e-07	2.85861e-05	0.098
ENSMUSG00000000204	Slfn4	11	+	82989329	82989415	82989572	82990301	82989064	82989146	82993172	82993258	7.56037e-07	2.89667e-05	0.084
ENSMUSG00000026068	Il18rap	1	+	40582048	40582232	40588320	40588471	40573241	40573380	40593902	40593968	8.27501e-07	3.15633e-05	-0.074
ENSMUSG00000055447	Cd47	16	+	49869130	49869193	49884277	49884367	49867877	49868225	49894289	49894397	8.66393e-07	3.28998e-05	0.074
ENSMUSG00000024908	Ppp6r3	19	-	3469640	3469762	3470970	3471101	3467140	3467294	3471978	3472033	9.17397e-07	3.46825e-05	-0.104
ENSMUSG00000021728	Emb	13	+	118057736	118057770	118060851	118060906	118056126	118056406	118061851	118062905	9.50852e-07	3.57889e-05	-0.132
ENSMUSG00000017550	Atad5	11	+	79940758	79940939	79944705	79944884	79937568	79937633	79945966	79946808	9.61262e-07	3.6022e-05	-0.102
ENSMUSG00000028228	Cpne3	4	-	19467887	19467977	19470400	19470484	19463673	19463772	19477734	19477806	9.79816e-07	3.6557e-05	0.141
ENSMUSG00000017843	Ppp2r5c	12	+	111782284	111782395	111783804	111783897	111760700	111760900	111783980	111784111	1.04341e-06	3.87603e-05	0.115
ENSMUSG00000021629	Slc30a5	13	-	101591073	101591161	101594870	101594956	101588080	101588168	101596406	101596473	1.04973e-06	3.88262e-05	-0.119
ENSMUSG00000038914	Dido1	2	-	180419668	180419881	180422180	180422502	180418513	180418733	180423528	180424360	1.09709e-06	4.04034e-05	0.15
ENSMUSG00000022322	Shcbp1	8	-	4744446	4744578	4748704	4748825	4741847	4741966	4749291	4749460	1.17351e-06	4.30322e-05	0.131
ENSMUSG00000053641	Dennd4a	9	+	64699018	64699188	64700222	64700464	64696932	64697002	64705473	64705540	1.20112e-06	4.33194e-05	0.101
ENSMUSG00000038774	Ascc3	10	+	50327725	50327876	50337517	50338077	50324556	50324688	50357713	50357834	1.19591e-06	4.33194e-05	-0.185
ENSMUSG00000021596	Mctp1	13	+	77160012	77160122	77164043	77164153	77064732	77064786	77167882	77167980	1.20163e-06	4.33194e-05	0.163
ENSMUSG00000034021	Pds5b	5	+	151590889	151591094	151593079	151593194	151585593	151585717	151594688	151594821	1.18869e-06	4.33194e-05	0.17
ENSMUSG00000032477	Cdc25a	9	+	109789751	109789850	109791377	109791440	109786846	109787014	109791535	109791634	1.22359e-06	4.39259e-05	0.134
ENSMUSG00000009995	Taz	X	+	71534000	71534053	71534267	71534358	71533789	71533852	71534443	71534521	1.23817e-06	4.42634e-05	0.086
ENSMUSG00000029328	Hnrpdl	5	-	100465122	100465214	100465499	100465670	100462595	100464003	100465880	100465995	1.41491e-06	5.02363e-05	-0.115
ENSMUSG00000038914	Dido1	2	-	180422180	180422502	180423528	180424360	180415777	180418733	180426568	180426753	1.41701e-06	5.02363e-05	0.039
ENSMUSG00000038546	Ranbp9	13	-	43520398	43520583	43531458	43531511	43516579	43516688	43557080	43557192	1.49466e-06	5.27701e-05	-0.049
ENSMUSG00000038578	Susd1	4	-	59378593	59378786	59382402	59382512	59364509	59364601	59392470	59392657	1.50312e-06	5.28503e-05	0.144
ENSMUSG00000035778	Ggta1	2	-	35269738	35269804	35277699	35277788	35268845	35268947	35278751	35278932	1.54382e-06	5.4059e-05	-0.092
ENSMUSG00000038623	Tm6sf1	7	+	89013526	89013630	89016254	89016376	89010132	89010230	89018617	89018722	1.56614e-06	5.43949e-05	0.107
ENSMUSG00000038212	Hiatl1	13	-	65176293	65176407	65176791	65177010	65174863	65174935	65179661	65179776	1.56071e-06	5.43949e-05	0.075
ENSMUSG00000026074	Map4k4	1	+	40068494	40068686	40070950	40071068	40067401	40067522	40073954	40074098	1.6476e-06	5.69922e-05	-0.096
ENSMUSG00000027508	Pag1	3	-	9706082	9706289	9752412	9752486	9701957	9702054	9833210	9833630	1.68243e-06	5.79626e-05	0.058
ENSMUSG00000026987	Baz2b	2	-	59796488	59796549	59797877	59798162	59795686	59795795	59800077	59800687	1.74375e-06	5.98339e-05	-0.104
ENSMUSG00000031133	Arhgef6	X	-	54494982	54495003	54496566	54496692	54493770	54493864	54497781	54497927	1.80532e-06	6.1473e-05	0.191
ENSMUSG00000030960	Mettl10	7	-	140028782	140028890	140042273	140042392	140019463	140019565	140043108	140043174	1.80591e-06	6.1473e-05	0.188
ENSMUSG00000032116	Stt3a	9	-	36551580	36551736	36554138	36554230	36551000	36551189	36555509	36555665	1.8243e-06	6.18525e-05	-0.133
ENSMUSG00000037410	Tbc1d2b	9	-	90104505	90104691	90110315	90110433	90102610	90102732	90113497	90113992	2.01309e-06	6.79836e-05	0.121
ENSMUSG00000026074	Map4k4	1	+	40070950	40071068	40071371	40071542	40067401	40067522	40073954	40074098	2.06895e-06	6.9595e-05	0.061
ENSMUSG00000005087	Cd44	2	-	102677969	102678095	102679514	102679634	102674390	102674492	102682417	102682534	2.15958e-06	7.23587e-05	-0.192
ENSMUSG00000064065	Ipcef1	10	+	3409381	3409440	3426454	3426827	3391799	3391871	3445777	3445971	2.1809e-06	7.27875e-05	-0.174
ENSMUSG00000025060	Slk	19	+	47683394	47683559	47686391	47686541	47654167	47654833	47689685	47689758	2.20894e-06	7.34366e-05	0.138
ENSMUSG00000020640	Itsn2	12	+	4646460	4646600	4656788	4656925	4644544	4644632	4659156	4659293	2.23791e-06	7.41112e-05	-0.072
ENSMUSG00000020993	Trappc6b	12	-	60145239	60145333	60149109	60149193	60144079	60144663	60151254	60151372	2.3108e-06	7.62295e-05	-0.173
ENSMUSG00000063882	Uqcrh	4	-	115742467	115742629	115743341	115743362	115739569	115739777	115747520	115747676	2.49491e-06	8.19867e-05	-0.088
ENSMUSG00000020189	Osbpl8	10	+	110670608	110670746	110692743	110692814	110661727	110661764	110700235	110700313	2.57322e-06	8.4236e-05	0.073
ENSMUSG00000022858	Tra2b	16	-	22248508	22248568	22249122	22249206	22247262	22247336	22250937	22251053	2.60592e-06	8.49808e-05	-0.068
ENSMUSG00000037110	Ralgapa2	2	-	146232077	146232168	146235908	146236006	146230570	146230775	146237781	146237895	2.73186e-06	8.8749e-05	-0.163
ENSMUSG00000055531	Cpsf6	10	-	116799069	116799243	116800030	116800176	116797911	116798416	116803136	116803240	2.83888e-06	9.18763e-05	-0.155
ENSMUSG00000000157	Itgb2l	16	-	96660070	96660159	96660346	96660407	96658876	96659057	96665146	96665219	3.00197e-06	9.67882e-05	-0.092
ENSMUSG00000035181	Heatr5a	12	-	52992208	52992454	52994636	52994859	52990573	52990701	52995249	52995429	3.02771e-06	9.72509e-05	-0.17
ENSMUSG00000040761	Spen	4	-	141072750	141073233	141077986	141078307	141050152	141050313	141094078	141094364	3.07289e-06	9.83324e-05	-0.112
ENSMUSG00000058239	Usf2	7	-	31740124	31740212	31740308	31740459	31739762	31739821	31741167	31741195	3.1356e-06	9.99649e-05	-0.028
ENSMUSG00000057191	AB124611	9	+	21333206	21333527	21340351	21340441	21330619	21330751	21343530	21343558	3.25036e-06	0.000103238	0.042
ENSMUSG00000038733	Wdr26	1	-	183113857	183113936	183114381	183114527	183112899	183113029	183116078	183116198	3.39526e-06	0.000107441	0.147
ENSMUSG00000025498	Irf7	7	-	148450121	148450214	148450391	148450554	148449557	148449947	148450973	148451190	3.54796e-06	0.000111859	-0.135
ENSMUSG00000024480	Ap3s1	18	+	46938841	46938913	46940314	46940422	46917656	46917768	46949550	46950480	3.56277e-06	0.000111913	-0.063
ENSMUSG00000043873	Chi3l7	3	-	105822506	105822630	105831635	105831837	105822054	105822240	105832347	105832377	3.93121e-06	0.000123034	0.088
ENSMUSG00000036427	Gpi1	7	-	35003316	35003361	35004049	35004121	35000974	35001028	35005632	35005779	4.00392e-06	0.000124852	-0.028
ENSMUSG00000036503	Rnf13	3	+	57600119	57600207	57610943	57611049	57583304	57583430	57624428	57624522	4.09878e-06	0.000127345	0.099
ENSMUSG00000026193	Fn1	1	-	71636671	71636778	71637340	71637466	71633403	71633517	71639644	71639809	4.17235e-06	0.000129161	-0.099
ENSMUSG00000035284	Vps13c	9	+	67741764	67741957	67743136	67743251	67740887	67741030	67743894	67744031	4.28599e-06	0.0001322	0.142
ENSMUSG00000042032	Mat2b	11	-	40498183	40498336	40498728	40498843	40495965	40496159	40501102	40501297	4.31715e-06	0.000132683	-0.102
ENSMUSG00000028680	Plk3	4	-	116805509	116805639	116805793	116805910	116805331	116805419	116805999	116806107	4.33655e-06	0.000132801	0.164
ENSMUSG00000035623	Rsf1	7	+	104787814	104788020	104801562	104801717	104784886	104784979	104809322	104811091	4.58899e-06	0.00014003	0.154
ENSMUSG00000028961	Pgd	4	-	148535737	148535803	148539158	148539338	148534943	148535062	148540115	148540191	4.62681e-06	0.000140681	-0.068
ENSMUSG00000015536	Mocs2	13	+	115611009	115611154	115614774	115614902	115608494	115608531	115615418	115615473	4.97462e-06	0.000150287	0.12
ENSMUSG00000022800	Fyttd1	16	+	32898963	32899025	32900718	32900793	32898459	32898556	32902504	32902631	4.97791e-06	0.000150287	-0.175
ENSMUSG00000035711	Dok3	13	-	55625841	55625941	55628692	55628998	55625579	55625752	55629809	55629899	5.13511e-06	0.000154487	-0.081
ENSMUSG00000073411	H2-D1	17	+	35403426	35403459	35403632	35403671	35403131	35403248	35403810	35404444	5.30382e-06	0.000159003	-0.082
ENSMUSG00000035953	Tmem55b	14	-	51548495	51548586	51548680	51548733	51545744	51547712	51548876	51548982	5.69316e-06	0.000170078	0.162
ENSMUSG00000024528	Srfbp1	18	+	52635953	52636026	52647165	52647247	52635249	52635338	52647904	52648625	5.91867e-06	0.000176199	-0.355
ENSMUSG00000028382	Rod1	4	-	59506057	59506232	59527145	59527292	59500982	59501060	59530457	59530627	6.03834e-06	0.000179138	-0.151
ENSMUSG00000003134	Tbc1d8	1	-	39463596	39463715	39482912	39483023	39462135	39462364	39535284	39535592	6.18025e-06	0.000182713	0.096
ENSMUSG00000044456	Rin3	12	+	103589091	103589164	103596914	103597006	103564004	103564122	103606573	103608058	6.32241e-06	0.000186271	-0.088
ENSMUSG00000020694	Tlk2	11	+	105121574	105121666	105128466	105128556	105118183	105118265	105130939	105131109	6.67238e-06	0.000195907	-0.125
ENSMUSG00000032479	Mtap4	9	+	109973529	109973643	109975116	109975209	109971196	109971489	109980506	109980588	6.92425e-06	0.000202606	0.115
ENSMUSG00000027878	Notch2	3	+	97851650	97851732	97885839	97885962	97817460	97817694	97902018	97902252	7.1955e-06	0.000209824	0.097
ENSMUSG00000019823	Mical1	10	+	41201395	41201511	41201706	41201833	41200939	41201197	41202013	41202095	7.60421e-06	0.000220988	0.118
ENSMUSG00000018412	1700081L11Rik	11	-	104239998	104240140	104285235	104286607	104218794	104218910	104303038	104303605	7.68481e-06	0.000222573	0.184
ENSMUSG00000048000	Gigyf2	1	+	89337291	89337497	89338585	89338740	89336962	89337187	89340219	89340401	7.96666e-06	0.00022689	-0.137
ENSMUSG00000030557	Mef2a	7	-	74412952	74413090	74413154	74413286	74410828	74411048	74440260	74440464	7.93995e-06	0.00022689	-0.09
ENSMUSG00000001017	2500003M10Rik	3	-	90306037	90306175	90310029	90310183	90302886	90304029	90311466	90311548	7.95159e-06	0.00022689	-0.124
ENSMUSG00000027074	Slc43a3	2	+	84778379	84778509	84781137	84781184	84777679	84778026	84784398	84784475	7.95779e-06	0.00022689	0.137
ENSMUSG00000049313	Sorl1	9	-	41865353	41865442	41889870	41890051	41854565	41854744	41898027	41898095	7.95544e-06	0.00022689	-0.145
ENSMUSG00000004668	Abca13	11	+	9467670	9467848	9470547	9470663	9442064	9442176	9477153	9477310	8.07639e-06	0.000228492	0.053
ENSMUSG00000019790	Stxbp5	10	-	9497818	9497869	9509160	9509226	9490247	9490487	9517919	9518071	8.05687e-06	0.000228492	0.109
ENSMUSG00000033931	Rbm34	8	-	129483441	129483485	129485811	129485871	129477265	129477349	129489281	129489522	8.15823e-06	0.000229289	0.333
ENSMUSG00000028580	Pum1	4	+	130275087	130275266	130283912	130284079	130274068	130274177	130286192	130286463	8.15239e-06	0.000229289	-0.136
ENSMUSG00000025330	Padi4	4	-	140321485	140321552	140325225	140325406	140319309	140319377	140330003	140330151	8.19105e-06	0.000229457	0.142
ENSMUSG00000036067	Slc2a6	2	-	26880742	26880842	26882660	26882823	26880104	26880313	26883336	26883429	8.39863e-06	0.000233563	-0.118
ENSMUSG00000028420	Tmem38b	4	+	53853498	53853655	53867183	53867301	53838916	53839092	53872753	53874891	8.40596e-06	0.000233563	0.102
ENSMUSG00000057191	AB124611	9	+	21340351	21340441	21343530	21343558	21333206	21333527	21344285	21344329	8.41964e-06	0.000233563	0.106
ENSMUSG00000001285	Myg1	15	+	102164632	102164792	102167262	102167415	102162520	102162633	102167531	102167654	8.67471e-06	0.00023986	0.143
ENSMUSG00000048865	Arhgap30	1	+	173334351	173334429	173334940	173335309	173334164	173334268	173337488	173340429	8.89795e-06	0.000245239	0.101
ENSMUSG00000001995	Sipa1l2	8	-	127988051	127988326	127992074	127992651	127977200	127977458	127993647	127993805	9.30955e-06	0.000255758	-0.174
ENSMUSG00000032740	Ccdc88a	11	+	29397342	29397426	29398408	29398612	29393878	29394093	29399334	29399406	9.57623e-06	0.000262241	0.13
ENSMUSG00000031015	Swap70	7	+	117386897	117387038	117399248	117399422	117365216	117365423	117407393	117407621	9.95703e-06	0.000271798	0.145
ENSMUSG00000020700	Map3k3	11	+	105978803	105978917	105985099	105985220	105975497	105975597	106003738	106003872	1.05612e-05	0.000286531	-0.088
ENSMUSG00000025473	Adam8	7	-	147173717	147173866	147174112	147174194	147173077	147173636	147174361	147174528	1.05638e-05	0.000286531	-0.084
ENSMUSG00000027360	Hdc	2	-	126433032	126433146	126441911	126442084	126432095	126432218	126444253	126444414	1.08544e-05	0.000293482	0.077
ENSMUSG00000039988	Ankrd13c	3	+	157635195	157635281	157638191	157638258	157625241	157625346	157651603	157651748	1.12544e-05	0.000303335	0.117
ENSMUSG00000031729	2400003C14Rik	8	-	112202754	112202865	112203323	112203407	112201385	112201586	112206006	112206094	1.15292e-05	0.000309765	0.093
ENSMUSG00000035064	Eef2k	7	+	128019945	128020006	128023327	128023365	128016822	128016923	128023818	128023856	1.17487e-05	0.000313689	-0.118
ENSMUSG00000032512	Wdr48	9	+	119814485	119814615	119816245	119816334	119814320	119814403	119816803	119816905	1.17271e-05	0.000313689	0.1
ENSMUSG00000027763	Mbnl1	3	+	60419541	60419695	60429045	60429120	60417184	60417442	60430301	60433670	1.19481e-05	0.00031802	0.137
ENSMUSG00000032849	Abcc4	14	-	119026673	119026923	119053371	119053596	119018110	119018212	119067568	119067689	1.24329e-05	0.000329897	-0.096
ENSMUSG00000028874	Fgr	4	+	132544597	132544696	132550832	132550982	132543103	132543206	132553035	132553191	1.24784e-05	0.00033008	-0.144
ENSMUSG00000042605	Atxn2	5	+	122231341	122231551	122235223	122235421	122229426	122229605	122235767	122235875	1.30481e-05	0.000344083	0.231
ENSMUSG00000022956	Atp5o	16	-	91926703	91926816	91927097	91927227	91925785	91925872	91929143	91929254	1.32208e-05	0.000347563	0.108
ENSMUSG00000018412	1700081L11Rik	11	-	104211800	104211966	104217997	104218190	104204804	104204987	104218794	104218910	1.40677e-05	0.000368694	-0.095
ENSMUSG00000033808	Tmem87a	2	-	120203628	120203728	120205326	120205510	120201154	120201248	120206502	120206564	1.49112e-05	0.000388805	0.157
ENSMUSG00000032434	Cmtm6	9	+	114646300	114646477	114649176	114649275	114640320	114640491	114655556	114658461	1.4926e-05	0.000388805	0.083
ENSMUSG00000079481	Nhsl2	X	+	99268690	99268818	99271500	99271632	99266662	99266818	99272820	99275136	1.54654e-05	0.000401631	-0.088
ENSMUSG00000021629	Slc30a5	13	-	101596406	101596473	101598854	101598977	101594870	101594956	101603055	101603295	1.57245e-05	0.00040712	0.16
ENSMUSG00000026177	Slc11a1	1	+	74423730	74423850	74426356	74426463	74423366	74423489	74426770	74426841	1.58326e-05	0.000408682	0.106
ENSMUSG00000019951	Uhrf1bp1l	10	+	89243871	89244012	89245314	89245485	89242579	89242769	89249849	89250030	1.59602e-05	0.000410736	-0.118
ENSMUSG00000079487	Med12	X	+	98472003	98472258	98472772	98472919	98471780	98471891	98473191	98473291	1.60089e-05	0.000410752	0.169
ENSMUSG00000064090	Vrk2	11	-	26383157	26383324	26386959	26387018	26376553	26376700	26389772	26389893	1.61094e-05	0.000412092	0.139
ENSMUSG00000025473	Adam8	7	-	147169206	147169272	147169733	147169893	147168680	147168731	147170627	147170742	1.65196e-05	0.000421323	-0.098
ENSMUSG00000042404	Dennd4b	3	+	90071334	90071674	90072669	90072739	90070435	90070588	90072909	90073079	1.66896e-05	0.000424392	-0.134
ENSMUSG00000027763	Mbnl1	3	+	60419541	60419695	60426067	60426162	60417184	60417442	60429045	60429120	1.68065e-05	0.000426098	0.092
ENSMUSG00000054823	Whsc1l1	8	+	26805160	26805317	26809204	26809407	26801486	26801633	26810382	26810495	1.6978e-05	0.000429171	0.141
ENSMUSG00000034349	Smc4	3	+	68811110	68811289	68811850	68812042	68809997	68810135	68813405	68813582	1.71468e-05	0.00043216	0.122
ENSMUSG00000038145	Snrk	9	+	122041745	122041868	122046023	122046719	122041010	122041060	122066273	122066415	1.76433e-05	0.000443366	-0.071
ENSMUSG00000024539	Ptpn2	18	-	67848544	67848643	67871490	67871581	67841096	67841231	67884095	67884249	1.77555e-05	0.000444877	0.099
ENSMUSG00000037669	1110057K04Rik	12	+	8275169	8275404	8282613	8282696	8245248	8245421	8290705	8292564	1.82014e-05	0.000454716	0.136
ENSMUSG00000017843	Ppp2r5c	12	+	111760700	111760900	111782284	111782395	111723948	111724162	111783804	111783897	1.82618e-05	0.000454894	0.116
ENSMUSG00000029234	Tmem165	5	+	76633661	76633841	76636826	76636932	76633131	76633307	76637534	76638270	1.91928e-05	0.000476695	0.098
ENSMUSG00000038578	Susd1	4	-	59364509	59364601	59382402	59382512	59362697	59362884	59392470	59392657	1.95658e-05	0.000484551	0.1
ENSMUSG00000038578	Susd1	4	-	59392470	59392657	59403444	59403624	59378593	59378786	59424141	59424321	2.12588e-05	0.000524957	0.045
ENSMUSG00000052331	Ankrd44	1	-	54849296	54849375	54885455	54885539	54823627	54823828	54982983	54983231	2.14418e-05	0.000527949	0.035
ENSMUSG00000021676	Iqgap2	13	-	96443639	96443711	96452864	96453007	96442939	96443009	96454808	96454976	2.17951e-05	0.000533907	-0.12
ENSMUSG00000026395	Ptprc	1	-	140007728	140007887	140008767	140008908	140004351	140004486	140010140	140010356	2.18087e-05	0.000533907	-0.115
ENSMUSG00000037822	1110003E01Rik	5	-	65851762	65851811	65859631	65859740	65844424	65844567	65883974	65884290	2.19848e-05	0.00053668	0.091
ENSMUSG00000020380	Rad50	11	-	53499651	53499809	53501596	53501779	53497627	53497803	53505614	53505821	2.20692e-05	0.000537206	0.151
ENSMUSG00000057110	Cep110	2	+	34985140	34985335	34989477	34989631	34983447	34983557	34990987	34991208	2.24697e-05	0.000545402	-0.103
ENSMUSG00000025521	Tmem192	8	+	67483243	67483508	67489437	67489540	67480284	67480431	67492609	67492933	2.26581e-05	0.000548415	-0.186
ENSMUSG00000029647	Pan3	5	+	148299686	148299834	148314660	148314778	148266693	148266764	148331080	148331328	2.31916e-05	0.000559744	-0.072
ENSMUSG00000020451	Limk2	11	-	3260453	3260589	3292919	3293019	3258997	3259107	3309048	3309177	2.37522e-05	0.000571659	0.105
ENSMUSG00000025878	Uimc1	13	-	55157335	55157439	55176618	55177355	55152101	55152255	55177662	55177768	2.40017e-05	0.000576042	-0.115
ENSMUSG00000036817	Sun1	5	+	139705706	139705898	139709424	139709523	139702659	139702839	139709854	139709948	2.4184e-05	0.000578789	-0.126
ENSMUSG00000045751	Mms22l	4	+	24507200	24507349	24508248	24508391	24505899	24506050	24513329	24513489	2.42859e-05	0.000579606	-0.185
ENSMUSG00000000131	Xpo6	7	-	133304374	133304534	133312642	133312840	133300237	133300315	133314543	133314656	2.48843e-05	0.000592232	-0.122
ENSMUSG00000041926	Rnpep	1	-	137164659	137164773	137168105	137168341	137163746	137163859	137173965	137174114	2.5931e-05	0.000613723	-0.068
ENSMUSG00000036273	Lrrk2	15	+	91576128	91576315	91578082	91578264	91572681	91572775	91580091	91580321	2.58761e-05	0.000613723	-0.089
ENSMUSG00000020385	Clk4	11	+	51082270	51082348	51084038	51084097	51081666	51081733	51085301	51085524	2.63367e-05	0.000621317	-0.056
ENSMUSG00000000326	Comt	16	-	18411219	18411413	18411782	18412050	18410775	18410907	18424396	18424453	2.63972e-05	0.000621317	0.113
ENSMUSG00000033400	Agl	3	-	116449297	116449431	116453315	116453413	116445968	116447853	116454902	116455114	2.68756e-05	0.000630839	0.118
ENSMUSG00000001415	Smg5	3	+	88163469	88163560	88164252	88164327	88162948	88163108	88164675	88164814	2.69664e-05	0.000631235	-0.162
ENSMUSG00000038481	Cdk19	10	+	40155877	40156018	40173820	40173878	40154109	40154220	40186443	40186575	2.71994e-05	0.000634949	-0.108
ENSMUSG00000042410	Agps	2	+	75715527	75715655	75726172	75726224	75706361	75706470	75729848	75729925	2.74456e-05	0.000638952	0.069
ENSMUSG00000036613	Tssc1	12	+	29444934	29445018	29451636	29451769	29436692	29436869	29513572	29513729	2.77613e-05	0.000644546	0.191
ENSMUSG00000029767	Calu	6	+	29311293	29311487	29311559	29311753	29306470	29306697	29316039	29316206	2.78529e-05	0.00064492	-0.091
ENSMUSG00000056724	Nbeal2	9	-	110529236	110529409	110529581	110529691	110529039	110529134	110529772	110529862	2.8222e-05	0.000651699	-0.137
ENSMUSG00000004789	Dlst	12	+	86452447	86452481	86456222	86456271	86451782	86451909	86459308	86459364	2.87346e-05	0.000659968	0.246
ENSMUSG00000075415	Fnbp1	2	-	30892675	30892808	30895924	30896034	30892061	30892183	30909543	30909738	2.86616e-05	0.000659968	-0.128
ENSMUSG00000026554	Dcaf8	1	+	174117483	174117591	174119069	174119200	174116985	174117043	174122648	174122768	2.92223e-05	0.00066937	-0.107
ENSMUSG00000002733	Plekha3	2	+	76518219	76518336	76520786	76520942	76513337	76513691	76524675	76524812	2.99436e-05	0.000684058	-0.13
ENSMUSG00000027506	Tpd52	3	-	8934991	8935040	8944610	8944712	8930891	8931174	8947480	8947629	3.10427e-05	0.000707276	-0.09
ENSMUSG00000030451	Herc2	7	+	63323353	63323468	63327662	63327800	63306225	63306318	63340358	63340578	3.22503e-05	0.000727036	-0.124
ENSMUSG00000030279	5730419I09Rik	6	-	143015575	143015661	143021062	143021214	143010272	143010381	143026782	143026981	3.21422e-05	0.000727036	-0.139
ENSMUSG00000035021	Baz1a	12	-	56047788	56047890	56055684	56055828	56044963	56045051	56076090	56076369	3.22237e-05	0.000727036	0.098
ENSMUSG00000022255	Mtdh	15	+	34053422	34053521	34060918	34061043	34047634	34047865	34064045	34064153	3.2018e-05	0.000727036	0.088
ENSMUSG00000018209	Stk4	2	+	163914576	163914741	163922474	163922642	163909365	163909494	163924174	163924312	3.28586e-05	0.0007388	-0.021
ENSMUSG00000037921	Ddx60	8	+	64462876	64462986	64466148	64466253	64462597	64462740	64466836	64466965	3.29471e-05	0.000738844	0.136
ENSMUSG00000037926	Ssh2	11	+	77221627	77221749	77234717	77234912	77211706	77211771	77238802	77238896	3.43967e-05	0.000769334	0.086
ENSMUSG00000039703	Nploc4	11	-	120250681	120250753	120265519	120265680	120247083	120247179	120270086	120270213	3.50887e-05	0.000782762	0.17
ENSMUSG00000041949	Tmco7	8	+	109244553	109244683	109248993	109249185	109241869	109242046	109259585	109259720	3.57125e-05	0.000794603	-0.177
ENSMUSG00000001082	Mfsd10	5	-	34977699	34977808	34978018	34978180	34977239	34977611	34978257	34978416	3.5947e-05	0.000797743	0.112
ENSMUSG00000019907	Ppp1r12a	10	+	107690380	107690551	107696811	107696902	107688895	107689000	107697891	107698092	3.61187e-05	0.000799476	-0.029
ENSMUSG00000026395	Ptprc	1	-	140016596	140016743	140019032	140019161	140013530	140013602	140022879	140022903	3.64179e-05	0.000804016	0.094
ENSMUSG00000025958	Creb1	1	+	64597422	64597544	64605076	64605223	64579377	64579594	64612790	64612891	3.67928e-05	0.0008102	0.111
ENSMUSG00000058239	Usf2	7	-	31740124	31740171	31740308	31740459	31739762	31739821	31741167	31741286	3.71016e-05	0.0008149	-0.023
ENSMUSG00000054387	Mdm4	1	-	134905713	134905769	134907641	134907775	134900367	134900467	134909213	134909288	3.85868e-05	0.000845348	0.191
ENSMUSG00000038005	2700029M09Rik	8	+	63375534	63375633	63378880	63379031	63374257	63374447	63382796	63382884	3.89618e-05	0.000851379	-0.109
ENSMUSG00000022377	Asap1	15	-	64040045	64040118	64143910	64144037	64023045	64023191	64181389	64181475	3.9409e-05	0.000858955	-0.065
ENSMUSG00000022801	Lrch3	16	+	32950377	32950522	32952142	32952269	32914227	32914489	32955385	32955491	3.98486e-05	0.000866221	0.147
ENSMUSG00000086425	F730016J06Rik	2	+	27955319	27955525	27965674	27965848	27950996	27951057	27976995	27977190	3.9997e-05	0.000866221	0.056
ENSMUSG00000042508	Dmtf1	5	-	9140385	9140480	9148899	9149022	9137125	9137240	9150375	9150492	4.00465e-05	0.000866221	0.136
ENSMUSG00000060791	Gmfg	7	+	29226452	29226549	29226687	29226737	29225945	29226060	29228238	29228288	4.05835e-05	0.000871219	-0.059
ENSMUSG00000021156	Zmynd11	13	-	9692675	9692794	9693514	9693592	9690148	9690356	9694374	9694427	4.05573e-05	0.000871219	0.132
ENSMUSG00000036893	Ehmt1	2	-	24713692	24713770	24719291	24719428	24712125	24712246	24732974	24733146	4.0574e-05	0.000871219	-0.1
ENSMUSG00000022672	Prkdc	16	+	15717823	15717928	15719437	15719605	15717098	15717284	15725425	15725553	4.20681e-05	0.000900826	0.223
ENSMUSG00000034445	Cybasc3	19	+	10659671	10659880	10661180	10661335	10656650	10656986	10662311	10662468	4.25304e-05	0.00090845	0.115
ENSMUSG00000039842	Mcph1	8	+	18629545	18629635	18631515	18632643	18627117	18627240	18641564	18641665	4.32139e-05	0.000920747	0.133
ENSMUSG00000052713	Zfp608	18	-	55054873	55055291	55106206	55106462	55054104	55054277	55147264	55148360	4.39012e-05	0.000933065	0.143
ENSMUSG00000030180	Kdm5a	6	+	120380077	120380298	120381830	120382241	120378235	120378395	120389004	120394592	4.45073e-05	0.000943599	-0.139
ENSMUSG00000018654	Ikzf1	11	+	11607787	11607907	11654009	11654177	11600207	11600261	11661221	11661356	4.47689e-05	0.000946796	-0.049
ENSMUSG00000047215	Rpl9	5	-	65779800	65779918	65780309	65780390	65779602	65779680	65780716	65780849	4.53274e-05	0.00095624	0.114
ENSMUSG00000024477	Pggt1b	18	-	46422543	46422611	46434243	46434362	46419257	46419409	46440333	46440504	4.56575e-05	0.000960833	0.169
ENSMUSG00000030180	Kdm5a	6	+	120332934	120333040	120335639	120335731	120324834	120325005	120338027	120338186	4.79858e-05	0.00100735	-0.061
ENSMUSG00000054733	Msra	14	-	64852665	64852770	64903900	64904020	64829264	64829371	64932523	64932592	4.84725e-05	0.00101299	0.082
ENSMUSG00000021365	Nedd9	13	-	41433945	41434389	41521229	41521393	41413812	41413914	41582525	41582689	4.84917e-05	0.00101299	0.083
ENSMUSG00000020376	Rnf130	11	+	49866277	49866472	49884672	49884923	49838847	49839149	49899242	49899314	4.86309e-05	0.00101342	0.114
ENSMUSG00000041685	Fcho2	13	-	99559686	99559828	99566247	99566322	99559317	99559470	99576260	99576352	4.90936e-05	0.00102057	-0.092
ENSMUSG00000028868	Wasf2	4	+	132732355	132732527	132740883	132741018	132686516	132686643	132741513	132741667	4.93931e-05	0.00102431	-0.087
ENSMUSG00000045636	Mtus1	8	-	42087658	42087873	42107733	42107948	42086114	42086220	42126826	42127220	5.05742e-05	0.00104162	-0.087
ENSMUSG00000020143	Dock2	11	-	34534430	34534566	34540819	34540968	34532352	34532507	34544991	34545088	5.05028e-05	0.00104162	0.085
ENSMUSG00000036067	Slc2a6	2	-	26880742	26880842	26881420	26881627	26880104	26880313	26882660	26882823	5.08373e-05	0.00104162	-0.103
ENSMUSG00000053063	Clec12a	6	+	129303664	129303853	129309425	129309529	129303369	129303468	129313911	129315321	5.07506e-05	0.00104162	-0.071
ENSMUSG00000056220	Pla2g4a	1	-	151769184	151769266	151779787	151779886	151749423	151749572	151808320	151808420	5.08097e-05	0.00104162	-0.161
ENSMUSG00000044252	Osbpl1a	18	-	13029586	13029693	13040704	13040786	12999692	12999855	13050675	13050798	5.0969e-05	0.00104182	0.153
ENSMUSG00000007815	Rhoa	9	+	108217638	108217713	108229914	108230072	108208535	108208884	108233201	108233322	5.30788e-05	0.00107977	-0.084
ENSMUSG00000025232	Hexa	9	+	59405840	59405942	59407130	59407263	59405094	59405205	59408703	59408884	5.30065e-05	0.00107977	-0.103
ENSMUSG00000027905	Ddx20	3	-	105486333	105486448	105487202	105487371	105486070	105486213	105489556	105489651	5.38077e-05	0.00109178	-0.171
ENSMUSG00000028494	Plin2	4	-	86305991	86306173	86307837	86308117	86304484	86304619	86310332	86310415	5.44064e-05	0.00109178	0.079
ENSMUSG00000026571	Dcaf6	1	-	167329784	167329999	167341594	167341730	167322269	167322363	167350241	167350355	5.44357e-05	0.00109178	0.114
ENSMUSG00000054280	C330019G07Rik	5	-	33186692	33187213	33194530	33194647	33178264	33178337	33196741	33196905	5.4416e-05	0.00109178	-0.112
ENSMUSG00000044456	Rin3	12	+	103596914	103597006	103606573	103608058	103589091	103589164	103611779	103612088	5.42089e-05	0.00109178	-0.057
ENSMUSG00000028420	Tmem38b	4	+	53853498	53853655	53861737	53861922	53838916	53839092	53863345	53863433	5.41381e-05	0.00109178	0.104
ENSMUSG00000068747	Sort1	3	+	108111394	108111454	108113061	108113135	108087008	108087358	108127513	108127616	5.473e-05	0.00109314	0.088
ENSMUSG00000032496	Ltf	9	+	110928478	110928633	110930948	110930996	110927501	110927676	110932037	110932193	5.47596e-05	0.00109314	-0.085
ENSMUSG00000036893	Ehmt1	2	-	24713692	24713770	24719291	24719449	24712125	24712246	24732974	24733146	5.49724e-05	0.00109484	0.049
ENSMUSG00000034601	2700049A03Rik	12	+	72280026	72280145	72285409	72285609	72278815	72279009	72288367	72288524	5.80746e-05	0.00115125	-0.188
ENSMUSG00000000420	Galnt1	18	+	24391099	24391154	24404550	24404725	24364267	24364581	24413018	24413185	5.79739e-05	0.00115125	0.094
ENSMUSG00000022141	Nipbl	15	-	8256869	8257024	8257564	8257658	8255848	8255939	8257845	8257986	5.85827e-05	0.00115656	0.099
ENSMUSG00000024036	Slc37a1	17	+	31437234	31437452	31444224	31444306	31433701	31433860	31452438	31452571	5.86132e-05	0.00115656	0.17
ENSMUSG00000002107	Celf2	2	-	6468087	6468259	6474830	6475010	6462914	6466721	6481716	6481836	5.92662e-05	0.00116675	0.168
ENSMUSG00000033396	Spg11	2	-	121923836	121923992	121927381	121927514	121922991	121923167	121929643	121929789	6.00685e-05	0.00117983	0.131
ENSMUSG00000032776	Mctp2	7	-	79373357	79373434	79374213	79374356	79372865	79372977	79390346	79390455	6.02653e-05	0.00118098	0.118
ENSMUSG00000028064	Sema4a	3	-	88244619	88244800	88251912	88252063	88242364	88242483	88253601	88253774	6.05382e-05	0.00118361	-0.101
ENSMUSG00000036751	Cox6b1	7	-	31408433	31408534	31409518	31409632	31401992	31402181	31411069	31411170	6.1095e-05	0.00119177	-0.133
ENSMUSG00000005087	Cd44	2	-	102679514	102679634	102682992	102683106	102677969	102678095	102693171	102693393	6.1657e-05	0.00119999	-0.247
ENSMUSG00000030654	Arl6ip1	7	-	125265439	125265557	125269909	125270029	125262404	125263924	125270647	125270781	6.20285e-05	0.00120448	-0.024
ENSMUSG00000059263	Usp47	7	+	119206759	119206905	119207878	119207958	119202485	119202582	119210598	119210748	6.30726e-05	0.00122198	-0.12
ENSMUSG00000033373	Fntb	12	+	77874244	77874380	77876580	77876651	77866584	77866625	77963472	77963537	6.33933e-05	0.00122541	0.262
ENSMUSG00000024135	Srbd1	17	-	86535503	86535875	86538408	86538589	86529453	86529620	86541699	86541779	6.37476e-05	0.00122948	-0.151
ENSMUSG00000027423	Snx5	2	-	144086460	144086571	144087655	144087760	144084792	144084914	144096112	144096308	6.40572e-05	0.00123267	0.066
ENSMUSG00000027366	2010106G01Rik	2	-	126743535	126743617	126745374	126745476	126742946	126743021	126746053	126746150	6.48253e-05	0.00124465	0.1
ENSMUSG00000030720	Cln3	7	-	133722914	133722987	133723657	133723743	133721872	133722830	133723846	133723926	6.52899e-05	0.00125076	-0.136
ENSMUSG00000059263	Usp47	7	+	119245251	119245427	119247463	119247579	119236219	119237000	119247863	119247982	6.73369e-05	0.00128135	0.085
ENSMUSG00000025509	Pnpla2	7	+	148644328	148644389	148644490	148644658	148643903	148644113	148644743	148644876	6.71597e-05	0.00128135	-0.1
ENSMUSG00000039206	Daglb	5	+	144227820	144227972	144233814	144233986	144225360	144225644	144235480	144235739	6.7284e-05	0.00128135	0.121
ENSMUSG00000020149	Rab1	11	+	20118815	20118911	20124369	20124501	20115632	20115705	20124650	20125464	6.88411e-05	0.00130706	-0.074
ENSMUSG00000047454	Gphn	12	+	79593024	79593297	79605603	79605738	79582285	79582352	79663842	79663885	6.94904e-05	0.00131647	0.191
ENSMUSG00000056032	BC018473	11	+	116614883	116614979	116615647	116615803	116613480	116613900	116616606	116620687	6.98195e-05	0.00131977	-0.078
ENSMUSG00000031930	Wwp2	8	+	110007231	110007369	110009445	110009542	109981779	109981901	110030206	110030334	7.05806e-05	0.00132828	-0.095
ENSMUSG00000057729	Prtn3	10	+	79343780	79343922	79344679	79344910	79342358	79342487	79345562	79345919	7.05324e-05	0.00132828	-0.025
ENSMUSG00000034312	Iqsec1	6	-	90626741	90626908	90628017	90628140	90621973	90622113	90630484	90630646	7.13322e-05	0.00133948	0.116
ENSMUSG00000020640	Itsn2	12	+	4636673	4636770	4637442	4637582	4636350	4636557	4639179	4639243	7.15275e-05	0.0013402	-0.093
ENSMUSG00000026200	Glb1l	1	-	75204893	75204954	75205261	75205412	75199421	75199516	75205630	75205797	7.17891e-05	0.00134216	0.174
ENSMUSG00000039637	Coro7	16	-	4628183	4628275	4628675	4628811	4627609	4627696	4629055	4629172	7.36104e-05	0.00137021	0.094
ENSMUSG00000027288	Zfp106	2	-	120371578	120371640	120380966	120381051	120357621	120357958	120389422	120389579	7.34734e-05	0.00137021	0.112
ENSMUSG00000023089	Ndufa5	6	-	24469191	24469257	24472658	24472775	24468665	24468824	24477272	24477317	7.47799e-05	0.00138896	-0.06
ENSMUSG00000030047	Arhgap25	6	-	87438185	87438302	87442171	87442259	87426136	87426344	87445906	87446106	7.5167e-05	0.00139312	-0.12
ENSMUSG00000026309	Ilkap	1	-	93279880	93279968	93281816	93281923	93278427	93278549	93283791	93283918	7.60052e-05	0.0014056	-0.102
ENSMUSG00000004665	Cnn2	10	+	79454104	79454226	79455017	79455084	79451328	79451485	79455187	79455325	7.67417e-05	0.00141616	-0.069
ENSMUSG00000039286	Fndc3b	3	-	27357638	27357811	27358866	27358972	27355908	27356022	27360597	27360716	7.7012e-05	0.00141717	-0.155
ENSMUSG00000029860	Zyx	6	+	42306430	42306609	42307311	42307432	42306160	42306330	42307850	42308393	7.7128e-05	0.00141717	0.093
ENSMUSG00000026928	Card9	2	-	26208460	26208534	26209876	26209925	26208004	26208081	26210349	26210391	7.96817e-05	0.00146094	0.055
ENSMUSG00000028028	Alpk1	3	-	127376237	127376400	127380603	127380757	127373316	127374049	127382278	127384370	8.08205e-05	0.00147549	0.08
ENSMUSG00000002963	Pnkp	7	+	52116516	52116609	52116687	52116784	52116358	52116429	52116869	52116931	8.06594e-05	0.00147549	0.115
ENSMUSG00000037400	Atp11b	3	+	35676946	35677063	35681433	35681523	35653055	35653332	35683428	35683509	8.11638e-05	0.0014786	0.063
ENSMUSG00000020277	Pfkl	10	-	77464754	77464832	77468185	77468259	77464055	77464245	77472343	77472552	8.24762e-05	0.00149931	0.149
ENSMUSG00000032050	Rdx	9	+	51876234	51876381	51876911	51877008	51875465	51875549	51877719	51877883	8.3593e-05	0.00151317	0.142
ENSMUSG00000032496	Ltf	9	+	110923350	110923511	110929833	110929924	110921795	110921872	110930948	110930996	8.35125e-05	0.00151317	-0.061
ENSMUSG00000072082	Ccnf	17	-	24367260	24367348	24368255	24368436	24363628	24363728	24368729	24368853	8.39765e-05	0.0015169	0.146
ENSMUSG00000028403	Zdhhc21	4	-	82466233	82466350	82481349	82481488	82452916	82452960	82484179	82484291	8.42e-05	0.00151773	0.134
ENSMUSG00000014956	Ppp1cb	5	+	32780438	32780570	32783062	32783293	32761524	32761780	32785732	32785837	8.44715e-05	0.00151942	0.135
ENSMUSG00000024066	Xdh	17	-	74256034	74256168	74258586	74258683	74255543	74255631	74259505	74259625	8.4827e-05	0.00152261	-0.071
ENSMUSG00000018209	Stk4	2	+	163914576	163914741	163922474	163922642	163905248	163905329	163924174	163924312	8.50793e-05	0.00152394	-0.02
ENSMUSG00000029249	Rest	5	+	77696956	77697848	77704258	77704342	77695220	77695438	77709727	77715457	8.58727e-05	0.00153493	0.1
ENSMUSG00000021687	Scamp1	13	-	95002026	95002135	95003036	95003135	94999668	94999797	95022947	95023025	8.64348e-05	0.00154175	-0.118
ENSMUSG00000039187	Fanci	7	+	86544021	86544094	86546710	86546841	86540778	86540881	86547154	86547311	8.68773e-05	0.00154642	-0.202
ENSMUSG00000028426	Rad23b	4	+	55395351	55395487	55396458	55396586	55393860	55393988	55398281	55398473	8.77299e-05	0.00155835	0.133
ENSMUSG00000037243	Zfp692	11	+	58123757	58123835	58123919	58123998	58123455	58123674	58124957	58125072	8.85363e-05	0.00156704	0.125
ENSMUSG00000038005	2700029M09Rik	8	+	63374257	63374447	63375534	63375633	63372497	63372657	63378880	63379031	8.85863e-05	0.00156704	0.137
ENSMUSG00000040084	Bub1b	2	+	118443441	118443671	118447870	118447983	118441179	118441271	118448805	118448921	9.03868e-05	0.00159559	-0.111
ENSMUSG00000022139	Mbnl2	14	+	120784612	120784813	120795672	120795826	120778371	120778536	120828156	120828847	9.08838e-05	0.00160099	0.082
ENSMUSG00000019726	Lyst	13	+	13763069	13763207	13765522	13765721	13762106	13762256	13766596	13766728	9.10675e-05	0.00160099	0.109
ENSMUSG00000036435	Exoc1	5	+	76974278	76974388	76978476	76978626	76972902	76973035	76983124	76983230	9.22607e-05	0.00161863	0.119
ENSMUSG00000037570	Mcrs1	15	-	99079798	99079937	99080893	99081013	99079132	99079291	99082292	99082392	9.26269e-05	0.00162173	-0.131
ENSMUSG00000019188	H13	2	+	152503277	152503376	152506786	152506869	152495196	152495500	152511833	152511922	9.38385e-05	0.00163958	0.107
ENSMUSG00000033671	Cep350	1	-	157805690	157805850	157806849	157806961	157800571	157800897	157809604	157809690	9.60545e-05	0.00167488	0.04
ENSMUSG00000000628	Hk2	6	-	82699182	82699331	82710097	82710260	82694855	82694975	82723911	82724448	9.65747e-05	0.00168052	-0.082
ENSMUSG00000020143	Dock2	11	-	34200486	34200565	34338274	34338370	34194258	34194359	34364812	34364958	9.7185e-05	0.0016877	0.079
ENSMUSG00000068823	Csde1	3	+	102854220	102854396	102854962	102855075	102853543	102853651	102856734	102856854	9.76927e-05	0.00169308	-0.109
ENSMUSG00000036087	Slain2	5	+	73339800	73339965	73346565	73346727	73332530	73332679	73348531	73348891	9.8533e-05	0.0017007	-0.134
ENSMUSG00000030726	Pold3	7	-	107248929	107249191	107255072	107255205	107244882	107245045	107257021	107257061	9.84832e-05	0.0017007	0.093
ENSMUSG00000020798	Spns3	11	-	72343035	72343225	72350029	72350182	72313139	72313238	72350672	72350821	9.87295e-05	0.0017007	0.172
ENSMUSG00000002963	Pnkp	7	+	52115446	52115554	52115729	52115801	52115257	52115315	52116358	52116429	0.00010009	0.00172067	0.09
ENSMUSG00000042213	Anubl1	6	+	116235871	116235939	116237999	116238186	116234757	116234833	116255634	116255889	0.000101405	0.00173628	-0.197
ENSMUSG00000018412	1700081L11Rik	11	-	104239998	104240140	104285235	104286607	104229993	104230092	104303038	104303605	0.000101354	0.00173628	0.109
ENSMUSG00000042228	Lyn	4	+	3665871	3666008	3675807	3675960	3605261	3605511	3683447	3683630	0.000102047	0.00174118	-0.077
ENSMUSG00000033712	2610301G19Rik	14	-	70551367	70551482	70551686	70551778	70551080	70551210	70552179	70552271	0.000102099	0.00174118	-0.158
ENSMUSG00000020376	Rnf130	11	+	49900880	49900963	49909277	49909482	49899242	49899314	49918050	49918260	0.000102919	0.00175168	0.078
ENSMUSG00000041974	2310008H04Rik	16	-	15912761	15912902	15915392	15915480	15904149	15904354	15936645	15936786	0.000103551	0.00175893	-0.071
ENSMUSG00000032496	Ltf	9	+	110932037	110932193	110933520	110933662	110930948	110930996	110938250	110938318	0.000103819	0.00175998	0.076
ENSMUSG00000027618	Nfs1	2	-	155967861	155967978	155969102	155969194	155964242	155965548	155969755	155969889	0.000105235	0.00178045	0.155
ENSMUSG00000045636	Mtus1	8	-	42100741	42100808	42107733	42107948	42087658	42087873	42126826	42127220	0.000110464	0.00186522	-0.09
ENSMUSG00000039286	Fndc3b	3	-	27357638	27357811	27362696	27362768	27355908	27356022	27364623	27364762	0.000111007	0.00187069	-0.167
ENSMUSG00000018819	Lsp1	7	+	149675804	149675939	149676463	149676570	149675229	149675311	149680140	149680505	0.000111984	0.00188344	-0.085
ENSMUSG00000067851	Arfgef1	1	-	10137483	10137616	10141881	10141954	10134798	10134938	10143466	10143605	0.000112806	0.00189354	0.11
ENSMUSG00000031007	Atp6ap2	X	+	12184056	12184206	12185960	12186080	12183406	12183460	12192807	12194175	0.000114543	0.00191893	-0.073
ENSMUSG00000020464	Pnpt1	11	+	29038155	29038269	29038417	29038604	29037252	29037300	29039223	29039275	0.000115645	0.0019336	-0.19
ENSMUSG00000037921	Ddx60	8	+	64433294	64433436	64436841	64436947	64429223	64429382	64437357	64437473	0.000116274	0.00194033	-0.141
ENSMUSG00000026395	Ptprc	1	-	140012195	140012219	140022879	140022903	140010140	140010356	140071591	140071703	0.000117429	0.00195577	0.108
ENSMUSG00000024236	Svil	18	+	5094535	5094672	5095169	5095317	5092842	5092998	5095433	5095579	0.000118657	0.00197239	-0.109
ENSMUSG00000035293	G2e3	12	+	52464172	52464297	52464403	52464533	52461917	52462034	52466241	52466546	0.000121275	0.002012	-0.104
ENSMUSG00000021322	Aoah	13	+	20908390	20908486	20931964	20932031	20885987	20886386	20942947	20943047	0.000121583	0.00201319	-0.093
ENSMUSG00000024217	Snrpc	17	+	27979214	27979323	27982127	27982217	27977408	27977451	27984897	27985002	0.000122916	0.00203133	-0.153
ENSMUSG00000029254	Stap1	5	+	86515674	86515847	86519921	86520050	86513413	86513470	86523757	86523827	0.000123243	0.0020328	-0.11
ENSMUSG00000037669	1110057K04Rik	12	+	8275169	8275404	8282613	8282696	8227405	8227561	8290705	8292564	0.000124299	0.00204627	-0.077
ENSMUSG00000018209	Stk4	2	+	163909365	163909494	163914576	163914741	163905248	163905329	163922474	163922642	0.000126203	0.00207362	0.071
ENSMUSG00000027763	Mbnl1	3	+	60399515	60399686	60407615	60407816	60277031	60277095	60417184	60417442	0.000127713	0.00208638	-0.064
ENSMUSG00000024036	Slc37a1	17	+	31472678	31472769	31474314	31474377	31470516	31470642	31474935	31475021	0.000127473	0.00208638	-0.21
ENSMUSG00000040747	Cd53	3	-	106570244	106570340	106570843	106570918	106566129	106566210	106571715	106571904	0.000127347	0.00208638	0.067
ENSMUSG00000026219	Trip12	1	-	84772891	84772987	84773998	84774082	84765157	84765306	84779401	84779538	0.000128337	0.00209257	0.095
ENSMUSG00000037661	Gpr160	3	+	30776156	30776483	30788863	30788963	30754910	30754979	30794631	30796112	0.00012915	0.00210183	-0.129
ENSMUSG00000066568	Lsm14a	7	-	35150633	35150756	35156073	35156203	35142469	35142515	35160247	35160411	0.000130477	0.00211938	0.072
ENSMUSG00000021823	Vcl	14	+	21820352	21820506	21826335	21826526	21815066	21815214	21828082	21828282	0.000132204	0.00214336	-0.075
ENSMUSG00000029622	Arpc1b	5	+	145882525	145882608	145883400	145883505	145875083	145875210	145884437	145884660	0.000132532	0.0021446	-0.075
ENSMUSG00000067369	Trmt2b	X	-	130800799	130800854	130801869	130802100	130798265	130798400	130811384	130811466	0.000132882	0.00214621	-0.148
ENSMUSG00000026896	Ifih1	2	-	62449766	62449977	62455317	62455541	62448497	62448715	62461449	62461554	0.000133709	0.00215548	0.224
ENSMUSG00000069539	Scyl2	10	-	89108206	89108299	89109503	89109604	89104735	89104855	89112709	89112828	0.000134642	0.00216599	-0.101
ENSMUSG00000027010	Slc25a12	2	-	71162032	71162172	71171661	71171777	71153039	71153186	71181946	71182089	0.000134868	0.00216599	0.139
ENSMUSG00000027365	Trpm7	2	-	126670035	126670210	126671809	126671981	126668591	126668715	126674232	126674357	0.000136062	0.00218107	0.089
ENSMUSG00000062157	Il28ra	4	+	135254704	135254886	135260083	135260214	135246436	135246560	135260967	135264096	0.000136408	0.00218252	-0.118
ENSMUSG00000071072	Ptges3	10	+	127507189	127507288	127509123	127509213	127506271	127506341	127511277	127511340	0.00013808	0.00220356	-0.123
ENSMUSG00000048865	Arhgap30	1	+	173327605	173327708	173333343	173333471	173319090	173319494	173333911	173334086	0.000138349	0.00220356	-0.076
ENSMUSG00000030850	Ate1	7	-	137647235	137647364	137648207	137648336	137561961	137562082	137650995	137651213	0.000138496	0.00220356	-0.107
ENSMUSG00000038740	Fam125b	2	-	33695678	33695786	33729857	33729980	33690056	33690153	33742839	33743466	0.000139125	0.00220945	0.115
ENSMUSG00000021810	Ecd	14	-	21162477	21162595	21165832	21166043	21157630	21157718	21167015	21167343	0.000141877	0.00224897	0.1
ENSMUSG00000002963	Pnkp	7	+	52115446	52115554	52115729	52115801	52115257	52115315	52116232	52116281	0.0001422	0.00224993	0.16
ENSMUSG00000025572	Tmc6	11	-	117636321	117636512	117636902	117637160	117635535	117635680	117637367	117637464	0.000143471	0.00226583	0.093
ENSMUSG00000031447	Lamp1	8	+	13165848	13165967	13167157	13167377	13159134	13159434	13167806	13167965	0.000151265	0.00238451	0.156
ENSMUSG00000038095	Sbno1	5	-	124829293	124829431	124831517	124831610	124828478	124828555	124831691	124831786	0.000154256	0.00242719	0.082
ENSMUSG00000029202	Pds5a	5	-	66011788	66011851	66014218	66014338	66010858	66011004	66015158	66015291	0.000156035	0.00245068	0.092
ENSMUSG00000090083	Rnf8	17	+	29826839	29826936	29827252	29827385	29823980	29824099	29828189	29828369	0.000157133	0.00246338	0.096
ENSMUSG00000031697	Orc6	8	+	87825007	87825137	87826694	87826858	87823530	87823891	87827260	87827350	0.000160185	0.00250438	0.103
ENSMUSG00000025076	Casp7	19	+	56478905	56479015	56507731	56507868	56471618	56471807	56508291	56508420	0.000160334	0.00250438	0.135
ENSMUSG00000021069	Pygl	12	-	71294725	71294792	71295219	71295354	71291805	71292143	71296490	71296698	0.000160724	0.00250588	0.099
ENSMUSG00000021156	Zmynd11	13	-	9720018	9720178	9734577	9734712	9709391	9709553	9763973	9764202	0.0001645	0.00256008	-0.07
ENSMUSG00000027615	Hps3	3	-	19903224	19903431	19908814	19908922	19896163	19897029	19910799	19910988	0.000164835	0.00256064	-0.046
ENSMUSG00000023452	Pisd	5	-	33083271	33083437	33088116	33088330	33081784	33082021	33088831	33088961	0.000166578	0.00258302	-0.083
ENSMUSG00000034832	Tet3	6	-	83329865	83329959	83335978	83336069	83326759	83326968	83352660	83354818	0.000168345	0.00260569	-0.111
ENSMUSG00000058818	Lilrb3	7	-	3664509	3664665	3665698	3665736	3664138	3664432	3665810	3665886	0.000172086	0.00265878	0.1
ENSMUSG00000004668	Abca13	11	+	9149592	9149744	9156172	9156336	9120774	9120898	9158463	9158594	0.000173335	0.00267324	-0.088
ENSMUSG00000029553	Tfec	6	-	16785201	16785349	16790468	16790544	16783380	16784330	16794194	16794251	0.000174719	0.00268973	-0.091
ENSMUSG00000041815	Poldip3	15	-	82965723	82965819	82967897	82967984	82963576	82963756	82968561	82968952	0.000175757	0.00270084	0.085
ENSMUSG00000020608	Smc6	12	+	11280799	11280917	11283065	11283171	11278534	11278677	11286410	11286547	0.000177243	0.00271879	-0.155
ENSMUSG00000019254	Ppp1r12c	7	-	4434574	4434615	4434704	4434790	4434392	4434495	4434942	4435003	0.000180401	0.00275733	-0.075
ENSMUSG00000028245	Nsmaf	4	-	6365189	6365268	6368046	6368136	6365000	6365068	6381131	6381418	0.000180338	0.00275733	0.244
ENSMUSG00000028859	Csf3r	4	+	125717005	125717140	125719903	125719994	125716749	125716896	125720147	125720229	0.000182739	0.00278808	0.084
ENSMUSG00000042046	Dstyk	1	+	134330675	134331064	134345888	134346552	134314029	134314447	134349663	134349896	0.000184208	0.00280548	0.128
ENSMUSG00000020076	Ddx50	10	-	62096724	62096874	62102608	62102754	62090268	62090430	62103194	62103380	0.000188483	0.00286548	-0.164
ENSMUSG00000060216	Arrb2	11	+	70250370	70250430	70250811	70250879	70250062	70250259	70251072	70251107	0.000189405	0.00287438	-0.07
ENSMUSG00000026743	Mllt10	2	+	18068403	18068499	18081082	18081338	18045345	18045439	18083943	18084513	0.000192643	0.00291834	-0.069
ENSMUSG00000024858	Adrbk1	19	-	4289897	4290020	4290073	4290168	4289672	4289739	4290394	4290483	0.000200251	0.00302822	-0.076
ENSMUSG00000079419	Ms4a6c	19	+	11552657	11552864	11554788	11554889	11549763	11549820	11555695	11556687	0.000201898	0.00304745	-0.11
ENSMUSG00000061288	Taok3	5	+	117715909	117716122	117722105	117722288	117713573	117713813	117723681	117723878	0.000202236	0.00304745	-0.123
ENSMUSG00000043733	Ptpn11	5	-	121594538	121594693	121599111	121599243	121593570	121593638	121602220	121602379	0.000202957	0.00305293	-0.079
ENSMUSG00000028874	Fgr	4	+	132542067	132542267	132543103	132543206	132540066	132540129	132544597	132544696	0.000203483	0.00305547	0.133
ENSMUSG00000057409	Zfp53	17	+	21637174	21637266	21641944	21642071	21628219	21628280	21644950	21646629	0.000205859	0.00308572	-0.183
ENSMUSG00000022800	Fyttd1	16	+	32898459	32898556	32900718	32900793	32895170	32895283	32902504	32902631	0.00020808	0.00311355	-0.135
ENSMUSG00000004535	Tax1bp1	6	+	52679274	52679462	52683184	52683343	52677192	52677295	52686843	52686992	0.000208832	0.00311389	-0.099
ENSMUSG00000029062	Cdk11b	4	+	155002804	155002932	155004302	155004441	155000882	155000998	155008197	155008334	0.000208635	0.00311389	0.055
ENSMUSG00000020520	Galnt10	11	+	57534796	57534899	57539024	57539163	57458943	57459219	57550479	57550646	0.000210141	0.00312795	-0.102
ENSMUSG00000038623	Tm6sf1	7	+	89015582	89015665	89016254	89016376	89010132	89010230	89018617	89018722	0.000210925	0.00313416	-0.054
ENSMUSG00000035004	Igsf6	7	-	128211774	128211878	128214004	128214364	128211094	128211142	128217952	128218044	0.000212903	0.00315806	0.096
ENSMUSG00000035093	Secisbp2l	2	-	125598911	125599236	125601288	125601467	125597144	125597280	125608334	125608606	0.000214222	0.00317212	0.198
ENSMUSG00000034940	Synrg	11	+	83833092	83833455	83836762	83836926	83822119	83823052	83837779	83837833	0.000219208	0.00324033	0.13
ENSMUSG00000042410	Agps	2	+	75729848	75729925	75738238	75738308	75726172	75726224	75740974	75741036	0.000224877	0.00331839	-0.065
ENSMUSG00000026177	Slc11a1	1	+	74422291	74422425	74423730	74423850	74421776	74421895	74426356	74426463	0.000226904	0.00334245	-0.104
ENSMUSG00000035181	Heatr5a	12	-	52994636	52994859	52995249	52995429	52992208	52992454	52997549	52997618	0.00022729	0.00334245	-0.124
ENSMUSG00000038780	Smurf1	5	-	145652183	145652382	145654029	145654176	145650567	145650671	145655342	145655427	0.000230241	0.00337424	0.14
ENSMUSG00000031295	Phka2	X	+	157024710	157024881	157026896	157026950	157022395	157022449	157028099	157028300	0.00022999	0.00337424	-0.075
ENSMUSG00000024908	Ppp6r3	19	-	3459360	3459480	3464544	3464695	3454932	3457051	3466492	3466599	0.000231378	0.00338509	-0.076
ENSMUSG00000030104	Edem1	6	+	108802483	108802580	108804238	108804442	108801203	108801277	108805460	108809350	0.000235035	0.00342686	-0.073
ENSMUSG00000012443	Kif11	19	+	37472608	37472697	37476694	37476782	37468174	37468270	37477950	37478139	0.000234775	0.00342686	-0.104
ENSMUSG00000027411	Vps16	2	+	130264781	130264837	130265171	130265261	130264518	130264641	130265355	130265450	0.000238193	0.00346699	-0.15
ENSMUSG00000002885	Cd97	8	-	86249763	86249928	86251643	86251867	86249053	86249245	86251993	86252110	0.000238916	0.00347159	-0.077
ENSMUSG00000040774	Cept1	3	-	106315720	106315805	106334054	106334196	106308638	106308770	106336272	106336420	0.0002405	0.00348279	0.089
ENSMUSG00000020340	Cyfip2	11	-	46088139	46088244	46090280	46090409	46086110	46086202	46091560	46091657	0.000240502	0.00348279	0.074
ENSMUSG00000000378	Ccm2	11	+	6469966	6470140	6485036	6485220	6461114	6461244	6490755	6490891	0.000242898	0.00348806	-0.045
ENSMUSG00000017843	Ppp2r5c	12	+	111760700	111760900	111805937	111806065	111723948	111724162	111807163	111807265	0.00024142	0.00348806	0.127
ENSMUSG00000023088	Abcc1	16	+	14389899	14390076	14391410	14391536	14361673	14361736	14394045	14394183	0.000242801	0.00348806	-0.123
ENSMUSG00000026126	Ptpn18	1	+	34519546	34519655	34520113	34520209	34516590	34516761	34520310	34520349	0.00024195	0.00348806	-0.166
ENSMUSG00000019731	Slc35e1	8	-	75012019	75012145	75013350	75013488	75008559	75008805	75015740	75015811	0.000242907	0.00348806	-0.088
ENSMUSG00000019726	Lyst	13	+	13732300	13732462	13735704	13735931	13729634	13730643	13736331	13736398	0.000247279	0.00354488	0.062
ENSMUSG00000006731	B4galnt1	10	+	126604756	126604937	126606799	126606898	126604557	126604598	126607033	126607224	0.000248103	0.00355074	0.073
ENSMUSG00000052798	Nup107	10	-	117198300	117198403	117199078	117199191	117196227	117196388	117200786	117200937	0.000250885	0.00357857	0.138
ENSMUSG00000018819	Lsp1	7	+	149676249	149676327	149676463	149676570	149675717	149675939	149680140	149680422	0.000250824	0.00357857	-0.09
ENSMUSG00000025534	Gusb	5	-	130474279	130474423	130475210	130475398	130473886	130474065	130475796	130475939	0.000252498	0.00359557	0.078
ENSMUSG00000035726	Supt16h	14	-	52799775	52799948	52800691	52800843	52799148	52799239	52801211	52801358	0.000253964	0.00361043	0.112
ENSMUSG00000022973	Synj1	16	-	90955553	90955716	90957838	90957917	90952044	90952254	90960488	90960704	0.000254708	0.00361499	-0.138
ENSMUSG00000026034	Clk1	1	-	58471433	58471528	58473856	58474023	58471215	58471345	58474110	58474227	0.000256417	0.00363321	0.131
ENSMUSG00000046111	5830418K08Rik	9	-	15132239	15132395	15134948	15135092	15131084	15131191	15135197	15135354	0.000256942	0.00363462	0.157
ENSMUSG00000021003	Galc	12	-	99490219	99490359	99492374	99492488	99484463	99484502	99494836	99494900	0.000257956	0.00364293	-0.128
ENSMUSG00000020100	Slc29a3	10	-	60186511	60186738	60193317	60193400	60183608	60183771	60213133	60213432	0.000259672	0.00366112	0.146
ENSMUSG00000018654	Ikzf1	11	+	11654009	11654177	11661221	11661356	11648313	11648574	11668883	11672929	0.00026721	0.0037612	-0.07
ENSMUSG00000052681	Rap1b	10	-	117255521	117255665	117257517	117257658	117254399	117254516	117258645	117258702	0.000277392	0.00389808	-0.07
ENSMUSG00000031823	Zdhhc7	8	-	122607129	122607260	122608743	122608825	122606302	122606616	122609244	122609341	0.000278204	0.00390308	0.105
ENSMUSG00000052593	Adam17	12	-	21346332	21346421	21346535	21346680	21342493	21342646	21348724	21348838	0.000278811	0.00390436	0.113
ENSMUSG00000029455	Aldh2	5	-	122018934	122019049	122020612	122020770	122016035	122018032	122022025	122022190	0.000279209	0.00390436	-0.115
ENSMUSG00000028580	Pum1	4	+	130274068	130274177	130283912	130284079	130256956	130257025	130286192	130286463	0.000282945	0.00395013	-0.099
ENSMUSG00000018008	Cyth4	15	+	78449691	78449763	78450218	78450373	78448805	78448882	78450924	78452449	0.00028703	0.00400063	-0.082
ENSMUSG00000005698	Ctcf	8	+	108187653	108188443	108188755	108188926	108167415	108167532	108190558	108190692	0.000290528	0.00404278	-0.084
ENSMUSG00000026767	Fam188a	2	-	12321649	12321764	12325624	12325793	12319119	12319193	12327486	12327547	0.000291876	0.00405495	0.119
ENSMUSG00000029484	Anxa3	5	+	97226419	97226472	97241860	97241955	97222403	97222582	97245359	97245473	0.000292758	0.0040606	-0.063
ENSMUSG00000022498	Txndc11	16	-	11093908	11094021	11104658	11104752	11091678	11091879	11116887	11117017	0.00029386	0.00406927	0.106
ENSMUSG00000042042	Csgalnact2	6	-	118070962	118071141	118074329	118074431	118069627	118069722	118076139	118076356	0.000296842	0.00410391	-0.15
ENSMUSG00000056399	Prss34	17	+	25435670	25435851	25436046	25436321	25435338	25435511	25436413	25436577	0.000298197	0.00411598	0.077
ENSMUSG00000021115	Vrk1	12	+	107281046	107281102	107300839	107301018	107274749	107274914	107308734	107308825	0.000299182	0.00411629	0.088
ENSMUSG00000028874	Fgr	4	+	132540066	132540129	132543103	132543206	132530016	132530185	132544597	132544696	0.000298998	0.00411629	0.084
ENSMUSG00000027078	Ube2l6	2	+	84642935	84643031	84646493	84646680	84638984	84639089	84649161	84650158	0.000301444	0.00414074	0.114
ENSMUSG00000035069	Oma1	4	+	103003909	103003984	103026106	103026256	102997897	102998005	103038577	103039048	0.000306338	0.00420121	-0.15
ENSMUSG00000005087	Cd44	2	-	102677969	102678095	102679514	102679634	102668698	102668767	102682417	102682534	0.000307321	0.00420793	-0.309
ENSMUSG00000020841	Cpd	11	-	76628272	76628415	76653889	76654137	76626984	76627154	76659725	76660520	0.000322082	0.00440299	0.129
ENSMUSG00000025809	Itgb1	8	+	131230973	131231059	131234152	131234375	131229312	131229379	131237107	131237278	0.000324355	0.00440861	-0.083
ENSMUSG00000021686	Ap3b1	13	+	95312733	95312831	95317709	95317848	95298119	95298351	95335559	95336271	0.000323654	0.00440861	-0.047
ENSMUSG00000036908	Unc93b1	19	+	3944022	3944296	3947006	3947125	3943528	3943711	3948627	3949339	0.000324557	0.00440861	0.066
ENSMUSG00000005674	Tomm40l	1	-	173150935	173151037	173151298	173151391	173150677	173150783	173151702	173151770	0.000323312	0.00440861	0.149
ENSMUSG00000004789	Dlst	12	+	86470741	86470815	86471409	86471493	86469260	86469391	86471846	86472014	0.000326902	0.00443341	-0.083
ENSMUSG00000034422	Parp14	16	-	35836076	35836251	35839347	35839481	35832959	35835021	35840807	35841407	0.000329658	0.0044637	-0.154
ENSMUSG00000026177	Slc11a1	1	+	74422291	74422425	74423366	74423489	74421776	74421895	74423730	74423850	0.000330863	0.00447294	-0.13
ENSMUSG00000026309	Ilkap	1	-	93275042	93275162	93281141	93281235	93272894	93272976	93281816	93281923	0.000332628	0.00448572	-0.115
ENSMUSG00000006705	Pknox1	17	+	31729049	31729220	31732169	31732269	31727547	31727719	31733740	31733838	0.000332859	0.00448572	-0.137
ENSMUSG00000058594	Fbxo18	2	-	11669990	11670116	11670563	11670761	11668686	11668793	11671157	11671233	0.000333834	0.00449177	-0.089
ENSMUSG00000024174	Pot1b	17	-	55832019	55832175	55834324	55834615	55827086	55827256	55837754	55837885	0.000334571	0.00449462	0.185
ENSMUSG00000029610	Aimp2	5	-	144665433	144665665	144667417	144667624	144663572	144664059	144670569	144670716	0.00033543	0.00449472	-0.091
ENSMUSG00000035439	Haus8	8	-	73779906	73780019	73780357	73780453	73779305	73779464	73781254	73781324	0.00033653	0.00449472	0.061
ENSMUSG00000027678	Ncoa3	2	+	165873954	165874055	165875565	165875740	165873417	165873455	165876811	165876997	0.000336683	0.00449472	0.088
ENSMUSG00000039844	Rapgef1	2	+	29534652	29534789	29541624	29541803	29475289	29475583	29544626	29544783	0.000335729	0.00449472	-0.092
ENSMUSG00000013974	1810033B17Rik	8	+	3666051	3666141	3667005	3667137	3665761	3665836	3667259	3667310	0.000345392	0.0046038	-0.072
ENSMUSG00000002546	Golga2	2	+	32148834	32148915	32152145	32152241	32147612	32147735	32152484	32152528	0.00034938	0.00464969	0.149
ENSMUSG00000039108	Lsm14b	2	+	179766065	179766233	179766498	179766576	179761339	179761503	179766765	179766927	0.000351083	0.00466509	-0.054
ENSMUSG00000029925	Tbxas1	6	+	38951250	38951367	38967890	38967979	38933308	38933557	38971037	38971186	0.0003533	0.00468726	0.074
ENSMUSG00000039988	Ankrd13c	3	+	157657560	157657722	157662620	157662700	157654644	157654776	157664037	157664136	0.000368288	0.00487853	-0.094
ENSMUSG00000021959	Lats2	14	-	58315752	58316335	58321758	58321891	58314956	58315139	58352714	58353255	0.00037325	0.0049366	0.105
ENSMUSG00000020409	Slu7	11	+	43248555	43248713	43249855	43249934	43247245	43247321	43250846	43251032	0.000375351	0.00495672	0.112
ENSMUSG00000028692	Akr1a1	4	-	116310580	116310653	116311565	116311765	116309115	116310453	116312414	116312610	0.000376965	0.00497035	0.07
ENSMUSG00000020634	Ubxn2a	12	-	4890628	4890787	4892526	4892664	4887195	4887577	4901343	4901485	0.000379226	0.00499246	-0.092
ENSMUSG00000074272	Ceacam1	7	-	26258816	26259071	26259538	26259823	26256816	26257092	26261362	26261722	0.000388308	0.00509301	0.07
ENSMUSG00000035203	Epn1	7	+	5035264	5035584	5041520	5041770	5031845	5032079	5044442	5044567	0.000387572	0.00509301	0.035
ENSMUSG00000026775	Yme1l1	2	+	23020018	23020117	23023804	23023914	23018020	23018183	23028475	23028626	0.000388652	0.00509301	-0.06
ENSMUSG00000022973	Synj1	16	-	90978933	90979015	90979995	90980165	90976843	90976996	90981193	90981290	0.000389743	0.00509949	-0.097
ENSMUSG00000035004	Igsf6	7	-	128211094	128211142	128214004	128214364	128210712	128210790	128217952	128218044	0.000391347	0.00511264	0.102
ENSMUSG00000000441	Raf1	6	-	115576956	115576984	115581232	115581386	115576729	115576857	115582914	115583013	0.000392457	0.00511932	0.101
ENSMUSG00000036948	BC037034	5	-	138703641	138703762	138703885	138703972	138703397	138703545	138704294	138704390	0.000396828	0.00516058	-0.054
ENSMUSG00000019979	Apaf1	10	-	90542191	90542381	90542631	90542876	90540278	90540476	90544927	90545515	0.00039643	0.00516058	0.076
ENSMUSG00000035093	Secisbp2l	2	-	125597144	125597280	125601288	125601467	125593842	125594069	125608334	125608606	0.000407095	0.00527816	0.092
ENSMUSG00000031511	Arhgef7	8	+	11781154	11781239	11782524	11782655	11758430	11758517	11785712	11785914	0.000407105	0.00527816	0.087
ENSMUSG00000041268	Dmxl2	9	-	54231463	54231594	54235219	54235398	54230442	54230528	54241434	54241683	0.000410594	0.00530001	0.092
ENSMUSG00000021596	Mctp1	13	+	77164043	77164153	77167882	77167980	77160012	77160122	77169140	77170006	0.000410652	0.00530001	0.095
ENSMUSG00000031295	Phka2	X	+	156996398	156996508	156997662	156997807	156995617	156995752	156998031	156998110	0.000410324	0.00530001	0.096
ENSMUSG00000000157	Itgb2l	16	-	96657226	96657397	96658876	96659057	96656191	96656349	96660070	96660159	0.000415308	0.00534252	0.069
ENSMUSG00000015937	H2afy	13	-	56184480	56184655	56185556	56185646	56174979	56175753	56191118	56191218	0.000415325	0.00534252	-0.068
ENSMUSG00000020642	Rnf144a	12	-	27074258	27074440	27090183	27090257	27024170	27024316	27099965	27100121	0.000416446	0.00534252	0.054
ENSMUSG00000035778	Ggta1	2	-	35268845	35268947	35288033	35288152	35263464	35263602	35316714	35316786	0.000416409	0.00534252	-0.094
ENSMUSG00000026771	Spopl	2	-	23392980	23393158	23397038	23397135	23392847	23392903	23398716	23398844	0.000418343	0.0053588	0.136
ENSMUSG00000042524	Sun2	15	-	79559910	79559988	79560519	79560774	79559462	79559506	79564537	79564665	0.000419619	0.0053671	0.062
ENSMUSG00000032596	Uba7	9	+	107879040	107879131	107879234	107879370	107878636	107878743	107879461	107879559	0.000420981	0.00537647	0.118
ENSMUSG00000021671	Poc5	13	+	97161542	97161630	97163181	97163299	97160177	97160317	97164446	97164524	0.00042219	0.00538387	-0.157
ENSMUSG00000006740	Kif5b	18	-	6223543	6223689	6223968	6224073	6222716	6222865	6225315	6225440	0.000424246	0.00540202	0.102
ENSMUSG00000049313	Sorl1	9	-	41816261	41816387	41822537	41822657	41813888	41813996	41826198	41826321	0.000426092	0.00541746	0.064
ENSMUSG00000022946	Dopey2	16	+	93759871	93759974	93760536	93760728	93757320	93757440	93762277	93762956	0.000431422	0.00547707	0.103
ENSMUSG00000067851	Arfgef1	1	-	10162914	10163065	10163274	10163433	10153777	10153868	10164147	10164276	0.000433709	0.00549794	-0.105
ENSMUSG00000037012	Hk1	10	-	61767467	61767616	61778133	61778296	61761897	61762017	61802760	61802925	0.000437671	0.00553734	-0.094
ENSMUSG00000021910	Nisch	14	-	32001824	32001980	32002916	32003012	32000835	32000904	32004181	32004277	0.000438598	0.00553734	-0.08
ENSMUSG00000023883	Phf10	17	-	15092037	15092171	15092988	15093072	15091796	15091946	15093738	15093869	0.000438761	0.00553734	0.095
ENSMUSG00000026280	Atg4b	1	+	95664829	95664901	95670346	95670445	95664616	95664731	95671709	95671811	0.000441848	0.00556807	-0.12
ENSMUSG00000036391	Sec24a	11	-	51548085	51548163	51549852	51550023	51547271	51547429	51557037	51557502	0.00044465	0.00559513	-0.209
ENSMUSG00000027810	Eif2a	3	+	58345555	58345638	58348916	58348990	58344961	58345061	58349149	58349294	0.000445308	0.00559516	-0.098
ENSMUSG00000028809	Srrm1	4	-	134898284	134898488	134899778	134899894	134896761	134896950	134900413	134902772	0.000448759	0.00563025	-0.094
ENSMUSG00000025648	Pfkfb4	9	+	108901157	108901254	108907616	108907683	108894060	108894157	108909328	108909403	0.000454801	0.00569225	0.033
ENSMUSG00000059810	Rgs3	4	+	62350532	62351660	62360866	62360928	62313747	62313870	62361031	62361133	0.000455033	0.00569225	0.363
ENSMUSG00000036333	Kidins220	12	+	25735959	25736091	25737661	25737760	25725320	25725434	25738662	25738899	0.000468723	0.00585493	-0.103
ENSMUSG00000019769	Syne1	10	+	4929641	4929751	4936669	4936777	4925964	4926161	4940978	4941116	0.000471259	0.00587801	0.095
ENSMUSG00000075376	Rc3h2	2	-	37245104	37245410	37253763	37253876	37240765	37240980	37255106	37255225	0.000476819	0.00593869	-0.104
ENSMUSG00000056342	Usp34	11	+	23243510	23243660	23245149	23245217	23220660	23220748	23249150	23249343	0.000480828	0.00597334	-0.036
ENSMUSG00000015937	H2afy	13	-	56185556	56185646	56191118	56191218	56184480	56184655	56197484	56197595	0.000481	0.00597334	-0.094
ENSMUSG00000060261	Gtf2i	5	-	134748393	134748456	134750408	134750465	134742412	134742526	134755306	134755384	0.000482371	0.00598168	0.23
ENSMUSG00000004668	Abca13	11	+	9209018	9209137	9216128	9216250	9201262	9201372	9228049	9228244	0.000484182	0.00599543	0.07
ENSMUSG00000087676	9230114K14Rik	5	+	52584156	52584835	52586039	52586129	52581919	52582176	52588131	52589223	0.000489308	0.00604617	0.267
ENSMUSG00000030214	Plbd1	6	-	136582951	136583096	136584012	136584153	136565722	136565923	136588637	136588776	0.000489694	0.00604617	0.08
ENSMUSG00000026425	Srgap2	1	-	133308376	133308539	133333251	133333444	133260578	133260641	133421514	133422170	0.000490581	0.00604837	0.085
ENSMUSG00000049553	Polr1a	6	+	71927327	71927445	71927937	71928102	71926012	71926213	71928408	71929350	0.000493965	0.00608132	-0.121
ENSMUSG00000042496	Prdm10	9	+	31123754	31123919	31126096	31126156	31121137	31121206	31133211	31133419	0.0005042	0.00619839	0.139
ENSMUSG00000003134	Tbc1d8	1	-	39442842	39443057	39446152	39446303	39441965	39442083	39447961	39448132	0.000506777	0.00622113	-0.075
ENSMUSG00000028797	2510006D16Rik	4	+	129278650	129278869	129279113	129279205	129278226	129278378	129279438	129279505	0.00050928	0.00624289	-0.23
ENSMUSG00000036698	Eif2c2	15	-	72961290	72961472	72968422	72968543	72958753	72958890	72976799	72976995	0.000511708	0.0062547	-0.088
ENSMUSG00000030168	Adipor2	6	-	119308939	119309127	119309368	119309555	119307233	119307427	119311845	119312017	0.000511438	0.0062547	-0.076
ENSMUSG00000019977	Hbs1l	10	+	21018983	21019049	21024335	21024449	21015784	21015982	21027390	21027585	0.000515978	0.00629789	0.102
ENSMUSG00000005087	Cd44	2	-	102677969	102678095	102682417	102682534	102674390	102674492	102682992	102683106	0.000525214	0.00639844	-0.217
ENSMUSG00000030421	C80913	7	-	38752339	38752508	38754398	38754456	38750249	38750598	38754624	38754716	0.000525715	0.00639844	0.106
ENSMUSG00000036333	Kidins220	12	+	25725320	25725434	25735959	25736091	25723188	25723415	25737661	25737760	0.000529507	0.00642629	0.132
ENSMUSG00000023953	Polh	17	-	46318414	46318480	46319633	46319757	46312099	46312269	46321638	46321758	0.000529485	0.00642629	-0.105
ENSMUSG00000093596	Atxn3	12	-	103172457	103172624	103175546	103175679	103171177	103171274	103180326	103180414	0.000532439	0.00645271	-0.131
ENSMUSG00000042524	Sun2	15	-	79564537	79564665	79567495	79567589	79560519	79560774	79568949	79569090	0.000533198	0.00645276	0.04
ENSMUSG00000053510	Nrd1	4	+	108705054	108705112	108705894	108705968	108701355	108701478	108707285	108707355	0.00053618	0.00647724	0.069
ENSMUSG00000029860	Zyx	6	+	42300944	42301147	42301268	42301361	42300255	42300475	42301473	42301968	0.000536738	0.00647724	0.094
ENSMUSG00000030400	Ercc2	7	+	19972677	19972846	19973488	19973607	19972461	19972595	19975455	19975525	0.000546496	0.0065857	0.248
ENSMUSG00000038482	Tfdp1	8	+	13370878	13371022	13371351	13371420	13370480	13370646	13372465	13372617	0.000550378	0.00662314	-0.069
ENSMUSG00000024067	Dpy30	17	-	74707059	74707202	74715241	74715289	74698813	74699164	74715383	74715456	0.000556177	0.00668351	-0.094
ENSMUSG00000035247	Hectd1	12	-	52855907	52856090	52858033	52858088	52855201	52855409	52860205	52860428	0.00055721	0.00668653	-0.114
ENSMUSG00000030557	Mef2a	7	-	74412952	74413090	74440260	74440464	74410828	74411048	74461677	74461868	0.000562305	0.0067382	-0.058
ENSMUSG00000049313	Sorl1	9	-	41865353	41865442	41871797	41871871	41854565	41854744	41872069	41872187	0.000569528	0.00680566	-0.111
ENSMUSG00000035248	Zcchc6	13	-	59883378	59883704	59887081	59887173	59873239	59874220	59887255	59887303	0.000569054	0.00680566	-0.065
ENSMUSG00000063410	Stk24	14	-	121707236	121707293	121736643	121736874	121701968	121702077	121778119	121778556	0.00057079	0.00681121	0.104
ENSMUSG00000001632	Brpf1	6	+	113259796	113260402	113264584	113265544	113257217	113257331	113266521	113266684	0.000575814	0.00686158	-0.051
ENSMUSG00000030726	Pold3	7	-	107248929	107249191	107255072	107255205	107247973	107248046	107257021	107257061	0.00058191	0.00692456	0.116
ENSMUSG00000032870	Smap2	4	-	120649555	120649642	120657799	120657933	120647976	120648058	120689353	120689852	0.000586999	0.00697541	-0.092
ENSMUSG00000024997	Prdx3	19	-	60947322	60947464	60949030	60949166	60945906	60946042	60950334	60950459	0.000590386	0.00698608	0.129
ENSMUSG00000078919	Dpm1	2	-	168038459	168038528	168043180	168043276	168036865	168036980	168045536	168045613	0.000590461	0.00698608	0.041
ENSMUSG00000061455	Stx17	4	+	48153291	48153357	48171682	48171905	48144636	48144821	48179799	48179915	0.000591167	0.00698608	-0.096
ENSMUSG00000006740	Kif5b	18	-	6223968	6224073	6225315	6225440	6223543	6223689	6225594	6225682	0.000589754	0.00698608	-0.081
ENSMUSG00000037787	2810002N01Rik	12	+	112962550	112962614	112968232	112968323	112960822	112961020	112971877	112972431	0.00060068	0.00708869	-0.192
ENSMUSG00000053091	Lins	7	+	73853524	73853629	73854179	73854321	73852925	73853439	73855044	73855632	0.000612492	0.00721811	0.138
ENSMUSG00000021518	Ptdss1	13	+	67046212	67046304	67054455	67054500	67033765	67034622	67057317	67057442	0.000617526	0.00726742	-0.111
ENSMUSG00000034154	Ino80	2	-	119279791	119279953	119282120	119282188	119277065	119277186	119282307	119282477	0.000619013	0.00727489	-0.134
ENSMUSG00000024976	Shoc2	19	+	54077498	54077636	54092038	54092169	54061943	54062873	54100839	54101028	0.000619955	0.00727596	0.085
ENSMUSG00000027293	Ehd4	2	-	119927755	119928168	119953327	119953425	119922698	119922863	119962634	119962811	0.000624735	0.007322	0.086
ENSMUSG00000035284	Vps13c	9	+	67759313	67759430	67760737	67760841	67757902	67758062	67761012	67761180	0.000630526	0.00737974	0.12
ENSMUSG00000034255	Arhgap27	11	-	103200001	103200069	103200768	103200951	103199620	103199711	103201298	103201718	0.000636752	0.00744242	0.107
ENSMUSG00000024993	Fam45a	19	+	60898197	60898309	60901733	60901834	60897109	60897258	60906689	60906797	0.000639973	0.00746985	-0.14
ENSMUSG00000020700	Map3k3	11	+	106012322	106012454	106012931	106013061	106011583	106011732	106013530	106013708	0.000649564	0.00757145	0.094
ENSMUSG00000055866	Per2	1	-	93336463	93336606	93337408	93337460	93334910	93334989	93341161	93341363	0.000663937	0.00772845	-0.192
ENSMUSG00000005686	Ampd3	7	+	117947240	117947367	117948338	117948502	117946594	117946758	117949477	117949598	0.000670511	0.00779435	-0.079
ENSMUSG00000071172	Srsf3	17	+	29177719	29177758	29178151	29178238	29176398	29176854	29178328	29179208	0.000672426	0.00780598	0.034
ENSMUSG00000043207	Zmpste24	4	-	120755425	120755578	120755913	120756030	120753776	120753918	120759913	120760000	0.000683	0.00791799	0.083
ENSMUSG00000029647	Pan3	5	+	148342792	148342883	148347976	148348116	148341530	148341696	148350818	148350948	0.0006845	0.00792461	-0.094
ENSMUSG00000028673	Fuca1	4	+	135488813	135489014	135490604	135490795	135485813	135485919	135492837	135492937	0.000688684	0.00796227	-0.09
ENSMUSG00000053063	Clec12a	6	+	129303369	129303468	129309425	129309529	129300261	129300529	129313911	129315321	0.00069171	0.00798645	-0.064
ENSMUSG00000048000	Gigyf2	1	+	89230844	89230909	89250978	89251061	89223640	89223667	89260678	89260808	0.000696736	0.00802728	-0.106
ENSMUSG00000029322	Plac8	5	-	100985498	100985614	100988770	100988895	100982743	100983007	100991643	100991781	0.000697126	0.00802728	0.083
ENSMUSG00000026034	Clk1	1	-	58476510	58476577	58477926	58478152	58474110	58474227	58478617	58478778	0.000699138	0.00803962	0.073
ENSMUSG00000034163	Zfc3h1	10	+	114846148	114846298	114848254	114848386	114845926	114846048	114848775	114849318	0.000704106	0.00808586	0.077
ENSMUSG00000075703	Ept1	5	+	30574957	30575066	30579255	30579330	30574008	30574077	30582623	30582886	0.000708469	0.00811415	-0.13
ENSMUSG00000034247	Plekhm1	11	-	103241347	103241666	103248271	103248662	103235253	103235399	103256001	103256628	0.000707893	0.00811415	0.06
ENSMUSG00000023800	Tiam2	17	+	3477174	3477278	3502880	3503060	3454087	3454351	3505707	3505776	0.000719161	0.00821459	0.108
ENSMUSG00000037514	Pank2	2	+	131099646	131099999	131119134	131119260	131088531	131088551	131122008	131122067	0.000718313	0.00821459	0.084
ENSMUSG00000021140	Pcnx	12	+	83018651	83020367	83029228	83029361	83014372	83014462	83034517	83034702	0.000723224	0.00823919	-0.054
ENSMUSG00000024019	Ftsjd2	17	+	29834028	29834160	29834893	29835016	29832370	29832439	29835582	29835674	0.000723243	0.00823919	-0.089
ENSMUSG00000036167	Pphln1	15	+	93285881	93285961	93290102	93290222	93271931	93272143	93295535	93295676	0.000726432	0.00826449	-0.068
ENSMUSG00000062866	Phactr2	10	-	12981571	12981730	12986778	12986859	12973147	12973685	13011600	13011768	0.000744829	0.00846233	-0.07
ENSMUSG00000019769	Syne1	10	+	4997791	4998000	4998610	4998719	4997453	4997612	4999555	4999720	0.000746661	0.00846233	0.079
ENSMUSG00000038241	Cep250	2	+	155801819	155801947	155802124	155802294	155801406	155801600	155804879	155805047	0.000747721	0.00846233	-0.132
ENSMUSG00000020166	Cnot2	10	-	115944096	115944244	115964882	115965005	115941090	115941170	115986088	115986231	0.000747783	0.00846233	0.048
ENSMUSG00000027615	Hps3	3	-	19919802	19919957	19922757	19922839	19918810	19918919	19925730	19925920	0.000752518	0.00850465	-0.081
ENSMUSG00000021482	1110018J18Rik	13	-	64410400	64410454	64413574	64413643	64410129	64410235	64413800	64414013	0.000754268	0.00851317	0.21
ENSMUSG00000028859	Csf3r	4	+	125703324	125703423	125704432	125704560	125701969	125702039	125707006	125707306	0.00076137	0.00858199	-0.087
ENSMUSG00000032239	Rp9	9	-	22254245	22254307	22258222	22258314	22252754	22253298	22261816	22261946	0.000770734	0.00866722	0.115
ENSMUSG00000001632	Brpf1	6	+	113259796	113260402	113266521	113266684	113257174	113257563	113267053	113267185	0.000770961	0.00866722	0.097
ENSMUSG00000033943	Mga	2	+	119786075	119786187	119786461	119786695	119783892	119784099	119787529	119787706	0.000774467	0.00869519	-0.121
ENSMUSG00000007812	Zfp655	5	+	145994309	145994471	146003788	146003893	145992591	145992700	146004443	146008171	0.000778539	0.008718	0.119
ENSMUSG00000002963	Pnkp	7	+	52113532	52114119	52116358	52116429	52112708	52112924	52116516	52116609	0.000778368	0.008718	-0.071
ENSMUSG00000044150	A830080D01Rik	X	+	155993406	155993582	155996266	155996330	155991175	155991826	155997769	155997885	0.000783175	0.00875172	-0.137
ENSMUSG00000048924	Ccdc125	13	+	101457063	101457146	101460273	101460374	101454240	101454326	101462249	101462357	0.000783599	0.00875172	-0.092
ENSMUSG00000037514	Pank2	2	+	131099646	131099856	131119134	131119260	131088260	131088551	131122008	131122224	0.000796094	0.00886809	0.083
ENSMUSG00000007812	Zfp655	5	+	145996174	145996260	145996605	145996732	145994309	145994471	145997918	145998115	0.000795219	0.00886809	0.207
ENSMUSG00000027763	Mbnl1	3	+	60407615	60407816	60417184	60417442	60399515	60399686	60419646	60419695	0.000802162	0.00891773	0.023
ENSMUSG00000027959	Sass6	3	+	116311301	116311367	116316823	116317015	116310240	116310412	116321173	116321368	0.000802637	0.00891773	-0.171
ENSMUSG00000002997	Prkar2b	12	-	32647863	32648002	32648762	32648828	32643340	32645387	32649979	32650054	0.000809188	0.00897884	-0.111
ENSMUSG00000047888	Tnrc6b	15	+	80732949	80733142	80743734	80743872	80732717	80732816	80747113	80747290	0.000814066	0.00901734	0.092
ENSMUSG00000041685	Fcho2	13	-	99554730	99554835	99559317	99559470	99547343	99547442	99559686	99559828	0.000814769	0.00901734	0.092
ENSMUSG00000059923	Grb2	11	-	115511084	115511207	115516671	115516769	115508023	115508192	115560465	115560670	0.00082228	0.00908869	-0.071
ENSMUSG00000026358	Rgs1	1	-	146095035	146095097	146095608	146095689	146093319	146093483	146096030	146096189	0.000829271	0.00914231	0.192
ENSMUSG00000021069	Pygl	12	-	71320575	71320654	71323811	71323913	71317549	71317653	71328327	71328670	0.000828755	0.00914231	-0.081
ENSMUSG00000031652	N4bp1	8	-	89372345	89372453	89375523	89375620	89365037	89368940	89377057	89377188	0.000831519	0.00915529	-0.044
ENSMUSG00000018425	Dhx40	11	-	86606663	86606763	86611124	86611256	86602987	86603074	86612423	86612490	0.000833912	0.00916981	0.15
ENSMUSG00000032254	Kif23	9	-	61774843	61774970	61775154	61775274	61774166	61774325	61775360	61775440	0.000839263	0.00921294	-0.113
ENSMUSG00000027598	Itch	2	+	155038733	155038838	155043726	155043823	155038072	155038193	155045943	155046016	0.000839991	0.00921294	-0.102
ENSMUSG00000035765	Dym	18	+	75358816	75358919	75389643	75389826	75286478	75286573	75402938	75403052	0.000846153	0.00925881	0.193
ENSMUSG00000033826	Dnahc8	17	+	30785360	30785550	30790177	30790354	30781501	30781653	30793521	30793635	0.00084634	0.00925881	-0.114
ENSMUSG00000046876	Atxn1	13	-	45890877	45891006	45947696	45947825	45830483	45830547	46051823	46051944	0.000849794	0.00928471	0.099
ENSMUSG00000005698	Ctcf	8	+	108190558	108190692	108195190	108195340	108188755	108188926	108198768	108198929	0.000857739	0.00935954	0.089
ENSMUSG00000020225	Tmbim4	10	+	119654559	119654665	119657806	119657840	119652596	119652705	119659061	119659179	0.000862972	0.00940464	0.126
ENSMUSG00000023307	2016-03-05	19	+	37291672	37291803	37294792	37294976	37285160	37285363	37295128	37295566	0.000870488	0.00947445	0.101
ENSMUSG00000026219	Trip12	1	-	84782665	84782771	84790099	84790902	84779401	84779538	84811397	84811544	0.00087692	0.00953232	-0.081
ENSMUSG00000027104	Atf2	2	-	73683495	73683610	73684253	73684432	73680416	73680503	73688645	73688774	0.000878252	0.00953467	0.09
ENSMUSG00000022372	Sla	15	-	66621243	66621347	66632992	66633090	66618598	66618730	66644090	66644155	0.000884522	0.00959055	-0.067
ENSMUSG00000006731	B4galnt1	10	+	126603773	126603938	126604557	126604598	126603059	126603278	126604756	126604937	0.000893216	0.00966081	-0.098
ENSMUSG00000036875	Dna2	10	+	62430400	62430490	62432523	62432809	62429347	62429552	62434591	62434738	0.000893263	0.00966081	-0.031
ENSMUSG00000024556	Me2	18	-	73957482	73957632	73964705	73964823	73954434	73954596	73974957	73975046	0.000896043	0.00967863	-0.034
ENSMUSG00000020189	Osbpl8	10	+	110670608	110670746	110692743	110692814	110641790	110641896	110700235	110700313	0.000898255	0.00969027	0.108
ENSMUSG00000027715	Ccna2	3	-	36466645	36466853	36467509	36467733	36465921	36466035	36467901	36468011	0.000899492	0.00969137	-0.066
ENSMUSG00000033396	Spg11	2	-	121891980	121892195	121894474	121894637	121890644	121891392	121895604	121895712	0.00090216	0.00970788	-0.119
ENSMUSG00000033096	2310001A20Rik	2	-	150420037	150420153	150425979	150426096	150415768	150415861	150434123	150434303	0.00090607	0.00973769	0.125
ENSMUSG00000001741	Il16	7	-	90794811	90795070	90799390	90799559	90794337	90794460	90800388	90801472	0.000910227	0.00977008	-0.066
ENSMUSG00000033721	Vav3	3	+	109313803	109313903	109318905	109319001	109311701	109311805	109322350	109322419	0.000915865	0.00981825	-0.135
ENSMUSG00000028053	Ash1l	3	+	88826952	88827132	88830333	88830428	88811063	88811799	88837180	88837254	0.000917218	0.00982044	0.106
ENSMUSG00000029407	Uso1	5	+	92616968	92617150	92618248	92618370	92616723	92616842	92621738	92621877	0.000928251	0.00991372	-0.127
ENSMUSG00000022636	Alcam	16	-	52289030	52289163	52290989	52291117	52276900	52277013	52295136	52295319	0.000927393	0.00991372	-0.085
ENSMUSG00000059586	Nsmce2	15	+	59247579	59247686	59286867	59287021	59210422	59210593	59423251	59423352	0.000931889	0.00994015	0.091
ENSMUSG00000052681	Rap1b	10	-	117259856	117259925	117261649	117261730	117258645	117258702	117282886	117282991	0.000934216	0.00995255	0.053
ENSMUSG00000022831	Hcls1	16	+	36948639	36948750	36951218	36951273	36946679	36946809	36955345	36955456	0.000941243	0.0100149	0.066
ENSMUSG00000027306	Nusap1	2	+	119461213	119461323	119464183	119464299	119459455	119459554	119465312	119465470	0.000946267	0.0100559	-0.079
ENSMUSG00000029763	Exoc4	6	+	33297782	33297957	33388379	33388525	33282210	33282454	33391950	33392039	0.000948576	0.0100679	0.085
ENSMUSG00000006678	Pola1	X	-	90725817	90725949	90733433	90733566	90719651	90719826	90736081	90736287	0.0009516	0.0100874	-0.076
ENSMUSG00000040782	Rfwd2	1	+	161214678	161214793	161219035	161219171	161208219	161208277	161236703	161236847	0.000956206	0.0101046	0.083
ENSMUSG00000033444	Specc1l	10	+	74693426	74693616	74703809	74703963	74674817	74674964	74707823	74709457	0.000954612	0.0101046	0.157
ENSMUSG00000038250	Usp38	8	-	83524951	83525053	83529230	83529360	83519580	83519739	83536065	83536201	0.000956767	0.0101046	0.104
ENSMUSG00000038252	Ncapd2	6	-	125127345	125127570	125127826	125127942	125126669	125126844	125129255	125129430	0.000966993	0.0102	-0.075
ENSMUSG00000000708	Kat2b	17	+	53780517	53780624	53783938	53784061	53777676	53777868	53788071	53788208	0.000972446	0.010235	-0.075
ENSMUSG00000025583	Rptor	11	+	119641856	119641916	119660082	119660183	119617552	119617728	119660635	119660780	0.000972709	0.010235	0.139
ENSMUSG00000020642	Rnf144a	12	-	27024170	27024316	27074258	27074440	27012367	27012472	27090183	27090257	0.000988473	0.0103881	0.068
ENSMUSG00000037824	Tspan14	14	-	41731918	41731969	41747476	41747574	41730091	41730238	41780064	41780096	0.000994276	0.0104362	-0.074
ENSMUSG00000025241	Fyco1	9	-	123742218	123742362	123743913	123744020	123740407	123740498	123747992	123748118	0.000997172	0.0104538	0.137
ENSMUSG00000019088	Dnase1l1	X	-	71519116	71519365	71519444	71519557	71518555	71519030	71519706	71519807	0.00100549	0.0105042	-0.134
ENSMUSG00000035441	Myo1d	11	-	80499351	80499445	80506382	80506591	80497826	80497992	80593199	80593505	0.00100513	0.0105042	-0.144
ENSMUSG00000030177	Ccdc77	6	-	120281829	120282049	120284786	120284935	120279351	120279477	120288086	120288178	0.00100567	0.0105042	0.219
ENSMUSG00000041408	Wapal	14	+	35551041	35551206	35552416	35552624	35550456	35550572	35554242	35554331	0.00101547	0.0105807	0.087
ENSMUSG00000015880	Ncapg	5	+	46084395	46084577	46084990	46085165	46082840	46083065	46086892	46087054	0.00101445	0.0105807	0.128
ENSMUSG00000022498	Txndc11	16	-	11104658	11104752	11116887	11117017	11093908	11094021	11122762	11122860	0.0010193	0.0105859	0.102
ENSMUSG00000022064	Pibf1	14	+	99586936	99587027	99595567	99595670	99578533	99578699	99610158	99610289	0.00101856	0.0105859	-0.163
ENSMUSG00000037949	Ano10	9	-	122172787	122172907	122180316	122180451	122170201	122170771	122181484	122181682	0.00101968	0.0105859	-0.084
ENSMUSG00000029233	Srd5a3	5	+	76576710	76576853	76578227	76578263	76569295	76569573	76578777	76580540	0.00102488	0.010614	-0.061
ENSMUSG00000002963	Pnkp	7	+	52113822	52114119	52115092	52115172	52113532	52113579	52115257	52115315	0.00102401	0.010614	0.048
ENSMUSG00000063904	Dpp3	19	-	4921140	4921234	4922321	4922396	4918244	4918375	4923066	4923204	0.00102859	0.0106267	0.085
ENSMUSG00000020647	Ncoa1	12	-	4259211	4259395	4263433	4263608	4253656	4253746	4267606	4268009	0.00102818	0.0106267	0.097
ENSMUSG00000041341	Atg2b	12	-	106907473	106907636	106908884	106908987	106904806	106904986	106909685	106909838	0.00102987	0.010627	0.153
ENSMUSG00000039158	Akna	4	-	63040188	63040408	63040921	63041122	63039603	63039710	63041232	63041396	0.00103628	0.0106675	-0.065
ENSMUSG00000032570	Atp2c1	9	-	105320379	105320475	105320873	105321021	105316963	105317105	105322511	105322628	0.00103549	0.0106675	-0.066
ENSMUSG00000027598	Itch	2	+	154989128	154989219	154994419	154994561	154963931	154964008	154998192	154998317	0.00104243	0.0107179	-0.064
ENSMUSG00000036879	Phkb	8	+	88573588	88573718	88580346	88580454	88567608	88567743	88582443	88582584	0.00104439	0.0107251	0.096
ENSMUSG00000019841	Rev3l	10	+	39533776	39533896	39536947	39537185	39526640	39526789	39540253	39540396	0.00104868	0.0107536	-0.14
ENSMUSG00000064302	Clasp1	1	+	120403516	120403594	120405391	120405559	120402058	120402118	120406148	120406198	0.00104969	0.0107536	-0.23
ENSMUSG00000035325	Sec31a	5	-	100824820	100824920	100831233	100831374	100822221	100822383	100833033	100833129	0.00105429	0.010775	-0.092
ENSMUSG00000035248	Zcchc6	13	-	59895807	59895865	59899030	59899117	59893136	59893240	59900358	59900509	0.00105314	0.010775	-0.074
ENSMUSG00000021686	Ap3b1	13	+	95271872	95271979	95301936	95302021	95263623	95263696	95312733	95312831	0.00105769	0.0107839	0.101
ENSMUSG00000032812	Arap1	7	+	108534065	108534130	108534662	108534787	108533375	108533554	108534905	108535055	0.00105716	0.0107839	-0.082
ENSMUSG00000052713	Zfp608	18	-	55054873	55055291	55059866	55059954	55054104	55054277	55106206	55106462	0.00105897	0.010784	0.13
ENSMUSG00000022361	Zhx1	15	-	57883778	57886637	57895609	57895735	57878557	57880340	57900873	57900984	0.00106782	0.0108613	-0.041
ENSMUSG00000049313	Sorl1	9	-	41787412	41787577	41788708	41788828	41785518	41785693	41790988	41791173	0.00107123	0.0108635	0.078
ENSMUSG00000033793	Atp6v1h	1	+	5074497	5074644	5079089	5079192	5073253	5073359	5083443	5083533	0.00107185	0.0108635	0.091
ENSMUSG00000026004	1110028C15Rik	1	-	66808621	66808826	66819479	66819601	66784624	66784787	66819995	66820088	0.00107153	0.0108635	0.125
ENSMUSG00000019461	Plscr3	11	+	69660409	69660577	69661158	69661201	69660118	69660193	69661304	69661525	0.0010804	0.0109371	-0.048
ENSMUSG00000035284	Vps13c	9	+	67744880	67745004	67746439	67746557	67743894	67744031	67749251	67749381	0.00108176	0.010938	-0.094
ENSMUSG00000054280	C330019G07Rik	5	-	33174453	33174507	33178264	33178337	33169606	33174200	33186692	33187213	0.0010864	0.0109719	0.093
ENSMUSG00000022407	Adsl	15	+	80786049	80786094	80786642	80786722	80782626	80782830	80790824	80790996	0.00109629	0.0110586	0.109
ENSMUSG00000003283	Hck	2	+	152953998	152954041	152954778	152954878	152949905	152950023	152955579	152955678	0.00110304	0.0111137	-0.082
ENSMUSG00000043587	Acpl2	9	-	96729348	96729488	96739504	96739631	96723762	96726041	96740377	96740536	0.00112127	0.0112806	-0.1
ENSMUSG00000064210	Ano6	15	+	95792506	95792712	95796251	95796454	95786321	95786452	95798053	95798159	0.00112225	0.0112806	0.149
ENSMUSG00000016087	Fli1	9	-	32268835	32269039	32273269	32273424	32259717	32259783	32284146	32284358	0.00112847	0.0113298	-0.068
ENSMUSG00000026150	Mff	1	+	82725790	82726011	82727687	82727857	82723802	82723911	82731993	82732082	0.0011328	0.01136	0.082
ENSMUSG00000030447	Cyfip1	7	+	63181657	63181896	63183556	63183704	63180481	63180576	63185367	63185868	0.00114082	0.0114269	0.099
ENSMUSG00000031453	Rasa3	8	-	13614533	13614637	13631774	13631892	13605861	13605956	13677392	13677603	0.00114368	0.0114422	0.09
ENSMUSG00000037533	Rapgef6	11	+	54482115	54482239	54489696	54489917	54477504	54477716	54492740	54492929	0.00114764	0.0114683	-0.077
ENSMUSG00000054843	Atrnl1	19	+	57703574	57703658	57712941	57713070	57685523	57686133	57716909	57717118	0.001149	0.0114685	0.084
ENSMUSG00000040747	Cd53	3	-	106571715	106571904	106573599	106573678	106570843	106570918	106592884	106593067	0.00115491	0.0115141	-0.11
ENSMUSG00000022130	Tgds	14	-	118527444	118527513	118529828	118529895	118520940	118521083	118531865	118531987	0.00116481	0.0115857	0.084
ENSMUSG00000046138	9930021J03Rik	19	-	29797879	29797995	29809605	29809695	29795075	29795263	29818022	29818102	0.00116293	0.0115805	-0.12
ENSMUSG00000036067	Slc2a6	2	-	26878238	26878384	26878607	26878769	26876882	26877589	26879054	26879163	0.00116765	0.0116005	-0.092
ENSMUSG00000046519	Golph3l	3	+	95395638	95395827	95411827	95411959	95392890	95393056	95413593	95413708	0.0011724	0.0116072	-0.124
ENSMUSG00000038056	Mll3	5	-	24798924	24798994	24801215	24801428	24798631	24798779	24804687	24806394	0.00117225	0.0116072	-0.084
ENSMUSG00000009292	Trpm2	10	-	77406666	77406728	77408579	77408760	77405663	77405864	77410614	77410781	0.0011724	0.0116072	0.087
ENSMUSG00000022119	Rbm26	14	-	105552631	105552849	105554078	105554167	105551508	105551769	105559054	105559191	0.00117893	0.0116143	-0.118
ENSMUSG00000022668	Gtpbp8	16	-	44742616	44742716	44745507	44745606	44740141	44740260	44746111	44746476	0.00117915	0.0116143	0.222
ENSMUSG00000020817	Rabep1	11	+	70698266	70698470	70707070	70707190	70688247	70688376	70713973	70714109	0.00117823	0.0116143	-0.101
ENSMUSG00000030047	Arhgap25	6	-	87438185	87438302	87445906	87446106	87426136	87426344	87482819	87483229	0.00117992	0.0116143	-0.081
ENSMUSG00000021018	Polr2h	16	+	20719063	20719157	20720591	20720675	20718896	20718980	20721982	20722080	0.00117602	0.0116143	-0.102
ENSMUSG00000028603	Scp2	4	-	107774895	107774960	107777648	107777780	107770626	107770753	107780221	107780293	0.00118533	0.0116542	0.073
ENSMUSG00000018209	Stk4	2	+	163926145	163926332	163943704	163943862	163925432	163925561	163977408	163981260	0.00119814	0.0117666	0.065
ENSMUSG00000022407	Adsl	15	+	80797541	80797631	80798018	80798195	80796521	80796612	80799091	80799178	0.00120036	0.0117749	-0.146
ENSMUSG00000030660	Pik3c2a	7	-	123489632	123489757	123491633	123491841	123486488	123486606	123493546	123493656	0.00120342	0.0117913	0.111
ENSMUSG00000020412	Ascc2	11	+	4540385	4540483	4546564	4546723	4537749	4537825	4547065	4547236	0.00120489	0.0117922	-0.082
ENSMUSG00000021488	Nsd1	13	+	55401051	55401321	55403087	55403204	55399924	55400037	55404199	55404341	0.00120723	0.0118015	-0.084
ENSMUSG00000030435	U2af2	7	+	5018004	5018140	5018811	5018856	5013744	5013938	5019145	5019249	0.00121175	0.0118187	-0.092
ENSMUSG00000032570	Atp2c1	9	-	105333824	105333922	105334983	105335154	105326499	105326550	105337381	105337538	0.00121163	0.0118187	0.076
ENSMUSG00000035284	Vps13c	9	+	67743894	67744031	67744880	67745004	67743136	67743251	67746439	67746557	0.00122036	0.0118755	-0.114
ENSMUSG00000026249	Serpine2	1	-	79793400	79793484	79796042	79796129	79790771	79791617	79798030	79798131	0.00122006	0.0118755	-0.098
ENSMUSG00000038773	Kdm3b	18	+	34982025	34982153	34984355	34984612	34979434	34979542	34986992	34987259	0.00122546	0.0119116	0.076
ENSMUSG00000022973	Synj1	16	-	90961618	90961775	90964062	90964221	90960736	90960922	90964457	90964650	0.0012456	0.0120799	-0.082
ENSMUSG00000020952	Scfd1	12	+	52523893	52523990	52528851	52528931	52516501	52516583	52532474	52532537	0.00124491	0.0120799	-0.143
ENSMUSG00000028581	Laptm5	4	+	130486685	130486781	130487931	130488024	130485334	130485457	130490375	130491322	0.0012506	0.0121146	-0.075
ENSMUSG00000055782	Abcd2	15	-	90989534	90989619	90993484	90993630	90982085	90982211	91005021	91005167	0.00125567	0.01215	-0.077
ENSMUSG00000018501	Ncor1	11	-	62247064	62247201	62251839	62252017	62236376	62236569	62270649	62270825	0.00126104	0.0121882	0.075
ENSMUSG00000040247	Tbc1d10c	19	-	4185351	4185506	4187941	4188131	4184357	4185073	4188245	4188311	0.00126484	0.012211	0.079
ENSMUSG00000022884	Eif4a2	16	+	23111198	23111336	23111575	23111665	23110652	23110796	23111889	23111969	0.00127342	0.0122801	-0.075
ENSMUSG00000029635	Cdk8	5	+	147071080	147071156	147079790	147079901	147042805	147043396	147083170	147083311	0.00127893	0.0123193	0.178
ENSMUSG00000038481	Cdk19	10	+	40173820	40173878	40186443	40186575	40155877	40156018	40189384	40189528	0.00128252	0.012327	0.113
ENSMUSG00000003037	Rab8a	8	+	74700221	74700287	74701518	74701569	74699738	74699828	74703943	74707803	0.00128262	0.012327	-0.074
ENSMUSG00000026027	Stradb	1	+	59045349	59045471	59046533	59046642	59042132	59042232	59047856	59047980	0.00129441	0.0124264	0.102
ENSMUSG00000000290	Itgb2	10	+	77004710	77004771	77005142	77005231	76992996	76993204	77008757	77008938	0.0013024	0.012489	-0.061
ENSMUSG00000038056	Mll3	5	-	24798924	24799066	24801215	24801428	24798631	24798779	24804687	24806394	0.00130692	0.0125113	-0.091
ENSMUSG00000021384	Susd3	13	-	49334157	49334305	49335851	49336040	49332792	49332981	49343413	49343663	0.00130765	0.0125113	0.11
ENSMUSG00000040451	Sgms1	19	-	32204030	32204184	32217235	32217353	32199715	32199882	32231059	32231137	0.00131012	0.0125209	0.062
ENSMUSG00000026309	Ilkap	1	-	93278427	93278549	93281141	93281235	93275042	93275162	93281816	93281923	0.0013139	0.0125429	-0.09
ENSMUSG00000015950	Ncf1	5	-	134698551	134698659	134701105	134701213	134696129	134698045	134701544	134701667	0.00131645	0.0125533	0.05
ENSMUSG00000026928	Card9	2	-	26209876	26209925	26210349	26210391	26208460	26208534	26210852	26211044	0.00132421	0.0125992	0.068
ENSMUSG00000044456	Rin3	12	+	103620762	103620894	103625763	103625927	103611779	103612088	103628033	103629065	0.00132418	0.0125992	0.074
ENSMUSG00000014763	Fam120b	17	+	15542718	15542899	15544560	15544662	15538708	15540093	15551642	15551815	0.00132987	0.0126193	-0.174
ENSMUSG00000026309	Ilkap	1	-	93279880	93279968	93281141	93281235	93278427	93278549	93281816	93281923	0.00133075	0.0126193	-0.082
ENSMUSG00000045098	Suv420h1	19	+	3804394	3804561	3804813	3804833	3802787	3802897	3804916	3806324	0.00132891	0.0126193	-0.086
ENSMUSG00000030557	Mef2a	7	-	74412952	74413090	74413154	74413286	74410828	74411048	74461677	74461868	0.00134618	0.0127173	-0.103
ENSMUSG00000027763	Mbnl1	3	+	60426067	60426162	60429045	60429120	60419646	60419695	60430301	60433303	0.00134612	0.0127173	-0.024
ENSMUSG00000038831	Ralgps1	2	-	33180172	33180223	33192032	33192140	33140344	33140428	33196232	33196353	0.00134705	0.0127173	0.205
ENSMUSG00000052833	Sae1	7	-	16915961	16916031	16922042	16922187	16912401	16913278	16944384	16944490	0.001346	0.0127173	0.087
ENSMUSG00000020817	Rabep1	11	+	70688247	70688376	70700512	70700673	70658264	70658510	70707070	70707190	0.00135011	0.0127322	-0.101
ENSMUSG00000027953	Slc50a1	3	-	89072971	89073133	89073748	89073872	89072594	89072714	89073983	89074061	0.00135245	0.0127402	-0.145
ENSMUSG00000015950	Ncf1	5	-	134703319	134703395	134703944	134704025	134703018	134703184	134705365	134705495	0.00136279	0.0128093	-0.089
ENSMUSG00000026663	Atf6	1	-	172779247	172779348	172783035	172783123	172771816	172771943	172785243	172785320	0.00136143	0.0128093	-0.067
ENSMUSG00000017561	Crlf3	11	-	79873599	79873687	79877693	79877901	79872701	79872879	79894285	79894470	0.00137353	0.0128961	0.067
ENSMUSG00000023927	Satb1	17	-	51907216	51907372	51914530	51914743	51881970	51882174	51921936	51922391	0.00137732	0.0129174	-0.08
ENSMUSG00000022558	Heatr7a	15	+	76254145	76254265	76257538	76257646	76251569	76251643	76257941	76258086	0.00138463	0.0129434	-0.12
ENSMUSG00000026222	Sp100	1	+	87603411	87603529	87603801	87603873	87597979	87598018	87604556	87604700	0.00138335	0.0129434	0.026
ENSMUSG00000035949	Fbxw2	2	-	34678077	34678587	34681481	34681590	34668334	34668529	34681691	34681750	0.00138363	0.0129434	0.076
ENSMUSG00000019726	Lyst	13	+	13735704	13735931	13736331	13736398	13733333	13733490	13739294	13739404	0.00138866	0.0129528	0.061
ENSMUSG00000022884	Eif4a2	16	+	23110652	23111336	23111575	23111665	23110306	23110416	23111889	23112482	0.0013885	0.0129528	-0.082
ENSMUSG00000063895	Nupl1	14	-	60863350	60863500	60866160	60866303	60862193	60862331	60869999	60870344	0.00140371	0.0130788	0.108
ENSMUSG00000028028	Alpk1	3	-	127398471	127398670	127427292	127427447	127387259	127387355	127432188	127432419	0.00140599	0.0130858	0.051
ENSMUSG00000042213	Anubl1	6	+	116255634	116255779	116278224	116278342	116223590	116223890	116279366	116280316	0.00141056	0.0131141	-0.086
ENSMUSG00000026384	Ptpn4	1	-	121604352	121604478	121612523	121612592	121602731	121602890	121618440	121618613	0.00141607	0.013151	0.241
ENSMUSG00000035949	Fbxw2	2	-	34678077	34678495	34681481	34681590	34668334	34668529	34681691	34681755	0.00141771	0.013152	0.076
ENSMUSG00000026753	Ppp6c	2	-	39055561	39055641	39066477	39066573	39055182	39055392	39081686	39081971	0.00142417	0.0131975	0.136
ENSMUSG00000036333	Kidins220	12	+	25684125	25684224	25686437	25686615	25683570	25683669	25687853	25688018	0.00144377	0.0133647	0.096
ENSMUSG00000038024	Dennd4c	4	+	86423616	86423869	86425738	86425808	86420158	86420463	86427445	86427615	0.00146123	0.0135117	0.119
ENSMUSG00000034075	Zdhhc5	2	-	84530006	84530866	84532042	84532166	84528126	84529601	84532489	84532622	0.00147366	0.0136118	0.105
ENSMUSG00000066568	Lsm14a	7	-	35142784	35142961	35150633	35150756	35142452	35142515	35156073	35156203	0.00147932	0.0136347	-0.065
ENSMUSG00000021785	Ngly1	14	+	17114253	17114399	17115876	17115987	17113206	17113328	17123284	17123449	0.00147931	0.0136347	0.1
ENSMUSG00000027423	Snx5	2	-	144084792	144084914	144086460	144086571	144083605	144083729	144087655	144087760	0.00149526	0.013739	-0.071
ENSMUSG00000009350	Mpo	11	+	87616013	87616251	87616899	87617111	87615082	87615253	87617826	87617915	0.00149423	0.013739	0.049
ENSMUSG00000024516	Sec11c	18	+	65969098	65969208	65972318	65972468	65960202	65960365	65974491	65974611	0.00149546	0.013739	0.059
ENSMUSG00000058761	Rnf169	7	-	107091468	107091615	107103976	107104050	107083671	107083790	107128481	107128968	0.00150083	0.0137735	-0.088
ENSMUSG00000021022	Ppp2r3c	12	-	56398764	56398877	56399397	56399502	56394768	56394866	56399880	56400008	0.00154245	0.0141402	0.071
ENSMUSG00000024976	Shoc2	19	+	54061943	54062873	54077498	54077636	54019365	54019503	54092038	54092169	0.00154871	0.0141824	0.048
ENSMUSG00000032026	Rexo2	9	-	48279924	48279978	48281136	48281245	48276618	48277051	48282506	48282618	0.00158426	0.0144924	0.092
ENSMUSG00000028383	Hsdl2	4	+	59605026	59605190	59606108	59606207	59594462	59594647	59607267	59607382	0.00158989	0.0145283	-0.113
ENSMUSG00000019254	Ppp1r12c	7	-	4434392	4434495	4434704	4434790	4434185	4434290	4434942	4435003	0.00160367	0.0146122	-0.04
ENSMUSG00000043962	Thrap3	4	-	125855105	125855801	125857155	125858058	125853427	125853600	125863678	125863832	0.00160379	0.0146122	-0.073
ENSMUSG00000023034	Nr4a1	15	+	101102166	101102296	101102583	101102735	101100513	101101400	101103148	101103351	0.00160419	0.0146122	-0.07
ENSMUSG00000021870	Slmap	14	-	27278895	27278946	27279389	27279440	27262060	27262120	27279527	27279696	0.00161344	0.0146808	0.159
ENSMUSG00000053641	Dennd4a	9	+	64686619	64686951	64690246	64690496	64683760	64683888	64696932	64697002	0.00162182	0.0147342	0.065
ENSMUSG00000022515	Anks3	16	-	4942215	4942299	4942697	4942783	4941419	4941802	4943083	4943256	0.00162276	0.0147342	0.1
ENSMUSG00000004609	Cd33	7	-	50787407	50787686	50787971	50788352	50785581	50785675	50788427	50788541	0.00163685	0.0147836	0.063
ENSMUSG00000027360	Hdc	2	-	126432095	126432218	126441911	126442084	126429976	126430111	126444253	126444414	0.00163235	0.0147836	0.058
ENSMUSG00000035505	Cox18	5	-	90648384	90648548	90651255	90651356	90647936	90648058	90652640	90653026	0.00163584	0.0147836	-0.191
ENSMUSG00000017707	Serinc3	2	-	163460170	163460250	163462546	163462740	163457841	163457979	163464901	163465063	0.00163532	0.0147836	-0.062
ENSMUSG00000029860	Zyx	6	+	42300944	42301147	42301473	42301968	42300255	42300475	42305915	42306036	0.00163666	0.0147836	0.06
ENSMUSG00000025871	4833439L19Rik	13	-	54663053	54663232	54665545	54665633	54660558	54660685	54665875	54665982	0.00167747	0.0151344	-0.092
ENSMUSG00000068823	Csde1	3	+	102842614	102842813	102843855	102843965	102832711	102833135	102845067	102845165	0.00170632	0.0153623	-0.096
ENSMUSG00000024480	Ap3s1	18	+	46917656	46917768	46940314	46940422	46914024	46914116	46949550	46950480	0.00170617	0.0153623	-0.062
ENSMUSG00000024740	Ddb1	19	+	10699213	10699337	10699656	10699821	10698016	10698128	10700385	10700480	0.0017115	0.0153799	0.073
ENSMUSG00000000127	Fer	17	+	64270961	64271145	64272710	64272848	64260813	64260913	64273407	64273527	0.00171188	0.0153799	0.172
ENSMUSG00000012117	Dhdds	4	-	133536038	133536146	133538714	133538829	133526107	133527171	133547193	133547295	0.00172174	0.0154523	0.052
ENSMUSG00000055436	Srsf11	3	-	157686206	157686323	157687086	157687195	157685804	157685914	157689688	157689822	0.00172452	0.015461	-0.131
ENSMUSG00000031662	Snx20	8	-	91153812	91153964	91155667	91155806	91150726	91151726	91159884	91160027	0.00173043	0.0154808	-0.065
ENSMUSG00000028156	Eif4e	3	+	138210622	138210718	138213226	138213290	138209284	138209391	138213856	138213970	0.00172929	0.0154808	-0.097
ENSMUSG00000028668	Tceb3	4	-	135566143	135567323	135568784	135568891	135565664	135565779	135570314	135570371	0.00173216	0.0154808	-0.064
ENSMUSG00000028580	Pum1	4	+	130224839	130225213	130256956	130257025	130219300	130219382	130274068	130274177	0.0017465	0.0155779	0.131
ENSMUSG00000021133	4933426M11Rik	12	+	81969413	81969611	81971061	81971197	81929012	81929230	81975135	81975563	0.00174668	0.0155779	0.077
ENSMUSG00000030187	Klra2	6	-	131193913	131194003	131195232	131195396	131192810	131193032	131197266	131197380	0.00175949	0.0156758	0.083
ENSMUSG00000004880	Lbr	1	-	183747395	183747518	183747619	183747700	183745446	183747149	183748970	183749139	0.00176685	0.0157249	-0.06
ENSMUSG00000031546	Gins4	8	-	24340077	24340175	24343076	24343190	24339887	24339976	24345225	24345312	0.00178515	0.0158713	-0.121
ENSMUSG00000020640	Itsn2	12	+	4656788	4656925	4659156	4659293	4646460	4646600	4660251	4660349	0.00179222	0.0159176	-0.123
ENSMUSG00000005087	Cd44	2	-	102682417	102682534	102682992	102683106	102677969	102678095	102693171	102693393	0.00179531	0.0159285	-0.306
ENSMUSG00000047045	Tmem164	X	+	139240532	139240611	139267043	139267144	139205509	139205576	139268727	139268936	0.00181538	0.0160899	0.06
ENSMUSG00000092412	Gm20507	17	+	33779074	33779151	33781635	33781693	33778934	33779001	33781793	33781899	0.0018208	0.0161211	0.06
ENSMUSG00000041303	Gtf3c3	1	-	54480344	54480417	54480852	54481000	54477239	54477343	54484243	54484409	0.00182399	0.0161327	-0.159
ENSMUSG00000032496	Ltf	9	+	110929833	110929924	110930948	110930996	110928478	110928633	110932037	110932193	0.0018403	0.0162601	-0.063
ENSMUSG00000019769	Syne1	10	+	5246946	5247181	5248861	5249056	5244116	5244211	5259747	5259873	0.00185215	0.0163479	-0.061
ENSMUSG00000038623	Tm6sf1	7	+	89018617	89018722	89020609	89020702	89016254	89016376	89020860	89020980	0.00185589	0.016364	-0.065
ENSMUSG00000035901	Dennd5a	7	-	117042557	117042676	117043237	117043383	117042021	117042203	117044573	117044695	0.00186362	0.0164153	-0.067
ENSMUSG00000030279	5730419I09Rik	6	-	143029852	143029948	143031682	143031854	143028388	143028544	143039118	143039205	0.00186931	0.0164484	0.086
ENSMUSG00000093596	Atxn3	12	-	103175546	103175679	103180326	103180414	103172457	103172624	103183609	103183676	0.0018829	0.016551	-0.115
ENSMUSG00000058818	Lilrb3	7	-	3665421	3665474	3665698	3665736	3664509	3664665	3665810	3665886	0.00189537	0.0166434	0.053
ENSMUSG00000028668	Tceb3	4	-	135563026	135563138	135563694	135563875	135562085	135562264	135564960	135565058	0.00191443	0.0167897	-0.102
ENSMUSG00000029482	Aacs	5	+	125964906	125965027	125970152	125970266	125963199	125963303	125975276	125975374	0.00191596	0.0167897	-0.165
ENSMUSG00000028771	Ptpn12	5	-	20499047	20499116	20503600	20504574	20498526	20498594	20507089	20507175	0.00192175	0.0168231	0.093
ENSMUSG00000028859	Csf3r	4	+	125716749	125716896	125719903	125719994	125715271	125715373	125720147	125720229	0.0019326	0.0169008	0.071
ENSMUSG00000006673	Qrich1	9	+	108458292	108458401	108458738	108458890	108447193	108447308	108459288	108459379	0.00193711	0.016923	0.084
ENSMUSG00000053414	Hunk	16	+	90481494	90481578	90488103	90488151	90476064	90476227	90493657	90493838	0.00195215	0.0170369	-0.214
ENSMUSG00000035781	C030046I01Rik	10	-	79375393	79375514	79376301	79376456	79375140	79375226	79379567	79379751	0.00196889	0.0171655	-0.073
ENSMUSG00000029823	Luc7l2	6	+	38515654	38515722	38518846	38518917	38509203	38509304	38520509	38520604	0.00197713	0.0172059	-0.18
ENSMUSG00000030619	Eed	7	-	97120049	97120115	97120740	97120833	97118815	97118941	97125406	97125559	0.00197756	0.0172059	-0.1
ENSMUSG00000054843	Atrnl1	19	+	57852373	57852435	57871914	57871993	57829950	57830108	58010086	58010194	0.00198228	0.0172295	-0.157
ENSMUSG00000052087	Rgs14	13	+	55479367	55479389	55479580	55479759	55471092	55471297	55480062	55480155	0.00199305	0.0173055	0.06
ENSMUSG00000055782	Abcd2	15	-	91013111	91013233	91019265	91019446	91009506	91009672	91021100	91022238	0.00199859	0.0173184	0.069
ENSMUSG00000038671	Arfrp1	2	-	181095705	181096177	181098718	181098801	181094343	181094444	181099015	181099103	0.00199718	0.0173184	-0.127
ENSMUSG00000035021	Baz1a	12	-	56024371	56024467	56028550	56028611	56024078	56024251	56030513	56030652	0.00201142	0.0174119	0.072
ENSMUSG00000030269	Mtmr14	6	+	113220515	113220695	113227783	113227939	113219494	113219553	113230596	113231386	0.00201538	0.0174285	0.098
ENSMUSG00000042333	Tnfrsf14	4	-	154300707	154300833	154301247	154301356	154299371	154299527	154302086	154302186	0.00202136	0.0174626	-0.071
ENSMUSG00000037572	Wdhd1	14	-	47871592	47871707	47875778	47875935	47870434	47870566	47878195	47878333	0.00204062	0.0176111	0.09
ENSMUSG00000029253	Cenpc1	5	-	86463255	86463535	86464440	86464614	86462589	86462736	86466336	86466938	0.0020465	0.0176263	0.076
ENSMUSG00000030452	Nipa2	7	-	63198349	63198406	63199850	63200079	63192941	63193032	63216821	63216942	0.00204594	0.0176263	-0.17
ENSMUSG00000038346	Zfp384	6	+	124974050	124974288	124980815	124981040	124973696	124973767	124983257	124983336	0.00206171	0.0176274	-0.115
ENSMUSG00000066026	Dhrs3	4	+	144509743	144509982	144513808	144513934	144509287	144509407	144517037	144517548	0.00206484	0.0176274	0.086
ENSMUSG00000001741	Il16	7	-	90797224	90797326	90799390	90799559	90794811	90795070	90800388	90801472	0.00205269	0.0176274	-0.062
ENSMUSG00000020463	Smek2	11	+	29111606	29111791	29113593	29113796	29111115	29111255	29118455	29118556	0.00205906	0.0176274	-0.092
ENSMUSG00000036908	Unc93b1	19	+	3943528	3943711	3944022	3944296	3942693	3942818	3947006	3947125	0.0020647	0.0176274	0.065
ENSMUSG00000036893	Ehmt1	2	-	24732974	24733146	24739665	24740222	24719291	24719428	24742522	24742589	0.00206464	0.0176274	0.111
ENSMUSG00000025403	Shmt2	10	-	126957393	126957473	126957973	126958171	126957026	126957227	126959343	126959491	0.00205842	0.0176274	-0.095
ENSMUSG00000004880	Lbr	1	-	183751566	183751758	183755752	183755807	183750804	183750908	183758842	183759039	0.00206677	0.0176274	-0.074
ENSMUSG00000055670	Zzef1	11	+	72694072	72694192	72697843	72697973	72690057	72690222	72700135	72700274	0.0020638	0.0176274	-0.108
ENSMUSG00000034652	Cd300a	11	+	114755971	114756092	114759035	114759133	114754551	114754908	114760658	114760696	0.00206726	0.0176274	-0.038
ENSMUSG00000020454	Eif4enif1	11	+	3136216	3136356	3139403	3139488	3135583	3135663	3140897	3141030	0.00206967	0.0176304	-0.104
ENSMUSG00000022946	Dopey2	16	+	93806579	93806716	93807457	93807510	93803706	93803835	93808062	93808224	0.00207948	0.0176963	-0.105
ENSMUSG00000032413	Rasa2	9	-	96480905	96480978	96483161	96483245	96477891	96477968	96492368	96492445	0.0020942	0.0178039	0.127
ENSMUSG00000026867	Gapvd1	2	-	34560155	34560233	34561539	34561659	34559685	34560050	34562217	34562352	0.00209717	0.0178114	-0.073
ENSMUSG00000033004	Mycbp2	14	-	103651625	103651743	103659412	103659494	103647578	103647783	103661918	103662038	0.00211973	0.017985	-0.081
ENSMUSG00000020143	Dock2	11	-	34414427	34414536	34501009	34501144	34403343	34403414	34501954	34502055	0.00212894	0.0180453	-0.063
ENSMUSG00000026074	Map4k4	1	+	40070950	40071068	40071371	40071542	40068494	40068686	40073954	40074098	0.00214471	0.018161	-0.07
ENSMUSG00000015937	H2afy	13	-	56184480	56184655	56191118	56191218	56174979	56175753	56197484	56197595	0.00215911	0.0182648	-0.071
ENSMUSG00000014349	Ube2z	11	-	95919629	95919741	95922250	95922438	95917151	95917264	95924308	95924381	0.00216926	0.0183325	0.08
ENSMUSG00000049878	Rlf	4	-	120843222	120843425	120855210	120855343	120831796	120831933	120860819	120860901	0.00217477	0.0183609	-0.064
ENSMUSG00000025220	Mgea5	19	-	45841883	45842497	45844540	45844699	45839939	45840114	45846171	45846456	0.00219044	0.0184276	-0.101
ENSMUSG00000029922	Mkrn1	6	-	39351208	39351423	39354646	39354873	39350393	39350504	39355729	39355959	0.0021913	0.0184276	0.076
ENSMUSG00000005899	Smpd4	16	+	17623997	17624084	17629161	17629291	17621579	17621618	17632078	17632150	0.00219019	0.0184276	0.106
ENSMUSG00000039298	Cdk5rap2	4	-	70010177	70010279	70013702	70013822	69978460	69978631	70014643	70014685	0.00218998	0.0184276	0.145
ENSMUSG00000020901	Pik3r5	11	+	68288904	68289005	68289806	68289875	68287296	68287412	68290945	68291084	0.00219569	0.0184464	0.072
ENSMUSG00000074785	Plxnc1	10	-	94329544	94329632	94333608	94333753	94327564	94327667	94345151	94345266	0.00220797	0.0185314	0.083
ENSMUSG00000005102	Eif2ak4	2	+	118230782	118230885	118236618	118236699	118226270	118226383	118238670	118238819	0.00222198	0.0186278	0.148
ENSMUSG00000025894	Aasdhppt	9	-	4303093	4303215	4308693	4308919	4302469	4302631	4309253	4309494	0.00222383	0.0186278	0.095
ENSMUSG00000019920	Lims1	10	+	57876720	57876813	57881146	57881222	57872800	57872950	57884201	57884326	0.00222802	0.0186447	0.022
ENSMUSG00000060131	Atp8b4	2	-	126204448	126204564	126209396	126209585	126201401	126201566	126214976	126215142	0.00224478	0.0187482	-0.063
ENSMUSG00000048120	Entpd1	19	+	40785652	40785780	40797576	40797727	40734259	40734390	40799414	40799574	0.00224303	0.0187482	-0.085
ENSMUSG00000006304	Arpc2	1	+	74309032	74309159	74310316	74310417	74302531	74302625	74310926	74311027	0.00225925	0.0188506	0.108
ENSMUSG00000030101	Sumf1	6	-	108068613	108068673	108094584	108094698	108057021	108058580	108102220	108102335	0.00227064	0.0189271	-0.107
ENSMUSG00000026626	Ppp2r5a	1	-	193192519	193192621	193196348	193196545	193186127	193186220	193220114	193220286	0.00229749	0.0191323	0.056
ENSMUSG00000031731	Ap1g1	8	+	112326846	112327050	112342817	112342942	112302453	112302862	112350493	112350635	0.00230136	0.0191459	0.106
ENSMUSG00000059669	Taf1b	12	+	25194318	25194414	25199649	25199800	25189811	25189899	25201723	25201874	0.00230596	0.0191655	-0.088
ENSMUSG00000047804	Akap10	11	-	61703739	61703849	61706881	61707055	61700201	61700284	61710149	61710294	0.00233769	0.0193914	-0.081
ENSMUSG00000046876	Atxn1	13	-	45890877	45891006	46051823	46051944	45830483	45830547	46060183	46060326	0.00233669	0.0193914	0.152
ENSMUSG00000035933	Cog5	12	+	32518046	32518251	32524619	32524719	32504989	32505071	32554283	32554394	0.0023461	0.0194423	-0.13
ENSMUSG00000017146	Brca1	11	-	101369263	101369544	101371234	101371413	101366630	101366718	101374033	101374163	0.00235998	0.0195384	-0.127
ENSMUSG00000026116	Tmem131	1	-	36882273	36882384	36883855	36884026	36882056	36882191	36884106	36884260	0.00236327	0.0195467	0.069
ENSMUSG00000020166	Cnot2	10	-	115954372	115954439	115964882	115965005	115941090	115941170	115986088	115986231	0.00236896	0.0195749	0.093
ENSMUSG00000034006	Pqlc1	18	+	80460158	80460292	80480014	80480231	80453520	80453857	80488314	80489455	0.00237886	0.0196377	0.074
ENSMUSG00000036948	BC037034	5	-	138702062	138702217	138702780	138702944	138701741	138701935	138703029	138703112	0.00239635	0.019763	0.056
ENSMUSG00000023805	Synj2	17	+	6033814	6033923	6035410	6035559	6032696	6032809	6037383	6039341	0.00239916	0.019767	-0.267
ENSMUSG00000028173	Wls	3	+	159535872	159536145	159560294	159560419	159502700	159503011	159564345	159564507	0.00240813	0.0198218	0.07
ENSMUSG00000024236	Svil	18	+	5073878	5074002	5082780	5082928	5064468	5064688	5086532	5086622	0.0024495	0.020143	-0.075
ENSMUSG00000028708	Mknk1	4	+	115520824	115520967	115529636	115529738	115511802	115511886	115532624	115532722	0.00245581	0.0201754	-0.075
ENSMUSG00000042426	Dhx29	13	+	113725676	113725805	113730580	113730707	113723291	113723437	113731880	113732039	0.00246064	0.0201957	-0.12
ENSMUSG00000030142	Clec4e	6	-	123236225	123236377	123236449	123236536	123235486	123235602	123238911	123239007	0.00249155	0.0204297	0.071
ENSMUSG00000019916	P4ha1	10	+	58817087	58817158	58818097	58818168	58814830	58815007	58824608	58824708	0.00250344	0.0205076	-0.197
ENSMUSG00000022952	Runx1	16	-	92689220	92689377	92695728	92695982	92668952	92669057	92825833	92825949	0.00255222	0.0208871	0.105
ENSMUSG00000018347	Zkscan6	11	+	65629419	65629627	65629990	65630082	65627866	65628353	65635431	65635516	0.00256636	0.0209828	0.107
ENSMUSG00000026987	Baz2b	2	-	59816599	59816764	59821838	59822027	59800077	59800687	59839562	59839613	0.00257539	0.0210364	0.108
ENSMUSG00000060470	Gpr97	8	+	97560725	97560838	97563308	97563589	97560499	97560591	97563749	97563843	0.00259571	0.0211821	0.065
ENSMUSG00000022515	Anks3	16	-	4947653	4947763	4948230	4948368	4947269	4947437	4950705	4950861	0.00260166	0.0212105	0.111
ENSMUSG00000030786	Itgam	7	+	135258632	135258708	135259281	135259389	135258249	135258333	135259531	135259615	0.00261187	0.0212734	-0.068
ENSMUSG00000004668	Abca13	11	+	9158463	9158594	9162006	9162140	9156172	9156336	9167459	9167624	0.00262547	0.0213639	0.062
ENSMUSG00000028957	Per3	4	-	150399180	150399309	150400221	150400327	150398518	150398648	150402857	150403014	0.00263719	0.0213944	-0.288
ENSMUSG00000000290	Itgb2	10	+	77020696	77020884	77022894	77023117	77020134	77020275	77023757	77023960	0.0026322	0.0213944	-0.058
ENSMUSG00000037921	Ddx60	8	+	64452831	64452990	64454555	64454705	64450951	64451118	64456680	64456800	0.00263925	0.0213944	-0.13
ENSMUSG00000061313	Ddhd2	8	-	26852072	26852281	26857289	26857425	26851758	26851826	26859009	26859099	0.00263678	0.0213944	0.125
ENSMUSG00000024335	Brd2	17	-	34253142	34253280	34253852	34254156	34252612	34252751	34255550	34256845	0.00264869	0.0214303	0.067
ENSMUSG00000024789	Jak2	19	+	29362390	29362577	29365656	29365791	29360790	29360902	29369345	29369433	0.00264829	0.0214303	0.07
ENSMUSG00000024293	Esco1	18	-	10595673	10595873	10596336	10596439	10585975	10586039	10610023	10610107	0.0026745	0.0216032	0.069
ENSMUSG00000025236	Adpgk	9	+	59145332	59145558	59151295	59151358	59139414	59139673	59158034	59158155	0.00267512	0.0216032	0.069
ENSMUSG00000038773	Kdm3b	18	+	34955328	34955434	34956441	34956566	34954103	34954217	34958938	34959013	0.00268613	0.0216717	-0.079
ENSMUSG00000020694	Tlk2	11	+	105071107	105071151	105071858	105071954	105070165	105070235	105082499	105082667	0.00269372	0.0216924	-0.151
ENSMUSG00000038608	Dock10	1	-	80630774	80630864	80644787	80644907	80611866	80611949	80754900	80755128	0.00269378	0.0216924	0.071
ENSMUSG00000039242	B3galnt2	13	+	14063033	14063134	14079619	14079730	14058576	14058724	14083055	14083134	0.00270634	0.0217526	0.1
ENSMUSG00000035401	2210018M11Rik	7	-	105785770	105786030	105796314	105796414	105778640	105778917	105803253	105803362	0.00270575	0.0217526	0.111
ENSMUSG00000021686	Ap3b1	13	+	95241630	95241817	95246920	95247083	95232350	95232527	95249681	95249829	0.00272515	0.0218191	-0.102
ENSMUSG00000028107	Tars2	3	-	95550457	95550620	95551361	95551579	95549955	95550093	95551964	95552063	0.00271775	0.0218191	-0.152
ENSMUSG00000037286	Stag1	9	+	100677174	100677251	100686910	100687115	100638396	100638561	100697122	100697274	0.0027253	0.0218191	-0.043
ENSMUSG00000020212	Mdm1	10	+	117579905	117580020	117583650	117584027	117578842	117579018	117587844	117588012	0.00272558	0.0218191	0.114
ENSMUSG00000035762	Tmem161b	13	+	84431983	84432158	84432985	84433082	84426289	84426403	84434207	84435571	0.00272739	0.0218191	-0.154
ENSMUSG00000024989	Cep55	19	+	38145560	38145632	38146254	38146380	38144129	38144440	38147787	38148915	0.00273361	0.0218484	0.097
ENSMUSG00000039128	Cdc123	2	-	5719406	5719535	5725956	5726079	5716594	5716732	5728476	5728552	0.00273879	0.0218694	-0.064
ENSMUSG00000041720	Pi4ka	16	-	17354142	17354326	17354963	17355059	17352830	17352934	17356176	17356309	0.00274656	0.021911	0.149
ENSMUSG00000072501	Phf20l1	15	+	66462428	66462528	66464267	66464463	66461361	66461543	66468245	66468594	0.00275482	0.0219563	0.071
ENSMUSG00000032388	Spg21	9	+	65328185	65328294	65329667	65329775	65323646	65323792	65332248	65332389	0.00276416	0.0220102	-0.072
ENSMUSG00000036893	Ehmt1	2	-	24718742	24718931	24719291	24719449	24713692	24713770	24732974	24733146	0.00277054	0.0220405	0.079
ENSMUSG00000027072	Prg3	2	+	84831558	84831690	84833140	84833249	84828876	84828949	84833864	84833944	0.00277873	0.0220851	-0.148
ENSMUSG00000033808	Tmem87a	2	-	120199646	120199715	120200223	120200295	120197259	120197368	120201154	120201248	0.00279361	0.022162	0.101
ENSMUSG00000032952	Ap4b1	3	+	103622726	103622830	103624176	103624384	103621682	103621766	103624600	103624882	0.0027926	0.022162	-0.115
ENSMUSG00000026743	Mllt10	2	+	18031408	18031518	18043871	18043975	17992751	17992831	18045345	18045439	0.00279619	0.022162	-0.05
ENSMUSG00000026094	Stk17b	1	-	53828453	53828666	53833360	53833523	53822764	53822909	53841917	53842068	0.00280666	0.0222244	-0.041
ENSMUSG00000014355	Anapc1	2	-	128505844	128505945	128506129	128506181	128505255	128505338	128510237	128510399	0.00280954	0.0222266	0.064
ENSMUSG00000052299	Ltn1	16	-	87380911	87381106	87381706	87381927	87379920	87380088	87382859	87383031	0.00282259	0.0223092	-0.095
ENSMUSG00000019769	Syne1	10	+	5023780	5023960	5028047	5028198	5022143	5022772	5028566	5028725	0.00283139	0.022358	0.061
ENSMUSG00000026222	Sp100	1	+	87559047	87559216	87560100	87560172	87556277	87556437	87561853	87561919	0.00283968	0.0224028	0.073
ENSMUSG00000027346	Gpcpd1	2	-	132361097	132361234	132362420	132362486	132360433	132360569	132363817	132363879	0.00284666	0.0224372	-0.057
ENSMUSG00000042870	Tom1	8	+	77571891	77571976	77574088	77574167	77557584	77557726	77575406	77575556	0.0028565	0.0224638	-0.079
ENSMUSG00000028822	Tmem50a	4	-	134459564	134459657	134461258	134461326	134456614	134456675	134465527	134465640	0.00286056	0.0224638	-0.056
ENSMUSG00000029422	Rsrc2	5	-	124180463	124180553	124181045	124181278	124178438	124179365	124183564	124183644	0.00285685	0.0224638	0.101
ENSMUSG00000028874	Fgr	4	+	132544597	132544696	132550561	132550665	132543103	132543206	132550832	132550982	0.00285867	0.0224638	-0.083
ENSMUSG00000035064	Eef2k	7	+	128030099	128030301	128031372	128031440	128029323	128029451	128032703	128032781	0.00287421	0.0225503	0.091
ENSMUSG00000028577	Plaa	4	-	94254177	94254278	94256571	94256765	94253971	94254092	94269567	94269935	0.00288085	0.0225624	0.109
ENSMUSG00000033382	Trappc8	18	-	21013445	21013577	21018933	21019039	21011130	21011355	21021395	21021496	0.00288103	0.0225624	0.078
ENSMUSG00000023764	Sfi1	11	-	3087242	3087413	3088943	3089059	3086067	3086139	3093362	3093466	0.00289209	0.0226282	-0.155
ENSMUSG00000030924	2610020H08Rik	7	+	126987772	126987960	126988896	126989015	126987361	126987578	126992245	126992457	0.00292157	0.022838	0.211
ENSMUSG00000030703	Gdpd3	7	+	133911080	133911199	133912083	133912217	133910904	133910950	133914501	133914561	0.00292677	0.0228577	-0.075
ENSMUSG00000019951	Uhrf1bp1l	10	+	89238683	89238775	89242579	89242769	89236824	89236863	89243871	89244012	0.00293427	0.0228954	0.069
ENSMUSG00000041781	Cpsf2	12	+	103223430	103223560	103225467	103225583	103221629	103221735	103226842	103227030	0.0029426	0.0229215	-0.068
ENSMUSG00000031389	Arhgap4	X	-	71150989	71151202	71151767	71151930	71149918	71150047	71152007	71152215	0.00294299	0.0229215	0.067
ENSMUSG00000007411	Mark3	12	+	112867172	112867326	112871827	112872045	112866400	112866513	112878147	112878251	0.00295747	0.0230133	0.082
ENSMUSG00000028059	Arhgef2	3	+	88442192	88442269	88443244	88443414	88439776	88440025	88444204	88444272	0.00299416	0.0232776	-0.06
ENSMUSG00000043411	Usp48	4	+	137190812	137190923	137192848	137192902	137189257	137189380	137193674	137193805	0.00299689	0.0232777	0.165
ENSMUSG00000026727	Rsu1	2	-	13145931	13146052	13163371	13163422	13138815	13138898	13192537	13192649	0.00300807	0.0233433	0.021
ENSMUSG00000061613	U2af1	17	-	31788590	31788657	31789446	31789513	31785789	31785839	31791923	31792011	0.00301984	0.0233921	0.05
ENSMUSG00000055024	Ep300	15	+	81431337	81431975	81438626	81438803	81416643	81417152	81440784	81441046	0.00301785	0.0233921	-0.066
ENSMUSG00000021147	Wdr37	13	-	8819656	8819791	8834542	8834684	8802240	8805192	8836028	8836269	0.00302934	0.0234445	-0.073
ENSMUSG00000002413	Braf	6	-	39564130	39564284	39565659	39565794	39553235	39560403	39573577	39573709	0.00303556	0.0234713	-0.08
ENSMUSG00000019726	Lyst	13	+	13779885	13780077	13788876	13789055	13776224	13776368	13790593	13790800	0.00306761	0.0236549	0.061
ENSMUSG00000027474	BC020535	2	+	152900507	152900643	152902136	152902200	152897493	152897948	152904217	152904347	0.00306753	0.0236549	-0.244
ENSMUSG00000006398	Cdc20	4	-	118107355	118107481	118108077	118108306	118106085	118106203	118108381	118108476	0.00306683	0.0236549	-0.072
ENSMUSG00000034951	Cog7	7	-	129087291	129087408	129093258	129093413	129080467	129080654	129094676	129094804	0.00307841	0.0237168	0.088
ENSMUSG00000041459	Tardbp	4	-	147994700	147994841	147996057	147996221	147993292	147993463	147999233	147999471	0.00310868	0.0239285	0.062
ENSMUSG00000020859	Spag9	11	+	93953651	93953741	93954128	93954296	93953077	93953207	93954800	93954972	0.00313076	0.0240767	0.071
ENSMUSG00000038527	C1rl	6	+	124456909	124457011	124457107	124457182	124455248	124455438	124458365	124460661	0.00314015	0.0241272	-0.078
ENSMUSG00000026918	Brd3	2	-	27317940	27318088	27318974	27319112	27317048	27317263	27319408	27319636	0.00318906	0.024481	-0.085
ENSMUSG00000020275	Rel	11	-	23656898	23657047	23661012	23661155	23653216	23653308	23670679	23670970	0.00320876	0.024588	0.138
ENSMUSG00000062157	Il28ra	4	+	135259624	135259784	135260083	135260214	135257142	135257285	135260967	135264096	0.00320621	0.024588	-0.081
ENSMUSG00000030279	5730419I09Rik	6	-	142998644	142998759	143015575	143015661	142995562	142995658	143021062	143021214	0.00321401	0.0246062	-0.122
ENSMUSG00000026357	Rgs18	1	-	146603052	146603219	146620650	146620712	146599812	146601199	146621696	146621798	0.00322325	0.0246195	0.067
ENSMUSG00000038344	Txlng	X	-	159224548	159225610	159228543	159228738	159222253	159222346	159235571	159235742	0.0032244	0.0246195	0.056
ENSMUSG00000064138	Fam172a	13	+	77901098	77901199	77964583	77964649	77898688	77898790	77973770	77973962	0.00322185	0.0246195	-0.081
ENSMUSG00000038241	Cep250	2	+	155812730	155812852	155814047	155814168	155811554	155811897	155815234	155815356	0.00325348	0.0248194	0.1
ENSMUSG00000028066	Pmf1	3	-	88199826	88200022	88203056	88203157	88198060	88198492	88203632	88203738	0.00325902	0.0248395	-0.125
ENSMUSG00000039041	Adrm1	2	+	179907560	179907677	179908614	179908738	179906738	179906952	179909013	179909100	0.00330845	0.0251937	-0.066
ENSMUSG00000042228	Lyn	4	+	3665871	3665945	3669588	3669634	3605273	3605511	3670343	3670449	0.00332556	0.0252117	0.088
ENSMUSG00000025451	Paip1	13	+	120226775	120226961	120229565	120229678	120218966	120219136	120234543	120234655	0.00332103	0.0252117	0.087
ENSMUSG00000021819	2310021P13Rik	14	+	21531012	21531120	21531258	21531340	21530679	21530852	21531463	21531584	0.00332427	0.0252117	0.132
ENSMUSG00000027326	Casc5	2	+	118907245	118907361	118912295	118912386	118903633	118903732	118913211	118913328	0.00332551	0.0252117	-0.072
ENSMUSG00000023367	Tmem176a	6	+	48792587	48792698	48793783	48793840	48792202	48792400	48793959	48794178	0.00331641	0.0252117	0.124
ENSMUSG00000042870	Tom1	8	+	77574088	77574167	77575406	77575556	77571891	77571976	77575821	77575956	0.00333015	0.0252241	-0.087
ENSMUSG00000037487	Ubr5	15	-	37958387	37958505	37959253	37959408	37954501	37954686	37960376	37960487	0.00333335	0.025226	-0.089
ENSMUSG00000001924	Uba1	X	+	20255324	20255389	20255714	20255910	20253004	20253201	20256516	20256591	0.00335345	0.0253109	-0.046
ENSMUSG00000025702	2016-03-08	6	+	116326710	116326881	116342541	116342592	116288403	116288508	116351054	116351140	0.00335048	0.0253109	0.134
ENSMUSG00000036550	Cnot1	8	-	98281241	98281392	98283998	98284150	98279991	98280193	98284402	98284525	0.00335101	0.0253109	-0.095
ENSMUSG00000062234	Gak	5	-	109033334	109033419	109035398	109035511	109031862	109031986	109035900	109036036	0.00336789	0.0253974	-0.066
ENSMUSG00000037112	Sik2	9	-	50702062	50702186	50703448	50704066	50700905	50701494	50704748	50704840	0.00337303	0.025401	-0.213
ENSMUSG00000031278	Acsl4	X	-	138777849	138778000	138779970	138780109	138777616	138777740	138783544	138783654	0.00337432	0.025401	-0.14
ENSMUSG00000038766	Gabpb2	3	-	95007652	95007847	95008562	95008730	95004062	95004213	95010384	95010492	0.00339035	0.0254768	0.076
ENSMUSG00000036167	Pphln1	15	+	93285881	93285961	93295535	93295676	93271931	93272143	93319404	93321929	0.00338882	0.0254768	-0.058
ENSMUSG00000039275	Foxk2	11	+	121152057	121152204	121158227	121158403	121149244	121149392	121159872	121160169	0.00340013	0.0255055	-0.096
ENSMUSG00000020515	Cnot8	11	+	57926553	57926715	57927451	57927596	57924761	57924955	57928766	57928877	0.00339901	0.0255055	-0.07
ENSMUSG00000020321	Mdh1	11	-	21458464	21458554	21459194	21459308	21456789	21457571	21459701	21459878	0.00344944	0.0258527	0.066
ENSMUSG00000034390	4933407C03Rik	8	+	119978799	119978946	119979538	119979644	119977722	119977770	119980786	119980857	0.00347477	0.0260197	0.081
ENSMUSG00000038379	Ttk	9	+	83729377	83729531	83732806	83733020	83728295	83728366	83733332	83733439	0.00350539	0.026226	-0.093
ENSMUSG00000037112	Sik2	9	-	50703448	50704066	50704748	50704840	50702062	50702186	50705477	50705588	0.00351555	0.026256	-0.105
ENSMUSG00000020340	Cyfip2	11	-	46086110	46086202	46088139	46088244	46084053	46084171	46090280	46090409	0.00351273	0.026256	0.056
ENSMUSG00000072082	Ccnf	17	-	24368255	24368436	24368729	24368853	24367260	24367348	24371314	24371479	0.00352255	0.0262853	-0.077
ENSMUSG00000024991	Eif3a	19	-	60857256	60857420	60857787	60857924	60855260	60855460	60858070	60858261	0.00353838	0.0263804	-0.07
ENSMUSG00000006731	B4galnt1	10	+	126606799	126606898	126607033	126607224	126604756	126604937	126607646	126607787	0.00354933	0.0264389	0.079
ENSMUSG00000036273	Lrrk2	15	+	91617396	91617557	91626427	91626598	91610249	91610440	91627852	91627953	0.00356328	0.0265198	0.065
ENSMUSG00000028649	Macf1	4	-	123074336	123074663	123074990	123075150	123073155	123073240	123076585	123076752	0.00357678	0.026597	0.063
ENSMUSG00000020454	Eif4enif1	11	+	3133990	3134062	3135583	3135663	3129871	3130104	3136216	3136356	0.00358587	0.0266183	0.139
ENSMUSG00000026767	Fam188a	2	-	12322651	12322703	12325624	12325795	12321649	12321764	12327486	12327547	0.00358541	0.0266183	0.234
ENSMUSG00000030978	Rrm1	7	+	109614231	109614327	109615391	109615580	109612159	109612295	109616808	109618285	0.00362927	0.0268938	0.096
ENSMUSG00000027326	Casc5	2	+	118902671	118902739	118903633	118903732	118901967	118902106	118907245	118907361	0.00362761	0.0268938	0.108
ENSMUSG00000030850	Ate1	7	-	137647235	137647364	137648207	137648336	137625196	137625229	137650995	137651213	0.0036381	0.0269358	-0.077
ENSMUSG00000028028	Alpk1	3	-	127387259	127387355	127398471	127398670	127386425	127386530	127427292	127427447	0.00364416	0.0269573	0.112
ENSMUSG00000078671	Chd2	7	-	80660611	80660698	80664362	80664594	80658975	80659037	80685657	80685790	0.00365291	0.0269987	0.106
ENSMUSG00000020361	Hspa4	11	-	53102525	53102666	53105758	53105816	53100354	53100477	53113561	53113959	0.00365773	0.0270109	0.07
ENSMUSG00000026349	Ccnt2	1	+	129691831	129691894	129694417	129694463	129689934	129689995	129695966	129696130	0.00367932	0.0271469	0.168
ENSMUSG00000059288	Cdyl	13	+	35955067	35955278	35963446	35963590	35949944	35950117	35964380	35965933	0.00369091	0.0272089	-0.106
ENSMUSG00000055239	Kcmf1	6	-	72808767	72808907	72811751	72811919	72800376	72800478	72849607	72849973	0.0037129	0.0273474	0.061
ENSMUSG00000029625	Cpsf4	5	+	145934175	145934328	145936425	145936521	145931383	145931434	145936979	145937073	0.00374093	0.0275301	-0.095
ENSMUSG00000027550	Lrrcc1	3	+	14545495	14545692	14547246	14547394	14539910	14540114	14548107	14548256	0.003747	0.0275511	-0.171
ENSMUSG00000020803	Txndc17	11	+	72021754	72021836	72022231	72022307	72021048	72021270	72022916	72023517	0.00375445	0.0275822	0.076
ENSMUSG00000031592	Pcm1	8	+	42389340	42389505	42394873	42395046	42378811	42379170	42395362	42395494	0.00376853	0.0276618	0.127
ENSMUSG00000036944	Tmem71	15	-	66373134	66373320	66383514	66383663	66370358	66370434	66386592	66386805	0.00381534	0.0279813	-0.101
ENSMUSG00000024921	Smarca2	19	+	26826313	26826531	26845997	26846099	26795218	26795437	26848662	26848795	0.00382587	0.0280345	0.077
ENSMUSG00000038943	Prc1	7	+	87445186	87445319	87445922	87446045	87439335	87439477	87449246	87449480	0.00383846	0.0280651	0.07
ENSMUSG00000064147	Rab44	17	+	29281433	29281515	29282885	29282987	29276059	29277495	29284292	29284369	0.0038399	0.0280651	-0.041
ENSMUSG00000033382	Trappc8	18	-	20979378	20979524	20983467	20983569	20977724	20977814	20986969	20987149	0.00383614	0.0280651	0.124
ENSMUSG00000021969	Zdhhc20	14	-	58484357	58484478	58492729	58492833	58477376	58477446	58497269	58497296	0.00384649	0.0280892	-0.065
ENSMUSG00000036291	Mudeng	14	+	49700685	49700804	49703533	49703630	49700510	49700596	49705919	49707398	0.00385391	0.0281194	0.13
ENSMUSG00000040560	Wdr7	18	+	63955811	63955935	63984778	63984892	63953878	63953997	64024938	64025160	0.00386018	0.0281411	0.103
ENSMUSG00000029017	Pmpcb	5	+	21248575	21248774	21251795	21251908	21246302	21246432	21252795	21252939	0.00387128	0.028198	-0.116
ENSMUSG00000039294	BC017643	11	-	121088082	121088156	121088556	121088598	121087117	121087214	121089641	121089784	0.00388219	0.0282534	0.104
ENSMUSG00000026581	Sell	1	+	165996340	165996448	165996741	165996927	165995432	165995819	165999003	165999189	0.00389637	0.0283324	-0.078
ENSMUSG00000022855	Senp2	16	+	22032176	22032237	22036542	22036719	22028613	22028665	22038609	22038741	0.00391741	0.028437	0.078
ENSMUSG00000025184	D19Ertd386e	19	+	42656409	42656480	42657314	42657410	42650515	42650691	42657892	42658033	0.0039169	0.028437	-0.114
ENSMUSG00000018501	Ncor1	11	-	62140607	62140748	62142942	62143154	62138988	62139131	62143477	62143641	0.00393385	0.0285321	-0.09
ENSMUSG00000022779	Top3b	16	+	16882593	16882790	16884331	16884445	16880696	16880771	16885927	16886018	0.00397948	0.0288385	0.102
ENSMUSG00000002963	Pnkp	7	+	52115257	52115315	52115446	52115554	52113822	52114119	52115729	52115801	0.00398292	0.0288391	-0.055
ENSMUSG00000019841	Rev3l	10	+	39526640	39526789	39533776	39533896	39526467	39526552	39536947	39537185	0.00400577	0.0289518	-0.133
ENSMUSG00000039458	Mtmr12	15	+	12174738	12174868	12181107	12181183	12167683	12167774	12187381	12187488	0.00400798	0.0289518	0.081
ENSMUSG00000023845	Lnpep	17	-	17708589	17708710	17710910	17711042	17707837	17707992	17712212	17712351	0.00400866	0.0289518	-0.062
ENSMUSG00000014867	Surf4	2	-	26780472	26780516	26781127	26781204	26779864	26780051	26782288	26782475	0.00401508	0.0289737	0.074
ENSMUSG00000020530	Ggnbp2	11	-	84675739	84675820	84683378	84683574	84674046	84674300	84684106	84684291	0.00404021	0.0291059	0.043
ENSMUSG00000025132	Arhgdia	11	-	120440829	120440893	120440981	120441058	120439422	120440744	120441280	120441364	0.00403981	0.0291059	-0.054
ENSMUSG00000013160	Atp6v0d1	8	-	108054714	108054893	108063220	108063392	108053073	108053153	108089682	108089947	0.00412753	0.0297099	0.058
ENSMUSG00000022020	Naa16	14	-	79759262	79759335	79768884	79768991	79756173	79756343	79769808	79769904	0.00413855	0.0297641	0.171
ENSMUSG00000027951	Adar	3	+	89538763	89540195	89541911	89542095	89534669	89534760	89543091	89543240	0.00414469	0.0297832	-0.072
ENSMUSG00000028426	Rad23b	4	+	55393860	55393988	55396458	55396586	55391105	55391161	55398281	55398473	0.0041588	0.0298458	0.071
ENSMUSG00000072501	Phf20l1	15	+	66428920	66429009	66435588	66435802	66426676	66426761	66436341	66436467	0.00416039	0.0298458	-0.064
ENSMUSG00000022109	Med4	14	+	73915096	73915154	73916442	73916529	73913611	73913782	73917013	73917145	0.00417061	0.029894	-0.141
ENSMUSG00000005362	Crbn	6	-	106740825	106740985	106744181	106744331	106734410	106734473	106744988	106745191	0.00419723	0.0300596	-0.079
ENSMUSG00000039841	Zfp800	6	-	28197140	28197284	28206430	28206526	28192976	28194663	28210717	28210836	0.00423341	0.0302933	0.1
ENSMUSG00000035266	Helq	5	-	101195706	101195820	101197300	101197474	101193959	101194094	101199416	101199515	0.00425417	0.0303683	0.237
ENSMUSG00000020166	Cnot2	10	-	115954372	115954439	115964882	115965005	115936424	115936522	115986088	115986231	0.00424981	0.0303683	0.083
ENSMUSG00000005686	Ampd3	7	+	117949477	117949598	117951293	117951467	117948338	117948502	117953309	117953420	0.00425454	0.0303683	0.091
ENSMUSG00000056724	Nbeal2	9	-	110531619	110531744	110532073	110532169	110531381	110531522	110532273	110532590	0.00427618	0.0303958	-0.066
ENSMUSG00000020778	2310004N24Rik	11	+	116066158	116066293	116066924	116067082	116060168	116060297	116076152	116076632	0.00427824	0.0303958	-0.087
ENSMUSG00000018501	Ncor1	11	-	62140607	62140751	62142942	62143154	62138988	62139131	62143477	62143641	0.0042721	0.0303958	-0.089
ENSMUSG00000039041	Adrm1	2	+	179908614	179908738	179909013	179909100	179907560	179907677	179909569	179909651	0.00426846	0.0303958	-0.078
ENSMUSG00000031153	Gripap1	X	+	7371385	7371412	7372117	7372225	7369401	7369463	7376415	7376554	0.00427376	0.0303958	0.132
ENSMUSG00000027778	Ift80	3	-	68702406	68702530	68718533	68718706	68696446	68698103	68718815	68718905	0.00427975	0.0303958	0.166
ENSMUSG00000032322	Pstpip1	9	+	55970565	55970628	55971068	55971167	55968353	55968460	55971554	55971600	0.0042898	0.0304419	-0.067
ENSMUSG00000048440	Cyp4f16	17	+	32687447	32687512	32687676	32687759	32687197	32687331	32688000	32688221	0.00430995	0.0305595	0.147
ENSMUSG00000029836	Cbx3	6	+	51421814	51421867	51425229	51425372	51420528	51420738	51428436	51428599	0.00432262	0.030615	-0.041
ENSMUSG00000028864	Hgf	5	+	16103952	16104080	16110605	16110739	16099661	16099836	16115923	16115962	0.00432494	0.030615	-0.081
ENSMUSG00000024875	Yif1a	19	+	5091540	5091696	5092128	5092222	5091367	5091425	5092301	5092856	0.0043345	0.0306573	0.09
ENSMUSG00000019769	Syne1	10	+	5262561	5262717	5270593	5270752	5259747	5259873	5274337	5274504	0.00433914	0.0306647	0.081
ENSMUSG00000028771	Ptpn12	5	-	20517502	20517562	20520511	20520583	20515259	20515402	20521528	20521567	0.00434654	0.0306916	0.063
ENSMUSG00000005610	Eif4g2	7	-	118219793	118219907	118220209	118220370	118219100	118219226	118220451	118220590	0.00435418	0.0307201	-0.056
ENSMUSG00000026087	Mrpl30	1	+	37949787	37949868	37950783	37950860	37947321	37947429	37952174	37952255	0.00437196	0.0308201	0.094
ENSMUSG00000038056	Mll3	5	-	24880307	24880385	24881159	24881273	24878583	24879287	24881693	24881845	0.00438676	0.030899	0.072
ENSMUSG00000052212	Cd177	7	-	25539291	25539417	25541168	25541354	25537281	25537416	25541600	25541741	0.0044092	0.0310059	-0.062
ENSMUSG00000040928	S100pbp	4	-	128855484	128855576	128857432	128857515	128832668	128832753	128858985	128859774	0.00440849	0.0310059	-0.22
ENSMUSG00000030468	Siglecg	7	+	50665878	50665926	50666931	50667189	50664612	50664891	50667259	50667544	0.00441551	0.0310248	-0.159
ENSMUSG00000042410	Agps	2	+	75729848	75729925	75732101	75732214	75726172	75726224	75738238	75738308	0.00442538	0.0310431	-0.083
ENSMUSG00000020719	Ddx5	11	-	106647380	106647446	106647539	106647673	106646708	106646850	106647761	106647858	0.0044226	0.0310431	-0.056
ENSMUSG00000051506	Wdfy4	14	-	33784763	33784948	33786721	33786872	33784008	33784167	33787340	33787553	0.00444169	0.031112	-0.074
ENSMUSG00000021519	Mterfd1	13	-	67017961	67018109	67023691	67023881	67017548	67017620	67029105	67029223	0.00444388	0.031112	0.101
ENSMUSG00000052406	Rexo4	2	-	26813998	26814087	26815743	26815937	26811808	26811883	26816122	26816260	0.00444614	0.031112	0.132
ENSMUSG00000028163	Nfkb1	3	-	135289558	135289707	135318463	135318562	135281767	135281931	135321991	135322029	0.0044567	0.0311604	-0.059
ENSMUSG00000021361	Tmem14c	13	+	41113074	41113151	41113724	41113826	41111618	41111767	41116487	41116575	0.00447147	0.0312381	-0.041
ENSMUSG00000059288	Cdyl	13	+	35948531	35948788	35949944	35950117	35907777	35908444	35955067	35955278	0.00447683	0.0312501	0.114
ENSMUSG00000015340	Cybb	X	-	9019658	9019805	9021673	9021836	9017020	9017145	9023818	9024072	0.0044865	0.031292	0.055
ENSMUSG00000006471	Ndor1	2	-	25105799	25105898	25107240	25107338	25105615	25105717	25110383	25110461	0.00450188	0.0313736	-0.147
ENSMUSG00000025159	Mms19	19	-	42029908	42030063	42030312	42030451	42029607	42029686	42030998	42031076	0.00456212	0.0317675	0.107
ENSMUSG00000034088	Hdlbp	1	-	95326674	95326881	95327531	95327747	95325954	95326062	95327888	95328095	0.00459868	0.0319211	-0.079
ENSMUSG00000027550	Lrrcc1	3	+	14547246	14547394	14548107	14548256	14545495	14545692	14550250	14550455	0.00460494	0.0319211	-0.144
ENSMUSG00000014959	Gorasp2	2	+	70526442	70526529	70527239	70527359	70522036	70522160	70528714	70529800	0.00460659	0.0319211	-0.073
ENSMUSG00000038056	Mll3	5	-	24880307	24880382	24881159	24881273	24878583	24879287	24881693	24881845	0.00459027	0.0319211	0.072
ENSMUSG00000027829	Ccnl1	3	-	65755355	65755476	65759051	65759198	65754401	65754466	65760774	65760884	0.00460115	0.0319211	0.09
ENSMUSG00000060733	Ipmk	10	+	70826197	70826283	70828756	70828853	70810583	70810838	70835455	70835628	0.00460122	0.0319211	0.092
ENSMUSG00000035297	Cops4	5	+	100966316	100966487	100970555	100970671	100962530	100962681	100972857	100972942	0.00464827	0.0321838	0.089
ENSMUSG00000020017	Hal	10	+	92953843	92953910	92954554	92954592	92953659	92953732	92955197	92955323	0.00467086	0.032314	0.118
ENSMUSG00000037373	Ctbp1	5	-	33601786	33601993	33603657	33603802	33593506	33593721	33609531	33609686	0.00469138	0.0324297	-0.06
ENSMUSG00000033326	Kdm4a	4	-	117811474	117811594	117814987	117815158	117811089	117811182	117816503	117816689	0.0047136	0.0325307	-0.072
ENSMUSG00000039298	Cdk5rap2	4	-	69998374	69998593	70013702	70013822	69978460	69978631	70014643	70014685	0.00471275	0.0325307	-0.083
ENSMUSG00000001441	Npepps	11	-	97084264	97084484	97085972	97086107	97079821	97079964	97088042	97088182	0.00472259	0.0325664	0.061
ENSMUSG00000024885	Aldh3b1	19	-	3918602	3918989	3920796	3920878	3918041	3918208	3921182	3921268	0.00473858	0.0326504	0.058
ENSMUSG00000057738	Spna2	2	+	29852256	29852474	29853675	29853768	29851943	29852066	29854645	29854780	0.00475523	0.0327387	0.07
ENSMUSG00000033826	Dnahc8	17	+	30893647	30893757	30895189	30895353	30891918	30892132	30896514	30896707	0.0047915	0.0329353	-0.093
ENSMUSG00000002280	Narfl	17	+	25911990	25912086	25913910	25914054	25910720	25910832	25914269	25914402	0.00479101	0.0329353	-0.128
ENSMUSG00000035325	Sec31a	5	-	100828365	100828508	100831233	100831374	100824820	100824920	100833033	100833129	0.00480703	0.0330155	-0.067
ENSMUSG00000057672	Pkn1	8	-	86195615	86195692	86195805	86195868	86195197	86195340	86196054	86196231	0.00485527	0.03332	0.064
ENSMUSG00000045482	Trrap	5	+	145576219	145576418	145576800	145576929	145575539	145575721	145577180	145577447	0.00489705	0.0335797	-0.064
ENSMUSG00000026113	Inpp4a	1	+	37440183	37440216	37444542	37444715	37436766	37437022	37445631	37445755	0.00493016	0.0337797	0.086
ENSMUSG00000056602	Fry	5	+	151273995	151274185	151280500	151280650	151272251	151272418	151281347	151281446	0.00495386	0.0339149	0.087
ENSMUSG00000068921	Dap3	3	-	88729215	88729333	88730932	88730992	88727556	88727835	88732130	88732289	0.00496015	0.0339308	0.082
ENSMUSG00000022752	Tomm70a	16	+	57138142	57138291	57140691	57140899	57136810	57136920	57142833	57142968	0.00498141	0.0340489	-0.084
ENSMUSG00000038766	Gabpb2	3	-	94994474	94994660	95004062	95004213	94993075	94993206	95007652	95007847	0.00501298	0.0342373	-0.098
ENSMUSG00000028899	Taf12	4	+	131838708	131838960	131840958	131841036	131830289	131830402	131845229	131845344	0.00504746	0.0344453	-0.11
ENSMUSG00000030741	Spns1	7	-	133514248	133514420	133514691	133514790	133513580	133513927	133515054	133515120	0.00505236	0.0344512	-0.174
ENSMUSG00000024096	Ralbp1	17	-	66207001	66207133	66208312	66208474	66203431	66203539	66210595	66210945	0.00505776	0.0344605	0.059
ENSMUSG00000017670	Elmo2	2	-	165127440	165127491	165130399	165130478	165124119	165124242	165134412	165134564	0.0050783	0.0345729	0.076
ENSMUSG00000021952	Xpo4	14	-	58261918	58262060	58262171	58262326	58257055	58257194	58267255	58267361	0.00508494	0.0345906	0.034
ENSMUSG00000021140	Pcnx	12	+	83018651	83020367	83034517	83034702	83014372	83014462	83047917	83048008	0.00509083	0.0346031	-0.04
ENSMUSG00000040423	Rc3h1	1	+	162876664	162876797	162878437	162878556	162872658	162872859	162880352	162880465	0.00512911	0.0348356	0.07
ENSMUSG00000021893	Capn7	14	+	32162984	32163071	32165552	32165679	32160843	32161044	32167280	32167366	0.00514012	0.0348826	0.102
ENSMUSG00000058301	Upf1	8	-	72860915	72861129	72861387	72861531	72859552	72859670	72862104	72862219	0.00514434	0.0348835	0.074
ENSMUSG00000034354	Mtmr3	11	-	4397340	4397452	4398890	4399096	4392721	4392917	4404034	4404148	0.00516084	0.0349677	-0.075
ENSMUSG00000035024	Ncapd3	9	+	26852635	26852806	26853112	26853174	26852084	26852265	26853489	26853577	0.00516827	0.0349902	0.078
ENSMUSG00000021892	Sh3bp5	14	-	32192574	32192705	32200904	32201069	32190576	32190796	32224726	32224855	0.00518768	0.0350938	-0.026
ENSMUSG00000020777	Acox1	11	-	116044777	116044938	116050728	116050889	116043226	116043334	116059535	116059695	0.00522848	0.0353419	0.081
ENSMUSG00000021254	1700020O03Rik	12	+	87602565	87602645	87606131	87606199	87601526	87601703	87608093	87608133	0.00524011	0.0353645	-0.045
ENSMUSG00000037110	Ralgapa2	2	-	146160227	146160351	146166114	146166186	146159151	146159307	146167713	146168485	0.00523629	0.0353645	-0.151
ENSMUSG00000025041	Nt5c2	19	-	46978367	46978463	46998751	46998825	46973292	46973384	47025335	47025455	0.00524587	0.0353755	0.066
ENSMUSG00000021870	Slmap	14	-	27278895	27278946	27279389	27279440	27273023	27273086	27279527	27279696	0.00525793	0.0354288	0.142
ENSMUSG00000022529	Zfp263	16	+	3745776	3745957	3746421	3746495	3744231	3745512	3746770	3746894	0.00528076	0.035482	-0.091
ENSMUSG00000055204	Ankrd17	5	-	90661265	90661444	90662925	90663174	90656214	90658366	90667963	90668176	0.00529118	0.035482	-0.041
ENSMUSG00000024613	Tcof1	18	-	60999225	60999287	61002879	61003025	60998328	60998515	61005464	61005520	0.00530241	0.035482	-0.099
ENSMUSG00000022000	Zc3h13	14	+	75727350	75727951	75729480	75729584	75724219	75724411	75729875	75731066	0.00530319	0.035482	-0.103
ENSMUSG00000022124	Fbxl3	14	-	103491520	103491643	103494409	103494758	103488518	103488690	103497985	103498216	0.00527753	0.035482	0.031
ENSMUSG00000051682	Treml4	17	+	48408751	48408802	48412054	48412184	48404009	48404351	48413745	48414032	0.00527552	0.035482	-0.1
ENSMUSG00000037487	Ubr5	15	-	37954501	37954686	37958387	37958505	37952119	37952229	37959253	37959408	0.00529972	0.035482	-0.064
ENSMUSG00000059119	Nap1l4	7	-	150715322	150715462	150718213	150718285	150713070	150713216	150720190	150720322	0.00529862	0.035482	0.074
ENSMUSG00000055670	Zzef1	11	+	72657840	72657989	72662143	72662255	72656757	72656849	72664060	72664247	0.00528505	0.035482	-0.08
ENSMUSG00000026979	Psd4	2	+	24249541	24250560	24251824	24251953	24242136	24242229	24252196	24252305	0.00530913	0.0354939	0.083
ENSMUSG00000036879	Phkb	8	+	88471033	88471111	88481394	88481553	88469950	88470008	88494801	88494896	0.00532465	0.0355698	-0.084
ENSMUSG00000018654	Ikzf1	11	+	11648313	11648574	11654009	11654177	11607787	11607907	11661221	11661356	0.0053329	0.0355971	-0.059
ENSMUSG00000026395	Ptprc	1	-	140014330	140014471	140016596	140016743	140013530	140013602	140022879	140022903	0.00534436	0.0356457	-0.093
ENSMUSG00000024687	Osbp	19	+	12058393	12058639	12063694	12063790	12053358	12053490	12065090	12065272	0.00536975	0.0357593	0.103
ENSMUSG00000089872	Rps6kc1	1	-	192709212	192709306	192712527	192712643	192695470	192695830	192723329	192723450	0.00536827	0.0357593	-0.092
ENSMUSG00000023883	Phf10	17	-	15083203	15083392	15083659	15083768	15082013	15082189	15087564	15087720	0.00537497	0.0357662	-0.066
ENSMUSG00000040188	Scamp2	9	+	57429296	57429456	57430658	57430760	57428590	57428719	57434886	57435007	0.00540018	0.035906	0.061
ENSMUSG00000037646	Vps13b	15	+	35347265	35347386	35352062	35352230	35308643	35308787	35352870	35353052	0.00541322	0.0359363	-0.073
ENSMUSG00000042626	Shc1	3	+	89228111	89228165	89228687	89228814	89227618	89227738	89230436	89230468	0.00541295	0.0359363	0.119
ENSMUSG00000037174	Elf2	3	-	51098014	51098110	51103704	51103807	51070674	51070788	51111971	51112137	0.00541756	0.0359363	0.107
ENSMUSG00000026082	Rev1	1	-	38142389	38142497	38144815	38145519	38140548	38140665	38148907	38149060	0.00542157	0.0359363	0.072
ENSMUSG00000070733	Fryl	5	-	73465867	73466018	73467126	73467239	73465080	73465184	73467896	73467981	0.00543201	0.0359497	-0.082
ENSMUSG00000029505	Ep400	5	-	111137181	111137356	111140049	111140186	111136947	111137084	111148105	111148283	0.00543025	0.0359497	0.091
ENSMUSG00000022533	Atp13a3	16	-	30333844	30334013	30336275	30336348	30332284	30332472	30337587	30337684	0.00545786	0.0360928	-0.093
ENSMUSG00000079557	2016-03-02	17	-	33832981	33833191	33839957	33840153	33828963	33829098	33846689	33846917	0.00550021	0.0363448	0.065
ENSMUSG00000026335	Pam	1	-	99719512	99719566	99722413	99722614	99718228	99718565	99728031	99728085	0.00554375	0.0366042	-0.05
ENSMUSG00000074582	Arfgef2	2	+	166680404	166680513	166681906	166682090	166678754	166678894	166684762	166684874	0.00555225	0.036632	0.082
ENSMUSG00000026867	Gapvd1	2	-	34546625	34546735	34548892	34549022	34545981	34546141	34551005	34551128	0.00558115	0.0367942	0.127
ENSMUSG00000038773	Kdm3b	18	+	34958938	34959013	34963103	34963703	34956441	34956566	34967894	34969143	0.00560392	0.0369159	0.067
ENSMUSG00000028514	Usp24	4	+	106032727	106032842	106033022	106033126	106031620	106031779	106034507	106034615	0.00572255	0.0376393	0.111
ENSMUSG00000039599	Fam149b	14	+	21178976	21179138	21182484	21182672	21177245	21177362	21193551	21193676	0.00572175	0.0376393	-0.183
ENSMUSG00000040061	Plcb2	2	-	118549403	118549544	118550123	118550192	118549191	118549271	118550752	118550830	0.00573969	0.037723	-0.066
ENSMUSG00000042323	Pbrm1	14	+	31923600	31923765	31927034	31927190	31920294	31920496	31930198	31930269	0.00576221	0.0378419	-0.073
ENSMUSG00000043671	Dpy19l3	7	-	36507725	36507849	36510309	36510455	36506563	36506698	36512308	36512430	0.00576803	0.0378511	0.235
ENSMUSG00000032724	Abtb2	2	+	103523434	103523648	103540927	103541080	103518901	103519048	103542412	103542578	0.0057869	0.0379231	0.111
ENSMUSG00000000420	Galnt1	18	+	24391099	24391154	24396742	24396986	24364267	24364581	24404550	24404725	0.00578789	0.0379231	0.056
ENSMUSG00000021468	Sptlc1	13	-	53439147	53439243	53440169	53440277	53438496	53438593	53446969	53447059	0.00581222	0.0380533	-0.1
ENSMUSG00000030868	Dctn5	7	+	129278565	129278684	129281761	129281873	129276567	129277751	129287298	129287401	0.00582265	0.0380839	-0.083
ENSMUSG00000069729	Arid1b	17	+	5097573	5097732	5126913	5127024	5040579	5040774	5242827	5243071	0.00582581	0.0380839	0.097
ENSMUSG00000036503	Rnf13	3	+	57600119	57600207	57624428	57624522	57583304	57583430	57636885	57636966	0.00586043	0.038281	0.052
ENSMUSG00000024817	Uhrf2	19	+	30113553	30113787	30130724	30130984	30105002	30105421	30145732	30145951	0.00587453	0.0383214	0.085
ENSMUSG00000022914	Brwd1	16	-	96237714	96237867	96239187	96239331	96235315	96235482	96241025	96241067	0.00587559	0.0383214	0.15
ENSMUSG00000039206	Daglb	5	+	144227820	144227972	144235480	144235739	144225360	144225644	144239281	144239404	0.00588224	0.0383355	0.059
ENSMUSG00000001588	Acap1	11	-	69704365	69704485	69708101	69708159	69704090	69704144	69708787	69709041	0.00592396	0.038578	-0.031
ENSMUSG00000039191	Rbpj	5	+	54043845	54044001	54044320	54044424	54042578	54042719	54044543	54048684	0.00596171	0.0387647	-0.065
ENSMUSG00000027642	Rpn2	2	+	157120989	157121124	157123117	157123294	157119888	157119964	157125276	157125395	0.00595778	0.0387647	0.071
ENSMUSG00000018412	1700081L11Rik	11	-	104229993	104230092	104239998	104240140	104218794	104218910	104285235	104286607	0.00598089	0.0388506	0.085
ENSMUSG00000005656	Snx6	12	-	55871705	55871827	55885001	55885106	55869005	55869129	55896440	55896488	0.00598401	0.0388506	-0.029
ENSMUSG00000024193	Phf1	17	+	27073231	27073336	27073456	27073625	27073068	27073136	27073715	27073810	0.00601456	0.0390193	-0.106
ENSMUSG00000038831	Ralgps1	2	-	33014429	33014556	33023700	33023768	33002089	33002173	33027937	33028031	0.00605089	0.0392252	-0.131
ENSMUSG00000022788	Fgd4	16	-	16462093	16462152	16469796	16469935	16461686	16461833	16474319	16474476	0.00606269	0.0392372	0.1
ENSMUSG00000025473	Adam8	7	-	147173458	147173636	147173717	147173866	147173077	147173167	147174112	147174194	0.00606652	0.0392372	-0.058
ENSMUSG00000078908	Mon1b	8	+	116161640	116161985	116162434	116163254	116159849	116160169	116163586	116163734	0.00606027	0.0392372	0.075
ENSMUSG00000040506	Ambra1	2	+	91645180	91645267	91650186	91650366	91612867	91613904	91664616	91664697	0.00608416	0.0393215	-0.135
ENSMUSG00000024948	Map4k2	19	+	6343254	6343386	6343801	6343883	6343103	6343176	6343971	6344079	0.00610577	0.0394314	0.057
ENSMUSG00000091896	Ube2d2	18	+	35959763	35959869	35960927	35961021	35959605	35959683	35965171	35966826	0.0061111	0.039436	-0.05
ENSMUSG00000034566	Atp5h	11	-	115279152	115279249	115279699	115279830	115278166	115278238	115281205	115281276	0.00613162	0.0395385	0.047
ENSMUSG00000028649	Macf1	4	-	123148249	123153580	123157429	123157565	123146965	123147115	123160889	123160978	0.00616693	0.0397331	-0.06
ENSMUSG00000001729	Akt1	12	-	113895278	113895407	113895478	113895604	113894987	113895202	113895877	113895946	0.006199	0.0397331	-0.057
ENSMUSG00000064065	Ipcef1	10	+	3411265	3411354	3445777	3445971	3409381	3409440	3455865	3460745	0.00619266	0.0397331	0.064
ENSMUSG00000030047	Arhgap25	6	-	87420506	87420639	87426136	87426344	87417906	87417980	87438185	87438302	0.00618982	0.0397331	0.078
ENSMUSG00000028098	Rnf115	3	+	96558257	96558316	96561899	96561957	96531533	96531833	96579552	96579764	0.00617373	0.0397331	0.08
ENSMUSG00000049659	Aftph	11	-	20596753	20596834	20598315	20598376	20592467	20592591	20603713	20603836	0.00618056	0.0397331	0.038
ENSMUSG00000027109	Sp3	2	-	72808211	72809571	72816954	72817086	72778599	72778796	72817543	72817689	0.00619702	0.0397331	0.115
ENSMUSG00000024294	Mib1	18	+	10755501	10755685	10760801	10760946	10751820	10752025	10763186	10763320	0.00619658	0.0397331	-0.079
ENSMUSG00000059923	Grb2	11	-	115508023	115508192	115511084	115511207	115505358	115507268	115516671	115516769	0.00621311	0.0397937	-0.05
ENSMUSG00000026977	2016-03-07	2	+	60070256	60070424	60071955	60073054	60067740	60067936	60074810	60074983	0.00622976	0.0398425	0.068
ENSMUSG00000021987	Mtmr6	14	+	60895965	60896082	60898919	60899082	60884064	60884198	60900773	60900931	0.00623006	0.0398425	0.068
ENSMUSG00000022124	Fbxl3	14	-	103491520	103491643	103494553	103494758	103488518	103488690	103497985	103498192	0.00623833	0.0398656	0.031
ENSMUSG00000062054	Iah1	12	+	21325630	21325792	21327194	21327316	21323758	21323907	21329149	21329466	0.00631709	0.0403387	-0.071
ENSMUSG00000024054	Smchd1	17	-	71790243	71790454	71791215	71791306	71786045	71786166	71793221	71793388	0.00633799	0.0404419	-0.076
ENSMUSG00000026928	Card9	2	-	26210852	26211044	26213230	26213535	26210349	26210391	26214333	26214471	0.00636631	0.0405924	-0.057
ENSMUSG00000002279	Lmf1	17	+	25768679	25768745	25782093	25782261	25749240	25749389	25791364	25791551	0.00637968	0.0406473	-0.216
ENSMUSG00000035722	Abca7	10	+	79469880	79469973	79470044	79470196	79469630	79469667	79470398	79470523	0.00641369	0.0408335	-0.048
ENSMUSG00000022789	Dnm1l	16	-	16332093	16332225	16333921	16334042	16329895	16330102	16336945	16337108	0.00647327	0.0411821	0.07
ENSMUSG00000053119	Chmp3	6	+	71510890	71511070	71524108	71524230	71493910	71494027	71527724	71527839	0.00648799	0.0412451	-0.024
ENSMUSG00000022021	Diap3	14	-	87378420	87378485	87381377	87381496	87369255	87369360	87384588	87384710	0.00651955	0.0414149	-0.101
ENSMUSG00000019254	Ppp1r12c	7	-	4434574	4434615	4434704	4434787	4434392	4434495	4434942	4435003	0.0065488	0.0415081	-0.08
ENSMUSG00000020696	Rffl	11	-	82625901	82626312	82631917	82632105	82623509	82623720	82659253	82659397	0.00654283	0.0415081	-0.104
ENSMUSG00000021952	Xpo4	14	-	58262171	58262342	58267255	58267361	58261918	58262060	58283724	58283793	0.00654657	0.0415081	-0.087
ENSMUSG00000051278	4930422G04Rik	3	+	127276057	127276243	127284363	127284487	127270545	127270619	127286501	127287088	0.00657589	0.0416344	0.112
ENSMUSG00000035778	Ggta1	2	-	35269738	35269804	35277699	35277788	35268845	35268947	35288033	35288152	0.00657846	0.0416344	-0.118
ENSMUSG00000049313	Sorl1	9	-	41880327	41880429	41889870	41890051	41879154	41879324	41898027	41898095	0.00660889	0.041796	-0.072
ENSMUSG00000027615	Hps3	3	-	19930313	19930409	19930558	19930805	19929146	19929318	19935048	19935302	0.00662362	0.0418504	0.063
ENSMUSG00000000290	Itgb2	10	+	77004710	77004771	77005142	77005291	76993118	76993204	77008757	77008938	0.0066273	0.0418504	-0.016
ENSMUSG00000020794	Ube2g1	11	+	72476572	72476675	72486461	72486559	72420820	72421137	72491206	72491385	0.00663303	0.0418557	0.066
ENSMUSG00000057110	Cep110	2	+	34982824	34983050	34983447	34983557	34981495	34981615	34985140	34985335	0.00666776	0.0419126	0.076
ENSMUSG00000064267	Hvcn1	5	+	122683428	122683701	122687689	122687794	122666240	122666372	122688414	122688646	0.00666708	0.0419126	-0.058
ENSMUSG00000052102	Gnpda1	18	-	38490139	38490314	38491621	38491806	38487211	38488627	38492807	38492990	0.00666805	0.0419126	0.09
ENSMUSG00000020166	Cnot2	10	-	115944096	115944244	115954372	115954439	115943284	115943467	115986088	115986231	0.00665137	0.0419126	-0.049
ENSMUSG00000033502	Cdc14a	3	-	116054123	116054190	116069544	116069624	116051371	116051434	116095739	116095832	0.00665885	0.0419126	0.122
ENSMUSG00000037935	Smarce1	11	-	99075347	99075449	99076427	99076600	99074433	99074644	99080533	99080705	0.00667149	0.0419126	-0.073
ENSMUSG00000019863	Qrsl1	10	-	43601278	43601396	43601871	43602064	43596277	43596483	43604554	43604667	0.0067359	0.0422862	-0.13
ENSMUSG00000015937	H2afy	13	-	56184480	56184655	56197484	56197595	56174979	56175753	56205662	56205860	0.0067455	0.0423154	0.046
ENSMUSG00000028436	Dcaf12	4	-	41246439	41246633	41248366	41248427	41245318	41245384	41249646	41249853	0.006763	0.0423941	0.04
ENSMUSG00000026977	2016-03-07	2	+	60070256	60070424	60071990	60073054	60067740	60067936	60074810	60074983	0.00678177	0.0424805	0.069
ENSMUSG00000018076	Med13l	5	+	119121021	119121106	119130896	119130980	119043341	119043579	119168491	119168637	0.00679002	0.042501	0.083
ENSMUSG00000005800	Mmp8	9	+	7565513	7565647	7566180	7566334	7564878	7564996	7567189	7567293	0.0068061	0.0425705	0.053
ENSMUSG00000038664	Herc1	9	+	66331684	66331810	66332705	66332844	66331463	66331529	66333873	66334055	0.00682429	0.0425726	0.084
ENSMUSG00000021686	Ap3b1	13	+	95253167	95253315	95263623	95263696	95249681	95249829	95271872	95271979	0.00682505	0.0425726	-0.082
ENSMUSG00000038773	Kdm3b	18	+	34982025	34982153	34983085	34983365	34979434	34979542	34984355	34984435	0.00682637	0.0425726	0.085
ENSMUSG00000061533	4930534B04Rik	12	-	92472483	92472660	92498425	92499076	92469234	92469294	92505175	92505526	0.0068143	0.0425726	-0.063
ENSMUSG00000005899	Smpd4	16	+	17621534	17621618	17623997	17624084	17619449	17619527	17625812	17625955	0.00683528	0.0425971	0.146
ENSMUSG00000036833	Pnpla7	2	+	24870669	24870801	24872026	24872150	24867025	24867231	24874923	24875037	0.00685331	0.0426588	-0.063
ENSMUSG00000036777	Anln	9	-	22168433	22168544	22172829	22172956	22167129	22167365	22176599	22176707	0.00685516	0.0426588	-0.06
ENSMUSG00000026159	Agfg1	1	+	82872745	82872899	82876582	82876702	82871862	82872025	82878802	82879012	0.00686747	0.0426732	0.062
ENSMUSG00000036167	Pphln1	15	+	93254444	93254506	93285881	93285961	93241122	93241214	93290102	93290222	0.00686124	0.0426655	-0.071
ENSMUSG00000024187	Itfg3	17	-	26351272	26351428	26351596	26351672	26350748	26350851	26352129	26352270	0.00687661	0.0426951	-0.089
ENSMUSG00000029622	Arpc1b	5	+	145884437	145884660	145885455	145885563	145883400	145883505	145886446	145886653	0.00688599	0.0426951	0.086
ENSMUSG00000024789	Jak2	19	+	29336672	29336923	29345840	29345964	29326926	29327009	29349491	29349609	0.00688227	0.0426951	-0.074
ENSMUSG00000028228	Cpne3	4	-	19452149	19452386	19455206	19455258	19446400	19450441	19455334	19455389	0.00690815	0.0428015	0.038
ENSMUSG00000038658	C030046E11Rik	19	+	29658664	29658703	29658956	29659067	29654254	29654458	29660270	29660360	0.00692678	0.0428858	0.127
ENSMUSG00000027009	Itga4	2	+	79161549	79161675	79162791	79162911	79160638	79160746	79165223	79165322	0.00697828	0.0431734	-0.07
ENSMUSG00000069539	Scyl2	10	-	89132389	89132547	89141022	89141227	89129461	89129606	89148782	89149030	0.00702921	0.0433976	0.082
ENSMUSG00000040720	1110037F02Rik	4	+	11453741	11454286	11454794	11455030	11453493	11453587	11455684	11455937	0.0070232	0.0433976	0.093
ENSMUSG00000035247	Hectd1	12	-	52898823	52898998	52899640	52899755	52895725	52895864	52901701	52901800	0.00702977	0.0433976	0.077
ENSMUSG00000001472	Tcf25	8	+	125920906	125920994	125923164	125923244	125919450	125919610	125924524	125924597	0.00704296	0.0434477	0.062
ENSMUSG00000045098	Suv420h1	19	+	3782219	3782279	3782755	3782852	3768021	3768340	3786388	3786627	0.00704942	0.0434524	0.059
ENSMUSG00000052812	Atad2b	12	+	4949960	4950069	4951711	4951828	4948777	4948880	4957324	4957400	0.00707073	0.0434524	-0.093
ENSMUSG00000022521	Crebbp	16	-	4128443	4128686	4137365	4137479	4126869	4126972	4138744	4138985	0.00706096	0.0434524	0.061
ENSMUSG00000020700	Map3k3	11	+	106011583	106011732	106012322	106012454	106010795	106010987	106012931	106013061	0.0070639	0.0434524	-0.057
ENSMUSG00000042213	Anubl1	6	+	116234757	116234833	116237999	116238186	116223815	116223890	116255634	116255889	0.00706542	0.0434524	-0.166
ENSMUSG00000025702	2016-03-08	6	+	116288403	116288508	116326710	116326881	116288051	116288233	116342541	116342592	0.00707423	0.0434524	0.121
ENSMUSG00000048000	Gigyf2	1	+	89270571	89270686	89275546	89275658	89261758	89261854	89276542	89276583	0.00709375	0.0434554	0.071
ENSMUSG00000042705	Commd10	18	+	47127393	47127549	47150132	47150243	47123313	47123424	47245905	47245965	0.00709976	0.0434554	-0.133
ENSMUSG00000001441	Npepps	11	-	97105741	97105849	97109515	97109637	97103916	97104117	97119587	97119665	0.00708195	0.0434554	0.067
ENSMUSG00000004070	Hmox2	16	+	4762558	4762677	4763728	4763846	4726362	4726471	4764605	4765097	0.00710016	0.0434554	-0.072
ENSMUSG00000026068	Il18rap	1	+	40593902	40593968	40596068	40596192	40582048	40582232	40598731	40598883	0.00709415	0.0434554	-0.04
ENSMUSG00000026288	Inpp5d	1	+	89604670	89604784	89606192	89606275	89602508	89602598	89607639	89607727	0.00710773	0.0434706	-0.069
ENSMUSG00000037321	Tap1	17	+	34326374	34326505	34327507	34327713	34326122	34326237	34328273	34328471	0.00712074	0.0434879	-0.068
ENSMUSG00000018501	Ncor1	11	-	62153909	62154131	62156498	62156853	62152360	62152570	62158133	62158390	0.00711785	0.0434879	-0.055
ENSMUSG00000005102	Eif2ak4	2	+	118226270	118226383	118236618	118236699	118214353	118214588	118238670	118238819	0.00714552	0.0436081	0.153
ENSMUSG00000024404	Riok3	18	+	12301444	12301572	12307299	12307497	12297825	12297969	12308027	12308187	0.00717635	0.0437382	-0.058
ENSMUSG00000040528	Gm885	11	+	106612947	106612989	106616095	106616365	106612516	106612703	106622496	106622614	0.00718219	0.0437382	-0.07
ENSMUSG00000021000	Ctage5	12	+	60285173	60285290	60286715	60286774	60280499	60280995	60289297	60289506	0.00718001	0.0437382	-0.059
ENSMUSG00000028437	Ubap1	4	+	41325979	41326903	41334207	41334390	41313922	41313963	41335128	41335230	0.00719643	0.0437936	0.04
ENSMUSG00000020437	Myo1g	11	-	6414754	6414925	6415851	6415997	6414469	6414540	6416081	6416306	0.00721646	0.0438843	0.06
ENSMUSG00000041187	Prkd2	7	+	17449289	17449388	17451035	17451303	17443727	17443889	17454836	17454922	0.00723401	0.0439597	0.074
ENSMUSG00000019979	Apaf1	10	-	90462396	90462522	90463754	90463874	90459956	90460082	90471868	90471994	0.00727456	0.0441747	-0.066
ENSMUSG00000029513	Prkab1	5	-	116467956	116468090	116470012	116470127	116464922	116464991	116470382	116470476	0.00728962	0.0442164	-0.061
ENSMUSG00000039367	Sec24c	14	+	21510922	21511061	21511208	21511327	21510659	21510805	21511567	21511747	0.00729177	0.0442164	0.065
ENSMUSG00000002963	Pnkp	7	+	52113822	52114119	52115092	52115315	52112709	52112924	52116358	52116429	0.00731032	0.0442778	0.101
ENSMUSG00000029647	Pan3	5	+	148299686	148299834	148333405	148333510	148278511	148278673	148334751	148334809	0.00731227	0.0442778	0.061
ENSMUSG00000047921	Trappc9	15	-	72783403	72783549	72793989	72794116	72779219	72779305	72830401	72830545	0.0073355	0.044387	0.126
ENSMUSG00000030166	Rad52	6	+	119861065	119861159	119863019	119863121	119852715	119852853	119864187	119864255	0.0073783	0.0446144	0.073
ENSMUSG00000039298	Cdk5rap2	4	-	69968228	69968323	69978460	69978631	69963117	69963248	70010177	70010279	0.00739487	0.044683	-0.072
ENSMUSG00000024948	Map4k2	19	+	6343460	6343523	6343801	6344079	6343254	6343386	6344406	6344485	0.0074103	0.0446941	0.048
ENSMUSG00000028552	Eps15	4	+	109002296	109002382	109015888	109015961	108996672	108996829	109033767	109033929	0.00740665	0.0446941	-0.097
ENSMUSG00000020790	Ankfy1	11	+	72571954	72572102	72573417	72573508	72570794	72570971	72573741	72573866	0.0074124	0.0446941	0.066
ENSMUSG00000014030	Pax5	4	-	44704706	44704904	44710393	44710559	44695540	44695605	44723234	44723280	0.00744612	0.0448658	-0.19
ENSMUSG00000039585	Myo9a	9	+	59679995	59680115	59690869	59690945	59674929	59675125	59703172	59703319	0.00745595	0.0448933	0.128
ENSMUSG00000071454	Dtnb	12	+	3632809	3632964	3643916	3644022	3617605	3617691	3648222	3648389	0.00747345	0.044967	-0.1
ENSMUSG00000051506	Wdfy4	14	-	33908454	33908546	33909117	33909279	33906425	33906525	33910968	33911042	0.00748355	0.0449961	-0.077
ENSMUSG00000027620	Rbm39	2	-	155988464	155988617	155990541	155990659	155987563	155987701	155993273	155993327	0.00749209	0.0450158	0.05
ENSMUSG00000027285	Haus2	2	+	120438786	120438856	120441590	120441723	120438073	120438166	120443608	120443717	0.00751889	0.045145	-0.117
ENSMUSG00000026743	Mllt10	2	+	17992751	17992831	18031408	18031518	17986661	17986821	18043871	18043975	0.00753476	0.0452085	0.083
ENSMUSG00000032116	Stt3a	9	-	36542937	36543126	36549073	36549176	36541899	36542015	36549298	36549415	0.0075575	0.0453132	-0.058
ENSMUSG00000019088	Dnase1l1	X	-	71519116	71519365	71519706	71519807	71518555	71519030	71521817	71521895	0.00757425	0.0453817	-0.146
ENSMUSG00000032044	Rpusd4	9	+	35077549	35077751	35080118	35080212	35075986	35076152	35080286	35080431	0.00760901	0.0455581	0.145
ENSMUSG00000059208	Hnrnpm	17	-	33806113	33806121	33807017	33807078	33805929	33806023	33814218	33814385	0.00764968	0.0457695	-0.085
ENSMUSG00000038145	Snrk	9	+	122046023	122046719	122066273	122066415	122026456	122026525	122069440	122069653	0.00766261	0.0458148	-0.039
ENSMUSG00000039637	Coro7	16	-	4630187	4630277	4630363	4630505	4629055	4629172	4631448	4631534	0.00768052	0.0458898	0.1
ENSMUSG00000016024	Lbp	2	+	158135336	158135465	158139208	158139364	158134416	158134531	158139888	158139952	0.00769642	0.0459526	0.065
ENSMUSG00000037795	N4bp2	5	+	66177344	66177600	66179291	66179380	66166823	66166902	66181256	66182409	0.00770399	0.0459657	0.203
ENSMUSG00000021109	Hif1a	12	+	75031643	75031756	75033260	75033463	75029200	75029285	75037176	75037283	0.00774184	0.0461593	0.121
ENSMUSG00000032322	Pstpip1	9	+	55968353	55968460	55971554	55971600	55968107	55968142	55972400	55972480	0.00778987	0.0464133	-0.019
ENSMUSG00000035778	Ggta1	2	-	35263464	35263602	35268845	35268947	35257628	35258322	35277699	35277788	0.00781742	0.0465429	-0.099
ENSMUSG00000024781	Lipa	19	-	34581498	34581635	34585312	34585511	34575992	34576139	34597911	34598029	0.00782252	0.0465429	0.073
ENSMUSG00000015340	Cybb	X	-	9021673	9021836	9023818	9024072	9019658	9019805	9026766	9026859	0.00784593	0.0465849	-0.054
ENSMUSG00000025041	Nt5c2	19	-	46979464	46979582	46998751	46998825	46978367	46978463	47025335	47025455	0.00783685	0.0465849	0.064
ENSMUSG00000056220	Pla2g4a	1	-	151749423	151749572	151779787	151779886	151748229	151748343	151808320	151808420	0.00784203	0.0465849	-0.129
ENSMUSG00000019979	Apaf1	10	-	90524848	90524961	90540278	90540476	90524442	90524574	90542191	90542381	0.00786669	0.0466433	0.059
ENSMUSG00000030047	Arhgap25	6	-	87438185	87438302	87442171	87442259	87426136	87426344	87482819	87483253	0.00786299	0.0466433	-0.039
ENSMUSG00000040188	Scamp2	9	+	57430658	57430760	57434886	57435007	57429296	57429456	57435228	57436604	0.0079095	0.0468646	-0.056
ENSMUSG00000027455	Nsfl1c	2	+	151326450	151326525	151328749	151328915	151322319	151322417	151329846	151329939	0.0079705	0.0471663	-0.105
ENSMUSG00000031527	Eri1	8	-	36545569	36545780	36554254	36554433	36541613	36541697	36558325	36558587	0.00797395	0.0471663	0.084
ENSMUSG00000026017	Carf	1	+	60193107	60193228	60196043	60196187	60188687	60188877	60198178	60198412	0.00797698	0.0471663	-0.184
ENSMUSG00000064065	Ipcef1	10	+	3411265	3411366	3445777	3445971	3409381	3409440	3455865	3456102	0.00799627	0.0472477	0.058
ENSMUSG00000038697	Taf5l	8	-	126526876	126527601	126532090	126532195	126520217	126522006	126533588	126533733	0.00800898	0.0472901	0.1
ENSMUSG00000026456	Cyb5r1	1	+	136302889	136303039	136303175	136303248	136302566	136302630	136303622	136303729	0.00804823	0.047459	0.069
ENSMUSG00000031902	Nfatc3	8	+	108602503	108603641	108607710	108607873	108583790	108583893	108615931	108616131	0.00805426	0.047459	0.107
ENSMUSG00000029098	Acox3	5	+	35936958	35937047	35940963	35941060	35934724	35934868	35942340	35942523	0.00805423	0.047459	0.091
ENSMUSG00000024948	Map4k2	19	+	6343460	6343523	6343971	6344079	6343254	6343386	6344406	6344485	0.00806203	0.0474721	0.052
ENSMUSG00000038658	C030046E11Rik	19	+	29658956	29659067	29660270	29660360	29658664	29658703	29661029	29661190	0.00808889	0.0475974	-0.046
ENSMUSG00000035781	C030046I01Rik	10	-	79375393	79375514	79375969	79376091	79375140	79375226	79376301	79376456	0.00810576	0.0476639	-0.051
ENSMUSG00000019726	Lyst	13	+	13733333	13733490	13736331	13736398	13732300	13732462	13739294	13739404	0.00814056	0.0478356	0.057
ENSMUSG00000034290	Nek9	12	-	86651336	86651498	86652287	86652396	86649768	86649939	86653895	86654051	0.00815559	0.047891	-0.065
ENSMUSG00000036661	Dennd3	15	+	73373149	73373246	73374787	73374891	73371122	73371278	73375375	73375575	0.00816381	0.0479063	-0.077
ENSMUSG00000058835	Abi1	2	-	22817920	22818021	22826602	22826779	22816226	22816367	22850042	22850210	0.00818575	0.0480021	-0.095
ENSMUSG00000052593	Adam17	12	-	21338430	21338534	21339814	21340014	21337936	21338071	21342493	21342646	0.00819987	0.0480519	-0.063
ENSMUSG00000035933	Cog5	12	+	32518046	32518251	32522059	32522221	32504989	32505071	32524619	32524719	0.00825164	0.0483222	-0.09
ENSMUSG00000036054	Sugp2	8	+	72772324	72772445	72775512	72776000	72766389	72767955	72777477	72778662	0.00825958	0.0483355	-0.11
ENSMUSG00000044791	Setd2	9	+	110458791	110458920	110463619	110463743	110455606	110455738	110465440	110465518	0.00827294	0.0483806	0.052
ENSMUSG00000024236	Svil	18	+	5082780	5082928	5086532	5086622	5073878	5074002	5086707	5086794	0.0082871	0.0483971	0.069
ENSMUSG00000022791	Tnk2	16	+	32663824	32664005	32665971	32666042	32644911	32645194	32668306	32668528	0.00828306	0.0483971	-0.104
ENSMUSG00000039156	Stim2	5	+	54444614	54444745	54466518	54466633	54389803	54390273	54493813	54493925	0.00831041	0.0485001	0.077
ENSMUSG00000044098	Rsbn1	3	+	103732273	103732947	103733959	103734077	103718489	103719076	103757559	103757697	0.00839213	0.0489102	-0.029
ENSMUSG00000038773	Kdm3b	18	+	34983085	34983365	34984355	34984612	34982025	34982153	34986992	34987259	0.00838748	0.0489102	0.062
ENSMUSG00000039753	Fbxl5	5	-	44150981	44151064	44151945	44152094	44147144	44150183	44154055	44154181	0.00841741	0.0490241	-0.055
ENSMUSG00000031987	Egln1	8	-	127437916	127438053	127439560	127439680	127435640	127435708	127472132	127473154	0.00843432	0.0490891	0.086
ENSMUSG00000021408	Ripk1	13	+	34105118	34105256	34106994	34107226	34102413	34102570	34108865	34109015	0.00844082	0.0490935	0.062
ENSMUSG00000031889	D230025D16Rik	8	+	107763877	107763972	107764740	107764838	107763570	107763650	107764926	107765039	0.0084663	0.0492082	-0.097
ENSMUSG00000059923	Grb2	11	-	115516671	115516769	115560465	115560670	115511084	115511207	115569707	115569911	0.00859129	0.0499008	0.036
ENSMUSG00000020198	Ap3d1	10	-	80174856	80174952	80175340	80175412	80173433	80173577	80175509	80175675	0.00862089	0.0500387	0.1
ENSMUSG00000073664	Nbeal1	1	+	60367770	60367943	60368994	60369089	60367047	60367157	60376160	60376277	0.00863094	0.050063	-0.136
ENSMUSG00000039501	Znfx1	2	-	166873932	166874081	166875813	166875945	166873040	166873190	166880653	166882441	0.00866447	0.0502233	-0.078
ENSMUSG00000030144	Clec4d	6	+	123217072	123217180	123220298	123220414	123215336	123215429	123224675	123225286	0.0086823	0.0502926	-0.067
ENSMUSG00000060126	Tpt1	14	+	76246500	76246606	76247050	76247167	76246009	76246200	76247905	76248332	0.00874759	0.0506154	-0.066
ENSMUSG00000015950	Ncf1	5	-	134699265	134699383	134701105	134701213	134698551	134698659	134701544	134701667	0.00874987	0.0506154	0.046
ENSMUSG00000024885	Aldh3b1	19	-	3921696	3921807	3923738	3923901	3921472	3921593	3929695	3929761	0.00880704	0.0509116	-0.049
ENSMUSG00000033400	Agl	3	-	116449534	116449622	116453315	116453413	116449297	116449431	116454902	116455114	0.00881579	0.0509277	0.079
ENSMUSG00000021870	Slmap	14	-	27285053	27285149	27293384	27293457	27284686	27284758	27302304	27302452	0.00882213	0.0509299	0.083
ENSMUSG00000032410	Xrn1	9	+	95927256	95927352	95934003	95934112	95924440	95924639	95936053	95936115	0.00884965	0.0510543	0.082
ENSMUSG00000040774	Cept1	3	-	106315720	106315805	106322926	106323011	106308638	106308770	106334054	106334196	0.00890943	0.0513645	0.026
ENSMUSG00000092416	Zfp141	7	-	49745378	49745646	49756727	49756795	49744804	49744931	49760979	49761096	0.00897242	0.0516905	0.146
ENSMUSG00000026425	Srgap2	1	-	133260578	133260641	133308376	133308539	133253266	133253482	133333251	133333444	0.00898367	0.0516905	0.108
ENSMUSG00000047810	Ccdc88b	19	-	6931588	6931647	6931873	6931985	6931416	6931500	6932123	6932281	0.00898414	0.0516905	-0.098
ENSMUSG00000028410	Dnaja1	4	+	40670735	40670877	40671005	40671183	40669512	40669666	40673137	40673242	0.00899658	0.0517273	0.095
ENSMUSG00000042213	Anubl1	6	+	116255634	116255779	116263862	116265035	116237999	116238186	116265605	116265660	0.00908277	0.0521527	0.127
ENSMUSG00000017830	Dhx58	11	-	100562863	100562990	100563515	100563632	100562537	100562729	100564392	100564583	0.00908269	0.0521527	0.137
ENSMUSG00000026361	Cdc73	1	-	145456499	145456641	145462432	145462533	145453290	145455687	145464408	145464570	0.00914169	0.0522137	0.119
ENSMUSG00000034593	Myo5a	9	+	74970717	74970862	74977778	74977935	74968479	74968651	74984149	74984293	0.00912453	0.0522137	-0.053
ENSMUSG00000053101	Gpr141	13	-	19871323	19871430	19896858	19896926	19846878	19847072	19915998	19916126	0.00913111	0.0522137	0.059
ENSMUSG00000027884	Clcc1	3	+	108477554	108477881	108479602	108479896	108476198	108476345	108481457	108481758	0.00914229	0.0522137	0.074
ENSMUSG00000024588	Fech	18	-	64630335	64630470	64634710	64634859	64627381	64627488	64638304	64638424	0.00912521	0.0522137	-0.073
ENSMUSG00000002668	Dennd1c	17	-	57210341	57210446	57210994	57211120	57209952	57210046	57211210	57211312	0.00912621	0.0522137	0.097
ENSMUSG00000032388	Spg21	9	+	65316581	65316743	65321444	65321525	65313070	65313157	65323646	65323792	0.00911608	0.0522137	0.083
ENSMUSG00000024789	Jak2	19	+	29376388	29376561	29384084	29384202	29376101	29376226	29385417	29385531	0.00910817	0.0522137	-0.105
ENSMUSG00000030101	Sumf1	6	-	108094584	108094698	108123349	108123424	108068613	108068673	108125981	108126155	0.00918427	0.0524184	0.057
ENSMUSG00000022142	Nup155	15	+	8070433	8070525	8071462	8071560	8069178	8069252	8072055	8072208	0.00920783	0.0525178	-0.077
ENSMUSG00000003526	Prodh	16	-	18081623	18081658	18084639	18084848	18081018	18081168	18088980	18089385	0.00922115	0.0525587	-0.13
ENSMUSG00000027959	Sass6	3	+	116311301	116311367	116313181	116313301	116310240	116310412	116316823	116317015	0.00923723	0.0526152	-0.111
ENSMUSG00000022477	Aco2	15	+	81740271	81740345	81740842	81740954	81739919	81740077	81742315	81742438	0.00933353	0.053087	0.07
ENSMUSG00000000976	Heatr6	11	+	83574400	83574502	83578387	83578525	83572805	83572920	83579354	83579662	0.0093332	0.053087	0.099
ENSMUSG00000029804	Herc3	6	+	58810245	58810406	58812966	58813043	58808946	58809077	58818635	58818808	0.00933869	0.053087	0.144
ENSMUSG00000003484	Cyp4f18	8	-	74513605	74513670	74513759	74513893	74512958	74513041	74516730	74516860	0.0093484	0.0531069	0.06
ENSMUSG00000028869	Gnl2	4	+	124718180	124718365	124719857	124719924	124714765	124714905	124720808	124720967	0.0093897	0.0533061	-0.109
ENSMUSG00000035439	Haus8	8	-	73779906	73780019	73780357	73780453	73779545	73779611	73781254	73781324	0.00945968	0.0536505	0.099
ENSMUSG00000029422	Rsrc2	5	-	124181045	124181278	124183564	124183644	124180463	124180553	124186567	124186690	0.00946293	0.0536505	-0.102
ENSMUSG00000003134	Tbc1d8	1	-	39437072	39437202	39438121	39438407	39436839	39436938	39441965	39442083	0.00947667	0.0536927	0.057
ENSMUSG00000038212	Hiatl1	13	-	65188396	65188459	65196926	65197022	65182707	65182835	65213811	65214283	0.00950934	0.0538422	0.092
ENSMUSG00000016756	Cmah	13	+	24487067	24487356	24508769	24508879	24467951	24468102	24509092	24509293	0.009521	0.0538725	0.075
ENSMUSG00000030589	Rasgrp4	7	+	29934005	29934150	29934817	29934854	29933792	29933911	29934962	29935075	0.00956048	0.0540601	0.052
ENSMUSG00000030629	Zfand6	7	-	91769377	91769422	91782394	91782503	91766359	91766473	91782748	91782919	0.00957138	0.0540859	0.068
ENSMUSG00000042408	Zmym6	4	+	126770155	126770327	126777853	126778004	126765572	126765798	126779092	126779208	0.00959112	0.0541616	0.159
ENSMUSG00000021036	Sptlc2	12	-	88697497	88697652	88709880	88710075	88691210	88691335	88728995	88729305	0.00962065	0.0542925	-0.024
ENSMUSG00000036057	Ptpn23	9	-	110292546	110292692	110292973	110293039	110291976	110292294	110293133	110293248	0.00963024	0.0543108	-0.109
ENSMUSG00000049744	Arhgap15	2	+	43712325	43712413	43745947	43746037	43700269	43700331	43919281	43919380	0.00967324	0.0545172	0.06
ENSMUSG00000041235	Chd7	4	+	8749523	8749638	8752608	8752692	8738586	8738642	8753355	8753493	0.0096929	0.0545921	-0.062
ENSMUSG00000002205	Vrk3	7	+	52022491	52022584	52023812	52023945	52020152	52020258	52024902	52025023	0.00970942	0.054649	-0.074
ENSMUSG00000022885	St6gal1	16	+	23257031	23257174	23317636	23317771	23224812	23225302	23321105	23321751	0.00975132	0.0548488	0.122
ENSMUSG00000051344	Plekhm3	1	-	64907760	64907824	64929702	64929896	64866509	64866667	64939325	64939471	0.00975983	0.0548605	0.091
ENSMUSG00000028859	Csf3r	4	+	125717005	125717140	125720147	125720229	125716749	125716896	125720608	125721366	0.00977096	0.054887	0.064
ENSMUSG00000064215	Ifi27l1	12	+	104674772	104674892	104677610	104677772	104673631	104673783	104678163	104678417	0.00979983	0.055013	-0.066
ENSMUSG00000030287	Itpr2	6	-	146303151	146303281	146307815	146308009	146298544	146298602	146319774	146319925	0.00985392	0.0552803	0.064
ENSMUSG00000028581	Laptm5	4	+	130482019	130482113	130484551	130484677	130469272	130469349	130485334	130485457	0.00992074	0.0556186	-0.076
ENSMUSG00000038212	Hiatl1	13	-	65170951	65171049	65173312	65173425	65169170	65169313	65174863	65174935	0.0099381	0.0556794	-0.059
ENSMUSG00000029554	Mad1l1	5	-	140608722	140608779	140619873	140620014	140593190	140593279	140669867	140670012	0.0099922	0.0559092	0.111
ENSMUSG00000030536	Iqgap1	7	-	87907383	87907451	87910180	87910257	87905700	87905814	87911770	87911848	0.00999066	0.0559092	0.052
ENSMUSG00000032740	Ccdc88a	11	+	29377293	29377458	29380489	29380651	29370314	29370456	29382108	29382386	0.010002	0.0559274	-0.108
ENSMUSG00000020184	Mdm2	10	-	117131960	117132124	117133008	117133105	117129637	117129793	117133436	117133495	0.0100294	0.0560437	-0.078
ENSMUSG00000026980	Ly75	2	-	60203067	60203232	60206815	60206986	60196524	60196635	60213914	60214286	0.0100815	0.0562673	0.054
ENSMUSG00000004880	Lbr	1	-	183755752	183755807	183761672	183761865	183751566	183751758	183762279	183762363	0.0100825	0.0562673	-0.085
ENSMUSG00000022378	Fam49b	15	-	63781560	63781682	63788154	63788237	63775877	63775983	63802484	63802523	0.0101089	0.0563775	0.024
ENSMUSG00000039968	Rsbn1l	5	-	20425342	20425980	20433437	20433548	20413924	20414062	20457074	20457640	0.0101426	0.0565286	-0.07
ENSMUSG00000034390	4933407C03Rik	8	+	119979538	119979644	119980786	119980857	119978799	119978946	119983228	119983347	0.0101619	0.0565991	0.077
ENSMUSG00000027639	Samhd1	2	-	156949024	156949185	156952507	156952580	156947566	156947682	156955585	156955652	0.0101767	0.0566338	0.06
ENSMUSG00000022636	Alcam	16	-	52297032	52297097	52305671	52305891	52295775	52295863	52309924	52310025	0.0101814	0.0566338	0.09
ENSMUSG00000059883	Irak4	15	+	94384265	94384448	94385116	94385277	94382233	94382379	94387057	94387384	0.0102022	0.0567126	0.055
ENSMUSG00000047798	Cd300lf	11	-	114979383	114979406	114985561	114985670	114978856	114979000	114987424	114987766	0.0102532	0.056959	-0.036
ENSMUSG00000031575	Ash2l	8	-	26946471	26946560	26950214	26950360	26945431	26945526	26950483	26950549	0.010261	0.0569656	0.081
ENSMUSG00000040481	Bptf	11	-	106948025	106948211	106956315	106956504	106943826	106944014	106957029	106957239	0.0103176	0.0572424	-0.082
ENSMUSG00000042292	Mkl1	15	-	80850594	80850744	80851182	80851358	80848643	80848909	80852826	80852988	0.0103305	0.0572525	0.064
ENSMUSG00000031605	Klhl2	8	-	67227828	67227969	67228491	67228620	67221751	67221895	67230525	67230627	0.0103328	0.0572525	0.069
ENSMUSG00000058594	Fbxo18	2	-	11671157	11671233	11673077	11673199	11669476	11670761	11673293	11673393	0.0103598	0.057365	0.068
ENSMUSG00000060063	Alox5ap	5	+	150090751	150090822	150096919	150097001	150083956	150084056	150099147	150099621	0.0103845	0.0574643	0.055
ENSMUSG00000035173	A630007B06Rik	19	-	56884728	56884855	56887484	56888179	56883682	56883811	56896477	56896680	0.0104164	0.0574847	0.102
ENSMUSG00000053119	Chmp3	6	+	71502392	71502453	71510890	71511070	71493910	71494027	71524108	71524230	0.0103981	0.0574847	-0.055
ENSMUSG00000031328	Flna	X	-	71472199	71472315	71472536	71472674	71471540	71471673	71472829	71473096	0.0104123	0.0574847	0.05
ENSMUSG00000034480	Diap2	X	+	126608357	126608459	126623062	126623302	126584902	126584997	126643787	126643917	0.0104218	0.0574847	0.082
ENSMUSG00000020076	Ddx50	10	-	62090268	62090430	62096724	62096874	62088910	62089030	62102608	62102754	0.0104152	0.0574847	-0.074
ENSMUSG00000025060	Slk	19	+	47686391	47686541	47689685	47689758	47683394	47683559	47689895	47690090	0.0104558	0.0576353	-0.019
ENSMUSG00000024539	Ptpn2	18	-	67855277	67855378	67871490	67871581	67848544	67848643	67884095	67884242	0.0104717	0.0576494	0.102
ENSMUSG00000035697	Hmha1	10	+	79483695	79483780	79483866	79483939	79483434	79483578	79484133	79484200	0.0104738	0.0576494	-0.048
ENSMUSG00000034593	Myo5a	9	+	74968479	74968651	74970717	74970862	74963992	74964103	74977778	74977935	0.0104793	0.0576494	0.061
ENSMUSG00000021156	Zmynd11	13	-	9709391	9709553	9720018	9720178	9697873	9697951	9734577	9734712	0.0104854	0.0576494	-0.05
ENSMUSG00000013878	Rnf170	8	+	27230911	27231035	27236375	27236451	27229854	27230072	27239518	27239627	0.0105203	0.0578044	-0.103
ENSMUSG00000004070	Hmox2	16	+	4762558	4762677	4765762	4765889	4726362	4726471	4765977	4766742	0.0105312	0.0578271	-0.082
ENSMUSG00000049339	Fam134a	1	+	75140877	75141013	75141195	75141280	75140496	75140527	75141533	75141677	0.0105834	0.0580763	-0.057
ENSMUSG00000023088	Abcc1	16	+	14436599	14436746	14437738	14437826	14423149	14423353	14440079	14440152	0.0106032	0.0581473	0.123
ENSMUSG00000038518	Jarid2	13	+	44969651	44969821	44980072	44980249	44943648	44943790	44991622	44991858	0.0106379	0.0583002	0.102
ENSMUSG00000039242	B3galnt2	13	+	14067704	14067901	14072867	14072963	14063033	14063134	14079619	14079730	0.0106865	0.058501	0.093
ENSMUSG00000029202	Pds5a	5	-	66026553	66026677	66028980	66029141	66025410	66025569	66029795	66029901	0.0106882	0.058501	0.065
ENSMUSG00000033364	Usp37	1	-	74490986	74491102	74497068	74497129	74488105	74488175	74499260	74499427	0.0107469	0.0587848	0.067
ENSMUSG00000027349	Fam98b	2	+	117083369	117083515	117088574	117088655	117075474	117075574	117089558	117089675	0.0107734	0.0588918	-0.089
ENSMUSG00000052056	Zfp217	2	-	169937979	169938114	169939560	169941072	169934145	169936155	169941641	169941758	0.0107865	0.0589259	-0.059
ENSMUSG00000015189	Casd1	6	+	4584001	4584103	4585745	4585886	4581518	4581598	4586968	4587046	0.0108273	0.0591108	0.101
ENSMUSG00000020721	Helz	11	+	107523155	107523346	107524921	107525129	107522408	107522460	107527312	107527392	0.0108933	0.0593955	0.127
ENSMUSG00000027082	Tfpi	2	-	84292713	84292752	84293956	84294154	84284896	84285073	84298179	84298290	0.0108896	0.0593955	-0.2
ENSMUSG00000030254	Rad18	6	-	112622117	112622194	112625739	112625924	112615271	112615332	112629910	112630010	0.0109059	0.0594262	0.144
ENSMUSG00000029502	Golga3	5	+	110610621	110610932	110613356	110613626	110605897	110605941	110614804	110614917	0.0109396	0.0595716	-0.128
ENSMUSG00000052712	BC004004	17	+	29419004	29419212	29419622	29419836	29414801	29414892	29430951	29431106	0.0109831	0.0597703	-0.086
ENSMUSG00000039158	Akna	4	-	63032830	63032926	63034356	63034503	63031925	63032045	63035030	63035146	0.0110137	0.059899	0.059
ENSMUSG00000030269	Mtmr14	6	+	113219725	113219864	113220515	113220695	113219494	113219553	113230596	113231190	0.0110509	0.0600136	-0.08
ENSMUSG00000074570	Cass4	2	+	172249098	172249200	172250099	172250174	172241619	172242042	172252135	172253425	0.0110536	0.0600136	0.231
ENSMUSG00000037013	Ss18	18	-	14795004	14795127	14799464	14799632	14792051	14792185	14809531	14809753	0.0110559	0.0600136	-0.082
ENSMUSG00000005102	Eif2ak4	2	+	118226270	118226383	118230782	118230885	118214353	118214588	118234087	118234240	0.0111033	0.0601189	0.19
ENSMUSG00000037410	Tbc1d2b	9	-	90113497	90113992	90117144	90117338	90110315	90110433	90118276	90118387	0.0111007	0.0601189	-0.059
ENSMUSG00000000568	Hnrnpd	5	-	100393688	100393820	100395040	100395202	100393002	100393102	100396237	100396406	0.0111014	0.0601189	-0.054
ENSMUSG00000052337	Immt	6	+	71794632	71794706	71796279	71796469	71781373	71781509	71801765	71801874	0.0111034	0.0601189	0.062
ENSMUSG00000004364	Cul3	1	-	80279197	80279374	80280250	80280396	80277957	80278128	80283473	80283702	0.0111415	0.0602486	0.055
ENSMUSG00000031295	Phka2	X	+	157026896	157026950	157028099	157028300	157024710	157024881	157028870	157029073	0.0111356	0.0602486	0.125
ENSMUSG00000035232	Pdk3	X	-	91054209	91054281	91059265	91059407	91047547	91047732	91077185	91077540	0.011215	0.0606077	0.097
ENSMUSG00000035273	Hpse	5	-	101117839	101117958	101120317	101120432	101113599	101114145	101121201	101121308	0.0112463	0.0607385	0.089
ENSMUSG00000027680	Fxr1	3	+	33956945	33957003	33957090	33957153	33955251	33955338	33960749	33960953	0.0113096	0.0610416	0.069
ENSMUSG00000068921	Dap3	3	-	88732130	88732289	88732368	88732449	88730932	88730992	88733317	88733448	0.0113231	0.0610416	-0.054
ENSMUSG00000035078	Mtmr9	14	-	64145627	64145779	64146947	64147168	64142452	64143054	64148561	64148703	0.0113238	0.0610416	0.071
ENSMUSG00000019189	Rnf145	11	+	44356130	44356222	44362265	44362501	44344777	44344886	44365145	44365321	0.0113356	0.0610666	-0.088
ENSMUSG00000031446	Cul4a	8	+	13142492	13142598	13142961	13143134	13140202	13140316	13144276	13144429	0.0113906	0.0613242	0.107
ENSMUSG00000039176	Polg	7	-	86600926	86601034	86601320	86601398	86600320	86600481	86601593	86601714	0.0114025	0.0613497	0.092
ENSMUSG00000039934	Pion	5	+	20732061	20732166	20733841	20733885	20727043	20727113	20734978	20735064	0.0114389	0.0615068	0.024
ENSMUSG00000031133	Arhgef6	X	-	54502139	54502286	54504466	54504526	54499563	54499650	54509297	54509436	0.0114523	0.0615402	-0.081
ENSMUSG00000027618	Nfs1	2	-	155958368	155958462	155960141	155960294	155957388	155957523	155965464	155965548	0.0114656	0.0615728	-0.098
ENSMUSG00000020439	Smtn	11	-	3433377	3433526	3437325	3437439	3432763	3432857	3439114	3439255	0.0114787	0.0616044	-0.106
ENSMUSG00000029328	Hnrpdl	5	-	100465122	100465214	100465499	100465670	100464444	100464758	100465880	100465995	0.0115223	0.0617994	0.061
ENSMUSG00000032739	Pram1	17	+	33777408	33778861	33779074	33779151	33775000	33775122	33781635	33781693	0.0115583	0.0619537	-0.06
ENSMUSG00000020628	Ttc15	12	-	29382008	29382107	29386400	29386474	29377358	29377459	29388390	29388463	0.0116029	0.0621535	0.12
ENSMUSG00000006589	Aprt	8	-	125099036	125099115	125099301	125099435	125098536	125098927	125100414	125100521	0.0116482	0.0623574	-0.048
ENSMUSG00000045205	Dpy19l4	4	-	11212200	11212320	11214621	11214780	11208150	11208271	11216816	11216890	0.0116819	0.0624983	-0.124
ENSMUSG00000022329	Stk3	15	-	34929585	34929711	34937915	34938053	34888620	34888831	35002184	35002352	0.0117035	0.0625739	0.105
ENSMUSG00000039298	Cdk5rap2	4	-	69927508	69928082	69933677	69933809	69925524	69925757	69937507	69937742	0.0117106	0.0625739	0.107
ENSMUSG00000026201	Stk16	1	+	75209460	75209581	75209707	75209803	75209174	75209308	75210150	75210272	0.0117344	0.0626001	-0.055
ENSMUSG00000031165	Was	X	-	7666161	7666264	7666381	7666468	7665999	7666041	7666969	7667110	0.0117252	0.0626001	0.045
ENSMUSG00000033793	Atp6v1h	1	+	5079089	5079192	5083443	5083533	5074497	5074644	5085695	5085809	0.0117375	0.0626001	-0.069
ENSMUSG00000040613	Apobec1	6	-	122541104	122541222	122546649	122546795	122538070	122538190	122550075	122550143	0.011809	0.0629341	0.058
ENSMUSG00000025184	D19Ertd386e	19	+	42650515	42650691	42657314	42657410	42637041	42638831	42657892	42658033	0.0118149	0.0629341	-0.092
ENSMUSG00000034252	Senp6	9	+	79959117	79959260	79961533	79961921	79950978	79951571	79964338	79964571	0.0118314	0.0629829	-0.062
ENSMUSG00000038346	Zfp384	6	+	124974050	124974288	124974522	124974570	124973696	124973767	124974763	124975100	0.011844	0.0630108	-0.069
ENSMUSG00000038705	Gmeb2	2	-	181000519	181000617	181012653	181012826	180999685	180999813	181022588	181022740	0.0118842	0.0631852	0.103
ENSMUSG00000061136	Prpf40a	2	-	53016926	53016951	53018296	53018350	53015656	53016019	53018591	53018712	0.0119981	0.0637484	-0.088
ENSMUSG00000038047	Haus6	4	-	86228784	86229777	86231231	86231367	86227192	86227922	86231666	86231849	0.012005	0.0637484	0.081
ENSMUSG00000020946	Gosr2	11	-	103545105	103545246	103550568	103550633	103538162	103540711	103558943	103559212	0.0120292	0.0638371	-0.056
ENSMUSG00000028874	Fgr	4	+	132542067	132542267	132544597	132544696	132540066	132540129	132550561	132550665	0.0121107	0.0642298	0.05
ENSMUSG00000022791	Tnk2	16	+	32665971	32666042	32668306	32668528	32663824	32664005	32669472	32669625	0.0121306	0.0642933	-0.122
ENSMUSG00000025878	Uimc1	13	-	55171082	55171168	55176618	55177355	55161626	55161703	55177662	55177768	0.0121378	0.0642933	-0.087
ENSMUSG00000022142	Nup155	15	+	8094050	8094189	8095487	8095623	8092967	8093159	8097142	8097296	0.0121591	0.0643664	0.07
ENSMUSG00000035673	Sbno2	10	-	79523728	79523864	79524906	79525076	79523533	79523646	79525312	79525504	0.0122237	0.0646684	0.065
ENSMUSG00000025609	Mkln1	6	+	31382938	31383131	31399495	31399573	31381139	31381249	31401518	31401584	0.0122472	0.0647528	-0.108
ENSMUSG00000035150	Eif2s3x	X	-	91442626	91442796	91445052	91445197	91441610	91441783	91446228	91446323	0.0122663	0.0648135	0.056
ENSMUSG00000024525	Impa2	18	+	67466324	67466429	67475273	67475382	67461829	67461963	67476535	67476687	0.012391	0.0654321	-0.073
ENSMUSG00000025232	Hexa	9	+	59405840	59405942	59408703	59408884	59405094	59405205	59409749	59409833	0.012438	0.0656395	-0.074
ENSMUSG00000038780	Smurf1	5	-	145644437	145644575	145645451	145645630	145643375	145643496	145647230	145647345	0.0124723	0.06578	-0.122
ENSMUSG00000020272	Stk10	11	+	32455123	32455288	32474498	32474547	32433304	32433559	32477623	32477773	0.0124921	0.0658435	0.066
ENSMUSG00000029545	Acads	5	-	115561327	115561423	115561645	115561783	115561102	115561159	115561865	115562036	0.0125389	0.0660186	0.136
ENSMUSG00000041890	Git2	5	-	115217104	115217217	115219625	115219759	115216460	115216566	115223322	115223471	0.0125408	0.0660186	0.055
ENSMUSG00000079419	Ms4a6c	19	+	11549763	11549820	11552657	11552864	11546882	11547017	11554788	11554889	0.0125836	0.0661923	-0.095
ENSMUSG00000033502	Cdc14a	3	-	116001354	116001467	116011057	116011217	116000048	116000096	116024999	116025138	0.0125892	0.0661923	-0.152
ENSMUSG00000004535	Tax1bp1	6	+	52671291	52671460	52677192	52677295	52663722	52663849	52679274	52679462	0.0126076	0.0662478	0.087
ENSMUSG00000039753	Fbxl5	5	-	44142100	44142249	44149460	44150183	44135854	44136614	44150981	44151064	0.0126189	0.0662667	0.054
ENSMUSG00000055639	Dach1	14	-	98315611	98315767	98369025	98369187	98315015	98315188	98418096	98418212	0.0127315	0.0667931	-0.035
ENSMUSG00000021458	2010111I01Rik	13	+	63162394	63162554	63169399	63169645	63134382	63134549	63257905	63258095	0.0127348	0.0667931	0.143
ENSMUSG00000020078	Vps26a	10	-	61932648	61932805	61933807	61933883	61931037	61931202	61943305	61943455	0.0127999	0.0670906	-0.058
ENSMUSG00000029263	Pigg	5	+	108767573	108767765	108770813	108771123	108765122	108765580	108773242	108773406	0.0128169	0.0670906	0.195
ENSMUSG00000056531	Ccdc18	5	+	108569877	108569984	108577929	108578058	108567932	108568091	108584777	108584874	0.0128229	0.0670906	-0.171
ENSMUSG00000032570	Atp2c1	9	-	105363346	105363408	105366955	105366991	105361989	105362098	105368912	105369002	0.0128152	0.0670906	-0.08
ENSMUSG00000044465	Fam160a2	7	-	112533501	112533665	112533856	112533936	112532294	112533086	112536697	112536865	0.0128611	0.0672493	-0.06
ENSMUSG00000020914	Top2a	11	-	98873334	98873473	98875728	98875866	98872219	98872377	98876001	98876103	0.0129428	0.067635	-0.044
ENSMUSG00000034617	Mtrr	13	-	68713894	68714267	68716464	68716582	68711454	68711577	68718419	68718573	0.013021	0.0680021	0.225
ENSMUSG00000025487	Psmd13	7	+	148083315	148083396	148083506	148083623	148080379	148080442	148084091	148084187	0.013103	0.0683883	-0.095
ENSMUSG00000062866	Phactr2	10	-	12973147	12973685	12986778	12986859	12966807	12967001	13011600	13011768	0.0131229	0.0684508	-0.06
ENSMUSG00000042599	Jhdm1d	6	-	39094290	39094558	39095467	39095553	39092108	39093304	39096853	39097062	0.0131422	0.0684677	0.062
ENSMUSG00000025133	Ints4	7	+	104658100	104658306	104662036	104662179	104656225	104656400	104664735	104664851	0.013141	0.0684677	0.078
ENSMUSG00000028859	Csf3r	4	+	125711413	125711583	125711665	125711819	125709355	125709543	125712542	125712622	0.0131657	0.0685065	0.048
ENSMUSG00000024052	Lpin2	17	+	71564303	71564504	71571394	71571490	71532895	71533084	71574279	71574581	0.0131593	0.0685065	0.055
ENSMUSG00000031928	Mre11a	9	+	14633800	14633859	14635340	14635405	14630978	14631059	14637084	14637160	0.0132191	0.0687005	0.113
ENSMUSG00000024054	Smchd1	17	-	71798071	71798186	71804944	71805075	71797852	71797972	71805757	71805840	0.0132158	0.0687005	0.077
ENSMUSG00000021069	Pygl	12	-	71301118	71301265	71302255	71302348	71300628	71300792	71302831	71302975	0.0132541	0.0688409	0.049
ENSMUSG00000029823	Luc7l2	6	+	38504979	38505063	38518846	38518917	38501842	38501908	38520509	38520604	0.0133034	0.0690546	0.094
ENSMUSG00000036054	Sugp2	8	+	72775512	72776000	72777477	72777589	72766389	72767955	72781028	72781513	0.0133786	0.0694016	-0.061
ENSMUSG00000031988	Vps26b	9	-	26822741	26822906	26826902	26827059	26820309	26820485	26836983	26837679	0.0133946	0.0694016	0.068
ENSMUSG00000075415	Fnbp1	2	-	30892061	30892183	30892675	30892808	30891637	30891774	30895924	30896034	0.0133906	0.0694016	-0.072
ENSMUSG00000021374	Nup153	13	-	46796357	46796456	46796972	46797107	46795017	46795102	46800008	46800135	0.0134096	0.0694374	0.065
ENSMUSG00000016018	Skiv2l2	13	-	113699102	113699205	113700023	113700122	113697192	113697324	113701117	113701242	0.0134407	0.0695562	-0.084
ENSMUSG00000041471	Fam35a	14	-	35062362	35062557	35072810	35072918	35062069	35062204	35080686	35082138	0.0134566	0.0695963	0.156
ENSMUSG00000031012	Cask	X	-	13291791	13291897	13363062	13363175	13260096	13260174	13423133	13423704	0.0134908	0.0696046	-0.068
ENSMUSG00000025979	Mob4	1	+	55193520	55193583	55201967	55202068	55188074	55188203	55205391	55205478	0.0134855	0.0696046	0.068
ENSMUSG00000022515	Anks3	16	-	4942215	4942299	4942697	4942783	4941903	4941992	4943083	4943256	0.0134782	0.0696046	0.143
ENSMUSG00000024400	Wdr33	18	+	32052643	32052752	32056254	32056690	32047723	32048794	32061977	32062141	0.0134775	0.0696046	0.083
ENSMUSG00000043384	Gprasp1	X	+	132277980	132278061	132278101	132278153	132277271	132277517	132279037	132279114	0.0135271	0.0697077	-0.081
ENSMUSG00000074925	Ptar1	19	+	23777567	23777634	23780196	23780301	23768810	23768980	23783243	23783457	0.0135269	0.0697077	-0.117
ENSMUSG00000028793	Rnf19b	4	+	128748980	128749186	128750742	128750887	128736057	128736140	128752813	128752976	0.013553	0.0697992	0.056
ENSMUSG00000054843	Atrnl1	19	+	58010086	58010194	58116817	58116932	57871914	57871993	58205582	58207828	0.0136057	0.0699862	0.14
ENSMUSG00000027598	Itch	2	+	155038072	155038193	155038733	155038838	155036175	155036316	155043726	155043823	0.0135991	0.0699862	-0.081
ENSMUSG00000040693	Slco4c1	1	-	98737706	98737828	98739030	98739127	98735743	98735862	98741052	98741232	0.0137281	0.0705308	0.054
ENSMUSG00000068015	Lrch1	14	-	75186087	75186197	75194717	75194798	75185297	75185435	75195103	75195176	0.0137277	0.0705308	-0.054
ENSMUSG00000029064	Gnb1	4	+	154929123	154929340	154931279	154931395	154927426	154927628	154931579	154933378	0.0138222	0.0709718	0.051
ENSMUSG00000027361	Gabpb1	2	-	126464964	126465080	126472298	126472484	126453177	126456118	126475803	126475917	0.0138524	0.0710842	-0.087
ENSMUSG00000024483	Ankhd1	18	+	36774416	36774471	36784162	36784921	36773486	36773630	36791720	36791866	0.0138896	0.0712321	-0.118
ENSMUSG00000066324	Impad1	4	-	4696458	4696620	4703460	4703556	4689630	4695119	4705339	4705502	0.0139768	0.0715934	0.093
ENSMUSG00000035621	Midn	10	+	79616560	79616878	79617075	79617217	79614405	79614468	79617878	79618151	0.0139701	0.0715934	0.06
ENSMUSG00000004266	Ptpn6	6	-	124678354	124678468	124678798	124678988	124678129	124678226	124682317	124682512	0.0139862	0.0715984	0.05
ENSMUSG00000022372	Sla	15	-	66623786	66623873	66632992	66633090	66621243	66621347	66644090	66644359	0.0140419	0.0718018	-0.057
ENSMUSG00000020076	Ddx50	10	-	62096724	62096874	62102608	62102754	62088910	62089030	62103194	62103380	0.0140427	0.0718018	-0.166
ENSMUSG00000086425	F730016J06Rik	2	+	27965674	27965848	27982682	27982827	27955319	27955525	27982940	27983251	0.0141097	0.0720152	0.056
ENSMUSG00000034290	Nek9	12	-	86644416	86644623	86646412	86646574	86640463	86642876	86647086	86647316	0.0141024	0.0720152	-0.056
ENSMUSG00000031012	Cask	X	-	13197775	13197951	13203320	13203423	13191595	13191718	13254710	13254783	0.014108	0.0720152	-0.081
ENSMUSG00000020143	Dock2	11	-	34194109	34194168	34200486	34200565	34182620	34182769	34210349	34210444	0.0141789	0.0722643	-0.065
ENSMUSG00000055447	Cd47	16	+	49895481	49895574	49896468	49896561	49894289	49894397	49898152	49898245	0.0141687	0.0722643	0.068
ENSMUSG00000001424	Snd1	6	+	28576099	28576189	28618557	28618658	28495484	28495598	28657033	28657144	0.0141839	0.0722643	-0.066
ENSMUSG00000058290	Espl1	15	+	102153006	102153177	102153298	102153403	102152755	102152911	102153585	102153701	0.0141934	0.0722696	0.09
ENSMUSG00000025584	Pde8a	7	+	88440563	88440652	88445525	88445604	88438017	88438072	88447040	88447178	0.0143042	0.0727903	0.119
ENSMUSG00000020516	Rps6kb1	11	-	86317767	86317880	86320292	86320400	86312372	86316464	86325090	86325168	0.0143128	0.072791	-0.087
ENSMUSG00000031918	Mtmr2	9	+	13586720	13586826	13590295	13590371	13553640	13553844	13593024	13593119	0.0143437	0.0729046	0.139
ENSMUSG00000042410	Agps	2	+	75696955	75697035	75699990	75700071	75695073	75695145	75704803	75704929	0.0143805	0.0730479	-0.05
ENSMUSG00000031753	Cog4	8	+	113392101	113392267	113398045	113398108	113390460	113390627	113402905	113403022	0.0144434	0.0732805	0.08
ENSMUSG00000019942	Cdk1	10	-	68805287	68805458	68812843	68812906	68803462	68803626	68815583	68815686	0.0144432	0.0732805	-0.051
ENSMUSG00000024013	Fgd2	17	+	29513772	29513919	29515257	29515404	29511791	29511923	29515789	29516498	0.0144658	0.0733504	0.1
ENSMUSG00000028760	Eif4g3	4	+	137757835	137757917	137759259	137759406	137753993	137754140	137761887	137762384	0.0144777	0.0733672	0.068
ENSMUSG00000064215	Ifi27l1	12	+	104675599	104675734	104675885	104675915	104674772	104674892	104677610	104677772	0.0145297	0.0735875	0.061
ENSMUSG00000038212	Hiatl1	13	-	65173312	65173425	65176293	65176407	65170951	65171049	65176791	65177010	0.0145499	0.0736462	-0.056
ENSMUSG00000035765	Dym	18	+	75389643	75389826	75402938	75403052	75358816	75358919	75446273	75446620	0.0145749	0.073729	0.086
ENSMUSG00000014668	Chfr	5	+	110565069	110565213	110569372	110569472	110564867	110564953	110572569	110572679	0.0145906	0.0737647	0.069
ENSMUSG00000027423	Snx5	2	-	144078180	144078266	144079397	144079557	144075858	144076968	144080461	144080548	0.0146044	0.0737905	0.067
ENSMUSG00000008682	Rpl10	X	+	71516998	71517057	71517138	71517246	71516198	71516363	71517517	71517656	0.0146191	0.0738213	-0.028
ENSMUSG00000036817	Sun1	5	+	139706726	139706792	139707080	139707191	139705706	139705898	139709424	139709523	0.0146757	0.0740631	-0.118
ENSMUSG00000018819	Lsp1	7	+	149675804	149675939	149676249	149676327	149675229	149675311	149676463	149676570	0.014694	0.0741121	-0.049
ENSMUSG00000027341	5730494N06Rik	2	-	132069754	132069877	132071691	132071810	132065227	132066362	132073331	132073505	0.0147542	0.0743718	0.11
ENSMUSG00000031012	Cask	X	-	13148159	13148237	13163969	13164091	13145601	13145682	13177482	13177582	0.0147952	0.0745126	0.069
ENSMUSG00000032294	Pkm2	9	+	59522835	59523002	59523374	59523541	59519727	59519880	59525850	59526032	0.0147996	0.0745126	-0.016
ENSMUSG00000003847	Nfat5	8	+	109848538	109848664	109862708	109863267	109819480	109819534	109868685	109868878	0.0148119	0.0745305	-0.066
ENSMUSG00000025474	Tubgcp2	7	-	147193325	147193525	147193785	147193993	147192750	147192940	147215725	147215885	0.0148474	0.074665	0.101
ENSMUSG00000061288	Taok3	5	+	117659562	117659654	117665357	117665451	117656655	117656769	117667167	117667249	0.0148938	0.0748544	0.065
ENSMUSG00000022565	Plec	15	-	76020531	76020625	76020888	76021016	76019686	76019841	76021278	76021374	0.014937	0.0750277	-0.056
ENSMUSG00000030059	Tmf1	6	-	97118081	97118248	97118741	97118884	97117242	97117399	97120319	97120425	0.0149544	0.075071	-0.07
ENSMUSG00000029992	Gfpt1	6	+	87023375	87023473	87027076	87027234	87017677	87017773	87032466	87032581	0.0149991	0.0752508	-0.099
ENSMUSG00000011256	Adam19	11	+	45907364	45907443	45913354	45913431	45878513	45878584	45926258	45926451	0.0150236	0.0753298	0.058
ENSMUSG00000035621	Midn	10	+	79614405	79614468	79616560	79616878	79614122	79614210	79617075	79617217	0.0150557	0.0754019	0.1
ENSMUSG00000025154	Arhgap19	19	-	41861047	41861257	41862795	41862876	41859261	41859488	41866236	41866502	0.0150542	0.0754019	0.058
ENSMUSG00000002668	Dennd1c	17	-	57213915	57213985	57214791	57214911	57213696	57213777	57216069	57216119	0.0151705	0.0759324	0.034
ENSMUSG00000039934	Pion	5	+	20732591	20732651	20733841	20733885	20732061	20732166	20734978	20735064	0.0151855	0.075963	0.084
ENSMUSG00000019979	Apaf1	10	-	90540278	90540476	90542191	90542381	90529825	90530009	90542631	90542833	0.0152135	0.0760586	-0.082
ENSMUSG00000040747	Cd53	3	-	106570843	106570918	106571715	106571904	106570244	106570340	106573599	106573678	0.0152624	0.0762189	0.063
ENSMUSG00000026615	Eprs	1	+	187194767	187194924	187196796	187196936	187193455	187193555	187197996	187198091	0.0152634	0.0762189	0.077
ENSMUSG00000071714	Csf2rb2	15	-	78117141	78117199	78117402	78117493	78116409	78116513	78118317	78118477	0.0152772	0.0762434	0.09
ENSMUSG00000002489	Tiam1	16	-	89833254	89833479	89838003	89838090	89822122	89822226	89843497	89843579	0.0152894	0.0762598	-0.064
ENSMUSG00000025758	Plk4	3	+	40617387	40617513	40618903	40619010	40616659	40616797	40620236	40620391	0.0153229	0.0763823	0.11
ENSMUSG00000042228	Lyn	4	+	3665871	3666008	3669588	3669634	3605261	3605511	3670343	3670449	0.0153352	0.0763988	0.095
ENSMUSG00000058407	Txndc9	1	-	38047047	38047302	38050836	38050955	38044238	38044624	38052477	38052686	0.0153587	0.0764712	0.072
ENSMUSG00000021597	Ankrd32	13	-	77242741	77242885	77243794	77243938	77240183	77240317	77245236	77245365	0.0153836	0.0765059	-0.184
ENSMUSG00000026480	Ncf2	1	+	154658047	154658130	154668645	154668780	154655019	154655335	154671346	154671454	0.0153814	0.0765059	-0.061
ENSMUSG00000021733	Slc4a7	14	+	15607690	15607942	15611339	15611408	15607404	15607566	15614562	15614736	0.0155143	0.077111	-0.168
ENSMUSG00000047789	Slc38a9	13	+	113493745	113493853	113504348	113504455	113491664	113491859	113513405	113513519	0.0155292	0.0771405	0.139
ENSMUSG00000025474	Tubgcp2	7	-	147193785	147193993	147215725	147215885	147193325	147193525	147216909	147217086	0.0155921	0.0774079	-0.092
ENSMUSG00000027326	Casc5	2	+	118893858	118898355	118901967	118902106	118891684	118891737	118902671	118902739	0.0156027	0.0774157	-0.112
ENSMUSG00000039191	Rbpj	5	+	54037108	54037283	54040609	54040747	54033262	54033428	54040901	54041014	0.0156286	0.077491	-0.06
ENSMUSG00000061533	4930534B04Rik	12	-	92469234	92469294	92494014	92494179	92452004	92452197	92498425	92499076	0.0156361	0.077491	0.062
ENSMUSG00000024483	Ankhd1	18	+	36774368	36774471	36784162	36784921	36773486	36773630	36791720	36791866	0.0157646	0.0780826	-0.081
ENSMUSG00000049502	Dtx3l	16	-	35931458	35931676	35932361	35933885	35926596	35929454	35936462	35936713	0.0157824	0.078105	0.061
ENSMUSG00000031605	Klhl2	8	-	67258494	67258657	67335579	67335701	67242919	67243029	67346890	67346997	0.0157874	0.078105	0.053
ENSMUSG00000037514	Pank2	2	+	131113209	131113333	131119134	131119260	131108327	131108504	131122008	131124924	0.0158677	0.0784568	0.059
ENSMUSG00000045503	Sys1	2	+	164288800	164288868	164289857	164292827	164286808	164287029	164297637	164297822	0.0159436	0.0787866	0.025
ENSMUSG00000006678	Pola1	X	-	90620929	90621023	90665905	90666022	90550105	90551155	90706707	90706839	0.0159852	0.0789468	0.152
ENSMUSG00000033066	Gas7	11	+	67478889	67478964	67484095	67484174	67475552	67475668	67487739	67487868	0.0159951	0.0789497	0.059
ENSMUSG00000029455	Aldh2	5	-	122025904	122026033	122028351	122028431	122025099	122025213	122029612	122029753	0.0160539	0.0791945	0.052
ENSMUSG00000035248	Zcchc6	13	-	59906583	59906736	59909406	59909526	59903376	59903557	59910738	59910865	0.016107	0.0794105	0.05
ENSMUSG00000020143	Dock2	11	-	34194258	34194359	34200486	34200565	34194109	34194168	34210349	34210444	0.0161325	0.0794902	0.043
ENSMUSG00000037373	Ctbp1	5	-	33603657	33603802	33609531	33609686	33601786	33601993	33617427	33617618	0.0161733	0.0795993	0.027
ENSMUSG00000039298	Cdk5rap2	4	-	69998374	69998593	70010177	70010279	69978460	69978631	70013702	70013822	0.0161661	0.0795993	-0.094
ENSMUSG00000020271	Fbxw11	11	+	32611771	32611997	32620471	32620658	32542738	32542935	32622054	32622145	0.0163555	0.0804498	-0.065
ENSMUSG00000005656	Snx6	12	-	55871705	55871827	55884389	55884500	55869005	55869129	55885001	55885106	0.0164096	0.0806695	-0.056
ENSMUSG00000023764	Sfi1	11	-	3056774	3056867	3064559	3064716	3055401	3055499	3065578	3065681	0.0164298	0.0806769	0.109
ENSMUSG00000029066	Mrpl20	4	+	155177941	155178052	155181016	155181094	155177644	155177851	155182587	155182940	0.01643	0.0806769	0.067
ENSMUSG00000027312	Atrn	2	+	130761259	130761373	130770617	130770746	130759121	130759205	130771749	130771955	0.0164515	0.0807362	0.065
ENSMUSG00000024259	Slc25a46	18	-	31756692	31756749	31759785	31759886	31754230	31754288	31762376	31762454	0.016507	0.0809619	-0.238
ENSMUSG00000019726	Lyst	13	+	13804974	13805127	13818080	13818325	13803884	13803940	13820831	13820898	0.016522	0.0809893	0.051
ENSMUSG00000041268	Dmxl2	9	-	54253554	54253720	54254403	54254501	54251763	54252028	54256957	54257127	0.0166284	0.0814333	0.085
ENSMUSG00000040940	Arhgef1	7	+	25697075	25697174	25697328	25697371	25693329	25693443	25697573	25697820	0.0166317	0.0814333	0.049
ENSMUSG00000029171	Pgm1	5	+	64503246	64503436	64507538	64507672	64501754	64501884	64519015	64519594	0.0166643	0.0815464	-0.062
ENSMUSG00000021712	Trim23	13	+	104988673	104988784	104990148	104990273	104988069	104988199	104991310	104992128	0.0166924	0.0816373	-0.114
ENSMUSG00000061175	Fnip2	3	-	79316252	79316324	79319024	79319171	79312008	79312109	79321986	79322113	0.0167164	0.0817078	0.177
ENSMUSG00000024566	Atp9b	18	-	80935391	80935595	80936485	80936543	80931815	80932888	80946557	80946666	0.0167727	0.0819357	-0.093
ENSMUSG00000064289	Tank	2	+	61451707	61451855	61464959	61465071	61416642	61416750	61465777	61465896	0.0168771	0.0823986	0.019
ENSMUSG00000020271	Fbxw11	11	+	32620471	32620658	32622054	32622145	32611771	32611997	32631335	32631473	0.0169464	0.08269	0.08
ENSMUSG00000031979	Cog2	8	+	127070450	127070593	127072416	127072556	127069919	127069992	127074066	127074250	0.0169843	0.0828277	-0.074
ENSMUSG00000024019	Ftsjd2	17	+	29831729	29831787	29832370	29832439	29831192	29831249	29834028	29834160	0.0170033	0.0828727	0.038
ENSMUSG00000033386	Frrs1	3	+	116603521	116603619	116603870	116603929	116602080	116602167	116605231	116605375	0.0170292	0.0829426	0.093
ENSMUSG00000037343	Taf2	15	-	54865717	54865787	54868072	54868212	54862600	54862710	54869793	54869987	0.0170467	0.0829426	0.086
ENSMUSG00000032560	Dnajc13	9	-	104123733	104123833	104130752	104130922	104122200	104122308	104131010	104131090	0.0170434	0.0829426	-0.107
ENSMUSG00000021012	Zc3h14	12	+	99997928	99998089	99998519	99998620	99996721	99997151	100002032	100002188	0.0170891	0.0830249	0.081
ENSMUSG00000040247	Tbc1d10c	19	-	4187941	4188131	4188245	4188311	4184357	4185073	4188943	4189058	0.0170782	0.0830249	0.037
ENSMUSG00000021311	Mtr	13	-	12282470	12282671	12285880	12286077	12281613	12281806	12287504	12287660	0.0170928	0.0830249	-0.098
ENSMUSG00000021094	Dhrs7	12	-	73758314	73758421	73760330	73760483	73757286	73757526	73765615	73765815	0.0171071	0.0830472	0.049
ENSMUSG00000037013	Ss18	18	-	14792051	14792185	14795004	14795127	14784139	14785820	14799464	14799632	0.0171324	0.0831226	0.034
ENSMUSG00000019790	Stxbp5	10	-	9519740	9519866	9528217	9528396	9517919	9518071	9528826	9529047	0.017149	0.083156	0.063
ENSMUSG00000037949	Ano10	9	-	122170201	122170771	122180316	122180451	122168652	122168708	122181484	122181682	0.0171618	0.0831712	-0.057
ENSMUSG00000021707	Dhfr	13	+	93125604	93125654	93127881	93127987	93124737	93125299	93135619	93135746	0.0171734	0.08318	0.065
ENSMUSG00000067851	Arfgef1	1	-	10153777	10153868	10162914	10163065	10151043	10151084	10163274	10163433	0.0171841	0.0831848	-0.036
ENSMUSG00000024614	Tmx3	18	+	90688496	90688542	90690348	90690429	90686785	90686909	90692921	90693021	0.0172631	0.08352	-0.065
ENSMUSG00000020696	Rffl	11	-	82625901	82626312	82631917	82632105	82623509	82623720	82684509	82684712	0.0174226	0.0841961	-0.093
ENSMUSG00000090083	Rnf8	17	+	29834893	29835016	29835582	29835674	29832370	29834160	29836164	29836233	0.0174151	0.0841961	-0.05
ENSMUSG00000089872	Rps6kc1	1	-	192668365	192668481	192695470	192695830	192633952	192634000	192709212	192709306	0.0174779	0.0844158	0.038
ENSMUSG00000003068	Stk11	10	+	79589398	79589526	79589789	79589847	79588977	79589114	79590648	79590845	0.017539	0.0846629	-0.053
ENSMUSG00000041642	Kif21b	1	+	138049334	138049416	138050680	138050872	138048773	138048992	138052673	138052873	0.0175804	0.0848145	-0.054
ENSMUSG00000020798	Spns3	11	-	72343035	72343225	72359389	72359455	72313139	72313238	72363499	72364008	0.0176238	0.0849762	0.107
ENSMUSG00000042472	Zfp410	12	+	85679591	85679732	85681051	85681179	85678565	85678691	85683944	85684673	0.0176373	0.0849934	0.083
ENSMUSG00000021180	Rps6ka5	12	-	101854206	101854314	101892480	101892699	101836099	101836183	101916727	101916799	0.0177158	0.0853131	0.089
ENSMUSG00000029647	Pan3	5	+	148314660	148314778	148331080	148331328	148299686	148299834	148333405	148333510	0.0177236	0.0853131	0.042
ENSMUSG00000003660	Snrnp200	2	+	127050818	127050929	127051741	127051873	127050316	127050466	127052030	127052219	0.017767	0.0854735	-0.053
ENSMUSG00000031575	Ash2l	8	-	26928075	26928135	26929017	26929116	26926662	26927980	26930097	26930190	0.0179281	0.0862	-0.082
ENSMUSG00000066043	Phactr4	4	-	131939196	131939277	131942806	131942980	131934319	131934478	131968984	131969038	0.0180275	0.0866295	-0.103
ENSMUSG00000024563	Smad2	18	+	76422093	76422381	76446513	76446603	76401233	76401633	76447581	76447775	0.0180687	0.0867785	0.073
ENSMUSG00000040560	Wdr7	18	+	64095502	64095602	64138973	64139078	64086919	64087002	64146809	64149414	0.0180808	0.086788	0.138
ENSMUSG00000028229	Fam82b	4	+	19522216	19522306	19526760	19526816	19515672	19515832	19528502	19528590	0.0181394	0.0869716	-0.118
ENSMUSG00000019920	Lims1	10	+	57861768	57861928	57870817	57870884	57814865	57814945	57872307	57872428	0.0181373	0.0869716	0.087
ENSMUSG00000018501	Ncor1	11	-	62153909	62154131	62156498	62156853	62152360	62152567	62158133	62158390	0.0181609	0.0870258	-0.053
ENSMUSG00000030748	Il4ra	7	+	132708065	132708241	132709150	132709238	132695784	132695842	132710669	132710811	0.0181944	0.0871372	0.053
ENSMUSG00000042500	Eif2c4	4	-	126189763	126189911	126193130	126193218	126189242	126189362	126194080	126194215	0.0182518	0.0873634	0.118
ENSMUSG00000063450	Syne2	12	+	77203954	77204057	77204733	77204936	77201978	77202118	77205951	77206152	0.018331	0.087599	0.081
ENSMUSG00000032359	Ctsh	9	+	89966656	89966763	89969705	89969831	89963242	89963311	89970519	89970925	0.0183139	0.087599	-0.045
ENSMUSG00000035354	Uvrag	7	-	106165078	106165184	106214309	106214392	106153089	106153216	106236610	106236685	0.0183318	0.087599	0.065
ENSMUSG00000002963	Pnkp	7	+	52115092	52115315	52116232	52116281	52113822	52114119	52116358	52116429	0.0183526	0.0876494	0.037
ENSMUSG00000055670	Zzef1	11	+	72671832	72671903	72673083	72673198	72668884	72669018	72677376	72677536	0.0184291	0.0879654	-0.098
ENSMUSG00000045098	Suv420h1	19	+	3786388	3786627	3793067	3793215	3782219	3782279	3802074	3802240	0.0184527	0.088029	-0.15
ENSMUSG00000038187	Btbd10	7	-	120495294	120495452	120508418	120508483	120478835	120479032	120512385	120512472	0.0184721	0.0880722	-0.113
ENSMUSG00000091512	Lamtor3	3	+	137589772	137589906	137590310	137590374	137588075	137588134	137590910	137591729	0.0184983	0.0881077	0.062
ENSMUSG00000020385	Clk4	11	+	51081666	51081733	51084038	51084097	51080672	51080833	51085301	51085524	0.0185001	0.0881077	-0.086
ENSMUSG00000037669	1110057K04Rik	12	+	8245248	8245421	8275169	8275404	8234025	8234169	8282613	8282696	0.0186342	0.0886968	0.101
ENSMUSG00000049744	Arhgap15	2	+	44098624	44098759	44178195	44178301	44031890	44031968	44241820	44243143	0.018706	0.0889888	0.053
ENSMUSG00000028793	Rnf19b	4	+	128748980	128749186	128750745	128750887	128735514	128736140	128752813	128752976	0.0187164	0.088989	0.053
ENSMUSG00000016541	Atxn10	15	+	85213333	85213414	85217420	85217586	85206973	85207132	85222067	85222176	0.0187347	0.0890261	-0.051
ENSMUSG00000030536	Iqgap1	7	-	87905700	87905814	87910180	87910257	87904643	87904822	87911770	87911848	0.0188078	0.089324	-0.05
ENSMUSG00000039463	Slc9a8	2	+	167290840	167290957	167293184	167293267	167285148	167285254	167294463	167294575	0.0189871	0.0901254	0.122
ENSMUSG00000029502	Golga3	5	+	110610621	110610932	110613356	110613506	110605719	110605941	110614804	110614917	0.0190166	0.0902156	-0.084
ENSMUSG00000035683	Melk	4	+	44345751	44345838	44353497	44353617	44338512	44338611	44357784	44357895	0.0190583	0.0903631	0.107
ENSMUSG00000060073	Psma3	12	+	72085479	72085581	72085658	72085732	72084310	72084429	72087849	72087922	0.0191316	0.0906576	-0.051
ENSMUSG00000041235	Chd7	4	+	8783817	8783978	8785625	8785853	8781992	8782661	8786189	8786633	0.0191422	0.0906576	-0.056
ENSMUSG00000039100	2016-03-06	15	-	31412252	31412353	31412558	31412678	31410039	31410177	31414700	31414835	0.0191523	0.0906576	0.054
ENSMUSG00000001741	Il16	7	-	90799390	90799559	90800388	90801472	90797224	90797326	90803788	90804005	0.0191776	0.0906771	0.052
ENSMUSG00000040247	Tbc1d10c	19	-	4185351	4185506	4188943	4189058	4184357	4185073	4189212	4189319	0.0191761	0.0906771	0.066
ENSMUSG00000069833	Ahnak	19	+	9074151	9074262	9074589	9074746	9063749	9063919	9075165	9075353	0.019231	0.090812	-0.063
ENSMUSG00000030213	Atf7ip	6	+	136515168	136515306	136519993	136520059	136513537	136513683	136523765	136523839	0.0192535	0.090812	-0.071
ENSMUSG00000041440	Gk5	9	+	96029419	96029513	96038163	96038257	96019793	96020031	96040957	96041089	0.0192593	0.090812	0.127
ENSMUSG00000015755	Tab2	10	-	7629844	7629925	7630886	7630980	7625450	7627375	7631185	7631346	0.0192493	0.090812	0.067
ENSMUSG00000029221	Slc30a9	5	+	67739158	67739324	67741020	67741150	67737364	67737472	67743890	67744004	0.0192531	0.090812	0.113
ENSMUSG00000046876	Atxn1	13	-	45947696	45947825	46051823	46051944	45890877	45891006	46060183	46060345	0.0193241	0.0910675	0.062
ENSMUSG00000007891	Ctsd	7	-	149563237	149563360	149568496	149568615	149562930	149563075	149569322	149569446	0.0193701	0.091234	-0.049
ENSMUSG00000027822	Slc33a1	3	-	63751993	63752178	63757735	63757926	63751490	63751608	63767337	63768690	0.0193868	0.0912624	-0.13
ENSMUSG00000021224	Numb	12	-	85149050	85149191	85172871	85172946	85144729	85144934	85183167	85183293	0.0194371	0.0914483	0.053
ENSMUSG00000019726	Lyst	13	+	13818080	13818325	13820831	13820898	13804974	13805127	13822591	13822748	0.0195391	0.0918623	-0.064
ENSMUSG00000025326	Ube3a	7	+	66502542	66502587	66527316	66527606	66484121	66484641	66531137	66532384	0.0195465	0.0918623	0.079
ENSMUSG00000029534	St7	6	+	17871988	17872139	17880765	17880858	17856407	17856510	17884118	17884258	0.0195806	0.0919718	-0.185
ENSMUSG00000029826	Zc3hav1	6	-	38266320	38266423	38269703	38269824	38262393	38262484	38275191	38275366	0.0196296	0.0921511	-0.064
ENSMUSG00000005087	Cd44	2	-	102682417	102682534	102685441	102685567	102677969	102678095	102693171	102693393	0.0196511	0.0922016	-0.223
ENSMUSG00000020664	Dld	12	-	32019477	32019648	32020330	32020521	32018731	32018921	32025144	32025246	0.019725	0.0924466	0.061
ENSMUSG00000074340	Ovgp1	3	+	105783009	105783195	105784150	105784267	105782815	105782924	105787970	105788106	0.0197161	0.0924466	-0.066
ENSMUSG00000027878	Notch2	3	+	97938481	97938594	97939248	97939754	97935120	97935357	97941197	97941551	0.0197543	0.0925333	0.053
ENSMUSG00000036908	Unc93b1	19	+	3943528	3943711	3947006	3947125	3942693	3942818	3948627	3949340	0.0197674	0.092544	0.049
ENSMUSG00000026656	Fcgr2b	1	-	172898110	172898365	172899604	172899625	172896576	172896831	172906031	172906258	0.0198201	0.0927396	-0.059
ENSMUSG00000079437	Tmem179b	19	-	8847517	8847596	8847994	8848182	8847011	8847324	8848824	8848957	0.0198412	0.0927429	0.05
ENSMUSG00000020078	Vps26a	10	-	61931037	61931202	61943305	61943455	61927379	61927486	61949405	61949553	0.0198425	0.0927429	0.061
ENSMUSG00000039285	Azi2	9	+	117958427	117958553	117959014	117959114	117956530	117956751	117960471	117960620	0.019886	0.0928956	-0.057
ENSMUSG00000035614	Fam179b	12	+	66113821	66113940	66117467	66117657	66112099	66112226	66120118	66120338	0.0199633	0.0932055	0.126
ENSMUSG00000033107	Rnf125	18	+	21136229	21136324	21137551	21137642	21132799	21132956	21139671	21139779	0.020021	0.093424	0.101
ENSMUSG00000024300	Myo1f	17	+	33725047	33725133	33729865	33729972	33723060	33723228	33730965	33731064	0.0200981	0.0937326	0.048
ENSMUSG00000027109	Sp3	2	-	72808211	72809571	72816954	72817086	72784602	72784795	72817543	72817689	0.0202054	0.0941816	0.023
ENSMUSG00000031715	Smarca5	8	-	83252371	83252472	83253993	83254094	83251514	83251694	83257588	83257755	0.0203447	0.0947793	-0.061
ENSMUSG00000024135	Srbd1	17	-	86399660	86399813	86400770	86400947	86387664	86387849	86403186	86403293	0.0203928	0.0949517	0.083
ENSMUSG00000055436	Srsf11	3	-	157675743	157675839	157676915	157677005	157675273	157675412	157679285	157679417	0.0204934	0.095316	0.062
ENSMUSG00000029202	Pds5a	5	-	66010182	66010291	66010858	66011004	66006498	66006843	66011788	66011851	0.0204908	0.095316	-0.062
ENSMUSG00000073609	D2hgdh	1	+	95729172	95729366	95731863	95732032	95726333	95726473	95734516	95734660	0.0205278	0.0954243	-0.068
ENSMUSG00000028538	St3gal3	4	-	117704444	117704487	117727254	117727302	117687309	117687402	117780153	117780298	0.0205791	0.0956105	-0.254
ENSMUSG00000035021	Baz1a	12	-	56024371	56024467	56028550	56028697	56024026	56024251	56030513	56030652	0.0206247	0.0956631	-0.053
ENSMUSG00000039242	B3galnt2	13	+	14063033	14063134	14072867	14072963	14058576	14058724	14079619	14079730	0.0206183	0.0956631	0.11
ENSMUSG00000035967	Ddx26b	X	+	53757901	53758276	53759549	53759643	53754837	53755072	53760056	53760239	0.0206263	0.0956631	0.073
ENSMUSG00000037697	Ddhd1	14	-	46224727	46224877	46228612	46228688	46222313	46222566	46230166	46230365	0.0206464	0.0956631	0.12
ENSMUSG00000063550	Nup98	7	-	109335145	109335253	109340416	109340556	109334374	109334555	109343174	109343351	0.0206417	0.0956631	-0.069
ENSMUSG00000034893	Cog3	14	-	76121908	76121998	76124517	76124642	76119498	76119619	76127514	76127620	0.0206667	0.0957054	0.114
ENSMUSG00000029629	Phf14	6	+	11937003	11937274	11937575	11937682	11936341	11936488	11938721	11938817	0.0206816	0.0957223	0.055
ENSMUSG00000027365	Trpm7	2	-	126671809	126671981	126674232	126674357	126670035	126670210	126675634	126675848	0.0207743	0.0960993	-0.062
ENSMUSG00000020361	Hspa4	11	-	53093969	53094214	53097030	53097164	53088644	53088721	53097601	53097701	0.020815	0.0962356	-0.054
ENSMUSG00000048120	Entpd1	19	+	40785652	40785780	40794946	40795064	40734982	40735353	40797576	40797587	0.0208914	0.0965365	0.047
ENSMUSG00000052056	Zfp217	2	-	169937979	169938114	169941641	169941758	169934145	169936155	169944518	169946253	0.0209412	0.0967143	0.079
ENSMUSG00000027650	Tti1	2	-	157826355	157826544	157832754	157835094	157822812	157822961	157854109	157854169	0.0209563	0.0967318	-0.091
ENSMUSG00000024981	Acsl5	19	+	55366262	55366379	55368076	55368220	55365907	55365996	55368691	55368793	0.0209843	0.0968086	-0.053
ENSMUSG00000060470	Gpr97	8	+	97560499	97560591	97560725	97560838	97560340	97560380	97563308	97563589	0.0210346	0.0969886	0.042
ENSMUSG00000030589	Rasgrp4	7	+	29930150	29930267	29930826	29931102	29927984	29928158	29933385	29933466	0.0210905	0.0971939	-0.051
ENSMUSG00000026335	Pam	1	-	99741172	99741289	99749679	99749809	99738808	99738881	99780702	99780774	0.0211202	0.0972781	0.094
ENSMUSG00000028822	Tmem50a	4	-	134456614	134456675	134461258	134461326	134454305	134454391	134465527	134465640	0.0211801	0.097449	-0.083
ENSMUSG00000034297	Med13	11	-	86114631	86114846	86114966	86115057	86114151	86114348	86117035	86117157	0.0211734	0.097449	-0.078
ENSMUSG00000057236	Rbbp4	4	-	129005831	129005977	129011740	129011888	128999939	129000113	129012461	129012592	0.0212767	0.0977881	-0.045
ENSMUSG00000026426	Arl8a	1	+	137049047	137049128	137049369	137049443	137043400	137043677	137050752	137050846	0.0212698	0.0977881	-0.075
ENSMUSG00000029647	Pan3	5	+	148278511	148278673	148314660	148314778	148266693	148266764	148331080	148331328	0.0213176	0.0979233	-0.131
ENSMUSG00000036138	Acaa1a	9	+	119258038	119258218	119258471	119258527	119257698	119257889	119258609	119258755	0.0214436	0.0984492	0.054
ENSMUSG00000017288	Vps53	11	-	75949700	75949816	75951809	75951896	75947910	75948030	75977299	75977366	0.0214726	0.0985296	-0.078
ENSMUSG00000041112	Elmo1	13	+	20382230	20382362	20434236	20434341	20379759	20379882	20464950	20465059	0.0215362	0.0987682	0.053
ENSMUSG00000066568	Lsm14a	7	-	35150633	35150756	35156073	35156203	35142784	35142961	35160247	35160411	0.0215628	0.0988374	-0.064
ENSMUSG00000037814	Larp1b	3	+	40765529	40765588	40766090	40766150	40754552	40754606	40767889	40768064	0.0215983	0.098947	0.127
ENSMUSG00000026219	Trip12	1	-	84738761	84738913	84739668	84739796	84736088	84736231	84740394	84740594	0.0216836	0.0992844	0.053
ENSMUSG00000021109	Hif1a	12	+	75045065	75045174	75045897	75046024	75042947	75043372	75046538	75048517	0.0218536	0.0996876	-0.069
ENSMUSG00000025873	Faf2	13	+	54753403	54753581	54756766	54756938	54751519	54751611	54757642	54757786	0.0218232	0.0996838	-0.073
ENSMUSG00000025453	Nnt	13	-	120183417	120183635	120193358	120193561	120178000	120178088	120197709	120197804	0.021865	0.0996876	0.083
ENSMUSG00000021676	Iqgap2	13	-	96477832	96477996	96486011	96486136	96459655	96459746	96491467	96491628	0.0218254	0.0996838	-0.049
ENSMUSG00000038831	Ralgps1	2	-	32996514	32996606	33000917	33001023	32993155	32993229	33002089	33002173	0.021786	0.0996838	-0.139
ENSMUSG00000030067	Foxp1	6	-	98904314	98904398	98916020	98916108	98895527	98895729	98928126	98928231	0.0218552	0.0996876	-0.118
ENSMUSG00000039753	Fbxl5	5	-	44151945	44152094	44154055	44154181	44150981	44151064	44156547	44156730	0.0218292	0.0996838	0.043
ENSMUSG00000020326	Ccng1	11	-	40564941	40565020	40565605	40565859	40564762	40564861	40567309	40567570	0.0218088	0.0996838	0.07
ENSMUSG00000047888	Tnrc6b	15	+	80689110	80689198	80694814	80694836	80615168	80615236	80706746	80707091	0.021932	0.0999396	0.059

## Sheet: Retained Intron
Supplementary Data 9d. Differentially spliced retained intron junctions (FDR<10%, |delta percent spliced in or PSI (∆Ψ)|>1%) between vehicle-treated wildtype U2AF1- and sudemycin D6-treated mutant U2AF1-expressing bone marrow cells in vivo
Ensembl Gene ID (mm9)	Gene Symbol	Chromosome	Strand	Retained Intron Exon Start (0 base)	Retained Intron Exon End	Upstream Exon Start	upstream Exon End	Downstream Exon Start	Downstream Exon End	Nominal p-value	FDR	Percent Spliced In (PSI or Ψ)
ENSMUSG00000061232	H2-K1	17	-	34133771	34134102	34133771	34133804	34133982	34134102	0	0	0.06
ENSMUSG00000060601	Nr1h2	7	-	51808948	51809293	51808948	51809078	51809178	51809293	0	0	0.165
ENSMUSG00000003153	Slc2a3	6	-	122687075	122690011	122687075	122687316	122689850	122690011	0	0	0.137
ENSMUSG00000027829	Ccnl1	3	-	65751818	65752325	65751818	65751930	65752183	65752325	0	0	0.211
ENSMUSG00000025066	Sfr1	19	+	47807119	47807478	47807119	47807244	47807292	47807478	0	0	0.251
ENSMUSG00000025066	Sfr1	19	+	47807119	47807478	47807119	47807291	47807339	47807478	0	0	-0.482
ENSMUSG00000027360	Hdc	2	-	126429976	126432218	126429976	126430111	126432095	126432218	0	0	0.096
ENSMUSG00000030142	Clec4e	6	-	123236225	123239007	123236225	123236377	123236449	123239007	0	0	0.291
ENSMUSG00000030142	Clec4e	6	-	123236225	123239007	123236225	123236536	123238911	123239007	0	0	0.352
ENSMUSG00000028410	Dnaja1	4	+	40673137	40675216	40673137	40673242	40674988	40675216	0	0	0.194
ENSMUSG00000059796	Eif4a1	11	-	69481196	69481613	69481196	69481276	69481523	69481613	0	0	0.074
ENSMUSG00000059796	Eif4a1	11	-	69481697	69482255	69481697	69482050	69482145	69482255	0	0	0.085
ENSMUSG00000059796	Eif4a1	11	-	69481697	69482050	69481697	69481835	69481906	69482050	0	0	0.084
ENSMUSG00000007458	M6pr	6	+	122263276	122265184	122263276	122263443	122265074	122265184	0	0	0.058
ENSMUSG00000031167	Rbm3	X	-	7720973	7721805	7720973	7721073	7721698	7721805	0	0	0.036
ENSMUSG00000001627	Ifrd1	12	-	40943744	40944069	40943744	40943829	40943964	40944069	0	0	0.241
ENSMUSG00000021134	Srsf5	12	+	82050480	82051484	82050480	82050591	82050706	82051484	0	0	0.128
ENSMUSG00000021134	Srsf5	12	+	82048482	82050155	82048482	82048581	82048782	82050155	0	0	0.129
ENSMUSG00000007850	Hnrnph1	11	+	50192969	50193466	50192969	50193125	50193322	50193466	0	0	0.146
ENSMUSG00000000787	Ddx3x	X	+	12864350	12864689	12864350	12864509	12864589	12864689	0	0	0.118
ENSMUSG00000000787	Ddx3x	X	+	12865404	12865797	12865404	12865490	12865698	12865797	0	0	0.113
ENSMUSG00000024431	Nr3c1	18	-	39645651	39646886	39645651	39646637	39646664	39646886	0	0	0.138
ENSMUSG00000008348	Ubc	5	-	125866346	125868634	125866346	125867580	125867808	125868634	0	0	0.068
ENSMUSG00000029148	Nrbp1	5	+	31546538	31546932	31546538	31546661	31546830	31546932	0	0	0.134
ENSMUSG00000025473	Adam8	7	-	147172201	147172707	147172201	147172367	147172631	147172707	0	0	0.228
ENSMUSG00000025473	Adam8	7	-	147170627	147171329	147170627	147170742	147171235	147171329	0	0	0.196
ENSMUSG00000032577	Mapkapk3	9	-	107164753	107166095	107164753	107164818	107165955	107166095	0	0	0.064
ENSMUSG00000028821	Syf2	4	+	134490370	134490964	134490370	134490496	134490846	134490964	1.11022e-16	4.51861e-15	0.066
ENSMUSG00000029177	Cenpa	5	+	30975354	30975816	30975354	30975432	30975665	30975816	1.11022e-16	4.51861e-15	0.063
ENSMUSG00000005481	Ddx39	8	+	86245632	86246260	86245632	86245751	86246128	86246260	1.11022e-16	4.51861e-15	0.095
ENSMUSG00000060216	Arrb2	11	+	70251445	70251893	70251445	70251530	70251820	70251893	3.10862e-15	1.2244e-13	0.058
ENSMUSG00000070493	Chchd2	5	-	130358299	130360054	130358299	130358450	130359804	130360054	3.21965e-15	1.2285e-13	0.141
ENSMUSG00000074063	Osgin1	8	+	121966332	121967007	121966332	121966469	121966815	121967007	5.32907e-15	1.97176e-13	0.192
ENSMUSG00000010110	Stx5a	19	+	8817569	8817913	8817569	8817625	8817842	8817913	6.21725e-15	2.23272e-13	0.079
ENSMUSG00000029146	Snx17	5	+	31498323	31498637	31498323	31498414	31498549	31498637	1.17684e-14	4.10548e-13	0.071
ENSMUSG00000005687	Bcas2	3	+	102978262	102981342	102978262	102978424	102981261	102981342	1.39888e-14	4.74454e-13	0.431
ENSMUSG00000002014	Ssr4	X	+	71032522	71034292	71032522	71032645	71034173	71034292	2.36478e-14	7.80376e-13	0.051
ENSMUSG00000040859	Bsdc1	4	+	129142473	129144234	129142473	129142590	129144066	129144234	2.52021e-14	8.09782e-13	0.166
ENSMUSG00000026399	Cd55	1	-	132344904	132346140	132344904	132344985	132345993	132346140	7.9603e-14	2.49219e-12	0.078
ENSMUSG00000040354	Mars	10	-	126733596	126734000	126733596	126733689	126733928	126734000	1.02696e-13	3.13478e-12	0.213
ENSMUSG00000029385	Ccng2	5	+	93699819	93700305	93699819	93700070	93700226	93700305	1.25011e-13	3.72289e-12	0.088
ENSMUSG00000025473	Adam8	7	-	147173077	147173636	147173077	147173167	147173458	147173636	2.36478e-13	6.87474e-12	0.126
ENSMUSG00000029148	Nrbp1	5	+	31552462	31552738	31552462	31552513	31552602	31552738	5.01488e-13	1.42399e-11	0.055
ENSMUSG00000028821	Syf2	4	+	134490846	134491379	134490846	134490964	134491288	134491379	1.92713e-12	5.34777e-11	0.045
ENSMUSG00000073422	H2-Ke6	17	-	34163795	34164046	34163795	34163880	34163960	34164046	1.99807e-12	5.42143e-11	-0.091
ENSMUSG00000004677	Myo9b	8	+	73872229	73873093	73872229	73872800	73872833	73873093	2.25564e-12	5.98725e-11	-0.243
ENSMUSG00000053332	Gas5	1	+	162968355	162968670	162968355	162968403	162968587	162968670	6.84885e-12	1.77925e-10	0.047
ENSMUSG00000019850	Tnfaip3	10	-	18725356	18726839	18725356	18725537	18726668	18726839	3.94029e-11	1.00231e-09	0.162
ENSMUSG00000036931	Nfkbid	7	+	31210727	31211040	31210727	31210874	31210988	31211040	9.65641e-11	2.40622e-09	0.148
ENSMUSG00000039637	Coro7	16	-	4634588	4634907	4634588	4634681	4634761	4634907	1.74913e-10	4.27136e-09	0.076
ENSMUSG00000021281	Tnfaip2	12	+	112686457	112686850	112686457	112686580	112686749	112686850	2.31385e-10	5.53964e-09	0.069
ENSMUSG00000038241	Cep250	2	+	155814047	155815356	155814047	155814168	155815234	155815356	5.41767e-10	1.27211e-08	0.146
ENSMUSG00000040746	Rnf167	11	+	70463176	70463721	70463176	70463519	70463627	70463721	7.0663e-10	1.62791e-08	-0.048
ENSMUSG00000001918	Slc1a5	7	+	17381106	17381507	17381106	17381301	17381372	17381507	1.11955e-09	2.53144e-08	0.221
ENSMUSG00000000441	Raf1	6	-	115570226	115571880	115570226	115570345	115571833	115571880	1.28629e-09	2.85556e-08	-0.183
ENSMUSG00000036067	Slc2a6	2	-	26878607	26879163	26878607	26878769	26879054	26879163	1.88285e-09	4.10528e-08	0.149
ENSMUSG00000039041	Adrm1	2	+	179907560	179908738	179907560	179907677	179908614	179908738	2.11303e-09	4.52634e-08	0.052
ENSMUSG00000052593	Adam17	12	-	21334914	21336024	21334914	21334993	21335893	21336024	2.29013e-09	4.82113e-08	0.09
ENSMUSG00000029730	Mcm7	5	-	138610576	138610952	138610576	138610701	138610787	138610952	2.50237e-09	5.17864e-08	0.034
ENSMUSG00000040687	Madd	2	-	90998141	90998645	90998141	90998300	90998564	90998645	3.65851e-09	7.44507e-08	0.405
ENSMUSG00000016559	H3f3b	11	-	115884938	115885333	115884938	115885092	115885195	115885333	4.80086e-09	9.60958e-08	0.081
ENSMUSG00000031827	Cotl1	8	-	122333124	122334255	122333124	122333949	122334000	122334255	4.88668e-09	9.6236e-08	0.039
ENSMUSG00000022508	Bcl6	16	-	23968392	23971685	23968392	23968523	23971500	23971685	5.21526e-09	1.01077e-07	-0.464
ENSMUSG00000074063	Osgin1	8	+	121966815	121967183	121966815	121967007	121967091	121967183	5.41292e-09	1.03268e-07	0.142
ENSMUSG00000019850	Tnfaip3	10	-	18723381	18725137	18723381	18723563	18724262	18725137	6.81834e-09	1.2808e-07	0.307
ENSMUSG00000026277	Stk25	1	-	95522627	95523710	95522627	95522785	95523601	95523710	8.03638e-09	1.48673e-07	0.154
ENSMUSG00000022978	2610039C10Rik	16	-	90719556	90720995	90719556	90720223	90720898	90720995	9.33601e-09	1.68823e-07	-0.092
ENSMUSG00000066621	Tecpr1	5	-	144977771	144978277	144977771	144977894	144978094	144978277	9.50306e-09	1.68823e-07	0.103
ENSMUSG00000021488	Nsd1	13	+	55314564	55315511	55314564	55314678	55315421	55315511	9.54039e-09	1.68823e-07	0.089
ENSMUSG00000001962	Fam50a	X	+	71560202	71560911	71560202	71560302	71560765	71560911	1.54505e-08	2.69501e-07	0.058
ENSMUSG00000060601	Nr1h2	7	-	51807324	51807990	51807324	51807606	51807876	51807990	3.19483e-08	5.4942e-07	0.195
ENSMUSG00000005687	Bcas2	3	+	102978262	102981342	102978262	102978424	102979541	102981342	4.25518e-08	7.21608e-07	0.269
ENSMUSG00000034908	Sidt2	9	-	45753226	45753442	45753226	45753293	45753368	45753442	5.76841e-08	9.64826e-07	0.061
ENSMUSG00000024190	Dusp1	17	-	26643929	26644664	26643929	26644149	26644518	26644664	6.01617e-08	9.92669e-07	-0.113
ENSMUSG00000022617	Chkb	15	-	89258564	89259258	89258564	89258660	89258841	89259258	7.08707e-08	1.15377e-06	0.1
ENSMUSG00000028680	Plk3	4	-	116802564	116803010	116802564	116802694	116802847	116803010	7.7928e-08	1.25197e-06	0.25
ENSMUSG00000031537	Ikbkb	8	-	23775960	23776383	23775960	23776108	23776283	23776383	8.16127e-08	1.29414e-06	0.072
ENSMUSG00000025142	Aspscr1	11	+	120570243	120570560	120570243	120570313	120570384	120570560	1.05247e-07	1.64752e-06	0.138
ENSMUSG00000003031	Cdkn1b	6	+	134871973	134875531	134871973	134872101	134874260	134875531	1.28183e-07	1.98116e-06	0.099
ENSMUSG00000020883	Fbxl20	11	-	97956446	97958373	97956446	97956507	97958242	97958373	1.58699e-07	2.42215e-06	0.186
ENSMUSG00000031765	Mt1	8	+	96703722	96704225	96703722	96703788	96704001	96704225	2.86035e-07	4.31171e-06	0.047
ENSMUSG00000022552	Sharpin	15	-	76177688	76178024	76177688	76177817	76177911	76178024	4.07191e-07	6.06317e-06	-0.055
ENSMUSG00000024516	Sec11c	18	+	65972318	65974611	65972318	65972468	65974491	65974611	4.40221e-07	6.47603e-06	0.038
ENSMUSG00000026873	Phf19	2	-	34766683	34767322	34766683	34766765	34767136	34767322	5.39835e-07	7.84689e-06	0.193
ENSMUSG00000070284	Gmppb	9	+	107953179	107953573	107953179	107953307	107953390	107953573	7.55175e-07	1.08479e-05	0.127
ENSMUSG00000039231	Suv39h1	X	-	7640821	7641183	7640821	7640951	7641036	7641183	7.71538e-07	1.09464e-05	0.09
ENSMUSG00000058818	Lilrb3	7	-	3668195	3669028	3668195	3668492	3668719	3669028	7.79966e-07	1.09464e-05	-0.21
ENSMUSG00000002550	Uck1	2	-	32113796	32114187	32113796	32113939	32114090	32114187	1.3122e-06	1.82068e-05	0.076
ENSMUSG00000067212	H2-T23	17	-	36167766	36168858	36167766	36168042	36168582	36168858	1.34268e-06	1.84204e-05	0.054
ENSMUSG00000023944	Hsp90ab1	17	-	45705806	45706336	45705806	45706075	45706188	45706336	1.46606e-06	1.98895e-05	0.022
ENSMUSG00000026672	Optn	2	-	4941687	4942527	4941687	4942274	4942368	4942527	1.68339e-06	2.25871e-05	-0.204
ENSMUSG00000003033	Ap1m1	8	+	74777107	74777532	74777107	74777179	74777373	74777532	1.86845e-06	2.47976e-05	0.059
ENSMUSG00000027671	Actl6a	3	+	32619107	32619437	32619107	32619222	32619356	32619437	2.08542e-06	2.73795e-05	0.091
ENSMUSG00000029146	Snx17	5	+	31498118	31498414	31498118	31498229	31498323	31498414	2.46035e-06	3.19584e-05	0.036
ENSMUSG00000024807	Syvn1	19	+	6048274	6048607	6048274	6048367	6048454	6048607	2.82857e-06	3.63546e-05	0.137
ENSMUSG00000008690	Ncaph2	15	+	89194035	89194265	89194035	89194120	89194196	89194265	3.40913e-06	4.33598e-05	0.051
ENSMUSG00000028064	Sema4a	3	-	88255266	88255708	88255266	88255419	88255609	88255708	4.5153e-06	5.68369e-05	-0.172
ENSMUSG00000030815	Phkg2	7	+	134721048	134721543	134721048	134721224	134721488	134721543	5.02167e-06	6.2566e-05	0.157
ENSMUSG00000026280	Atg4b	1	+	95672204	95674941	95672204	95672277	95674861	95674941	6.76423e-06	8.34255e-05	0.083
ENSMUSG00000027829	Ccnl1	3	-	65752612	65754466	65752612	65752712	65754401	65754466	6.96704e-06	8.50675e-05	0.122
ENSMUSG00000034187	Nsf	11	-	103774629	103775222	103774629	103774705	103775114	103775222	7.24461e-06	8.75808e-05	0.043
ENSMUSG00000000759	Tubgcp3	8	-	12624817	12625113	12624817	12624949	12625024	12625113	7.36069e-06	8.81118e-05	0.111
ENSMUSG00000060601	Nr1h2	7	-	51807324	51807990	51807324	51807615	51807876	51807990	8.22204e-06	9.74671e-05	0.204
ENSMUSG00000016940	Kctd2	11	+	115290593	115292588	115290593	115290719	115291626	115292588	8.37243e-06	9.82956e-05	0.1
ENSMUSG00000021123	Rdh12	12	+	80312374	80313744	80312374	80312530	80313639	80313744	1.0612e-05	0.000123402	0.086
ENSMUSG00000026457	Adipor1	1	+	136320534	136321499	136320534	136320651	136321327	136321499	1.14142e-05	0.000130826	0.025
ENSMUSG00000026177	Slc11a1	1	+	74426356	74426841	74426356	74426463	74426770	74426841	1.14647e-05	0.000130826	0.064
ENSMUSG00000030142	Clec4e	6	-	123236225	123239007	123236225	123236377	123238911	123239007	1.32241e-05	0.000149407	0.062
ENSMUSG00000026199	Ankzf1	1	+	75194218	75194951	75194218	75194699	75194839	75194951	1.33377e-05	0.000149407	-0.139
ENSMUSG00000034518	Hmgxb4	8	+	77523458	77523790	77523458	77523607	77523711	77523790	1.35373e-05	0.000150264	0.059
ENSMUSG00000046516	Cox17	16	+	38347125	38349415	38347125	38347293	38349326	38349415	1.4319e-05	0.000157509	0.025
ENSMUSG00000027639	Samhd1	2	-	156925136	156927179	156925136	156925239	156927056	156927179	1.47748e-05	0.000161072	-0.043
ENSMUSG00000001909	Trmt1	8	+	87214415	87214846	87214415	87214471	87214709	87214846	1.78877e-05	0.000191586	0.18
ENSMUSG00000036833	Pnpla7	2	+	24858134	24858552	24858134	24858235	24858408	24858552	1.78814e-05	0.000191586	0.081
ENSMUSG00000004947	Dtx2	5	+	136502339	136504442	136502339	136502477	136504368	136504442	1.9952e-05	0.000211838	0.111
ENSMUSG00000029464	Gpn3	5	+	122831198	122831503	122831198	122831314	122831406	122831503	2.14571e-05	0.000223091	0.085
ENSMUSG00000015757	Ppil4	10	+	7517555	7518355	7517555	7517673	7518212	7518355	2.12993e-05	0.000223091	0.077
ENSMUSG00000040940	Arhgef1	7	+	25697075	25697371	25697075	25697174	25697328	25697371	2.156e-05	0.000223091	0.044
ENSMUSG00000037266	D4Wsu53e	4	+	134479789	134480397	134479789	134479824	134479997	134480397	2.78578e-05	0.000285835	0.063
ENSMUSG00000021670	Hmgcr	13	-	97434716	97435852	97434716	97434801	97435764	97435852	2.81649e-05	0.000286578	0.295
ENSMUSG00000020745	Pafah1b1	11	-	74487451	74493116	74487451	74491244	74492959	74493116	2.87973e-05	0.000290591	0.047
ENSMUSG00000032115	Hyou1	9	+	44195114	44195412	44195114	44195175	44195332	44195412	3.05461e-05	0.000303226	0.045
ENSMUSG00000035697	Hmha1	10	+	79484821	79485100	79484821	79484932	79485019	79485100	3.04492e-05	0.000303226	0.032
ENSMUSG00000029144	Gtf3c2	5	-	31461806	31462234	31461806	31461894	31462072	31462234	3.17144e-05	0.000309786	0.124
ENSMUSG00000039263	Npepl1	2	+	173946044	173946625	173946044	173946168	173946448	173946625	3.16402e-05	0.000309786	0.202
ENSMUSG00000032322	Pstpip1	9	+	55975291	55975667	55975291	55975344	55975533	55975667	3.64461e-05	0.00035318	0.045
ENSMUSG00000036661	Dennd3	15	+	73398851	73399175	73398851	73398955	73399037	73399175	3.71843e-05	0.000357496	0.078
ENSMUSG00000042726	Trafd1	5	-	121823146	121824076	121823146	121823483	121823955	121824076	4.00837e-05	0.000382361	0.091
ENSMUSG00000036932	Aifm1	X	-	45836331	45837812	45836331	45836439	45837703	45837812	4.19803e-05	0.000397348	0.067
ENSMUSG00000001909	Trmt1	8	+	87219326	87220874	87219326	87219439	87220725	87220874	4.27801e-05	0.000401804	0.174
ENSMUSG00000020719	Ddx5	11	-	106643782	106645332	106643782	106644007	106645272	106645332	4.35917e-05	0.000403372	0.04
ENSMUSG00000038671	Arfrp1	2	-	181098718	181099103	181098718	181098801	181099015	181099103	4.36078e-05	0.000403372	0.137
ENSMUSG00000015291	Gdi1	X	+	71554414	71555473	71554414	71554514	71555301	71555473	4.49198e-05	0.000412384	-0.058
ENSMUSG00000036606	Plxnb2	15	-	88985978	88986815	88985978	88986607	88986685	88986815	5.32978e-05	0.000485646	-0.107
ENSMUSG00000039220	Ppp1r10	17	+	36064854	36065274	36064854	36064955	36065126	36065274	5.37454e-05	0.000486097	-0.052
ENSMUSG00000049482	Ctu2	8	+	125002792	125003312	125002792	125003094	125003176	125003312	5.45639e-05	0.000489872	0.083
ENSMUSG00000001305	Rrp15	1	-	188561466	188563742	188561466	188561564	188563482	188563742	5.62354e-05	0.000501193	0.063
ENSMUSG00000001017	2500003M10Rik	3	-	90310029	90311548	90310029	90310183	90311466	90311548	6.16829e-05	0.000545759	0.131
ENSMUSG00000038102	D030016E14Rik	8	-	48598636	48599313	48598636	48599162	48599234	48599313	6.32775e-05	0.000555841	0.129
ENSMUSG00000030822	Prr14	7	+	134617108	134617500	134617108	134617230	134617310	134617500	6.95582e-05	0.000606647	0.062
ENSMUSG00000002010	Idh3g	X	-	71027344	71028055	71027344	71027442	71028013	71028055	7.56087e-05	0.000654739	0.225
ENSMUSG00000092607	Scnm1	3	-	94937121	94937550	94937121	94937210	94937479	94937550	7.64105e-05	0.000657023	-0.095
ENSMUSG00000059248	2016-09-09	11	+	117217926	117220784	117217926	117218023	117220732	117220784	8.0932e-05	0.000691035	0.029
ENSMUSG00000042099	Kank3	17	+	33959230	33959862	33959230	33959320	33959619	33959862	8.88826e-05	0.000753651	0.263
ENSMUSG00000024858	Adrbk1	19	-	4291238	4291641	4291238	4291330	4291589	4291641	9.07211e-05	0.000763935	0.029
ENSMUSG00000001588	Acap1	11	-	69698297	69699106	69698297	69698367	69698894	69699106	0.000100688	0.000842053	0.057
ENSMUSG00000063334	Krr1	10	+	111414167	111414454	111414167	111414293	111414370	111414454	0.000103688	0.000861247	0.082
ENSMUSG00000066150	Slc31a1	4	+	62048900	62052803	62048900	62049069	62049631	62052803	0.000111828	0.00092258	0.037
ENSMUSG00000021866	Anxa11	14	+	26691997	26693517	26691997	26692384	26693429	26693517	0.000134366	0.00110108	0.028
ENSMUSG00000068329	Htra2	6	-	83002691	83003064	83002691	83002797	83003031	83003064	0.000136093	0.00110355	0.111
ENSMUSG00000046111	5830418K08Rik	9	-	15121358	15122037	15121358	15121557	15121902	15122037	0.000136476	0.00110355	-0.111
ENSMUSG00000029071	Dvl1	4	+	155228839	155229134	155228839	155228909	155228994	155229134	0.000152658	0.00122626	0.138
ENSMUSG00000025737	Wdr24	17	+	25964179	25964477	25964179	25964301	25964372	25964477	0.000153659	0.00122626	0.201
ENSMUSG00000093445	Lrch4	5	+	138075076	138075477	138075076	138075203	138075371	138075477	0.000182033	0.00144326	0.031
ENSMUSG00000027889	Ampd2	3	-	107883184	107883692	107883184	107883253	107883561	107883692	0.000191324	0.00150714	0.085
ENSMUSG00000035967	Ddx26b	X	+	53746215	53749911	53746215	53746310	53749692	53749911	0.000199368	0.00156044	-0.115
ENSMUSG00000027381	Bcl2l11	2	+	127954355	127954750	127954355	127954492	127954660	127954750	0.00020939	0.00162844	0.185
ENSMUSG00000029703	Lrwd1	5	-	136608175	136609920	136608175	136608949	136609174	136609920	0.000221373	0.00171073	0.036
ENSMUSG00000009585	Apobec3	15	+	79735873	79737032	79735873	79736030	79736770	79737032	0.000235272	0.00179542	-0.059
ENSMUSG00000002949	Timm44	8	-	4265225	4266680	4265225	4265276	4266555	4266680	0.000235166	0.00179542	0.074
ENSMUSG00000031985	Gnpat	8	+	127410582	127410846	127410582	127410679	127410752	127410846	0.0002512	0.00190506	0.058
ENSMUSG00000036138	Acaa1a	9	+	119253583	119255686	119253583	119253626	119255587	119255686	0.000272921	0.00205154	-0.051
ENSMUSG00000026987	Baz2b	2	-	59758351	59760274	59758351	59758595	59760199	59760274	0.000273874	0.00205154	0.09
ENSMUSG00000040701	Ap1g2	14	-	55722039	55722344	55722039	55722095	55722245	55722344	0.00027963	0.00208188	0.145
ENSMUSG00000068882	Ssb	2	+	69705328	69705609	69705328	69705436	69705508	69705609	0.00028256	0.00209094	0.044
ENSMUSG00000032604	Qars	9	+	108410713	108411555	108410713	108410861	108411207	108411555	0.000286899	0.00209763	0.039
ENSMUSG00000021866	Anxa11	14	+	26693695	26694270	26693695	26693790	26694156	26694270	0.000286067	0.00209763	0.031
ENSMUSG00000045482	Trrap	5	+	145545126	145546434	145545126	145545215	145546337	145546434	0.000321369	0.00233567	0.085
ENSMUSG00000026176	Ctdsp1	1	+	74439851	74440475	74439851	74440000	74440370	74440475	0.000331373	0.00239412	-0.026
ENSMUSG00000028099	Polr3c	3	-	96527436	96527975	96527436	96527622	96527719	96527975	0.000378585	0.00271693	0.048
ENSMUSG00000063268	Parp10	15	-	76072087	76073069	76072087	76072752	76072832	76073069	0.000380503	0.00271693	0.086
ENSMUSG00000075415	Fnbp1	2	-	30881725	30888708	30881725	30884403	30888549	30888708	0.000447804	0.00317889	-0.104
ENSMUSG00000017428	Psmd11	11	+	80283303	80283920	80283303	80283429	80283884	80283920	0.000494549	0.00349043	0.05
ENSMUSG00000022443	Myh9	15	-	77621477	77622209	77621477	77621576	77622145	77622209	0.000505548	0.00354755	0.015
ENSMUSG00000000134	Tfe3	X	+	7348120	7349722	7348120	7348196	7349574	7349722	0.000522043	0.00362167	0.04
ENSMUSG00000026034	Clk1	1	-	58476510	58478152	58476510	58476577	58477926	58478152	0.000519739	0.00362167	-0.074
ENSMUSG00000029068	Ccnl2	4	+	155192031	155194537	155192031	155192096	155194437	155194537	0.000530136	0.00365704	-0.088
ENSMUSG00000073422	H2-Ke6	17	-	34162977	34163415	34162977	34163170	34163340	34163415	0.000537846	0.00368938	-0.065
ENSMUSG00000029817	Tra2a	6	-	49195474	49196963	49195474	49195609	49196847	49196963	0.000550906	0.00375786	0.213
ENSMUSG00000057948	Unc13d	11	-	115931194	115931425	115931194	115931251	115931334	115931425	0.000576023	0.00390736	0.046
ENSMUSG00000031442	Mcf2l	8	+	13018695	13020505	13018695	13018799	13018938	13020505	0.000599836	0.00403234	-0.202
ENSMUSG00000021493	Pdlim7	13	-	55608690	55608985	55608690	55608727	55608848	55608985	0.000601053	0.00403234	0.073
ENSMUSG00000035545	Leng8	7	+	4095654	4096415	4095654	4095940	4096313	4096415	0.000620777	0.00411984	0.035
ENSMUSG00000034156	Bzrap1	11	+	87595183	87595551	87595183	87595255	87595446	87595551	0.000620844	0.00411984	0.059
ENSMUSG00000037447	Arid5a	1	+	36373053	36375026	36373053	36373172	36374928	36375026	0.000712136	0.00468017	-0.267
ENSMUSG00000008668	Rps18	17	-	34089165	34089536	34089165	34089238	34089347	34089536	0.00071295	0.00468017	0.298
ENSMUSG00000078619	Smarcd2	11	-	106126253	106126658	106126253	106126351	106126496	106126658	0.000781699	0.00507689	0.034
ENSMUSG00000026200	Glb1l	1	-	75205261	75205797	75205261	75205412	75205630	75205797	0.000777818	0.00507689	-0.159
ENSMUSG00000024773	Atg2a	19	+	6258550	6258985	6258550	6258633	6258863	6258985	0.000851271	0.00549948	0.072
ENSMUSG00000029175	4930471M23Rik	5	+	30957867	30958473	30957867	30958039	30958260	30958473	0.000870016	0.005591	0.107
ENSMUSG00000031835	Mbtps1	8	-	122039477	122042179	122039477	122039609	122042038	122042179	0.000879121	0.00561993	0.083
ENSMUSG00000022561	Gpaa1	15	+	76163332	76163803	76163332	76163529	76163606	76163803	0.000888647	0.00565124	0.094
ENSMUSG00000031939	Taf1d	9	+	15115970	15116548	15115970	15116139	15116352	15116548	0.000907065	0.00573848	-0.114
ENSMUSG00000042055	Wdr11	7	+	136774133	136774783	136774133	136774311	136774687	136774783	0.000921058	0.00579697	0.111
ENSMUSG00000029578	Wipi2	5	+	143134145	143135116	143134145	143134242	143135018	143135116	0.000941778	0.00589698	0.094
ENSMUSG00000028041	Adam15	3	-	89151073	89151407	89151073	89151150	89151328	89151407	0.00094728	0.00590117	0.034
ENSMUSG00000028059	Arhgef2	3	+	88436834	88437289	88436834	88436964	88437179	88437289	0.000970727	0.00598615	0.145
ENSMUSG00000032724	Abtb2	2	+	103556196	103558580	103556196	103556310	103557316	103558580	0.000968949	0.00598615	0.061
ENSMUSG00000036073	Galt	4	+	41703385	41703684	41703385	41703434	41703554	41703684	0.00101288	0.0062147	0.18
ENSMUSG00000039515	Ppp2r4	2	+	30293748	30295284	30293748	30293873	30295183	30295284	0.00106199	0.00648345	0.058
ENSMUSG00000007038	Neu1	17	+	35069510	35071130	35069510	35069773	35070947	35071130	0.00106782	0.0064866	0.084
ENSMUSG00000036073	Galt	4	+	41704956	41705568	41704956	41705111	41705375	41705568	0.0011092	0.00670464	0.062
ENSMUSG00000044966	Fbxo48	11	+	16853144	16853684	16853144	16853256	16853351	16853684	0.00112331	0.00675648	-0.23
ENSMUSG00000007850	Hnrnph1	11	+	50193322	50196217	50193322	50193466	50196038	50196217	0.00114428	0.00684887	0.064
ENSMUSG00000038812	Trmt112	19	+	6985073	6985518	6985073	6985163	6985241	6985518	0.00115546	0.00688204	0.035
ENSMUSG00000039254	Pomt1	2	+	32099138	32099909	32099138	32099232	32099753	32099909	0.00121037	0.00717406	0.113
ENSMUSG00000029703	Lrwd1	5	-	136609174	136609920	136609174	136609315	136609803	136609920	0.00123563	0.00727977	0.046
ENSMUSG00000022884	Eif4a2	16	+	23110057	23110416	23110057	23110226	23110306	23110416	0.00124609	0.00727977	0.058
ENSMUSG00000046962	Zfp295	16	-	98168598	98174258	98168598	98172034	98172634	98174258	0.00124427	0.00727977	0.211
ENSMUSG00000038762	Abcf1	17	-	36100070	36100337	36100070	36100181	36100265	36100337	0.00130744	0.00760181	0.042
ENSMUSG00000002871	Tpra1	6	+	88860144	88860395	88860144	88860255	88860334	88860395	0.00136318	0.00788834	0.113
ENSMUSG00000002055	Spag5	11	+	78127665	78127958	78127665	78127758	78127844	78127958	0.00137322	0.00790895	0.079
ENSMUSG00000021235	Coq6	12	+	85709092	85709659	85709092	85709151	85709535	85709659	0.00139256	0.0079827	0.149
ENSMUSG00000034116	Vav1	17	+	57418522	57418824	57418522	57418707	57418779	57418824	0.00141073	0.0080491	0.058
ENSMUSG00000000131	Xpo6	7	-	133250584	133252137	133250584	133250746	133251965	133252137	0.00144263	0.00816213	0.028
ENSMUSG00000020538	Srebf1	11	-	60016600	60017109	60016600	60016767	60016847	60017109	0.00144391	0.00816213	0.092
ENSMUSG00000030272	Camk1	6	-	113284121	113286255	113284121	113284402	113284507	113286255	0.00147832	0.00831808	-0.056
ENSMUSG00000015950	Ncf1	5	-	134696129	134698045	134696129	134697738	134697857	134698045	0.00151078	0.00846173	-0.102
ENSMUSG00000015656	Hspa8	9	+	40610500	40610974	40610500	40610706	40610821	40610974	0.00154397	0.00860818	0.019
ENSMUSG00000027405	Nop56	2	+	130101398	130101910	130101398	130101560	130101711	130101910	0.00155786	0.00864612	0.023
ENSMUSG00000029433	Diablo	5	-	123967745	123968074	123967745	123967842	123967963	123968074	0.00162778	0.00887333	0.089
ENSMUSG00000001750	Tcirg1	19	-	3898547	3898875	3898547	3898638	3898717	3898875	0.00160816	0.00887333	0.026
ENSMUSG00000037318	Traf3ip3	1	-	195021018	195021616	195021018	195021330	195021468	195021616	0.00162787	0.00887333	0.034
ENSMUSG00000005625	Psmd4	3	-	94836626	94837468	94836626	94836906	94837403	94837468	0.00162364	0.00887333	0.028
ENSMUSG00000024948	Map4k2	19	+	6345576	6345836	6345576	6345610	6345727	6345836	0.00169628	0.00920515	0.029
ENSMUSG00000027406	Idh3b	2	-	130109673	130109984	130109673	130109772	130109906	130109984	0.00175031	0.00945632	0.027
ENSMUSG00000037112	Sik2	9	-	50700905	50704066	50700905	50701494	50703448	50704066	0.00183363	0.00986283	0.089
ENSMUSG00000029012	Orc5	5	-	22032180	22032401	22032180	22032271	22032352	22032401	0.00189643	0.0101559	0.118
ENSMUSG00000040263	Klhdc4	8	-	124320817	124322136	124320817	124320928	124321733	124322136	0.00196068	0.0104541	0.051
ENSMUSG00000030057	Cnbp	6	-	87795115	87795551	87795115	87795317	87795458	87795551	0.0020324	0.0107894	0.05
ENSMUSG00000024807	Syvn1	19	+	6048454	6048743	6048454	6048607	6048694	6048743	0.0020535	0.0108542	0.082
ENSMUSG00000028826	Tmem57	4	-	134358673	134362606	134358673	134360479	134362431	134362606	0.00207347	0.0109125	0.057
ENSMUSG00000003068	Stk11	10	+	79588777	79589114	79588777	79588910	79588977	79589114	0.00213514	0.011141	0.039
ENSMUSG00000032359	Ctsh	9	+	89961864	89963311	89961864	89961946	89963242	89963311	0.00212776	0.011141	0.044
ENSMUSG00000036281	Snapc4	2	-	26228838	26229705	26228838	26228986	26229540	26229705	0.00217436	0.0112496	0.187
ENSMUSG00000038828	Tmem214	5	+	31173792	31174228	31173792	31173943	31174093	31174228	0.00216605	0.0112496	0.077
ENSMUSG00000004815	Dgkq	5	-	109078605	109078944	109078605	109078752	109078843	109078944	0.00218499	0.0112568	0.138
ENSMUSG00000014856	Tmem208	8	+	107852221	107852592	107852221	107852358	107852507	107852592	0.00225757	0.0115819	0.077
ENSMUSG00000036073	Galt	4	+	41703385	41703868	41703385	41703684	41703811	41703868	0.00228343	0.0116655	0.09
ENSMUSG00000040506	Ambra1	2	+	91612447	91613904	91612447	91612594	91612867	91613904	0.00237323	0.0120738	0.084
ENSMUSG00000002546	Golga2	2	+	32154551	32154830	32154551	32154645	32154723	32154830	0.00239302	0.012124	0.061
ENSMUSG00000037262	Kin	2	+	10011739	10011990	10011739	10011783	10011867	10011990	0.00250028	0.012615	0.09
ENSMUSG00000026034	Clk1	1	-	58473856	58474227	58473856	58474023	58474110	58474227	0.00252371	0.0126809	0.066
ENSMUSG00000011114	Tbrg1	9	-	37460199	37460754	37460199	37460346	37460617	37460754	0.00262462	0.0130803	0.037
ENSMUSG00000021134	Srsf5	12	+	82048782	82050155	82048782	82048852	82049115	82050155	0.0026227	0.0130803	-0.084
ENSMUSG00000024217	Snrpc	17	+	27977408	27979323	27977408	27977451	27979214	27979323	0.00280129	0.0138737	0.026
ENSMUSG00000047617	BC029214	2	-	25315294	25315877	25315294	25315379	25315528	25315877	0.00280655	0.0138737	0.115
ENSMUSG00000040356	Skiv2l	17	-	34981948	34982259	34981948	34982045	34982112	34982259	0.00296758	0.0146105	0.111
ENSMUSG00000053291	Rab4b	7	-	27960797	27961257	27960797	27960912	27961176	27961257	0.00308582	0.0151317	0.049
ENSMUSG00000027615	Hps3	3	-	19912696	19914203	19912696	19912930	19914022	19914203	0.00310911	0.0151849	-0.061
ENSMUSG00000028959	Fastk	5	-	23947345	23947641	23947345	23947481	23947549	23947641	0.00314893	0.0153181	-0.095
ENSMUSG00000024393	Prrc2a	17	-	35286032	35286545	35286032	35286346	35286454	35286545	0.00327088	0.0158482	0.031
ENSMUSG00000024818	Slc25a45	19	+	5884344	5885766	5884344	5884603	5884722	5885766	0.00345347	0.0166667	-0.022
ENSMUSG00000037805	Rpl10a	17	+	28465911	28466467	28465911	28465992	28466318	28466467	0.00355536	0.0170909	0.116
ENSMUSG00000040482	Dom3z	17	+	34975492	34975852	34975492	34975628	34975757	34975852	0.003894	0.0186454	0.065
ENSMUSG00000001588	Acap1	11	-	69697823	69698182	69697823	69697993	69698087	69698182	0.00396475	0.01891	0.031
ENSMUSG00000022558	Heatr7a	15	+	76264492	76265217	76264492	76264588	76265112	76265217	0.00402461	0.0191208	0.095
ENSMUSG00000028678	Kif2c	4	-	116850525	116850851	116850525	116850574	116850749	116850851	0.00420014	0.0198774	0.031
ENSMUSG00000058586	Serhl	15	+	82932073	82932415	82932073	82932223	82932301	82932415	0.00421699	0.0198801	0.04
ENSMUSG00000046295	Ankle1	8	+	73930760	73931648	73930760	73930872	73931111	73931648	0.00449632	0.0211154	-0.133
ENSMUSG00000047617	BC029214	2	-	25315004	25315379	25315004	25315221	25315294	25315379	0.00464406	0.0217257	-0.057
ENSMUSG00000029029	Wdr8	4	+	153526901	153528749	153526901	153526979	153528643	153528749	0.0048108	0.0224198	0.116
ENSMUSG00000057738	Spna2	2	+	29885139	29885716	29885139	29885194	29885519	29885716	0.00483436	0.0224439	0.02
ENSMUSG00000028684	Urod	4	-	116665168	116665628	116665168	116665330	116665430	116665628	0.00490117	0.0226679	0.034
ENSMUSG00000029029	Wdr8	4	+	153529349	153530401	153529349	153529475	153530209	153530401	0.00492285	0.0226823	0.093
ENSMUSG00000070034	Sp110	1	-	87481477	87482870	87481477	87481627	87482789	87482870	0.0050947	0.0233858	0.048
ENSMUSG00000013858	ORF61	10	-	79440707	79441065	79440707	79440807	79440932	79441065	0.00516371	0.0235257	0.044
ENSMUSG00000024695	Zfp91	19	-	12850484	12850952	12850484	12850563	12850901	12850952	0.00514622	0.0235257	-0.024
ENSMUSG00000025571	Tnrc6c	11	+	117610890	117614458	117610890	117611131	117614290	117614458	0.0052893	0.0240083	0.112
ENSMUSG00000004864	Mapk13	17	+	28913079	28913361	28913079	28913127	28913246	28913361	0.00536977	0.0242833	0.074
ENSMUSG00000029034	Cpsf3l	4	+	155262156	155262435	155262156	155262218	155262292	155262435	0.0054933	0.0247503	0.063
ENSMUSG00000022617	Chkb	15	-	89258841	89259258	89258841	89258975	89259144	89259258	0.00556212	0.0249682	0.157
ENSMUSG00000039536	Stau1	2	-	166776770	166777972	166776770	166776846	166777825	166777972	0.00576678	0.0257921	0.159
ENSMUSG00000039220	Ppp1r10	17	+	36067236	36067836	36067236	36067567	36067609	36067836	0.00597626	0.0266315	-0.122
ENSMUSG00000026965	Anapc2	2	+	25128434	25129452	25128434	25129057	25129319	25129452	0.00605301	0.0268414	0.099
ENSMUSG00000027333	Smox	2	+	131345830	131346907	131345830	131346004	131346147	131346907	0.00606734	0.0268414	0.054
ENSMUSG00000038084	Opa1	16	+	29614211	29615250	29614211	29614284	29615134	29615250	0.00609149	0.0268442	0.128
ENSMUSG00000020964	Sel1l	12	-	93052271	93053133	93052271	93052444	93053058	93053133	0.00611194	0.0268442	-0.019
ENSMUSG00000022884	Eif4a2	16	+	23108660	23108924	23108660	23108706	23108791	23108924	0.00617404	0.0270197	0.031
ENSMUSG00000071074	Yipf3	17	+	46388062	46388436	46388062	46388176	46388312	46388436	0.00627291	0.0273544	-0.07
ENSMUSG00000007080	Pole	5	+	110724246	110724656	110724246	110724332	110724536	110724656	0.00632887	0.0275002	0.09
ENSMUSG00000053754	Chd8	14	-	52821305	52822292	52821305	52821422	52822178	52822292	0.0065434	0.0283315	-0.163
ENSMUSG00000035086	Becn1	11	-	101155314	101156478	101155314	101155461	101156283	101156478	0.00660157	0.0284824	0.031
ENSMUSG00000020897	Aurkb	11	+	68861675	68862146	68861675	68861867	68862007	68862146	0.00694145	0.0298434	0.026
ENSMUSG00000032596	Uba7	9	+	107879659	107880353	107879659	107879806	107880182	107880353	0.00700703	0.0300196	0.086
ENSMUSG00000052142	Rasal3	17	-	32540000	32540526	32540000	32540344	32540465	32540526	0.00715967	0.0305663	0.086
ENSMUSG00000040532	Abhd11	5	+	135486756	135487250	135486756	135486930	135487079	135487250	0.0073573	0.0313006	0.059
ENSMUSG00000056724	Nbeal2	9	-	110530897	110531253	110530897	110531007	110531122	110531253	0.00752278	0.0318934	0.055
ENSMUSG00000043733	Ptpn11	5	-	121602483	121604535	121602483	121602563	121604438	121604535	0.00799362	0.0336559	0.03
ENSMUSG00000034255	Arhgap27	11	-	103199620	103200069	103199620	103199711	103200001	103200069	0.00798053	0.0336559	0.072
ENSMUSG00000021948	Prkcd	14	-	31418625	31419087	31418625	31418755	31419001	31419087	0.00802782	0.0336837	0.032
ENSMUSG00000020832	Eral1	11	-	77887781	77888129	77887781	77887862	77887979	77888129	0.00816601	0.0341462	0.055
ENSMUSG00000062906	Hdac10	15	-	88958023	88958448	88958023	88958121	88958351	88958448	0.00819675	0.0341578	0.111
ENSMUSG00000028809	Srrm1	4	-	134900413	134902772	134900413	134900584	134902649	134902772	0.00826392	0.0343206	0.041
ENSMUSG00000027953	Slc50a1	3	-	89073748	89074061	89073748	89073872	89073983	89074061	0.00832101	0.0344405	0.114
ENSMUSG00000020156	Mum1	10	+	79701059	79701665	79701059	79701136	79701604	79701665	0.0085693	0.0353484	0.061
ENSMUSG00000039994	Timeless	10	+	127676889	127677347	127676889	127677053	127677193	127677347	0.00864783	0.0355522	0.038
ENSMUSG00000026958	Dpp7	2	-	25210412	25211241	25210412	25210548	25211077	25211241	0.00883253	0.0361351	0.208
ENSMUSG00000018567	Gabarap	11	+	69805866	69806202	69805866	69805945	69806083	69806202	0.0088488	0.0361351	0.017
ENSMUSG00000042606	Hirip3	7	+	134006113	134006440	134006113	134006234	134006331	134006440	0.00908706	0.0369843	0.065
ENSMUSG00000020708	Psmc5	11	+	106123717	106124005	106123717	106123816	106123894	106124005	0.0102832	0.0417134	0.04
ENSMUSG00000029033	Acap3	4	+	155277419	155277967	155277419	155277622	155277859	155277967	0.0103935	0.0417891	-0.082
ENSMUSG00000040044	Orc3	4	-	34544556	34546005	34544556	34544690	34545856	34546005	0.0104045	0.0417891	0.065
ENSMUSG00000015452	Ager	17	+	34736940	34737805	34736940	34737082	34737295	34737805	0.0103929	0.0417891	-0.132
ENSMUSG00000027284	Cdan1	2	-	120555424	120555835	120555424	120555538	120555665	120555835	0.0104456	0.0418168	0.091
ENSMUSG00000024299	Adamts10	17	+	33675012	33675355	33675012	33675118	33675208	33675355	0.010844	0.0432698	0.075
ENSMUSG00000020536	Llgl1	11	+	60526422	60527688	60526422	60526543	60526630	60527688	0.0109384	0.043504	0.192
ENSMUSG00000006024	Napa	7	+	16698698	16698909	16698698	16698754	16698824	16698909	0.0109829	0.0435395	0.047
ENSMUSG00000030057	Cnbp	6	-	87795115	87795551	87795115	87795314	87795458	87795551	0.0114422	0.0452075	0.029
ENSMUSG00000037266	D4Wsu53e	4	+	134481207	134482733	134481207	134481347	134482649	134482733	0.0114777	0.0452075	0.102
ENSMUSG00000007029	Vars	17	+	35148544	35148843	35148544	35148639	35148752	35148843	0.0118931	0.0465433	0.026
ENSMUSG00000027185	Nat10	2	-	103565820	103566396	103565820	103565919	103566276	103566396	0.0118765	0.0465433	-0.1
ENSMUSG00000024011	Pi16	17	+	29463218	29464915	29463218	29463307	29464782	29464915	0.0120183	0.0467337	0.097
ENSMUSG00000042745	Id1	2	+	152561986	152563146	152561986	152562481	152562707	152563146	0.0119996	0.0467337	-0.041
ENSMUSG00000004952	Rasa4	5	+	136580385	136581609	136580385	136580523	136581473	136581609	0.0124527	0.0482689	0.032
ENSMUSG00000033416	1110038D17Rik	10	-	74972336	74972868	74972336	74972578	74972776	74972868	0.0125427	0.048464	-0.049
ENSMUSG00000039637	Coro7	16	-	4634298	4634907	4634298	4634430	4634588	4634907	0.0126497	0.0487232	0.028
ENSMUSG00000038013	Wipf2	11	+	98752013	98752926	98752013	98752146	98752809	98752926	0.0131659	0.0505521	0.069
ENSMUSG00000048930	Tada3	6	-	113326885	113327733	113326885	113326939	113327309	113327733	0.013657	0.0522734	0.17
ENSMUSG00000008690	Ncaph2	15	+	89201183	89201424	89201183	89201239	89201322	89201424	0.0140215	0.0529141	0.025
ENSMUSG00000025507	Lrdd	7	-	148625901	148626265	148625901	148626052	148626129	148626265	0.0140012	0.0529141	0.184
ENSMUSG00000024948	Map4k2	19	+	6341743	6341967	6341743	6341834	6341902	6341967	0.0139565	0.0529141	0.053
ENSMUSG00000028849	Mtap7d1	4	-	125914139	125914522	125914139	125914303	125914399	125914522	0.0140082	0.0529141	0.132
ENSMUSG00000054115	Skp2	15	-	9041741	9046724	9041741	9043624	9046616	9046724	0.0140411	0.0529141	0.093
ENSMUSG00000059552	Trp53	11	+	69400873	69402049	69400873	69401134	69401865	69402049	0.0145884	0.0548076	0.032
ENSMUSG00000047767	Atg16l2	7	-	108440621	108440938	108440621	108440693	108440867	108440938	0.0148361	0.0555672	0.071
ENSMUSG00000026213	Stk11ip	1	+	75523632	75524041	75523632	75523759	75523937	75524041	0.0151768	0.0566693	0.146
ENSMUSG00000012126	Ubxn11	4	+	133679756	133680869	133679756	133679834	133680748	133680869	0.015606	0.0580943	0.204
ENSMUSG00000034083	C130022K22Rik	6	+	91835341	91838244	91835341	91835400	91838063	91838244	0.0156758	0.0581768	0.051
ENSMUSG00000042066	Tmcc2	1	-	134255479	134257792	134255479	134255615	134256851	134257792	0.0162823	0.0602447	0.084
ENSMUSG00000040356	Skiv2l	17	-	34982593	34982857	34982593	34982700	34982772	34982857	0.01645	0.060681	0.055
ENSMUSG00000005506	Celf1	2	+	90853394	90859654	90853394	90853559	90853647	90859654	0.0167379	0.061557	0.076
ENSMUSG00000040687	Madd	2	-	90998141	90998645	90998141	90998300	90998561	90998645	0.017236	0.0631845	0.052
ENSMUSG00000046032	Snx12	X	-	98407297	98409203	98407297	98407685	98409112	98409203	0.0173356	0.0631845	-0.106
ENSMUSG00000049606	Zfp644	5	-	107064628	107067654	107064628	107065342	107065435	107067654	0.0173065	0.0631845	-0.128
ENSMUSG00000071646	Mta2	19	+	9020756	9021240	9020756	9020874	9021137	9021240	0.0176253	0.064049	0.048
ENSMUSG00000029165	Agbl5	5	+	31196273	31196883	31196273	31196443	31196747	31196883	0.0179447	0.0650164	-0.243
ENSMUSG00000027263	Tubgcp4	2	+	121015097	121015701	121015097	121015205	121015559	121015701	0.0185523	0.0670056	0.165
ENSMUSG00000040688	Tbl3	17	-	24839089	24839568	24839089	24839320	24839420	24839568	0.0186035	0.0670056	0.04
ENSMUSG00000024026	Glo1	17	-	30729810	30731171	30729810	30730019	30731059	30731171	0.0194275	0.0697677	0.101
ENSMUSG00000033237	Arid2	15	+	96221534	96222909	96221534	96221620	96222785	96222909	0.0195421	0.0699733	0.047
ENSMUSG00000033952	Aspm	1	+	141367014	141367334	141367014	141367160	141367248	141367334	0.0196374	0.0701091	0.038
ENSMUSG00000026848	Tor1b	2	+	30809271	30811473	30809271	30809537	30811287	30811473	0.0199438	0.0709952	0.099
ENSMUSG00000026177	Slc11a1	1	+	74430198	74430747	74430198	74430318	74430597	74430747	0.020045	0.0711482	0.04
ENSMUSG00000027330	Cdc25b	2	+	131018292	131018884	131018292	131018424	131018803	131018884	0.0203262	0.0719369	0.046
ENSMUSG00000033545	Znrf1	8	+	114145495	114149930	114145495	114145587	114146698	114149930	0.0204099	0.0720244	0.06
ENSMUSG00000005566	Trim28	7	+	13613181	13613484	13613181	13613298	13613369	13613484	0.02072	0.0724904	0.023
ENSMUSG00000002055	Spag5	11	+	78127014	78127441	78127014	78127149	78127321	78127441	0.0206274	0.0724904	0.061
ENSMUSG00000058388	Phtf1	3	+	103801355	103802726	103801355	103801628	103802594	103802726	0.0206715	0.0724904	0.111
ENSMUSG00000033685	Ucp2	7	+	107642722	107645457	107642722	107642884	107645234	107645457	0.0212884	0.0742661	0.015
ENSMUSG00000038344	Txlng	X	-	159224548	159225610	159224548	159224623	159225490	159225610	0.0213934	0.0744197	0.079
ENSMUSG00000035478	Mbd3	10	-	79855283	79856025	79855283	79855763	79855839	79856025	0.0218414	0.0757622	-0.051
ENSMUSG00000027933	Ints3	3	-	90195309	90196027	90195309	90195833	90195914	90196027	0.0222223	0.0768653	0.09
ENSMUSG00000014504	Srp19	18	+	34491403	34494018	34491403	34491479	34493946	34494018	0.0234186	0.0807742	0.03
ENSMUSG00000026790	Odf2	2	+	29769750	29770030	29769750	29769822	29769913	29770030	0.0235962	0.0811575	0.039
ENSMUSG00000002963	Pnkp	7	+	52115092	52115315	52115092	52115172	52115257	52115315	0.0236653	0.0811666	0.02
ENSMUSG00000078765	U2af1l4	7	+	31349100	31349320	31349100	31349150	31349221	31349320	0.0237848	0.0813479	0.179
ENSMUSG00000026958	Dpp7	2	-	25211333	25211662	25211333	25211473	25211548	25211662	0.0239146	0.0815635	0.075
ENSMUSG00000007029	Vars	17	+	35141716	35142006	35141716	35141838	35141921	35142006	0.0242252	0.0823926	0.028
ENSMUSG00000063108	Zfp26	9	-	20248702	20249429	20248702	20248811	20249337	20249429	0.0243154	0.0824696	-0.068
ENSMUSG00000073422	H2-Ke6	17	-	34164350	34164785	34164350	34164467	34164567	34164785	0.0251852	0.0851833	-0.067
ENSMUSG00000033918	Parl	16	-	20285837	20287142	20285837	20285908	20286992	20287142	0.0253132	0.0853796	0.022
ENSMUSG00000021453	Gadd45g	13	+	51942720	51943138	51942720	51942822	51942924	51943138	0.026286	0.0884164	0.042
ENSMUSG00000046671	Fam54b	4	-	134086189	134086704	134086189	134086401	134086594	134086704	0.0266069	0.0890056	0.037
ENSMUSG00000008690	Ncaph2	15	+	89200825	89201106	89200825	89200919	89201031	89201106	0.0265534	0.0890056	0.073
ENSMUSG00000020745	Pafah1b1	11	-	74497907	74499566	74497907	74498010	74499397	74499566	0.0271034	0.0904188	0.023
ENSMUSG00000006471	Ndor1	2	-	25105313	25105717	25105313	25105523	25105615	25105717	0.0282221	0.0938942	0.163
ENSMUSG00000015291	Gdi1	X	+	71553010	71553600	71553010	71553209	71553468	71553600	0.0299012	0.0992101	0.052
ENSMUSG00000024843	Chka	19	+	3889879	3892213	3889879	3889988	3892106	3892213	0.0301304	0.0996999	0.087

## Sheet: Skipped Cassette Exon
Supplementary Data 9e. Differentially spliced skipped cassette exon junctions (FDR<10%, |delta percent spliced in or PSI (∆Ψ)|>1%) between vehicle-treated wildtype U2AF1- and sudemycin D6-treated mutant U2AF1-expressing bone marrow cells in vivo
Ensembl Gene ID (mm9)	Gene Symbol	Chromosome	Strand	Exon Start (0 base)	Exon End	Upstream Exon Start	Upstream Exon End	Downstream Exon Start	Downstream Exon End	Nominal p-value	FDR	Percent Spliced In (PSI or Ψ)
ENSMUSG00000024404	Riok3	18	+	12301444	12301572	12297825	12297969	12307299	12307497	0	0	-0.055
ENSMUSG00000040528	Gm885	11	+	106619016	106619128	106616095	106616365	106622496	106622610	0	0	0.053
ENSMUSG00000040528	Gm885	11	+	106619016	106619128	106616095	106616365	106625169	106625262	0	0	0.08
ENSMUSG00000040723	Rcsd1	1	-	167593696	167593786	167589503	167589575	167595079	167595181	0	0	0.142
ENSMUSG00000030187	Klra2	6	-	131180095	131180238	131178223	131178327	131192810	131193032	0	0	0.26
ENSMUSG00000054387	Mdm4	1	-	134901230	134901298	134900367	134900467	134905713	134905769	0	0	0.273
ENSMUSG00000035021	Baz1a	12	-	56024371	56024467	56024078	56024251	56028550	56028611	0	0	-0.062
ENSMUSG00000027763	Mbnl1	3	+	60425344	60425380	60419541	60419695	60426067	60426162	0	0	0.095
ENSMUSG00000037119	D15Ertd621e	15	+	58274386	58274521	58273132	58273281	58274715	58274829	0	0	0.245
ENSMUSG00000032381	Fam96a	9	+	65981238	65981288	65980333	65980498	65984108	65984154	0	0	0.185
ENSMUSG00000014195	Dnajc7	11	-	100450992	100451092	100446295	100446369	100451211	100451303	0	0	0.086
ENSMUSG00000028708	Mknk1	4	+	115527506	115527612	115520824	115520967	115529636	115529738	0	0	0.06
ENSMUSG00000029004	Mll5	5	+	23001803	23002058	22999016	22999325	23002221	23002318	0	0	0.126
ENSMUSG00000053101	Gpr141	13	-	19896858	19896926	19846878	19847072	19915998	19916126	0	0	0.238
ENSMUSG00000056032	BC018473	11	+	116616413	116616524	116615647	116615803	116616606	116617156	0	0	-0.054
ENSMUSG00000020608	Smc6	12	+	11283065	11283171	11278534	11278677	11286410	11286547	0	0	0.347
ENSMUSG00000002107	Celf2	2	-	6528927	6529007	6525069	6525228	6536733	6536868	0	0	-0.115
ENSMUSG00000055013	Agap1	1	+	91662880	91663039	91640302	91640471	91731008	91731163	0	0	0.135
ENSMUSG00000031389	Arhgap4	X	-	71151495	71151558	71150989	71151202	71151767	71151930	0	0	0.287
ENSMUSG00000021068	Nin	12	-	71143118	71145239	71141741	71141867	71146133	71146624	0	0	0.066
ENSMUSG00000037270	4932438A13Rik	3	+	36921891	36921954	36921305	36921396	36925011	36925265	0	0	-0.409
ENSMUSG00000002885	Cd97	8	-	86255801	86255936	86253280	86253424	86257312	86257465	0	0	-0.298
ENSMUSG00000002885	Cd97	8	-	86255801	86255936	86254009	86254156	86257312	86257465	0	0	-0.248
ENSMUSG00000034480	Diap2	X	+	126360462	126360483	126355774	126355879	126437435	126437575	0	0	0.174
ENSMUSG00000021870	Slmap	14	-	27235688	27235778	27234215	27234474	27237598	27237733	0	0	-0.255
ENSMUSG00000005982	Nat15	16	+	3894368	3894484	3884712	3884806	3897250	3897380	0	0	0.12
ENSMUSG00000039753	Fbxl5	5	-	44151945	44152094	44150981	44151064	44154055	44154181	0	0	-0.149
ENSMUSG00000071172	Srsf3	17	+	29176398	29176854	29175434	29175569	29177719	29177758	0	0	0.084
ENSMUSG00000033429	Mcee	7	+	71545054	71545392	71537530	71537729	71556720	71557007	0	0	0.223
ENSMUSG00000030427	Lilra6	7	-	3862729	3862780	3860287	3860424	3863011	3863314	0	0	-0.234
ENSMUSG00000052889	Prkcb	7	+	129771169	129771385	129744203	129744344	129777258	129777913	0	0	0.197
ENSMUSG00000025877	Hk3	13	-	55110035	55110135	55108432	55108616	55112057	55112177	0	0	-0.055
ENSMUSG00000025781	Atp5c1	2	-	9978396	9978433	9977656	9977788	9980622	9980719	0	0	-0.039
ENSMUSG00000026193	Fn1	1	-	71650233	71650503	71648883	71649071	71651543	71651657	0	0	-0.151
ENSMUSG00000090164	BC035044	6	-	128834955	128835097	128798061	128800223	128840834	128841144	0	0	-0.087
ENSMUSG00000026987	Baz2b	2	-	59914926	59914968	59844099	59844246	59963519	59963797	0	0	0.103
ENSMUSG00000030287	Itpr2	6	-	146366939	146367038	146366453	146366537	146371227	146371386	0	0	0.146
ENSMUSG00000046876	Atxn1	13	-	46051823	46051944	45947696	45947825	46060183	46060345	0	0	0.263
ENSMUSG00000057191	AB124611	9	+	21345029	21345067	21344285	21344329	21349120	21349777	0	0	-0.037
ENSMUSG00000027598	Itch	2	+	154983509	154983711	154963931	154964008	154989128	154989219	0	0	0.17
ENSMUSG00000022884	Eif4a2	16	+	23109192	23109332	23108791	23108924	23110057	23110226	0	0	0.195
ENSMUSG00000058818	Lilrb3	7	-	3671238	3671523	3670783	3671089	3671704	3671740	0	0	0.175
ENSMUSG00000052760	A630001G21Rik	1	-	87623033	87623190	87619672	87619962	87633046	87633156	0	0	-0.348
ENSMUSG00000060216	Arrb2	11	+	70249043	70249074	70246146	70246255	70249664	70249725	0	0	0.08
ENSMUSG00000027620	Rbm39	2	-	156004615	156004688	156002896	156003121	156004912	156004976	0	0	0.191
ENSMUSG00000029253	Cenpc1	5	-	86464440	86464614	86463255	86463535	86466336	86466938	0	0	0.145
ENSMUSG00000031422	Morf4l2	X	-	133270084	133270161	133267480	133269040	133274343	133274433	0	0	0.088
ENSMUSG00000063358	Mapk1	16	+	17026450	17026582	17026118	17026233	17035534	17035644	0	0	0.114
ENSMUSG00000019907	Ppp1r12a	10	+	107689812	107689980	107688895	107689000	107690380	107690551	0	0	0.211
ENSMUSG00000019907	Ppp1r12a	10	+	107689812	107689980	107688895	107689000	107696811	107696902	0	0	0.209
ENSMUSG00000078783	Gm9733	3	-	15320413	15320767	15296550	15296661	15332149	15332302	0	0	0.214
ENSMUSG00000074417	Gm14548	7	-	3847103	3847388	3846668	3846977	3848542	3848848	0	0	0.27
ENSMUSG00000037965	Zc3h7a	16	-	11145272	11145378	11141755	11141864	11145738	11145872	0	0	0.112
ENSMUSG00000037965	Zc3h7a	16	-	11145334	11145378	11141755	11141864	11145738	11145872	0	0	0.062
ENSMUSG00000079481	Nhsl2	X	+	99268690	99268818	99266662	99266818	99271500	99271632	1.11022e-16	6.78553e-15	-0.265
ENSMUSG00000002885	Cd97	8	-	86254009	86254156	86253280	86253424	86257312	86257465	1.11022e-16	6.78553e-15	-0.208
ENSMUSG00000032254	Kif23	9	-	61781035	61781077	61779881	61779994	61783186	61783357	1.11022e-16	6.78553e-15	0.285
ENSMUSG00000022892	App	16	-	85040495	85040552	85030476	85030610	85056568	85056771	1.11022e-16	6.78553e-15	0.218
ENSMUSG00000041926	Rnpep	1	-	137168938	137169055	137168105	137168341	137173965	137174114	1.11022e-16	6.78553e-15	0.131
ENSMUSG00000042129	Rassf4	6	-	116609542	116609618	116597584	116597727	116611860	116611954	2.22045e-16	1.31261e-14	0.086
ENSMUSG00000025877	Hk3	13	-	55110313	55110409	55108432	55108616	55112057	55112177	2.22045e-16	1.31261e-14	-0.035
ENSMUSG00000055013	Agap1	1	+	91685737	91685899	91640302	91640471	91731008	91731163	3.33067e-16	1.84775e-14	0.131
ENSMUSG00000024675	Ms4a4c	19	+	11495747	11495849	11493482	11493608	11500685	11501736	3.33067e-16	1.84775e-14	0.102
ENSMUSG00000034354	Mtmr3	11	-	4385881	4385992	4385365	4385454	4387236	4388635	3.33067e-16	1.84775e-14	-0.18
ENSMUSG00000022884	Eif4a2	16	+	23112423	23112530	23111889	23111969	23113239	23114003	3.33067e-16	1.84775e-14	-0.205
ENSMUSG00000079481	Nhsl2	X	+	99269120	99269313	99266662	99266818	99271500	99271616	4.44089e-16	2.39013e-14	-0.255
ENSMUSG00000006169	Clint1	11	+	45715712	45715787	45708561	45708631	45719682	45719969	4.44089e-16	2.39013e-14	0.104
ENSMUSG00000028410	Dnaja1	4	+	40671005	40671183	40670735	40670877	40673137	40673242	5.55112e-16	2.94372e-14	-0.057
ENSMUSG00000040528	Gm885	11	+	106619016	106619123	106616095	106616365	106625169	106625262	7.77156e-16	4.06149e-14	0.081
ENSMUSG00000029062	Cdk11b	4	+	154999293	154999448	154998988	154999050	154999639	154999805	1.11022e-15	5.63868e-14	0.227
ENSMUSG00000022892	App	16	-	85043820	85043988	85030476	85030610	85056568	85056771	1.11022e-15	5.63868e-14	0.115
ENSMUSG00000033114	Slc35d2	13	-	64199622	64199705	64198871	64198992	64200577	64200656	2.44249e-15	1.22328e-13	-0.2
ENSMUSG00000022119	Rbm26	14	-	105538307	105538379	105531098	105531224	105539532	105539655	2.55351e-15	1.26137e-13	0.266
ENSMUSG00000020696	Rffl	11	-	82624529	82624613	82623509	82623720	82625901	82626312	2.77556e-15	1.33449e-13	-0.15
ENSMUSG00000026074	Map4k4	1	+	40060601	40060832	40057375	40057594	40061651	40061758	2.77556e-15	1.33449e-13	-0.143
ENSMUSG00000072501	Phf20l1	15	+	66429238	66429316	66428920	66429009	66435588	66435802	3.9968e-15	1.89638e-13	0.194
ENSMUSG00000043008	Klhl6	16	-	19966027	19966193	19956997	19957447	19982789	19983110	5.10703e-15	2.39168e-13	0.055
ENSMUSG00000028708	Mknk1	4	+	115549185	115549229	115547985	115548150	115550554	115551855	9.88098e-15	4.56806e-13	0.126
ENSMUSG00000034354	Mtmr3	11	-	4385881	4385992	4380870	4382942	4387236	4388635	1.24345e-14	5.6758e-13	-0.072
ENSMUSG00000026028	Trak2	1	-	58992589	58992784	58983494	58983571	59003090	59003181	1.27676e-14	5.75498e-13	0.126
ENSMUSG00000038241	Cep250	2	+	155820306	155820420	155815951	155818510	155820580	155820727	1.4877e-14	6.54225e-13	0.115
ENSMUSG00000060063	Alox5ap	5	+	150090751	150090822	150083956	150084056	150096919	150097001	1.4766e-14	6.54225e-13	0.035
ENSMUSG00000035284	Vps13c	9	+	67797122	67797244	67795923	67796084	67798039	67798334	2.59792e-14	1.12869e-12	-0.153
ENSMUSG00000040528	Gm885	11	+	106622934	106623344	106622496	106622610	106625169	106625262	2.67564e-14	1.14861e-12	0.053
ENSMUSG00000042265	Trem1	17	+	48376161	48376518	48371902	48372007	48380649	48380833	3.61933e-14	1.53545e-12	0.087
ENSMUSG00000030263	Lrmp	6	+	145085979	145086127	145070258	145070626	145096155	145096202	4.20775e-14	1.76432e-12	0.112
ENSMUSG00000000204	Slfn4	11	+	82989329	82989415	82989064	82989146	82989578	82990301	6.35048e-14	2.63216e-12	0.136
ENSMUSG00000060131	Atp8b4	2	-	126187491	126187639	126184503	126184687	126197900	126198006	6.76126e-14	2.77058e-12	-0.1
ENSMUSG00000021709	Erbb2ip	13	-	104620267	104620411	104617986	104618103	104623577	104625108	7.53841e-14	3.05433e-12	-0.105
ENSMUSG00000025453	Nnt	13	-	120193358	120193561	120185553	120185783	120197709	120197804	7.64944e-14	3.06487e-12	0.171
ENSMUSG00000007411	Mark3	12	+	112891600	112891645	112885681	112885939	112893480	112894438	1.13687e-13	4.505e-12	0.235
ENSMUSG00000029062	Cdk11b	4	+	154999835	154999882	154999639	154999763	155000882	155000998	1.51212e-13	5.92687e-12	0.182
ENSMUSG00000056167	Cnot10	9	-	114506912	114506948	114506596	114506724	114507822	114507953	1.57541e-13	6.10851e-12	0.132
ENSMUSG00000022892	App	16	-	84971652	84971706	84965914	84966015	84978308	84978530	1.68865e-13	6.47795e-12	0.079
ENSMUSG00000020078	Vps26a	10	-	61933807	61933883	61932648	61932805	61943305	61943455	2.226e-13	8.44942e-12	-0.052
ENSMUSG00000029217	Tec	5	-	73170659	73170725	73165069	73165124	73173241	73173414	2.2804e-13	8.56575e-12	0.346
ENSMUSG00000007850	Hnrnph1	11	+	50194960	50195099	50193322	50193466	50196038	50196217	2.4436e-13	9.08415e-12	-0.096
ENSMUSG00000058291	Zfp68	5	-	139057697	139057787	139053266	139053393	139058282	139058395	2.47802e-13	9.11809e-12	0.306
ENSMUSG00000058291	Zfp68	5	-	139057697	139057842	139053294	139053393	139058282	139058395	2.5302e-13	9.21606e-12	0.266
ENSMUSG00000016756	Cmah	13	+	24522356	24522547	24520697	24520807	24526968	24527116	2.83662e-13	1.02289e-11	-0.122
ENSMUSG00000058291	Zfp68	5	-	139057697	139057793	139053266	139053393	139058282	139058395	2.88103e-13	1.02861e-11	0.296
ENSMUSG00000055013	Agap1	1	+	91662880	91663039	91640302	91640471	91685737	91685899	3.24296e-13	1.14648e-11	0.157
ENSMUSG00000037669	1110057K04Rik	12	+	8245248	8245421	8227405	8227561	8275169	8275404	3.50275e-13	1.2263e-11	0.209
ENSMUSG00000058835	Abi1	2	-	22808954	22809128	22802095	22802281	22812537	22812638	3.606e-13	1.25031e-11	-0.148
ENSMUSG00000028649	Macf1	4	-	123118845	123118908	123117792	123118034	123122077	123122195	3.67706e-13	1.26281e-11	-0.113
ENSMUSG00000060703	Cd302	2	-	60093127	60093154	60090049	60090548	60095089	60095260	4.29989e-13	1.46278e-11	0.07
ENSMUSG00000020831	0610010K14Rik	11	-	70050378	70050480	70049525	70049713	70051032	70051127	5.25135e-13	1.76976e-11	-0.158
ENSMUSG00000038481	Cdk19	10	+	40173820	40173878	40155877	40156018	40186443	40186575	8.38329e-13	2.79909e-11	0.092
ENSMUSG00000058835	Abi1	2	-	22808954	22809131	22802095	22802281	22812537	22812638	9.28813e-13	3.07275e-11	-0.154
ENSMUSG00000038623	Tm6sf1	7	+	89013526	89013630	89010132	89010230	89015582	89015665	9.78218e-13	3.20677e-11	0.084
ENSMUSG00000011958	Bnip2	9	+	69852112	69852148	69851375	69851474	69854870	69856124	1.05127e-12	3.41521e-11	-0.166
ENSMUSG00000020700	Map3k3	11	+	106012322	106012454	106011583	106011732	106012931	106013061	1.249e-12	4.02134e-11	0.057
ENSMUSG00000060131	Atp8b4	2	-	126240022	126240181	126231043	126231132	126249883	126249966	1.61882e-12	5.16589e-11	0.067
ENSMUSG00000000826	Dnajc5	2	+	181283630	181283705	181282044	181282258	181283977	181286954	1.87705e-12	5.93742e-11	-0.18
ENSMUSG00000066568	Lsm14a	7	-	35142784	35142961	35142452	35142515	35150633	35150756	2.0105e-12	6.30424e-11	0.164
ENSMUSG00000066036	Ubr4	4	+	138991863	138991947	138990924	138991099	138992036	138992174	2.44926e-12	7.61383e-11	-0.094
ENSMUSG00000009585	Apobec3	15	+	79729449	79729548	79728540	79728655	79735873	79736030	3.3491e-12	1.03221e-10	0.254
ENSMUSG00000066568	Lsm14a	7	-	35132944	35133001	35129664	35130977	35136304	35136536	4.57956e-12	1.39948e-10	-0.132
ENSMUSG00000030187	Klra2	6	-	131195232	131195396	131193913	131194003	131197266	131197380	5.28955e-12	1.60287e-10	0.187
ENSMUSG00000021357	Exoc2	13	-	31017591	31017716	31003038	31003119	31019176	31019290	5.72609e-12	1.72069e-10	0.065
ENSMUSG00000030921	Trim30a	7	-	111569948	111569971	111560728	111560829	111577634	111577865	6.55043e-12	1.95214e-10	-0.052
ENSMUSG00000026914	Psmd14	2	+	61560766	61560905	61558500	61558628	61598692	61598764	7.96851e-12	2.35528e-10	0.172
ENSMUSG00000053101	Gpr141	13	-	19871323	19871430	19846878	19847072	19915998	19916126	8.60467e-12	2.52264e-10	0.143
ENSMUSG00000024542	Cep192	18	+	67964019	67964148	67962642	67962810	67966910	67967059	1.01139e-11	2.92147e-10	0.084
ENSMUSG00000055531	Cpsf6	10	-	116798829	116798940	116797911	116798416	116799069	116799243	1.01271e-11	2.92147e-10	-0.136
ENSMUSG00000032540	Abhd5	9	+	122274253	122274339	122260725	122260957	122285023	122285178	1.03484e-11	2.96161e-10	0.167
ENSMUSG00000025236	Adpgk	9	+	59160846	59161043	59158034	59158155	59161559	59161658	1.29881e-11	3.68779e-10	-0.046
ENSMUSG00000025648	Pfkfb4	9	+	108900886	108901020	108894060	108894157	108901157	108901254	1.43661e-11	4.04719e-10	-0.076
ENSMUSG00000000204	Slfn4	11	+	83000026	83001066	82993172	82993258	83002164	83003723	1.55433e-11	4.34491e-10	0.089
ENSMUSG00000020184	Mdm2	10	-	117146755	117146840	117142210	117142285	117147001	117147078	1.69669e-11	4.70635e-10	0.233
ENSMUSG00000003955	Fam162a	16	-	36046464	36046573	36043929	36044177	36049927	36050036	1.74204e-11	4.79526e-10	0.107
ENSMUSG00000044783	Hjurp	1	-	90164522	90164601	90161552	90163233	90165895	90165988	2.1116e-11	5.76851e-10	-0.064
ENSMUSG00000064215	Ifi27l1	12	+	104675599	104675734	104674772	104674892	104677610	104677772	2.15487e-11	5.84244e-10	0.234
ENSMUSG00000026879	Gsn	2	+	35122339	35122423	35111937	35111993	35139424	35139629	2.42854e-11	6.5353e-10	0.058
ENSMUSG00000058239	Usf2	7	-	31740818	31741019	31740308	31740459	31741167	31741258	2.87386e-11	7.67639e-10	0.107
ENSMUSG00000040785	Ttc3	16	+	94605952	94605995	94605518	94605673	94606390	94606541	4.56803e-11	1.2112e-09	0.243
ENSMUSG00000000838	Fmr1	X	+	65959035	65959098	65958423	65958555	65961216	65961303	5.09797e-11	1.34184e-09	0.208
ENSMUSG00000054400	Cklf	8	+	106785373	106785469	106781184	106781343	106787170	106787343	6.09222e-11	1.59192e-09	-0.167
ENSMUSG00000064289	Tank	2	+	61484207	61484423	61481771	61482479	61487794	61488345	6.54502e-11	1.69794e-09	0.036
ENSMUSG00000029106	Add1	5	+	34963480	34963567	34962693	34962783	34967927	34968084	7.77555e-11	2.00276e-09	-0.09
ENSMUSG00000063884	Ptcd3	6	-	71842462	71842513	71839587	71839680	71843375	71843520	8.2351e-11	2.10608e-09	0.196
ENSMUSG00000029328	Hnrpdl	5	-	100464653	100464758	100463846	100464003	100465122	100465744	8.94493e-11	2.27151e-09	-0.187
ENSMUSG00000068823	Csde1	3	+	102844363	102844456	102843855	102843965	102845067	102845165	9.21601e-11	2.32398e-09	0.069
ENSMUSG00000064138	Fam172a	13	+	78091245	78091365	78041914	78042136	78138846	78138963	1.13978e-10	2.85419e-09	0.089
ENSMUSG00000029780	Nt5c3	6	-	56847768	56847823	56842783	56842882	56851831	56851880	1.19836e-10	2.9802e-09	0.255
ENSMUSG00000043284	Tmem11	11	-	60689261	60689549	60678488	60678850	60692214	60692289	1.37296e-10	3.39103e-09	0.198
ENSMUSG00000026914	Psmd14	2	+	61558500	61558628	61549847	61549930	61598692	61598764	1.97418e-10	4.77777e-09	0.116
ENSMUSG00000020923	Ubtf	11	-	102172239	102172350	102171756	102171890	102172693	102172814	1.9723e-10	4.77777e-09	-0.144
ENSMUSG00000020184	Mdm2	10	-	117146709	117146840	117142210	117142285	117147001	117147084	1.97354e-10	4.77777e-09	0.236
ENSMUSG00000020831	0610010K14Rik	11	-	70050389	70050480	70049525	70049713	70051032	70051127	2.05772e-10	4.94677e-09	-0.196
ENSMUSG00000053091	Lins	7	+	73853524	73853629	73852925	73853439	73854179	73854321	2.52254e-10	6.02403e-09	0.149
ENSMUSG00000027508	Pag1	3	-	9787261	9787320	9706082	9706289	9833210	9833679	2.66827e-10	6.33011e-09	0.062
ENSMUSG00000045983	Eif4g1	16	+	20674300	20674387	20672895	20672949	20675416	20675593	2.89549e-10	6.82428e-09	-0.17
ENSMUSG00000025498	Irf7	7	-	148450121	148450214	148449557	148449947	148450391	148450554	3.04588e-10	7.13212e-09	0.142
ENSMUSG00000036948	BC037034	5	-	138704074	138704204	138703885	138703972	138704294	138704390	3.87426e-10	9.01329e-09	0.088
ENSMUSG00000057406	Whsc1	5	+	34214055	34214150	34211402	34211527	34221706	34221838	4.10994e-10	9.50028e-09	0.075
ENSMUSG00000026987	Baz2b	2	-	59821838	59822027	59816599	59816764	59839562	59839613	4.75022e-10	1.09104e-08	0.185
ENSMUSG00000024163	Mapk8ip3	17	-	25046094	25046106	25044273	25044331	25049692	25049811	4.81531e-10	1.09899e-08	0.143
ENSMUSG00000031229	Atrx	X	-	103079645	103079759	103075247	103075357	103083053	103083178	4.87145e-10	1.10481e-08	0.161
ENSMUSG00000020212	Mdm1	10	+	117603680	117603740	117601256	117601503	117605106	117606053	5.00597e-10	1.12822e-08	-0.14
ENSMUSG00000027900	Dram2	3	+	106353416	106353593	106350794	106350838	106355073	106355198	6.18768e-10	1.38589e-08	-0.065
ENSMUSG00000053091	Lins	7	+	73853524	73853613	73852925	73853439	73854179	73854321	6.80572e-10	1.5149e-08	0.129
ENSMUSG00000024983	Vti1a	19	+	55396428	55396487	55390839	55391034	55402835	55402946	7.54053e-10	1.66817e-08	0.043
ENSMUSG00000033671	Cep350	1	-	157808273	157808317	157806849	157806961	157809604	157809690	7.63547e-10	1.67887e-08	-0.105
ENSMUSG00000017561	Crlf3	11	-	79862093	79862206	79859994	79861239	79869953	79870086	7.70739e-10	1.68442e-08	-0.056
ENSMUSG00000061689	Dlgap4	2	+	156574067	156574156	156571570	156571932	156574679	156575092	7.7705e-10	1.68798e-08	-0.111
ENSMUSG00000034560	A230046K03Rik	10	+	83048562	83048629	83045999	83046108	83049378	83049465	7.86974e-10	1.6993e-08	-0.095
ENSMUSG00000026150	Mff	1	+	82724641	82724813	82723802	82723911	82725790	82726011	8.71623e-10	1.87088e-08	-0.053
ENSMUSG00000025648	Pfkfb4	9	+	108900903	108901020	108893946	108894157	108901157	108901254	9.31001e-10	1.9865e-08	-0.043
ENSMUSG00000074497	A430078G23Rik	8	+	3364627	3364752	3353436	3353730	3380257	3380520	9.59557e-10	2.03539e-08	0.083
ENSMUSG00000030786	Itgam	7	+	135259281	135259389	135258632	135258708	135259531	135259615	9.65548e-10	2.03612e-08	0.026
ENSMUSG00000035545	Leng8	7	+	4092624	4092735	4091537	4091645	4093633	4093886	9.79397e-10	2.05332e-08	-0.063
ENSMUSG00000038369	Ncoa6	2	-	155231210	155234186	155228407	155228476	155237260	155237382	1.0352e-09	2.15776e-08	0.2
ENSMUSG00000026074	Map4k4	1	+	40068494	40068686	40067401	40067522	40070950	40071068	1.04226e-09	2.15999e-08	-0.108
ENSMUSG00000053063	Clec12a	6	+	129309425	129309529	129300261	129300529	129313911	129315321	1.08795e-09	2.2418e-08	0.025
ENSMUSG00000002458	Rgs19	2	-	181424081	181424316	181423126	181424000	181424406	181424481	1.15805e-09	2.37269e-08	0.037
ENSMUSG00000018899	Irf1	11	+	53586340	53586440	53584785	53584877	53587157	53587334	1.30298e-09	2.65455e-08	-0.094
ENSMUSG00000074749	Plk1s1	2	+	146696501	146696582	146689442	146689605	146714756	146715402	1.57646e-09	3.19365e-08	0.142
ENSMUSG00000020003	Pex7	10	-	19614530	19614608	19614055	19614164	19624368	19624519	1.59267e-09	3.20847e-08	0.086
ENSMUSG00000074582	Arfgef2	2	+	166668184	166668253	166661701	166661957	166670949	166671101	1.67111e-09	3.34779e-08	0.08
ENSMUSG00000064215	Ifi27l1	12	+	104675885	104675915	104674772	104674892	104677610	104677772	2.3066e-09	4.59535e-08	0.08
ENSMUSG00000000826	Dnajc5	2	+	181283374	181283546	181282044	181282258	181283977	181289838	2.46395e-09	4.86748e-08	-0.069
ENSMUSG00000058239	Usf2	7	-	31740899	31741019	31740308	31740459	31741167	31741286	2.47362e-09	4.86748e-08	0.135
ENSMUSG00000062866	Phactr2	10	-	12981571	12981730	12973147	12973685	13011600	13011768	2.48368e-09	4.86748e-08	0.113
ENSMUSG00000025648	Pfkfb4	9	+	108900951	108901020	108893946	108894157	108901157	108901254	2.51736e-09	4.9068e-08	-0.038
ENSMUSG00000029616	Erp29	5	-	121897149	121897288	121890832	121895581	121902199	121902515	2.8169e-09	5.46115e-08	-0.07
ENSMUSG00000038546	Ranbp9	13	-	43517919	43518032	43516579	43516688	43520398	43520583	2.88061e-09	5.5548e-08	-0.044
ENSMUSG00000038127	Ccdc50	16	+	27436453	27436498	27435647	27435763	27436583	27436688	2.97203e-09	5.70061e-08	-0.093
ENSMUSG00000025026	Add3	19	+	53318799	53318895	53316993	53317117	53319487	53321889	3.44081e-09	6.56485e-08	-0.119
ENSMUSG00000044477	Zfand3	17	+	30290247	30290313	30272267	30272450	30329507	30329675	3.77999e-09	7.17402e-08	0.061
ENSMUSG00000046897	Zfp740	15	+	102039183	102039307	102038666	102038792	102039585	102039704	3.82917e-09	7.22931e-08	-0.071
ENSMUSG00000032254	Kif23	9	-	61771711	61772023	61768825	61769053	61772438	61772618	3.95024e-09	7.41905e-08	0.137
ENSMUSG00000052760	A630001G21Rik	1	-	87621695	87621864	87619672	87619962	87633046	87633204	4.14638e-09	7.74707e-08	-0.251
ENSMUSG00000089942	Pira2	7	-	3793080	3793377	3792518	3792821	3793604	3793913	4.69049e-09	8.71851e-08	0.197
ENSMUSG00000074570	Cass4	2	+	172255141	172255219	172252135	172253425	172257732	172259257	5.41796e-09	1.00191e-07	-0.317
ENSMUSG00000029647	Pan3	5	+	148314660	148314778	148266693	148266764	148331080	148331328	5.69491e-09	1.04775e-07	0.393
ENSMUSG00000048442	2210020M01Rik	11	+	115764300	115764457	115761491	115761656	115766468	115766616	6.00717e-09	1.09959e-07	0.138
ENSMUSG00000016756	Cmah	13	+	24487067	24487356	24467951	24468102	24508769	24508879	6.11646e-09	1.11394e-07	0.177
ENSMUSG00000025745	Hadha	5	-	30474519	30474561	30473885	30473956	30481421	30481702	6.55864e-09	1.18847e-07	-0.128
ENSMUSG00000019769	Syne1	10	+	5081775	5081931	5081309	5081453	5083724	5083889	7.3167e-09	1.3192e-07	-0.057
ENSMUSG00000029833	Trim24	6	+	37858216	37858364	37853532	37853651	37865164	37865297	7.38287e-09	1.32451e-07	0.117
ENSMUSG00000032393	Dpp8	9	+	64914157	64914303	64911625	64911761	64922245	64922392	7.67159e-09	1.36949e-07	0.045
ENSMUSG00000019769	Syne1	10	+	5301206	5301275	5298682	5299010	5302787	5302930	7.82413e-09	1.38984e-07	-0.057
ENSMUSG00000054302	Eapp	12	-	55792986	55793070	55786913	55786958	55793761	55793943	8.80101e-09	1.55571e-07	0.114
ENSMUSG00000027506	Tpd52	3	-	8934991	8935040	8930891	8931174	8944610	8944712	9.64983e-09	1.69743e-07	0.031
ENSMUSG00000029227	Fip1l1	5	+	74943131	74943200	74942719	74942850	74953064	74953174	9.69962e-09	1.6979e-07	0.096
ENSMUSG00000026600	Soat1	1	-	158396811	158396929	158388076	158388135	158404278	158404459	1.0427e-08	1.81641e-07	0.049
ENSMUSG00000038352	Arl5c	11	-	97854738	97854822	97850891	97851653	97855651	97855799	1.07947e-08	1.87143e-07	0.248
ENSMUSG00000052087	Rgs14	13	+	55479580	55479759	55471092	55471297	55480062	55480155	1.09555e-08	1.89021e-07	-0.066
ENSMUSG00000040731	Eif4h	5	-	135100310	135100370	135097818	135097956	135101235	135101332	1.17331e-08	2.00666e-07	-0.133
ENSMUSG00000027620	Rbm39	2	-	155999832	155999904	155998563	155998758	156003071	156003121	1.17417e-08	2.00666e-07	0.066
ENSMUSG00000042323	Pbrm1	14	+	31869421	31869466	31867343	31867441	31874654	31874931	1.29683e-08	2.20583e-07	-0.167
ENSMUSG00000021814	Anxa7	14	-	21286679	21286745	21284065	21284168	21287092	21287157	1.47303e-08	2.48213e-07	-0.072
ENSMUSG00000048271	Rbm33	5	+	28668934	28669054	28665535	28665848	28679011	28679183	1.4692e-08	2.48213e-07	0.153
ENSMUSG00000029128	Rab28	5	-	42089628	42089717	42078959	42079089	42094676	42094773	1.50001e-08	2.51583e-07	0.058
ENSMUSG00000026914	Psmd14	2	+	61560766	61560818	61558500	61558628	61598692	61598764	1.55453e-08	2.59521e-07	0.046
ENSMUSG00000039298	Cdk5rap2	4	-	69907981	69908008	69906414	69906531	69911386	69911506	1.60283e-08	2.6635e-07	-0.318
ENSMUSG00000053835	H2-T24	17	-	36152328	36152601	36142639	36143734	36154185	36154482	1.70765e-08	2.82467e-07	-0.168
ENSMUSG00000046949	Nqo2	13	+	34074316	34074418	34073293	34073407	34077184	34080334	1.7998e-08	2.96351e-07	0.048
ENSMUSG00000024613	Tcof1	18	-	60986993	60987101	60982473	60982644	60988018	60988213	1.82487e-08	2.99112e-07	-0.234
ENSMUSG00000025220	Mgea5	19	-	45836674	45836760	45835593	45835698	45839939	45840114	1.91444e-08	3.12374e-07	-0.142
ENSMUSG00000053091	Lins	7	+	73853524	73853614	73852925	73853439	73854179	73854788	2.09344e-08	3.40043e-07	0.081
ENSMUSG00000038914	Dido1	2	-	180423528	180424360	180422180	180422502	180426568	180426753	2.36267e-08	3.82053e-07	0.042
ENSMUSG00000035621	Midn	10	+	79616335	79616464	79614405	79614468	79616560	79616878	2.63296e-08	4.2386e-07	-0.188
ENSMUSG00000040025	Ythdf2	4	-	131761428	131761630	131742602	131742862	131766666	131766724	2.9094e-08	4.65132e-07	0.17
ENSMUSG00000022361	Zhx1	15	-	57895609	57895735	57883778	57886637	57900873	57900984	2.91514e-08	4.65132e-07	-0.109
ENSMUSG00000061689	Dlgap4	2	+	156573758	156574156	156571570	156571932	156574679	156575068	2.93021e-08	4.65478e-07	-0.212
ENSMUSG00000028859	Csf3r	4	+	125712542	125712622	125709355	125709543	125713009	125713223	3.45374e-08	5.46236e-07	-0.03
ENSMUSG00000021709	Erbb2ip	13	-	104614799	104615006	104613393	104613486	104617986	104618103	3.52413e-08	5.54934e-07	0.069
ENSMUSG00000055436	Srsf11	3	-	157686206	157686323	157685893	157685914	157689688	157689822	4.35249e-08	6.82395e-07	0.036
ENSMUSG00000040842	D4Ertd22e	4	-	140676238	140676288	140674441	140674696	140695606	140695681	4.67043e-08	7.29072e-07	0.221
ENSMUSG00000040693	Slco4c1	1	-	98734030	98734175	98733456	98733652	98735743	98735862	5.17294e-08	8.04035e-07	0.096
ENSMUSG00000020069	Hnrnph3	10	-	62481507	62481646	62480788	62480973	62482140	62482275	5.31767e-08	8.22984e-07	-0.227
ENSMUSG00000057406	Whsc1	5	+	34164307	34164377	34163392	34163526	34185760	34186386	5.64353e-08	8.69682e-07	-0.122
ENSMUSG00000039219	Arid4b	13	+	14262185	14262446	14257033	14257209	14273486	14273571	5.69287e-08	8.73553e-07	-0.142
ENSMUSG00000042265	Trem1	17	+	48380649	48380833	48376161	48376518	48383713	48385529	6.17745e-08	9.43894e-07	-0.038
ENSMUSG00000040451	Sgms1	19	-	32231059	32231137	32217235	32217353	32234013	32234713	6.40873e-08	9.751e-07	0.117
ENSMUSG00000027829	Ccnl1	3	-	65753946	65754148	65752612	65752712	65754401	65754466	6.49564e-08	9.84171e-07	0.078
ENSMUSG00000026766	Mmadhc	2	-	50136092	50136178	50135400	50135922	50136622	50136709	6.58198e-08	9.9308e-07	-0.049
ENSMUSG00000019769	Syne1	10	+	5316106	5316165	5314682	5314775	5324293	5326338	6.82428e-08	1.02535e-06	-0.036
ENSMUSG00000028797	2510006D16Rik	4	+	129279113	129279205	129278226	129278487	129279438	129279505	7.01166e-08	1.04913e-06	0.098
ENSMUSG00000057191	AB124611	9	+	21344285	21344329	21333206	21333527	21349120	21349775	7.21515e-08	1.07512e-06	0.439
ENSMUSG00000021123	Rdh12	12	+	80311827	80311946	80309933	80310095	80312374	80313744	7.34892e-08	1.09054e-06	-0.032
ENSMUSG00000017210	Med24	11	-	98579022	98579079	98577727	98577839	98579223	98579456	8.85722e-08	1.30898e-06	-0.211
ENSMUSG00000087370	Tmem170b	13	+	41723346	41723517	41701584	41701681	41729824	41736716	9.46925e-08	1.39372e-06	-0.092
ENSMUSG00000057406	Whsc1	5	+	34214055	34214283	34211402	34211527	34221706	34221838	1.02458e-07	1.50188e-06	0.054
ENSMUSG00000052270	Fpr2	17	+	18029696	18029797	18024787	18024863	18030210	18030916	1.0419e-07	1.52108e-06	0.056
ENSMUSG00000029821	Dfna5	6	-	50166348	50166422	50157399	50158205	50169235	50169437	1.10189e-07	1.60219e-06	-0.043
ENSMUSG00000034663	Bmp2k	5	+	97503651	97503762	97497417	97497575	97515761	97520886	1.14326e-07	1.65566e-06	0.077
ENSMUSG00000044791	Setd2	9	+	110479625	110479842	110476387	110476778	110492891	110492940	1.29069e-07	1.86169e-06	0.064
ENSMUSG00000024969	Mark2	19	-	7356281	7356449	7355487	7355745	7357215	7357313	1.43909e-07	2.06748e-06	0.092
ENSMUSG00000039844	Rapgef1	2	+	29535256	29535370	29534652	29534789	29541624	29541803	1.46628e-07	2.09818e-06	-0.149
ENSMUSG00000037669	1110057K04Rik	12	+	8234025	8234169	8227405	8227561	8275169	8275404	1.51095e-07	2.15356e-06	0.222
ENSMUSG00000038346	Zfp384	6	+	124981688	124981871	124980815	124981040	124983257	124983336	1.57406e-07	2.23467e-06	-0.128
ENSMUSG00000037608	Bclaf1	10	+	20054304	20054451	20053197	20053378	20059514	20059727	1.59864e-07	2.26066e-06	0.107
ENSMUSG00000037266	D4Wsu53e	4	+	134481691	134481736	134481207	134481347	134481940	134482733	1.61009e-07	2.26796e-06	0.171
ENSMUSG00000070031	Sp140	1	+	87527034	87527139	87522674	87522740	87529052	87529195	1.74556e-07	2.44922e-06	0.058
ENSMUSG00000030314	Atg7	6	+	114596958	114597079	114593150	114593172	114622995	114623162	1.7909e-07	2.5031e-06	0.054
ENSMUSG00000052087	Rgs14	13	+	55479367	55479389	55471092	55471297	55479580	55479759	1.8145e-07	2.52576e-06	0.039
ENSMUSG00000029998	Pcyox1	6	-	86345907	86346114	86344402	86344577	86346966	86347144	1.82112e-07	2.52576e-06	-0.091
ENSMUSG00000040407	Akap9	5	+	4004802	4004943	4003560	4003782	4005409	4005513	1.86739e-07	2.58001e-06	0.131
ENSMUSG00000066442	Mthfs	9	+	89121008	89121225	89110046	89110308	89134679	89134819	1.99933e-07	2.75175e-06	-0.5
ENSMUSG00000054302	Eapp	12	-	55792986	55793082	55786846	55786958	55793761	55793943	2.15977e-07	2.96126e-06	0.049
ENSMUSG00000074785	Plxnc1	10	-	94329544	94329632	94327564	94327667	94333608	94333753	2.27428e-07	3.10646e-06	-0.048
ENSMUSG00000053063	Clec12a	6	+	129303369	129303468	129300404	129300529	129313911	129315321	2.29172e-07	3.11847e-06	0.027
ENSMUSG00000021709	Erbb2ip	13	-	104614799	104614928	104613393	104613486	104617986	104618103	2.41101e-07	3.26846e-06	0.095
ENSMUSG00000034252	Senp6	9	+	79937655	79937713	79935236	79935330	79940073	79940219	2.93507e-07	3.96399e-06	0.075
ENSMUSG00000027508	Pag1	3	-	9752412	9752486	9706082	9706289	9787261	9787320	3.00674e-07	4.04564e-06	0.035
ENSMUSG00000032540	Abhd5	9	+	122277006	122277379	122260849	122260957	122285023	122285178	3.07817e-07	4.11686e-06	0.054
ENSMUSG00000012640	Zfp715	7	-	50556539	50556635	50555321	50555546	50556980	50557107	3.08251e-07	4.11686e-06	-0.098
ENSMUSG00000037808	Fam76b	9	+	13641102	13641160	13640546	13640627	13641280	13641416	3.31099e-07	4.40569e-06	-0.184
ENSMUSG00000047466	8030462N17Rik	18	-	77891867	77892035	77881806	77881933	77912638	77913423	3.48517e-07	4.62042e-06	0.123
ENSMUSG00000028859	Csf3r	4	+	125711413	125711583	125709355	125709543	125713009	125713223	3.80948e-07	5.03186e-06	-0.027
ENSMUSG00000023015	Racgap1	15	-	99473823	99473954	99473313	99473402	99481937	99482043	3.87885e-07	5.1048e-06	-0.086
ENSMUSG00000036833	Pnpla7	2	+	24833645	24833741	24831620	24831833	24835553	24835622	3.97753e-07	5.21562e-06	-0.05
ENSMUSG00000028759	Hp1bp3	4	+	137777440	137777638	137772210	137772655	137778003	137778103	4.50543e-07	5.88644e-06	0.079
ENSMUSG00000032253	Phip	9	-	82839364	82839525	82826452	82826674	82853118	82853217	4.78605e-07	6.23051e-06	0.049
ENSMUSG00000030748	Il4ra	7	+	132712536	132712688	132710669	132710811	132713455	132713607	4.96827e-07	6.44445e-06	-0.033
ENSMUSG00000029177	Cenpa	5	+	30972110	30972201	30969346	30969486	30974836	30974943	5.05279e-07	6.5306e-06	-0.105
ENSMUSG00000024174	Pot1b	17	-	55834324	55834615	55832019	55832175	55837754	55837885	5.2e-07	6.69686e-06	0.099
ENSMUSG00000090266	1110005A03Rik	11	+	116707132	116707259	116704988	116705088	116709567	116709669	5.40904e-07	6.93816e-06	-0.354
ENSMUSG00000038187	Btbd10	7	-	120495294	120495452	120478835	120479032	120512385	120512472	5.42585e-07	6.93816e-06	0.202
ENSMUSG00000009207	Lnp	2	-	74366148	74366231	74360096	74360354	74367687	74367858	5.64223e-07	7.18936e-06	0.13
ENSMUSG00000001627	Ifrd1	12	-	40938896	40939005	40933575	40933710	40939525	40939704	6.75247e-07	8.54968e-06	-0.066
ENSMUSG00000022024	Sugt1	14	+	79987760	79987818	79987497	79987673	79995175	79995266	6.75723e-07	8.54968e-06	0.056
ENSMUSG00000002546	Golga2	2	+	32148834	32148915	32147612	32147735	32152145	32152241	6.86296e-07	8.65305e-06	0.173
ENSMUSG00000090266	1110005A03Rik	11	+	116707076	116707259	116704988	116705088	116709567	116709672	6.88692e-07	8.65305e-06	-0.315
ENSMUSG00000054169	Ceacam10	7	+	25563144	25563504	25562222	25562358	25565888	25566248	7.02723e-07	8.79867e-06	0.09
ENSMUSG00000024011	Pi16	17	+	29463792	29463891	29463218	29463307	29464782	29464915	7.1133e-07	8.87563e-06	0.095
ENSMUSG00000062232	Rapgef2	3	-	78973660	78973678	78916102	78916224	78976829	78976997	7.33131e-07	9.1161e-06	0.155
ENSMUSG00000040407	Akap9	5	+	4001404	4001758	3992045	3992138	4003560	4003782	7.56888e-07	9.37916e-06	0.121
ENSMUSG00000033545	Znrf1	8	+	114133192	114133288	114060741	114061464	114143105	114143211	7.92407e-07	9.78568e-06	0.044
ENSMUSG00000030168	Adipor2	6	-	119308939	119309127	119307233	119307427	119309368	119309555	8.33718e-07	1.02607e-05	0.052
ENSMUSG00000029823	Luc7l2	6	+	38504979	38505063	38501842	38501908	38520509	38520604	8.93157e-07	1.09548e-05	0.208
ENSMUSG00000021185	9030617O03Rik	12	+	102025825	102025882	102017304	102017520	102067808	102067935	8.97202e-07	1.09672e-05	-0.133
ENSMUSG00000034120	Srsf2	11	-	116712961	116713065	116712169	116712275	116713334	116713645	9.39618e-07	1.14468e-05	-0.029
ENSMUSG00000055447	Cd47	16	+	49869130	49869193	49867877	49868225	49884277	49884367	1.02997e-06	1.24478e-05	0.094
ENSMUSG00000034902	Pip5k1c	10	+	80780070	80780148	80777736	80777863	80780510	80780999	1.03198e-06	1.24478e-05	-0.093
ENSMUSG00000022498	Txndc11	16	-	11093908	11094021	11091678	11091879	11104658	11104752	1.03214e-06	1.24478e-05	-0.147
ENSMUSG00000026918	Brd3	2	-	27308919	27308970	27308352	27308594	27309832	27310024	1.05783e-06	1.27152e-05	-0.126
ENSMUSG00000026319	2310035C23Rik	1	+	107588788	107588880	107588482	107588686	107589460	107589754	1.23154e-06	1.47051e-05	0.12
ENSMUSG00000034255	Arhgap27	11	-	103200509	103200590	103200001	103200069	103200768	103200951	1.23085e-06	1.47051e-05	-0.093
ENSMUSG00000030659	Nucb2	7	+	123652968	123653139	123647887	123647998	123665350	123665494	1.24891e-06	1.48633e-05	0.152
ENSMUSG00000019920	Lims1	10	+	57875150	57875301	57872800	57872950	57876720	57876813	1.25378e-06	1.48722e-05	-0.027
ENSMUSG00000024675	Ms4a4c	19	+	11482175	11482257	11479259	11479287	11489281	11489441	1.30763e-06	1.546e-05	-0.099
ENSMUSG00000022680	Pdxdc1	16	-	13836478	13836708	13833240	13834939	13837135	13837240	1.34083e-06	1.58008e-05	0.133
ENSMUSG00000025161	Slc16a3	11	+	120815487	120815582	120810394	120810464	120816539	120816783	1.3502e-06	1.58594e-05	-0.097
ENSMUSG00000024817	Uhrf2	19	+	30130724	30130984	30113553	30113787	30145732	30145951	1.51174e-06	1.76991e-05	0.165
ENSMUSG00000022892	App	16	-	85040495	85040552	85030476	85030610	85043820	85043988	1.64557e-06	1.92037e-05	0.088
ENSMUSG00000027406	Idh3b	2	-	130105291	130105462	130105048	130105173	130105998	130106059	1.65944e-06	1.92585e-05	0.229
ENSMUSG00000044477	Zfand3	17	+	30197754	30197795	30142180	30142253	30272267	30272450	1.66095e-06	1.92585e-05	0.112
ENSMUSG00000063663	Brwd3	X	-	105944621	105944780	105937906	105939109	105945569	105945667	1.7385e-06	2.00931e-05	-0.183
ENSMUSG00000027881	Prpf38b	3	-	108713260	108713313	108711253	108711322	108714081	108714628	1.837e-06	2.11637e-05	-0.101
ENSMUSG00000020700	Map3k3	11	+	105985099	105985220	105978803	105978917	106003738	106003872	1.95476e-06	2.24302e-05	0.035
ENSMUSG00000019868	Vta1	10	-	14380871	14380958	14375160	14375651	14387737	14387914	1.96004e-06	2.24302e-05	0.059
ENSMUSG00000028906	Epb4.1	4	-	131518838	131518901	131513557	131513734	131523702	131523890	1.9656e-06	2.24302e-05	-0.106
ENSMUSG00000058835	Abi1	2	-	22818733	22818748	22817920	22818021	22826602	22826779	1.98702e-06	2.26031e-05	0.162
ENSMUSG00000044768	D1Ertd622e	1	-	99551176	99551266	99540479	99542938	99558407	99558651	2.01507e-06	2.28502e-05	0.045
ENSMUSG00000002871	Tpra1	6	+	88857569	88857820	88855942	88856072	88857934	88858066	2.06176e-06	2.32335e-05	-0.059
ENSMUSG00000022536	Glyr1	16	-	5036328	5036568	5031979	5032066	5037011	5037150	2.05844e-06	2.32335e-05	-0.025
ENSMUSG00000074582	Arfgef2	2	+	166653041	166653165	166631087	166631335	166659970	166660117	2.08244e-06	2.33934e-05	0.091
ENSMUSG00000019961	Tmpo	10	-	90616022	90616142	90615829	90615925	90621492	90621590	2.0958e-06	2.34704e-05	0.051
ENSMUSG00000025958	Creb1	1	+	64597422	64597544	64579454	64579594	64605076	64605223	2.14988e-06	2.40015e-05	0.065
ENSMUSG00000048874	Phf3	1	-	30886687	30888404	30881054	30881364	30893949	30894111	2.51824e-06	2.80271e-05	0.062
ENSMUSG00000079437	Tmem179b	19	-	8847779	8847914	8847517	8847596	8847994	8848182	2.5658e-06	2.84685e-05	0.056
ENSMUSG00000026034	Clk1	1	-	58476964	58477055	58476510	58476577	58477926	58478152	2.76226e-06	3.04609e-05	-0.137
ENSMUSG00000030654	Arl6ip1	7	-	125269909	125270029	125265439	125265557	125270647	125270781	2.75546e-06	3.04609e-05	-0.027
ENSMUSG00000038271	Iffo1	6	+	125101812	125101821	125101402	125101543	125102631	125102789	2.77829e-06	3.05443e-05	0.026
ENSMUSG00000053510	Nrd1	4	+	108689256	108689390	108686114	108686445	108690443	108690525	2.83457e-06	3.10683e-05	0.038
ENSMUSG00000062627	Mysm1	4	-	94628393	94628524	94627018	94627122	94631819	94632562	2.85326e-06	3.10841e-05	0.065
ENSMUSG00000030474	Siglece	7	-	50914579	50914858	50914342	50914390	50915063	50915531	2.84774e-06	3.10841e-05	0.047
ENSMUSG00000061689	Dlgap4	2	+	156574067	156574139	156571570	156571932	156574679	156575092	2.92316e-06	3.17497e-05	-0.167
ENSMUSG00000028759	Hp1bp3	4	+	137777440	137777638	137773045	137773209	137778003	137778103	2.95742e-06	3.19296e-05	0.044
ENSMUSG00000038352	Arl5c	11	-	97853595	97853747	97850891	97851653	97855651	97855799	2.9559e-06	3.19296e-05	0.137
ENSMUSG00000028211	Trp53inp1	4	+	11095043	11095081	11092236	11092594	11096856	11101526	3.04382e-06	3.27642e-05	0.119
ENSMUSG00000090258	Churc1	12	+	77874244	77874380	77866561	77866625	77876580	77876651	3.24086e-06	3.47814e-05	0.27
ENSMUSG00000017677	Wsb1	11	-	79056901	79057077	79055485	79055658	79057964	79058065	3.34754e-06	3.58197e-05	0.063
ENSMUSG00000029004	Mll5	5	+	22997264	22997431	22992119	22992218	22998085	22998250	3.47748e-06	3.71e-05	0.023
ENSMUSG00000028329	Xpa	4	-	46193078	46193270	46188093	46188287	46195989	46196107	3.51417e-06	3.73808e-05	0.08
ENSMUSG00000029647	Pan3	5	+	148338500	148338617	148338094	148338256	148338704	148338806	3.61543e-06	3.83448e-05	0.044
ENSMUSG00000018501	Ncor1	11	-	62173262	62173436	62172356	62172517	62180465	62180661	3.67917e-06	3.89064e-05	0.092
ENSMUSG00000029722	Agfg2	5	-	138101389	138101422	138096835	138096956	138102591	138102720	3.70591e-06	3.90746e-05	-0.22
ENSMUSG00000026104	Stat1	1	+	52192446	52192525	52189387	52189477	52193722	52193814	3.84161e-06	4.03873e-05	-0.04
ENSMUSG00000045962	Wnk1	6	-	119902702	119902987	119901915	119902013	119906088	119906214	3.99284e-06	4.18552e-05	-0.082
ENSMUSG00000067767	Clec4b2	6	+	123150962	123151117	123131309	123131411	123152130	123152243	4.16289e-06	4.35112e-05	-0.28
ENSMUSG00000052337	Immt	6	+	71802756	71802861	71801765	71801874	71806905	71807042	4.28637e-06	4.46724e-05	-0.065
ENSMUSG00000021557	Agtpbp1	13	-	59632417	59632564	59629747	59629879	59633373	59633437	4.34933e-06	4.5198e-05	0.179
ENSMUSG00000029217	Tec	5	-	73216282	73216369	73214694	73214880	73259632	73259684	4.63513e-06	4.80296e-05	0.082
ENSMUSG00000031996	Aplp2	9	-	30975145	30975313	30972127	30972258	30976292	30976501	4.77669e-06	4.93546e-05	-0.113
ENSMUSG00000039205	Ciz1	2	+	32219142	32219176	32218580	32218678	32219324	32219499	4.81303e-06	4.9588e-05	0.138
ENSMUSG00000028772	Zcchc17	4	-	130026512	130026570	130015727	130015828	130031383	130031504	4.90561e-06	5.03978e-05	0.102
ENSMUSG00000037553	Zdhhc18	4	-	133183114	133183275	133171094	133171244	133188993	133189384	5.03415e-06	5.15715e-05	0.045
ENSMUSG00000044098	Rsbn1	3	+	103733959	103734077	103732273	103732947	103757559	103757697	5.29663e-06	5.41066e-05	0.068
ENSMUSG00000039671	Zmynd8	2	-	165678367	165678379	165677532	165677648	165701204	165701275	5.42797e-06	5.52917e-05	0.222
ENSMUSG00000021140	Pcnx	12	+	83029228	83029361	83018651	83020367	83047917	83048008	5.62583e-06	5.71458e-05	0.091
ENSMUSG00000041915	Ammecr1l	18	+	31921433	31921544	31919533	31919848	31931323	31931768	5.66417e-06	5.73736e-05	0.118
ENSMUSG00000053510	Nrd1	4	+	108690231	108690301	108686114	108686445	108690443	108690525	5.85049e-06	5.90949e-05	0.063
ENSMUSG00000073386	9830107B12Rik	17	-	48268526	48268617	48262554	48265524	48282346	48282658	6.04049e-06	6.08436e-05	0.129
ENSMUSG00000023353	Agap3	5	+	24002550	24002721	23998775	23998944	24005475	24005630	6.13711e-06	6.16446e-05	-0.128
ENSMUSG00000038578	Susd1	4	-	59382402	59382512	59378593	59378786	59392470	59392657	6.35389e-06	6.36448e-05	0.082
ENSMUSG00000039298	Cdk5rap2	4	-	69998374	69998593	69978460	69978631	70010177	70010279	6.37489e-06	6.36782e-05	0.081
ENSMUSG00000018008	Cyth4	15	+	78435065	78435130	78433122	78433205	78436276	78436343	6.58075e-06	6.53724e-05	-0.05
ENSMUSG00000041815	Poldip3	15	-	82967897	82967984	82965723	82965819	82968561	82968952	6.57573e-06	6.53724e-05	0.091
ENSMUSG00000041977	Arhgef11	3	+	87522150	87522180	87521342	87521442	87526278	87526405	6.97163e-06	6.90651e-05	0.265
ENSMUSG00000028613	Lrp8	4	+	107518843	107519224	107515820	107515949	107520048	107520171	7.05046e-06	6.96547e-05	-0.148
ENSMUSG00000021139	Gm20498	12	-	82611815	82611952	82605530	82605626	82633702	82633869	7.12591e-06	7.02078e-05	-0.156
ENSMUSG00000029063	Nadk	4	+	154950836	154950891	154938016	154938088	154951101	154951306	7.21191e-06	7.08615e-05	0.195
ENSMUSG00000010277	2610507B11Rik	11	+	78096560	78096660	78093210	78093417	78097601	78097784	7.24963e-06	7.10385e-05	-0.037
ENSMUSG00000022508	Bcl6	16	-	23969991	23970159	23968392	23968523	23971500	23971685	7.34053e-06	7.16397e-05	-0.036
ENSMUSG00000033931	Rbm34	8	-	129485811	129485871	129483441	129483485	129489281	129489522	7.35072e-06	7.16397e-05	0.375
ENSMUSG00000034247	Plekhm1	11	-	103248271	103248662	103241347	103241666	103256001	103256628	7.48762e-06	7.27772e-05	0.075
ENSMUSG00000020608	Smc6	12	+	11280799	11280917	11278534	11278677	11286410	11286547	7.538e-06	7.30699e-05	0.222
ENSMUSG00000024576	Csnk1a1	18	+	61731527	61731611	61729117	61729216	61735063	61735203	7.81263e-06	7.55291e-05	0.04
ENSMUSG00000036273	Lrrk2	15	+	91596107	91596262	91595062	91595250	91597743	91597890	7.92711e-06	7.64309e-05	-0.031
ENSMUSG00000032000	Birc3	9	-	7860262	7860362	7858700	7858779	7860462	7861407	8.46864e-06	8.14344e-05	0.047
ENSMUSG00000057191	AB124611	9	+	21340351	21340441	21333206	21333527	21343530	21343558	8.54455e-06	8.19458e-05	0.091
ENSMUSG00000045098	Suv420h1	19	+	3782755	3782852	3768232	3768340	3786388	3786627	8.65311e-06	8.27669e-05	-0.087
ENSMUSG00000024858	Adrbk1	19	-	4289897	4290020	4289672	4289739	4290073	4290168	8.69179e-06	8.2917e-05	-0.039
ENSMUSG00000037876	Jmjd1c	10	+	66680785	66680929	66678017	66678123	66681024	66681217	8.85585e-06	8.42591e-05	0.091
ENSMUSG00000021709	Erbb2ip	13	-	104620267	104620411	104614799	104615006	104623577	104625108	9.0104e-06	8.55039e-05	-0.217
ENSMUSG00000028514	Usp24	4	+	106051643	106051742	106050113	106050224	106051833	106052007	9.13351e-06	8.64447e-05	0.059
ENSMUSG00000035824	Tk2	8	-	106760671	106760745	106755059	106755148	106762643	106762733	9.43271e-06	8.90428e-05	0.198
ENSMUSG00000046201	Scaf8	17	+	3122052	3122114	3114971	3115418	3145074	3145158	9.89233e-06	9.31377e-05	0.09
ENSMUSG00000025041	Nt5c2	19	-	46972817	46973011	46972065	46972159	46973111	46973159	1.02938e-05	9.66653e-05	0.045
ENSMUSG00000052299	Ltn1	16	-	87418679	87418815	87415795	87416605	87420417	87420608	1.03551e-05	9.68679e-05	0.047
ENSMUSG00000036469	2016-03-01	8	+	68910707	68911460	68910338	68910418	68942714	68942895	1.03691e-05	9.68679e-05	0.034
ENSMUSG00000030960	Mettl10	7	-	140023042	140023259	140019139	140019565	140028782	140028890	1.10966e-05	0.00010313	0.149
ENSMUSG00000026867	Gapvd1	2	-	34537154	34537265	34533952	34534150	34539701	34539813	1.10921e-05	0.00010313	-0.103
ENSMUSG00000045594	Glb1	9	+	114326078	114326248	114310193	114310387	114329470	114329621	1.11542e-05	0.00010313	0.159
ENSMUSG00000027940	Tpm3	3	+	89894934	89895013	89893931	89894001	89903449	89904487	1.1155e-05	0.00010313	0.036
ENSMUSG00000087107	AI662270	11	+	83037711	83037812	83037077	83037153	83037953	83038133	1.11824e-05	0.00010313	0.177
ENSMUSG00000057335	Cep170	1	-	178699363	178699657	178688527	178688648	178699843	178700001	1.12248e-05	0.000103257	0.198
ENSMUSG00000026395	Ptprc	1	-	140014330	140014471	140013530	140013602	140016596	140016743	1.14229e-05	0.000104812	0.167
ENSMUSG00000050912	Tmem123	9	+	7789299	7789385	7768289	7768340	7790841	7791048	1.15044e-05	0.000105291	-0.054
ENSMUSG00000006498	Ptbp1	10	+	79322861	79322939	79322525	79322700	79323568	79323714	1.29349e-05	0.000118084	0.085
ENSMUSG00000020107	Anapc16	10	-	59459195	59459362	59453580	59453655	59465703	59465860	1.32365e-05	0.000120532	0.14
ENSMUSG00000021124	Vti1b	12	-	80267337	80267396	80265934	80266126	80273206	80273654	1.37499e-05	0.000124892	0.062
ENSMUSG00000046324	Ermp1	19	-	29705832	29705925	29703093	29703306	29706880	29707027	1.52104e-05	0.000137811	0.056
ENSMUSG00000050144	Slc25a44	3	-	88219909	88220037	88214419	88216819	88224422	88225060	1.57178e-05	0.000142051	0.091
ENSMUSG00000028797	2510006D16Rik	4	+	129279113	129279205	129278226	129278378	129279438	129279505	1.61794e-05	0.000145857	0.109
ENSMUSG00000005417	Mprip	11	+	59585653	59585719	59585118	59585204	59589017	59594362	1.65274e-05	0.000147886	-0.077
ENSMUSG00000029647	Pan3	5	+	148299686	148299834	148266693	148266764	148331080	148331328	1.65194e-05	0.000147886	0.083
ENSMUSG00000026662	Sephs1	2	+	4810228	4810332	4805377	4805651	4812632	4812740	1.64647e-05	0.000147886	0.071
ENSMUSG00000042675	Ypel3	7	+	133921567	133921611	133921284	133921467	133921819	133921928	1.71058e-05	0.000152682	0.04
ENSMUSG00000079557	2016-03-02	17	-	33852887	33853007	33846689	33846917	33855490	33855536	1.73135e-05	0.000154154	-0.061
ENSMUSG00000037286	Stag1	9	+	100658108	100658205	100638396	100638561	100677174	100677251	1.85042e-05	0.00016435	0.075
ENSMUSG00000026087	Mrpl30	1	+	37949787	37949868	37947321	37947429	37950783	37950860	1.89119e-05	0.000167559	0.118
ENSMUSG00000045302	Preb	5	-	31258634	31258707	31258302	31258462	31260260	31260434	1.92873e-05	0.000170109	-0.041
ENSMUSG00000049076	Acap2	16	-	31101910	31101972	31092498	31096532	31103584	31103695	1.92942e-05	0.000170109	0.028
ENSMUSG00000021709	Erbb2ip	13	-	104620267	104620411	104613393	104613486	104623577	104625108	1.96838e-05	0.000173121	-0.094
ENSMUSG00000030509	Asb7	7	-	73823042	73823131	73804535	73805141	73823965	73824227	2.01343e-05	0.000176653	0.163
ENSMUSG00000030924	2610020H08Rik	7	+	126987772	126987960	126987361	126987578	126992245	126992457	2.07421e-05	0.000181544	0.442
ENSMUSG00000053835	H2-T24	17	-	36151744	36152020	36142639	36143734	36154185	36154482	2.14602e-05	0.000187374	-0.089
ENSMUSG00000021185	9030617O03Rik	12	+	102024347	102024456	102017287	102017520	102067808	102067935	2.18073e-05	0.000189945	-0.074
ENSMUSG00000020437	Myo1g	11	-	6417572	6417626	6417089	6417200	6417854	6418020	2.19435e-05	0.000190671	0.025
ENSMUSG00000031229	Atrx	X	-	103106808	103106993	103086255	103086311	103124297	103124709	2.25783e-05	0.000195162	0.325
ENSMUSG00000037447	Arid5a	1	+	36374048	36374507	36373056	36373172	36374928	36375026	2.2552e-05	0.000195162	-0.182
ENSMUSG00000085233	B230208H11Rik	10	-	12642163	12642256	12641406	12641515	12642371	12642888	2.26228e-05	0.000195162	0.036
ENSMUSG00000027177	Hipk3	2	-	104274283	104274346	104273711	104274002	104274494	104274656	2.31361e-05	0.000199114	-0.045
ENSMUSG00000020212	Mdm1	10	+	117593889	117593919	117589230	117589330	117594250	117594426	2.34134e-05	0.000201021	0.3
ENSMUSG00000040481	Bptf	11	-	106948025	106948211	106943826	106944014	106956315	106956504	2.353e-05	0.000201542	0.144
ENSMUSG00000055013	Agap1	1	+	91685737	91685899	91662880	91663039	91731008	91731163	2.41755e-05	0.00020658	0.069
ENSMUSG00000031153	Gripap1	X	+	7371385	7371412	7369401	7369463	7376415	7376554	2.51194e-05	0.000214138	0.178
ENSMUSG00000006179	Prss16	13	-	22096959	22097101	22095014	22095194	22097850	22098141	2.5675e-05	0.000218359	0.207
ENSMUSG00000025877	Hk3	13	-	55117111	55117198	55116439	55116490	55122506	55122683	2.628e-05	0.000222978	0.233
ENSMUSG00000053101	Gpr141	13	-	19896858	19896926	19871323	19871430	19915998	19916126	2.64647e-05	0.000223494	0.065
ENSMUSG00000021375	Kif13a	13	-	46856031	46856136	46847449	46848241	46856641	46856793	2.64534e-05	0.000223494	-0.126
ENSMUSG00000058298	Mcm9	10	-	53339939	53340021	53335657	53335858	53342561	53342878	2.65899e-05	0.000224026	0.09
ENSMUSG00000059474	Mbtd1	11	+	93780144	93780261	93773727	93773772	93782680	93782798	2.68147e-05	0.000224992	0.066
ENSMUSG00000025534	Gusb	5	-	130476230	130476412	130475796	130475939	130476626	130476812	2.68293e-05	0.000224992	-0.03
ENSMUSG00000024691	Fam111a	19	+	12658412	12658612	12651579	12651660	12661324	12664252	2.72617e-05	0.000228088	0.032
ENSMUSG00000037318	Traf3ip3	1	-	195012827	195012873	195010856	195011128	195013292	195013334	2.79803e-05	0.000233558	-0.034
ENSMUSG00000031591	Asah1	8	-	42428872	42428996	42428238	42428295	42429083	42429215	2.83393e-05	0.000236008	0.029
ENSMUSG00000026222	Sp100	1	+	87603801	87603873	87603411	87603529	87604556	87604570	2.89966e-05	0.000240926	-0.173
ENSMUSG00000026074	Map4k4	1	+	40058274	40058436	40057468	40057594	40061651	40061758	3.04316e-05	0.000252268	-0.054
ENSMUSG00000026504	Sdccag8	1	+	178759000	178759114	178756329	178756415	178761187	178761313	3.13733e-05	0.000259478	0.129
ENSMUSG00000053063	Clec12a	6	+	129304494	129304646	129300404	129300529	129313911	129315321	3.17798e-05	0.000262238	0.293
ENSMUSG00000027615	Hps3	3	-	19908814	19908922	19903224	19903431	19910799	19910988	3.20773e-05	0.000264089	-0.056
ENSMUSG00000018412	1700081L11Rik	11	-	104204172	104204361	104203676	104203825	104204804	104204987	3.2328e-05	0.000265547	-0.088
ENSMUSG00000040462	Os9	10	-	126533970	126534135	126533685	126533798	126534987	126535177	3.25735e-05	0.000266954	-0.085
ENSMUSG00000047534	Mis18bp1	12	-	66262389	66263015	66259381	66259848	66273435	66273591	3.30677e-05	0.00027039	-0.086
ENSMUSG00000037447	Arid5a	1	+	36374048	36374169	36373056	36373172	36374928	36375026	3.50578e-05	0.000286015	-0.228
ENSMUSG00000024969	Mark2	19	-	7356287	7356449	7355487	7355745	7357215	7357313	3.57599e-05	0.000291084	0.101
ENSMUSG00000085930	2310001H17Rik	6	-	129183081	129183171	129163398	129166554	129187756	129188000	3.59187e-05	0.000291718	0.14
ENSMUSG00000043587	Acpl2	9	-	96761209	96761427	96756786	96756918	96789777	96789832	3.60465e-05	0.000292098	0.07
ENSMUSG00000026701	Prdx6	1	-	163179489	163179600	163177387	163177544	163181152	163181297	3.6157e-05	0.000292337	0.032
ENSMUSG00000064215	Ifi27l1	12	+	104675599	104675734	104674772	104674892	104675885	104675915	3.78719e-05	0.00030483	0.203
ENSMUSG00000036461	Elf1	14	+	79965268	79965379	79960553	79960734	79966956	79967121	3.78779e-05	0.00030483	-0.048
ENSMUSG00000026914	Psmd14	2	+	61560766	61560818	61549836	61549930	61598692	61598764	3.79558e-05	0.00030483	0.16
ENSMUSG00000033382	Trappc8	18	-	21018933	21019039	21013445	21013577	21021395	21021496	3.84292e-05	0.000307946	0.041
ENSMUSG00000018999	Slc35b4	6	-	34122627	34122755	34120460	34120574	34126777	34127082	3.89637e-05	0.000311107	0.338
ENSMUSG00000002496	Tsc2	17	-	24738333	24738402	24737279	24737410	24739038	24739075	3.89962e-05	0.000311107	-0.085
ENSMUSG00000020366	Mapk9	11	+	49668238	49668479	49667731	49667884	49677045	49677175	3.98834e-05	0.000317483	-0.041
ENSMUSG00000029267	Mtf2	5	+	108498180	108498542	108494734	108494984	108509843	108510042	4.00804e-05	0.000318348	0.154
ENSMUSG00000038005	2700029M09Rik	8	+	63374257	63374447	63372497	63372657	63375534	63375633	4.02259e-05	0.000318801	0.068
ENSMUSG00000022858	Tra2b	16	-	22259058	22259334	22255056	22255190	22265813	22265902	4.29643e-05	0.000339757	0.062
ENSMUSG00000036712	Cyld	8	+	91229124	91229778	91220926	91220998	91230987	91231290	4.34259e-05	0.000342656	0.065
ENSMUSG00000035086	Becn1	11	-	101160322	101160390	101157571	101157630	101163041	101163170	4.5271e-05	0.000356435	0.043
ENSMUSG00000044103	Il1f9	2	+	24044141	24044281	24043220	24043328	24048106	24049088	4.58913e-05	0.000360531	0.044
ENSMUSG00000026743	Mllt10	2	+	18023084	18023139	17992751	17992831	18031408	18031518	4.60903e-05	0.000361308	0.093
ENSMUSG00000028859	Csf3r	4	+	125703324	125703423	125701969	125702039	125707006	125707306	4.63211e-05	0.00036233	-0.066
ENSMUSG00000060216	Arrb2	11	+	70249017	70249074	70246183	70246255	70249664	70249725	4.67249e-05	0.000364697	0.275
ENSMUSG00000037112	Sik2	9	-	50702062	50702186	50700905	50701494	50703448	50704066	4.82915e-05	0.0003753	0.175
ENSMUSG00000044791	Setd2	9	+	110479625	110479793	110476115	110476778	110492891	110492940	4.82682e-05	0.0003753	0.043
ENSMUSG00000031592	Pcm1	8	+	42360348	42360522	42359453	42359652	42361006	42361161	4.86824e-05	0.000377524	-0.096
ENSMUSG00000062939	Stat4	1	+	52068626	52068755	52065087	52065572	52070633	52070778	4.9119e-05	0.000380093	0.073
ENSMUSG00000069631	Strada	11	-	106045875	106045933	106034992	106035095	106048414	106048494	4.99168e-05	0.000385439	0.337
ENSMUSG00000002546	Golga2	2	+	32152145	32152241	32147612	32147735	32152484	32152528	5.23619e-05	0.000402595	-0.171
ENSMUSG00000027593	Raly	2	+	154646742	154646825	154616868	154617284	154683004	154683269	5.23143e-05	0.000402595	0.067
ENSMUSG00000026571	Dcaf6	1	-	167341594	167341730	167329784	167329999	167350241	167350355	5.25844e-05	0.000403445	0.093
ENSMUSG00000030180	Kdm5a	6	+	120331552	120331687	120324834	120325005	120332934	120333040	5.27906e-05	0.000404153	0.071
ENSMUSG00000042790	Rnf214	9	-	45707828	45708339	45706514	45706574	45712888	45713002	5.29008e-05	0.000404153	0.138
ENSMUSG00000052337	Immt	6	+	71802759	71802861	71801765	71801874	71806905	71806949	5.55179e-05	0.000423251	-0.134
ENSMUSG00000004609	Cd33	7	-	50784842	50784925	50782825	50784378	50785235	50785302	5.77982e-05	0.000439705	0.059
ENSMUSG00000002608	Ccdc97	7	-	26503163	26503298	26501924	26502018	26503936	26504025	5.79935e-05	0.000440262	-0.221
ENSMUSG00000032932	Hspa13	16	-	75758887	75758972	75756884	75758693	75759659	75759827	5.87123e-05	0.000444782	0.038
ENSMUSG00000004668	Abca13	11	+	9197084	9198887	9190270	9194968	9201262	9201372	5.92298e-05	0.000447763	0.047
ENSMUSG00000024011	Pi16	17	+	29463792	29464578	29463218	29463307	29464782	29464915	6.06442e-05	0.000457495	0.048
ENSMUSG00000062949	Atp11c	X	-	57482324	57482429	57476469	57478970	57489733	57489887	6.12226e-05	0.000460876	-0.105
ENSMUSG00000005886	Ncoa2	1	-	13154976	13155183	13152153	13152369	13156976	13157187	6.13479e-05	0.000460876	0.101
ENSMUSG00000058440	Nrf1	6	+	30040268	30040304	30039914	30040146	30045339	30045381	6.15883e-05	0.00046139	-0.071
ENSMUSG00000032612	Usp4	9	+	108290607	108290711	108287137	108287287	108293310	108293399	6.16721e-05	0.00046139	-0.04
ENSMUSG00000074272	Ceacam1	7	-	26250486	26250539	26249867	26249899	26251335	26251456	6.19706e-05	0.000462662	0.074
ENSMUSG00000004980	Hnrnpa2b1	6	-	51414426	51414546	51414087	51414210	51415177	51415240	6.39168e-05	0.000476206	0.069
ENSMUSG00000025154	Arhgap19	19	-	41862795	41862876	41861047	41861257	41866236	41866502	6.56976e-05	0.000488465	-0.022
ENSMUSG00000004568	Arhgef18	8	+	3450295	3450436	3448382	3448568	3450780	3450914	6.72114e-05	0.000497525	-0.042
ENSMUSG00000046006	Gapt	13	-	111145146	111145211	111142822	111144723	111147291	111147380	6.71696e-05	0.000497525	0.081
ENSMUSG00000030142	Clec4e	6	-	123236225	123236377	123235486	123235602	123238911	123239007	6.73301e-05	0.000497525	-0.044
ENSMUSG00000017716	Birc5	11	+	117711067	117711177	117710564	117710775	117713976	117717057	6.84635e-05	0.000504866	-0.038
ENSMUSG00000054520	Sh3bp2	5	+	34886875	34886938	34886013	34886231	34894209	34894349	7.17801e-05	0.000528243	-0.143
ENSMUSG00000029267	Mtf2	5	+	108502325	108502473	108494692	108494984	108509843	108510042	7.38726e-05	0.000542534	0.107
ENSMUSG00000029422	Rsrc2	5	-	124195505	124195598	124194963	124195120	124199297	124199421	7.46346e-05	0.000547017	0.053
ENSMUSG00000037012	Hk1	10	-	61754722	61754791	61752907	61753141	61755061	61755217	7.67348e-05	0.000561269	-0.037
ENSMUSG00000020859	Spag9	11	+	93974576	93974615	93973346	93973460	93975486	93975663	7.74294e-05	0.000565204	0.112
ENSMUSG00000040648	Ppip5k2	1	-	99614018	99614138	99609580	99609721	99616410	99616483	7.76423e-05	0.000565613	0.062
ENSMUSG00000042790	Rnf214	9	-	45708293	45708339	45706514	45706574	45712888	45713002	8.22597e-05	0.000598041	0.062
ENSMUSG00000000204	Slfn4	11	+	82989329	82989415	82989064	82989146	82993172	82993258	8.28216e-05	0.000600915	0.057
ENSMUSG00000049659	Aftph	11	-	20596753	20598376	20592467	20592591	20603713	20603836	8.3733e-05	0.000606308	0.099
ENSMUSG00000020893	Per1	11	+	68918135	68918315	68917792	68917923	68918891	68919960	8.83875e-05	0.000638728	-0.29
ENSMUSG00000052384	Lrrc33	16	-	32147638	32147759	32142910	32145091	32165465	32165671	8.90754e-05	0.000642412	-0.053
ENSMUSG00000026867	Gapvd1	2	-	34537154	34537227	34533952	34534150	34539701	34539915	8.94671e-05	0.000643949	-0.035
ENSMUSG00000029647	Pan3	5	+	148314660	148314778	148299686	148299834	148331080	148331328	9.2458e-05	0.00066415	0.1
ENSMUSG00000037926	Ssh2	11	+	77091647	77091728	77029926	77030017	77140954	77140998	9.39792e-05	0.000673735	-0.088
ENSMUSG00000025283	Sat1	X	-	151649663	151649773	151648575	151648677	151650143	151650227	9.4969e-05	0.000678135	0.019
ENSMUSG00000005087	Cd44	2	-	102686559	102686676	102685441	102685567	102693171	102693393	9.48574e-05	0.000678135	0.301
ENSMUSG00000038058	Nod1	6	-	54883553	54883637	54880169	54880253	54884388	54884472	9.52665e-05	0.000678915	0.102
ENSMUSG00000046688	Tifa	3	+	127494390	127494447	127492789	127493089	127499486	127501310	9.62395e-05	0.000684496	-0.068
ENSMUSG00000068039	Tcp1	17	+	13110663	13110749	13109247	13109495	13110908	13111037	9.79783e-05	0.000695492	-0.035
ENSMUSG00000020652	Cenpo	12	-	4231515	4231682	4217207	4217322	4233530	4233657	9.96823e-05	0.000706197	0.139
ENSMUSG00000022812	Gsk3b	16	+	38217198	38217237	38208080	38208176	38220057	38220244	0.000100928	0.000713622	0.116
ENSMUSG00000002428	Hltf	3	+	19998079	19998215	19992677	19992816	20006353	20006532	0.000103005	0.00072688	0.107
ENSMUSG00000051506	Wdfy4	14	-	33893784	33893988	33893082	33893197	33896825	33896990	0.00010341	0.000726896	-0.04
ENSMUSG00000018501	Ncor1	11	-	62162896	62162995	62158736	62158820	62164879	62165048	0.000103407	0.000726896	-0.059
ENSMUSG00000021124	Vti1b	12	-	80263087	80263209	80261395	80261569	80265934	80266126	0.000105166	0.000737802	0.022
ENSMUSG00000025232	Hexa	9	+	59410102	59410175	59409749	59409833	59410673	59410857	0.000107562	0.000753146	-0.038
ENSMUSG00000021156	Zmynd11	13	-	9712228	9712273	9709391	9709553	9720018	9720178	0.000111187	0.000777016	-0.059
ENSMUSG00000090394	4930523C07Rik	1	+	161975063	161975156	161974577	161974884	162000830	162000934	0.000116432	0.000812094	0.048
ENSMUSG00000020124	Usp15	10	-	122600648	122600710	122590096	122590183	122605282	122605428	0.000117425	0.000815865	-0.058
ENSMUSG00000031993	Snx19	9	+	30244359	30244456	30243396	30243527	30244934	30245115	0.000117396	0.000815865	-0.106
ENSMUSG00000034951	Cog7	7	-	129084683	129084749	129080467	129080654	129087291	129087408	0.000117775	0.000816722	0.095
ENSMUSG00000004730	Emr1	17	+	57541327	57541474	57501094	57501157	57546256	57546403	0.000118933	0.000823174	0.151
ENSMUSG00000014959	Gorasp2	2	+	70510621	70510818	70499632	70499817	70514521	70514602	0.000119716	0.000827001	-0.048
ENSMUSG00000019795	Pcmt1	10	-	7357806	7358023	7350033	7350774	7359842	7359928	0.000120289	0.000829374	0.041
ENSMUSG00000029119	Man2b2	5	-	37209700	37209891	37208794	37208936	37212120	37212319	0.000120956	0.000832382	-0.045
ENSMUSG00000042213	Anubl1	6	+	116237999	116238186	116223590	116223890	116255634	116255888	0.000124721	0.000856652	0.12
ENSMUSG00000037348	Paqr7	4	+	134056514	134056598	134052889	134052951	134062717	134063461	0.000125621	0.000861194	-0.133
ENSMUSG00000052298	Cdc42se2	11	-	54553739	54554052	54537075	54537177	54569907	54570061	0.000126757	0.000866537	0.029
ENSMUSG00000031918	Mtmr2	9	+	13564861	13564932	13553624	13553844	13586720	13586826	0.000127121	0.000866537	-0.181
ENSMUSG00000025877	Hk3	13	-	55122130	55122180	55120688	55120808	55122506	55122658	0.000126997	0.000866537	0.031
ENSMUSG00000032806	Slc10a3	X	-	71617952	71618021	71614555	71616350	71618529	71618688	0.000129061	0.0008781	0.19
ENSMUSG00000041268	Dmxl2	9	-	54305430	54305605	54299408	54299648	54306660	54306844	0.000133923	0.000909469	0.029
ENSMUSG00000021140	Pcnx	12	+	83034517	83034702	83018651	83020367	83047917	83048008	0.000135843	0.000917325	0.082
ENSMUSG00000052337	Immt	6	+	71802723	71802861	71801765	71801874	71806905	71807042	0.000135517	0.000917325	-0.068
ENSMUSG00000029177	Cenpa	5	+	30972064	30972201	30969149	30969486	30974836	30974943	0.000135738	0.000917325	-0.093
ENSMUSG00000032469	Dbr1	9	+	99478859	99478940	99476994	99477119	99479775	99479861	0.000139544	0.000939224	-0.158
ENSMUSG00000026634	Angel2	1	+	192756745	192757071	192752370	192752637	192761322	192761579	0.000139607	0.000939224	0.092
ENSMUSG00000038145	Snrk	9	+	122041010	122041060	122026464	122026525	122046023	122046719	0.000142718	0.000958362	0.139
ENSMUSG00000039934	Pion	5	+	20728207	20728257	20727043	20727113	20732061	20732166	0.000144009	0.000965233	-0.036
ENSMUSG00000021918	Nek4	14	+	31787400	31787544	31783348	31783750	31788408	31788558	0.000150004	0.00100355	-0.279
ENSMUSG00000052688	5430435G22Rik	1	+	133602172	133602298	133594992	133595208	133608196	133610119	0.000157704	0.00105311	0.253
ENSMUSG00000056917	Sipa1	19	-	5662587	5662841	5660313	5661111	5663603	5663707	0.000158603	0.00105716	-0.111
ENSMUSG00000005417	Mprip	11	+	59571025	59574829	59568494	59568611	59577881	59578029	0.000160935	0.00107072	0.038
ENSMUSG00000000568	Hnrnpd	5	-	100405552	100405609	100396326	100396406	100407410	100407468	0.000162823	0.00108129	0.148
ENSMUSG00000018654	Ikzf1	11	+	11658197	11658320	11654009	11654177	11661221	11661356	0.000163435	0.00108336	-0.038
ENSMUSG00000002668	Dennd1c	17	-	57210341	57210446	57209952	57210046	57210994	57211120	0.000175426	0.00116071	-0.049
ENSMUSG00000037697	Ddhd1	14	-	46218776	46218860	46214396	46215339	46221239	46221431	0.000182022	0.00120214	-0.095
ENSMUSG00000038346	Zfp384	6	+	124981688	124982630	124980815	124981040	124983257	124983336	0.000192262	0.00126745	-0.087
ENSMUSG00000033845	Mrpl15	1	-	4774031	4774186	4772648	4772814	4775653	4775820	0.000193846	0.00127556	0.052
ENSMUSG00000019907	Ppp1r12a	10	+	107690380	107690551	107689812	107689980	107696811	107696902	0.000196486	0.00129058	-0.091
ENSMUSG00000078671	Chd2	7	-	80645820	80645921	80644824	80644869	80646794	80647020	0.000201898	0.00132132	-0.071
ENSMUSG00000037876	Jmjd1c	10	+	66679730	66679855	66678017	66678123	66681024	66681217	0.000201818	0.00132132	0.167
ENSMUSG00000024236	Svil	18	+	4971087	4971195	4920564	4920872	5037105	5037163	0.000204816	0.00133798	0.088
ENSMUSG00000028028	Alpk1	3	-	127427292	127427447	127398471	127398670	127432188	127432419	0.000208967	0.00136263	0.066
ENSMUSG00000004319	Clcn3	8	-	63454528	63454704	63417436	63420211	63461572	63462083	0.000209364	0.00136276	0.233
ENSMUSG00000027104	Atf2	2	-	73661257	73661363	73656322	73657205	73666528	73666735	0.000211355	0.00137324	-0.059
ENSMUSG00000019795	Pcmt1	10	-	7357853	7358023	7349170	7350774	7359842	7359928	0.000212141	0.00137586	0.039
ENSMUSG00000053063	Clec12a	6	+	129304494	129304646	129300404	129300529	129309425	129309433	0.000216811	0.00140363	0.156
ENSMUSG00000037266	D4Wsu53e	4	+	134481691	134481736	134481207	134481347	134482649	134482733	0.000223042	0.00144138	0.157
ENSMUSG00000002428	Hltf	3	+	20005644	20005769	19992677	19992816	20006353	20006532	0.000226344	0.0014601	0.079
ENSMUSG00000027288	Zfp106	2	-	120365030	120365228	120361155	120361415	120371578	120371640	0.000229648	0.00147877	0.065
ENSMUSG00000035967	Ddx26b	X	+	53747309	53747420	53746215	53746310	53749692	53749911	0.000231019	0.00148494	-0.143
ENSMUSG00000029516	Cit	5	+	116437696	116437741	116436902	116437072	116438164	116438245	0.000237381	0.00152312	0.128
ENSMUSG00000016495	5033414D02Rik	19	-	29424849	29424959	29423194	29423495	29432806	29432893	0.000239097	0.00153141	0.112
ENSMUSG00000002489	Tiam1	16	-	89908791	89908960	89897849	89898823	89956180	89956352	0.000246822	0.00157809	0.056
ENSMUSG00000019961	Tmpo	10	-	90615829	90615925	90615372	90615483	90621492	90621590	0.000251986	0.00160825	-0.026
ENSMUSG00000048534	Amica1	9	+	44892126	44892189	44890715	44890812	44894923	44895087	0.000256602	0.00163482	-0.023
ENSMUSG00000059811	Atl2	17	-	80275141	80275386	80264381	80264516	80295248	80295368	0.000264345	0.00168118	0.053
ENSMUSG00000071650	Ganab	19	+	8982340	8982406	8981704	8981884	8983167	8983237	0.000265015	0.00168247	0.045
ENSMUSG00000015522	Arnt	3	+	95270714	95270759	95264298	95264343	95274098	95274312	0.000270251	0.00171119	0.247
ENSMUSG00000051506	Wdfy4	14	-	33917091	33917323	33915713	33915859	33917578	33917757	0.000270963	0.00171119	-0.037
ENSMUSG00000025162	Csnk1d	11	-	120826261	120826324	120823062	120825220	120829308	120829448	0.000270926	0.00171119	-0.106
ENSMUSG00000038696	Mapkap1	2	+	34285037	34285146	34262388	34262774	34287522	34287652	0.000273142	0.00172194	-0.061
ENSMUSG00000042369	Rbm45	2	+	76211616	76211743	76210091	76210214	76213412	76213535	0.000276079	0.00173742	0.052
ENSMUSG00000040481	Bptf	11	-	106923363	106923525	106922997	106923149	106923849	106924096	0.000283878	0.00178339	0.031
ENSMUSG00000021621	Zcchc9	13	-	91938427	91938496	91936137	91936859	91940215	91940308	0.000297424	0.00186524	0.127
ENSMUSG00000030214	Plbd1	6	-	136565447	136565588	136562312	136562498	136582951	136583096	0.000301211	0.00188494	0.019
ENSMUSG00000021870	Slmap	14	-	27273023	27273086	27262060	27262120	27279527	27279696	0.000301611	0.00188494	0.104
ENSMUSG00000037447	Arid5a	1	+	36374454	36374507	36373053	36373172	36374928	36375026	0.000303215	0.00189168	-0.154
ENSMUSG00000015340	Cybb	X	-	9042769	9042880	9034143	9034170	9046331	9046430	0.000306814	0.00191083	0.227
ENSMUSG00000031902	Nfatc3	8	+	108643221	108643325	108632024	108633029	108651817	108652343	0.000310888	0.00193287	-0.056
ENSMUSG00000026074	Map4k4	1	+	40060601	40060832	40058274	40058436	40061651	40061758	0.00032062	0.00198994	-0.186
ENSMUSG00000059436	Max	12	-	78062249	78062276	78054155	78054263	78062976	78063235	0.000321337	0.00199096	0.127
ENSMUSG00000040648	Ppip5k2	1	-	99613118	99613181	99609580	99609721	99614018	99614138	0.00033172	0.00205177	-0.293
ENSMUSG00000001029	Icam2	11	-	106242630	106242738	106242001	106242253	106243743	106243860	0.000339243	0.00209471	-0.063
ENSMUSG00000075376	Rc3h2	2	-	37274951	37274987	37270035	37270332	37278286	37278423	0.000340052	0.00209611	-0.098
ENSMUSG00000057191	AB124611	9	+	21330916	21331053	21330671	21330751	21333206	21333527	0.000344992	0.00212294	-0.017
ENSMUSG00000062866	Phactr2	10	-	12986778	12986859	12973147	12973685	13011600	13011768	0.00034969	0.00214818	0.03
ENSMUSG00000049659	Aftph	11	-	20598315	20598376	20592467	20592591	20603713	20603836	0.00035457	0.00217445	0.041
ENSMUSG00000021241	Isca2	12	+	86114742	86114858	86114524	86114627	86115492	86116039	0.000360906	0.00220769	-0.14
ENSMUSG00000070780	Rbm47	5	-	66416191	66416398	66413866	66414072	66417368	66418528	0.000361827	0.00220769	-0.07
ENSMUSG00000048668	5930416I19Rik	6	-	128312075	128312202	128309123	128309372	128312385	128312830	0.000361471	0.00220769	-0.376
ENSMUSG00000037661	Gpr160	3	+	30788863	30788963	30776156	30776483	30794631	30796112	0.000363569	0.00221458	0.056
ENSMUSG00000028497	Ptplad2	4	-	88083363	88083467	88080842	88080970	88084736	88084832	0.000365329	0.00222155	0.056
ENSMUSG00000026201	Stk16	1	+	75209707	75209803	75209174	75209581	75210150	75210272	0.000370114	0.00224685	0.055
ENSMUSG00000018209	Stk4	2	+	163922474	163922642	163914576	163914741	163924174	163924312	0.000378654	0.00229483	0.019
ENSMUSG00000034354	Mtmr3	11	-	4385365	4385454	4380870	4382942	4387236	4388635	0.000385514	0.00233249	-0.024
ENSMUSG00000055204	Ankrd17	5	-	90659830	90659995	90656214	90658366	90661265	90661444	0.000389282	0.00235134	-0.062
ENSMUSG00000026646	Suv39h2	2	-	3389773	3389919	3381538	3382198	3391974	3392303	0.000394518	0.00237898	0.288
ENSMUSG00000037876	Jmjd1c	10	+	66679730	66679855	66678017	66678123	66680785	66680929	0.000399707	0.00240382	-0.165
ENSMUSG00000035673	Sbno2	10	-	79524060	79524192	79523728	79523864	79524906	79525076	0.00039997	0.00240382	-0.026
ENSMUSG00000020323	Prss57	10	-	79250102	79250256	79247090	79247354	79251587	79251787	0.000408314	0.00244988	-0.064
ENSMUSG00000029471	Camkk2	5	-	123192108	123192237	123187441	123187542	123193878	123193966	0.000422683	0.00253189	-0.08
ENSMUSG00000028797	2510006D16Rik	4	+	129279113	129279205	129278650	129278777	129279438	129279505	0.000433851	0.00259018	0.348
ENSMUSG00000070003	Ssbp4	8	-	73123738	73123798	73123586	73123656	73124294	73124384	0.000433733	0.00259018	0.134
ENSMUSG00000029106	Add1	5	+	34940918	34941096	34916417	34916562	34943972	34944187	0.000446178	0.00265937	-0.055
ENSMUSG00000029213	Commd8	5	-	72556589	72556745	72553960	72554113	72559317	72559422	0.000452055	0.00268995	0.03
ENSMUSG00000063894	Zfp192	13	-	21613654	21613778	21605090	21612831	21617006	21617175	0.000460989	0.00273859	-0.297
ENSMUSG00000061306	Slc38a10	11	-	119969780	119969804	119967747	119967924	119970745	119970850	0.000461764	0.00273868	-0.29
ENSMUSG00000020385	Clk4	11	+	51080672	51080833	51076670	51076771	51085301	51085524	0.00046371	0.00274571	0.031
ENSMUSG00000036067	Slc2a6	2	-	26882660	26882823	26881420	26881627	26883336	26883442	0.000479505	0.00283458	-0.044
ENSMUSG00000047045	Tmem164	X	+	139116833	139117492	139115960	139116099	139186582	139186632	0.000480319	0.00283475	0.154
ENSMUSG00000020376	Rnf130	11	+	49912747	49912841	49909277	49909482	49918050	49918255	0.000483972	0.00284698	0.042
ENSMUSG00000042333	Tnfrsf14	4	-	154301536	154301626	154301247	154301356	154302086	154302224	0.000483639	0.00284698	0.026
ENSMUSG00000024858	Adrbk1	19	-	4289897	4290005	4289672	4289739	4290073	4290168	0.000491734	0.00288794	-0.021
ENSMUSG00000027104	Atf2	2	-	73708679	73708742	73701225	73701295	73711726	73711802	0.000496593	0.00291173	-0.155
ENSMUSG00000024921	Smarca2	19	+	26834367	26834421	26826313	26826531	26845427	26845533	0.000499304	0.00292287	0.128
ENSMUSG00000043411	Usp48	4	+	137189747	137189809	137189257	137189380	137190812	137190923	0.000512879	0.00299748	-0.055
ENSMUSG00000086288	Gm15265	3	-	94806060	94806186	94802721	94802922	94808144	94808368	0.000528308	0.00308265	-0.075
ENSMUSG00000052056	Zfp217	2	-	169941641	169941758	169939560	169941072	169944518	169946253	0.000536352	0.00312453	-0.038
ENSMUSG00000027540	Ptpn1	2	+	167777455	167777579	167757871	167758056	167789127	167789218	0.000543205	0.00315935	0.027
ENSMUSG00000028849	Mtap7d1	4	-	125915765	125915876	125914399	125914522	125917266	125917381	0.000552863	0.00321035	-0.13
ENSMUSG00000061186	Sfmbt2	2	+	10499155	10499254	10496962	10497138	10499441	10499758	0.00055961	0.0032443	0.332
ENSMUSG00000020385	Clk4	11	+	51081666	51081733	51080672	51080833	51085301	51085562	0.000606829	0.0035124	-0.07
ENSMUSG00000021952	Xpo4	14	-	58262171	58262326	58261918	58262060	58267255	58267361	0.000616767	0.0035642	0.108
ENSMUSG00000027900	Dram2	3	+	106374528	106374611	106368962	106369102	106375890	106375983	0.000624224	0.00360152	-0.195
ENSMUSG00000052337	Immt	6	+	71803166	71803262	71802756	71802861	71806905	71807042	0.000631428	0.00363609	0.07
ENSMUSG00000028552	Eps15	4	+	109055451	109055571	109052471	109052634	109057923	109058292	0.000632232	0.00363609	-0.076
ENSMUSG00000074794	Arrdc3	13	+	81028349	81028497	81026666	81026748	81029356	81029459	0.000638916	0.00366868	-0.068
ENSMUSG00000029267	Mtf2	5	+	108528672	108528750	108528137	108528205	108529831	108530002	0.000642426	0.00368297	0.097
ENSMUSG00000055228	Zfp935	13	-	62558046	62558107	62555682	62556553	62558292	62558419	0.000651797	0.00373076	0.076
ENSMUSG00000019907	Ppp1r12a	10	+	107690380	107690551	107688895	107689000	107696811	107696902	0.000671502	0.00383746	0.139
ENSMUSG00000037697	Ddhd1	14	-	46248528	46248549	46240386	46240515	46249254	46249428	0.000682597	0.00389469	0.249
ENSMUSG00000000131	Xpo6	7	-	133293017	133293051	133292809	133292874	133296339	133296793	0.000693945	0.00395318	-0.107
ENSMUSG00000043940	Wdfy3	5	-	102307024	102307078	102304859	102305028	102311441	102311669	0.000705638	0.00401345	0.077
ENSMUSG00000031728	Zfp821	8	+	112231928	112232044	112229987	112230319	112233310	112233427	0.000720495	0.00409151	-0.175
ENSMUSG00000089942	Pira2	7	-	3792235	3792286	3788658	3789941	3792518	3792821	0.000727003	0.00412197	-0.078
ENSMUSG00000043587	Acpl2	9	-	96761209	96761445	96756786	96756918	96789777	96789893	0.000734179	0.00415612	0.087
ENSMUSG00000001632	Brpf1	6	+	113259796	113260402	113257174	113257563	113264584	113265544	0.000735409	0.00415656	0.026
ENSMUSG00000031229	Atrx	X	-	103079645	103079759	103075247	103075354	103083053	103083178	0.000750339	0.00423341	0.101
ENSMUSG00000035824	Tk2	8	-	106771546	106771584	106767284	106767359	106772300	106772458	0.000751354	0.00423341	0.098
ENSMUSG00000047866	Lonp2	8	+	89161801	89161896	89160377	89160541	89165440	89165699	0.000773024	0.00434871	-0.046
ENSMUSG00000033943	Mga	2	+	119767464	119767581	119764374	119764522	119771907	119772196	0.000775737	0.00435717	0.143
ENSMUSG00000037461	Ints7	1	+	193407057	193407204	193399641	193399830	193410402	193410540	0.000781301	0.0043816	0.078
ENSMUSG00000037992	Rara	11	+	98808884	98809039	98799031	98799193	98811558	98811675	0.00078877	0.00441662	-0.045
ENSMUSG00000022110	Sucla2	14	+	73960247	73960428	73952572	73952704	73968440	73968540	0.000793026	0.00442726	0.053
ENSMUSG00000029267	Mtf2	5	+	108498180	108498382	108494734	108494984	108509843	108510042	0.000793125	0.00442726	0.126
ENSMUSG00000038822	Hace1	10	+	45406407	45406539	45396872	45397069	45420382	45420481	0.000798867	0.00445242	0.139
ENSMUSG00000028159	Dapp1	3	-	137628844	137628967	137624405	137624539	137644282	137644509	0.000811359	0.00451506	0.036
ENSMUSG00000037369	Kdm6a	X	+	17824100	17824235	17823322	17823542	17825395	17825485	0.000817278	0.004541	0.155
ENSMUSG00000054280	C330019G07Rik	5	-	33194530	33194647	33186692	33187213	33196741	33196905	0.000821011	0.00455471	-0.175
ENSMUSG00000029505	Ep400	5	-	111182822	111182933	111170988	111171079	111184415	111185785	0.000828104	0.00458701	-0.047
ENSMUSG00000004668	Abca13	11	+	9470547	9470663	9467670	9467848	9477153	9477310	0.000836557	0.00462673	-0.041
ENSMUSG00000049744	Arhgap15	2	+	43745947	43746037	43712325	43712413	43919281	43919380	0.000840005	0.00463868	0.023
ENSMUSG00000024556	Me2	18	-	73955967	73956043	73954434	73954596	73957482	73957632	0.000844915	0.00465866	-0.028
ENSMUSG00000049606	Zfp644	5	-	107063849	107064455	107048558	107048661	107064628	107065342	0.000846389	0.00465966	0.087
ENSMUSG00000024083	Pja2	17	-	64647064	64647250	64642179	64642365	64657962	64659007	0.000851409	0.00468015	0.107
ENSMUSG00000027104	Atf2	2	-	73718341	73718436	73711726	73711802	73730531	73730685	0.000852935	0.0046814	0.131
ENSMUSG00000027829	Ccnl1	3	-	65759051	65759198	65755355	65755476	65760774	65760884	0.000861232	0.00471976	0.097
ENSMUSG00000020253	Ppm1m	9	-	106098923	106099042	106098380	106098488	106099134	106099219	0.000867347	0.00474606	0.033
ENSMUSG00000031516	Dctn6	8	-	35161972	35162155	35160242	35160348	35169395	35169460	0.000875074	0.00478109	-0.054
ENSMUSG00000020385	Clk4	11	+	51081666	51081733	51080672	51080833	51084038	51084097	0.000906167	0.00494347	-0.196
ENSMUSG00000030452	Nipa2	7	-	63216821	63216942	63199979	63200079	63217569	63217846	0.00091045	0.00495934	-0.091
ENSMUSG00000021892	Sh3bp5	14	-	32191463	32191506	32190780	32190796	32192574	32192705	0.000925357	0.00503294	-0.129
ENSMUSG00000035293	G2e3	12	+	52464938	52465007	52464403	52464533	52466241	52466546	0.000933384	0.00506895	-0.097
ENSMUSG00000031591	Asah1	8	-	42445606	42445653	42440180	42440271	42459863	42460127	0.000935431	0.00507243	0.023
ENSMUSG00000074272	Ceacam1	7	-	26258816	26259071	26256816	26257092	26259538	26259823	0.000966031	0.00523049	-0.068
ENSMUSG00000026970	Rbms1	2	-	60597815	60597863	60596860	60596911	60600109	60600203	0.000997703	0.00539388	0.132
ENSMUSG00000012117	Dhdds	4	-	133552520	133552650	133550076	133550219	133552736	133552839	0.00100617	0.00543148	0.027
ENSMUSG00000026159	Agfg1	1	+	82882949	82883042	82882685	82882762	82889998	82890157	0.00101003	0.00544422	-0.097
ENSMUSG00000048897	Zfp710	7	+	87233420	87233518	87231319	87231494	87235220	87237637	0.00102691	0.0055269	0.034
ENSMUSG00000033943	Mga	2	+	119766957	119767581	119764374	119764522	119771907	119772198	0.00106536	0.00572534	0.1
ENSMUSG00000035171	1110059E24Rik	19	-	21693598	21693705	21673244	21673358	21727096	21727281	0.00108572	0.00582608	0.075
ENSMUSG00000000826	Dnajc5	2	+	181255939	181255992	181255255	181255402	181281075	181281193	0.00108801	0.00582968	0.068
ENSMUSG00000027651	Rprd1b	2	+	157861731	157861861	157854534	157854781	157869141	157869275	0.00109508	0.00585014	0.075
ENSMUSG00000027288	Zfp106	2	-	120365030	120365228	120357330	120357958	120371578	120371640	0.00109493	0.00585014	0.225
ENSMUSG00000026150	Mff	1	+	82743657	82743717	82731990	82732082	82747094	82747179	0.00110278	0.0058826	0.064
ENSMUSG00000028437	Ubap1	4	+	41334207	41334390	41325979	41326903	41335128	41335230	0.00110937	0.00590671	-0.045
ENSMUSG00000029538	Srsf9	5	+	115781458	115781548	115780506	115780667	115782125	115782298	0.00111058	0.00590671	0.025
ENSMUSG00000000378	Ccm2	11	+	6489434	6489571	6485036	6485220	6490755	6490891	0.0011155	0.00592416	-0.031
ENSMUSG00000039997	Ifi203	1	-	175858405	175859647	175856936	175857353	175863913	175864057	0.00112059	0.00594242	0.273
ENSMUSG00000039844	Rapgef1	2	+	29576162	29576258	29562717	29562920	29577743	29577829	0.00112301	0.0059465	-0.031
ENSMUSG00000026581	Sell	1	+	166003259	166003308	166002243	166002372	166006272	166006291	0.0011289	0.00596892	0.028
ENSMUSG00000022637	Cblb	16	+	52186461	52186593	52186247	52186345	52189125	52189266	0.00114127	0.00602548	0.274
ENSMUSG00000024498	Tcerg1	18	+	42733813	42733907	42732913	42733014	42734171	42734498	0.00114621	0.00604273	0.073
ENSMUSG00000042524	Sun2	15	-	79567902	79567998	79567495	79567589	79568949	79569090	0.00115016	0.00605469	-0.027
ENSMUSG00000059474	Mbtd1	11	+	93752652	93752702	93747419	93747435	93766472	93766657	0.00115365	0.00605931	0.121
ENSMUSG00000029767	Calu	6	+	29311559	29311753	29311293	29311487	29316039	29316206	0.00115439	0.00605931	0.091
ENSMUSG00000023942	Slc29a1	17	-	45730280	45730512	45729127	45729210	45732430	45732490	0.00116095	0.00608488	-0.107
ENSMUSG00000027104	Atf2	2	-	73718341	73718438	73711726	73711802	73730531	73730651	0.00116825	0.00611424	0.067
ENSMUSG00000022553	Maf1	15	+	76182425	76182471	76181723	76182089	76182849	76182982	0.00117853	0.00615912	-0.087
ENSMUSG00000045962	Wnk1	6	-	119903788	119903920	119902702	119902987	119906088	119906188	0.00118537	0.00618591	-0.037
ENSMUSG00000038623	Tm6sf1	7	+	89013526	89013630	89010132	89010230	89016254	89016376	0.00118995	0.00620079	0.031
ENSMUSG00000035967	Ddx26b	X	+	53734502	53734631	53734066	53734250	53736955	53737119	0.00119533	0.00621988	0.032
ENSMUSG00000020608	Smc6	12	+	11283065	11283171	11280799	11280917	11286410	11286547	0.00122753	0.00637822	0.089
ENSMUSG00000024240	Epc1	18	-	6441119	6441241	6440046	6440188	6448902	6449255	0.00124118	0.00643986	-0.107
ENSMUSG00000005986	Ankrd13d	19	-	4273535	4273602	4273020	4273102	4280536	4280726	0.00124521	0.00645146	-0.216
ENSMUSG00000032185	Carm1	9	+	21379337	21379458	21378930	21379037	21379857	21379962	0.00125493	0.0064925	-0.063
ENSMUSG00000071369	Map3k5	10	+	19766177	19766290	19748838	19749009	19776280	19776440	0.00127019	0.00656206	0.022
ENSMUSG00000036501	Fam13b	18	-	34656987	34657200	34654252	34654430	34659339	34659506	0.00128165	0.00660234	0.08
ENSMUSG00000054008	Ndst1	18	-	60851582	60851753	60850831	60850941	60854989	60855164	0.0012815	0.00660234	-0.039
ENSMUSG00000037795	N4bp2	5	+	66179291	66179380	66177344	66177600	66181256	66182409	0.00128719	0.00661781	-0.217
ENSMUSG00000042323	Pbrm1	14	+	31923600	31923765	31920294	31920496	31927034	31927190	0.00128833	0.00661781	-0.087
ENSMUSG00000036246	Gmip	8	+	72333672	72333757	72332588	72332719	72334528	72334616	0.00129308	0.00663276	-0.025
ENSMUSG00000026771	Spopl	2	-	23400672	23400794	23400265	23400417	23400963	23401099	0.00129709	0.0066439	0.076
ENSMUSG00000002963	Pnkp	7	+	52115446	52115554	52115253	52115315	52115729	52115801	0.00130328	0.00665942	0.088
ENSMUSG00000029474	Rnf34	5	+	123311697	123311916	123300196	123300307	123313995	123314403	0.00130535	0.00665942	0.073
ENSMUSG00000059714	Flot1	17	+	35961223	35961314	35961071	35961147	35961510	35961654	0.00130566	0.00665942	0.036
ENSMUSG00000063108	Zfp26	9	-	20246623	20246709	20245772	20245899	20248702	20248811	0.00131684	0.00670694	0.068
ENSMUSG00000043909	Trp53bp1	2	-	121076712	121076850	121073899	121074026	121077603	121077763	0.00132887	0.00675866	-0.183
ENSMUSG00000000326	Comt	16	-	18424396	18424453	18411782	18412050	18426448	18426478	0.00133098	0.00675989	0.191
ENSMUSG00000004642	Slbp	5	-	33992391	33992496	33988276	33988718	33994611	33994728	0.00134388	0.00680621	0.028
ENSMUSG00000037210	Fam193a	5	+	34782996	34783239	34782769	34782882	34785949	34786103	0.00134299	0.00680621	-0.049
ENSMUSG00000041769	Ppp2r2d	7	+	146061372	146061538	146060092	146060190	146062072	146062185	0.00135287	0.00684215	-0.081
ENSMUSG00000000374	Trappc10	10	-	77685408	77685605	77682933	77683129	77691523	77691659	0.00139032	0.00702169	0.034
ENSMUSG00000038766	Gabpb2	3	-	94994474	94994660	94993075	94993206	95004062	95004213	0.00139456	0.00703326	0.052
ENSMUSG00000027508	Pag1	3	-	9752412	9752486	9706082	9706289	9833210	9833630	0.00139767	0.00703909	0.024
ENSMUSG00000027072	Prg3	2	+	84829381	84829689	84828815	84828949	84831558	84831690	0.00141154	0.00709844	0.18
ENSMUSG00000071646	Mta2	19	+	9025625	9025774	9025401	9025520	9025979	9026793	0.00141718	0.00709844	-0.027
ENSMUSG00000035401	2210018M11Rik	7	-	105793676	105793718	105790002	105790178	105794958	105795033	0.00141732	0.00709844	-0.201
ENSMUSG00000028420	Tmem38b	4	+	53853498	53853655	53838928	53839092	53861737	53861922	0.00141713	0.00709844	0.04
ENSMUSG00000023393	Slc17a9	2	+	180468421	180468521	180467137	180467277	180470547	180470678	0.00141973	0.00710064	0.061
ENSMUSG00000023942	Slc29a1	17	-	45730280	45730381	45729127	45729210	45732430	45732492	0.0014242	0.00711311	-0.173
ENSMUSG00000036246	Gmip	8	+	72334700	72334758	72334591	72334616	72335056	72335182	0.00143431	0.00715369	0.069
ENSMUSG00000060466	Thap6	5	+	92392708	92392811	92392358	92392548	92394121	92394206	0.00144992	0.00722157	-0.227
ENSMUSG00000022450	Ndufa6	15	-	82181408	82181524	82180568	82180801	82184510	82184721	0.00146234	0.00727339	0.024
ENSMUSG00000053877	Srcap	7	+	134657678	134657754	134655540	134655852	134659455	134659715	0.00147723	0.00733734	-0.079
ENSMUSG00000037300	Ttc13	8	-	127218729	127218840	127214176	127214259	127233802	127233873	0.00150139	0.00744706	0.247
ENSMUSG00000026987	Baz2b	2	-	59797877	59798162	59796488	59796549	59800077	59800687	0.00150661	0.00746269	-0.08
ENSMUSG00000024908	Ppp6r3	19	-	3544107	3544255	3526701	3526934	3575640	3575749	0.00153605	0.00759805	0.083
ENSMUSG00000036257	Pnpla8	12	+	45405897	45406092	45400263	45400278	45408905	45409134	0.00157576	0.00777877	0.207
ENSMUSG00000033557	Fam20b	1	-	158647018	158647111	158635798	158636298	158648996	158649132	0.00157689	0.00777877	0.117
ENSMUSG00000063450	Syne2	12	+	77201014	77201083	77200216	77200499	77201978	77202118	0.00159979	0.00788092	-0.06
ENSMUSG00000039997	Ifi203	1	-	175858405	175859647	175856936	175857353	175865140	175865308	0.00162117	0.00797534	0.052
ENSMUSG00000027763	Mbnl1	3	+	60332677	60333726	60305173	60305345	60399515	60399686	0.00165491	0.00813027	-0.052
ENSMUSG00000091694	Apol11b	15	-	77468364	77468488	77464401	77466147	77470976	77471057	0.00166392	0.00815232	0.149
[truncated: 420 more rows]
