# Supplementary material for: Mutant U2AF1-expressing cells are sensitive to pharmacological modulation of the spliceosome
Source: Nat Commun. 2017 Jan 9;8:14060. doi: 10.1038/ncomms14060 (PMC5227701; doi:10.1038/ncomms14060)
Supplement: Supplementary Data 10 — List of "high confidence" splice junctions that are differentially spliced by mutant U2AF1(S34F) in mouse bone marrow cells. [file ncomms14060-s11.xlsx]

## Sheet: Alt 3' SS
Supplementary Data 10a. List of "high confidence " alternative 3' splice site junctions that are differentially spliced by mutant U2AF1(S34F) in mouse bone marrow cells
										Veh WT vs Veh MUT			Veh WT vs Sud WT			Veh MUT vs Sud MUT			Sud WT vs Sud MUT			Veh WT vs Sud MUT
Ensembl Gene ID (mm9)	Gene Symbol	Chromosome	Strand	Long Exon Start (0 base)	Long Exon End	Short Exon Start (0 base)	Short Exon End	Flanking Exon Start	Flanking Exon End	Nominal p-value	FDR	Percent Spliced In (PSI or Ψ)	Nominal p-value	FDR	Percent Spliced In (PSI or Ψ)	Nominal p-value	FDR	Percent Spliced In (PSI or Ψ)	Nominal p-value	FDR	Percent Spliced In (PSI or Ψ)	Nominal p-value	FDR	Percent Spliced In (PSI or Ψ)
ENSMUSG00000063870	Chd4	6	+	125052449	125052628	125052488	125052628	125052180	125052316	0.00542849	0.0404367	0.063	0.000134298	0.00488174	-0.096	0.000157148	0.00883655	-0.088	0.00888831	0.0591476	0.071	0.476799	0.915631	-0.025
ENSMUSG00000018501	Ncor1	11	-	62186577	62187124	62186577	62186956	62190136	62190263	3.88238e-07	1.57452e-05	0.1	0.000157975	0.00522036	0.089	2.29798e-05	0.00186647	0.089	2.91146e-05	0.000532798	0.099	0	0	0.188
ENSMUSG00000031389	Arhgap4	X	-	71150989	71151232	71150989	71151202	71151767	71151930	7.96637e-10	4.84621e-08	0.073	0.000237894	0.00751953	0.05	0.0822543	0.639658	0.02	7.7433e-07	2.83405e-05	0.043	0	0	0.093
ENSMUSG00000021905	Dph3	14	-	32898092	32898293	32898092	32898167	32898595	32898795	1.29314e-08	6.74282e-07	0.09	0.00249881	0.0386518	0.06	0.223083	0.940953	0.024	0.00440297	0.0354173	0.053	1.9984e-15	2.0555e-13	0.114
ENSMUSG00000034160	Ogt	X	+	98838314	98838495	98838344	98838495	98835556	98835661	8.88178e-16	1.08062e-13	0.146	0.00545792	0.0636178	-0.053	0.000660769	0.0322015	-0.072	8.06688e-13	9.84159e-11	0.127	9.45335e-05	0.00138906	0.075
ENSMUSG00000029283	Cdc7	5	+	107403619	107404679	107404503	107404679	107402795	107403039	5.07591e-05	0.00100146	0.183	0.00794769	0.0802496	-0.152	0.010759	0.201661	-0.134	0.000591005	0.00721026	0.201	0.403899	0.84537	0.049
ENSMUSG00000049625	Tifab	13	-	56278265	56278493	56278265	56278429	56279907	56280246	0.000826947	0.0100612	0.065	0.0212908	0.179008	0.039	7.80079e-06	0.00114048	0.104	7.39409e-13	9.84159e-11	0.13	0	0	0.169
ENSMUSG00000018501	Ncor1	11	-	62186577	62187076	62186577	62186956	62190136	62190263	5.31977e-07	2.04391e-05	0.119	0.0328386	0.231783	0.06	0.0148826	0.235037	0.06	8.311e-07	2.89698e-05	0.12	0	0	0.18
ENSMUSG00000026641	Usf1	1	+	173344503	173344660	173344567	173344660	173341443	173341571	0.000707979	0.00912568	0.033	0.0354246	0.243255	-0.027	0.722673	1	-0.012	8.79167e-07	2.92523e-05	0.048	0.171269	0.526983	0.021
ENSMUSG00000015790	Surf1	2	-	26771115	26771289	26771115	26771249	26771474	26771526	0.00170255	0.0177551	0.11	0.0532176	0.294952	-0.118	0.743256	1	-0.008	2.22902e-05	0.000440985	0.219	0.00346753	0.0271372	0.102
ENSMUSG00000052760	A630001G21Rik	1	-	87619672	87619962	87619672	87619756	87621695	87621864	2.74318e-09	1.5404e-07	0.231	0.0792579	0.364687	0.091	0.223999	0.940953	0.032	8.51403e-08	4.79405e-06	0.172	9.00613e-13	6.48441e-11	0.263
ENSMUSG00000020594	Pum2	12	+	8725793	8725919	8725808	8725919	8720649	8720743	0.000169927	0.00281924	0.105	0.111411	0.440037	-0.03	0.159926	0.833596	0.053	4.10005e-12	4.28748e-10	0.188	1.26662e-06	3.25703e-05	0.158
ENSMUSG00000026171	Rnf25	1	-	74641782	74641875	74641782	74641872	74642204	74642342	0.0035117	0.0291311	0.102	0.122109	0.469701	0.051	0.35878	1	0.039	0.00347371	0.0306356	0.09	6.58541e-06	0.000139456	0.141
ENSMUSG00000022534	Mefv	16	-	3707214	3708097	3707214	3708032	3708544	3708837	3.59011e-06	0.000113947	0.246	0.956236	1	0.007	0.0160764	0.235037	-0.07	0.0153167	0.0862448	0.169	0.00110064	0.0116539	0.176
ENSMUSG00000036860	Mrpl55	11	+	59018036	59018259	59018057	59018259	59017676	59017757	0.0056582	0.0413049	-0.151	0.177413	0.5758	-0.072	0.137111	0.795462	-0.089	0.00223049	0.0220638	-0.168	1.29988e-05	0.000238867	-0.24
ENSMUSG00000019823	Mical1	10	+	41199131	41199305	41199200	41199305	41198768	41198873	0.00153114	0.0169353	0.07	0.80777	1	0.018	0.096068	0.704204	0.026	1.85632e-06	5.75051e-05	0.077	1.1573e-07	3.78751e-06	0.095
ENSMUSG00000038733	Wdr26	1	-	183133154	183133355	183133154	183133291	183139181	183139238	0.000704064	0.00912568	0.061	1	1	0.014	1	1	-0.005	0.00975474	0.0615558	0.042	0.00400913	0.030385	0.056
ENSMUSG00000024914	Drap1	19	-	5423559	5423674	5423559	5423653	5423771	5423891	0.00657538	0.0470591	0.05	0.700896	1	-0.017	1	1	0.003	0.000608376	0.00730051	0.07	0.0119429	0.0767757	0.053
ENSMUSG00000052752	Traf7	17	-	24651657	24651811	24651657	24651774	24653449	24653541	0.00158703	0.0170373	-0.046	1	1	0.001	1	1	0.007	0.00825258	0.0569895	-0.04	0.0100136	0.0661452	-0.039
ENSMUSG00000022779	Top3b	16	+	16887924	16888098	16887950	16888098	16887669	16887816	7.6402e-06	0.000199191	0.091	0.866213	1	0.013	0.403173	1	-0.026	0.0180857	0.0980647	0.053	0.00217491	0.0195742	0.066
ENSMUSG00000024851	Pitpnm1	19	+	4110841	4110990	4110947	4110990	4110494	4110659	0.00844135	0.0565338	0.098	0.45816	0.927907	-0.032	0.275585	0.992378	-0.04	0.00970536	0.0615558	0.09	0.186053	0.546769	0.058
ENSMUSG00000036893	Ehmt1	2	-	24719291	24719449	24719291	24719428	24732974	24733146	0.0067288	0.047231	0.057	0.703436	1	0.009	0.0012799	0.0492426	0.049	4.12609e-05	0.000736658	0.097	1.41904e-09	6.01005e-08	0.106
ENSMUSG00000040363	Bcor	X	-	11625428	11625773	11625428	11625671	11626120	11626378	0.00257774	0.0247598	0.157	0.603358	1	-0.023	0.190698	0.884551	-0.047	0.000108856	0.00177072	0.133	0.0569758	0.249886	0.11
ENSMUSG00000052337	Immt	6	+	71802723	71802861	71802756	71802861	71801765	71801874	0.00130371	0.0146417	0.102	0.481239	0.937628	0.034	0.538172	1	0.025	0.00512928	0.0403724	0.093	8.57795e-06	0.000176461	0.128
ENSMUSG00000029422	Rsrc2	5	-	124190680	124190893	124190680	124190871	124193646	124193687	5.42177e-06	0.000158316	-0.088	0.778116	1	-0.013	0.285453	0.995989	-0.024	2.04591e-06	5.76002e-05	-0.099	5.10089e-09	1.93297e-07	-0.112
ENSMUSG00000018819	Lsp1	7	+	149674752	149674845	149674770	149674845	149674323	149674420	0.00291559	0.0259127	0.058	1	1	-0.003	0.220304	0.940953	0.031	4.66328e-07	2.00795e-05	0.092	1.46826e-06	3.64533e-05	0.089
ENSMUSG00000021546	Hnrnpk	13	-	58492599	58493837	58492599	58493777	58494556	58494726	0.00669933	0.047231	-0.042	1	1	-0.003	1	1	-0.003	0.00430446	0.0352411	-0.042	0.00287102	0.0235448	-0.045
ENSMUSG00000039361	Picalm	7	+	97339650	97339782	97339665	97339782	97337659	97337767	0	0	-0.15	1	1	0.005	0.0552955	0.496759	0.042	4.12502e-11	3.35502e-09	-0.113	6.61522e-10	3.40211e-08	-0.108
ENSMUSG00000025437	Usp33	3	+	152037854	152037949	152037878	152037949	152037583	152037753	0.00269344	0.0252078	-0.21	0.461943	0.927907	-0.075	1	1	-0.002	0.00955969	0.0615558	-0.137	0.00208615	0.0192567	-0.211
ENSMUSG00000034349	Smc4	3	+	68831414	68831640	68831484	68831640	68829745	68829907	0.00770711	0.0529586	-0.077	0.621585	1	-0.027	0.233919	0.940953	-0.02	0.000183665	0.00274373	-0.07	2.33622e-05	0.00039118	-0.097
ENSMUSG00000029022	Miip	4	-	147234899	147235194	147234899	147235122	147235462	147235600	6.26852e-05	0.00117334	-0.08	0.420612	0.902021	-0.023	1	1	-0.001	0.00232914	0.0224333	-0.058	1.65357e-05	0.000283468	-0.081
ENSMUSG00000029705	Cux1	5	-	136788512	136789184	136788512	136788878	136790176	136790273	2.60503e-05	0.000576265	0.205	1	1	0.003	0.907528	1	-0.016	1.36185e-05	0.000293198	0.186	1.60298e-05	0.000281499	0.189
ENSMUSG00000043262	Uevld	7	-	54195502	54195673	54195502	54195647	54199157	54199260	1.03695e-05	0.000244185	0.206	0.444367	0.927907	-0.007	0.243765	0.954221	-0.083	0.000569032	0.0071422	0.13	0.00022528	0.00284564	0.123
ENSMUSG00000038671	Arfrp1	2	-	181098718	181098900	181098718	181098801	181099015	181099103	2.23801e-07	1.02109e-05	0.133	1	1	-0.002	1	1	0.009	6.3156e-06	0.000154101	0.145	6.61891e-08	2.26934e-06	0.142
ENSMUSG00000035478	Mbd3	10	-	79857808	79858030	79857808	79857946	79858180	79858340	0.00056054	0.00818388	0.078	1	1	0.01	1	1	0.007	0.000174448	0.00266033	0.074	0.000300484	0.00348949	0.085
ENSMUSG00000041164	Zmiz2	11	+	6296234	6296437	6296330	6296437	6295760	6295875	0.0142153	0.0879422	0.171	0.488797	0.941932	0.05	0.875873	1	0.027	0.00273723	0.0256879	0.149	0.0012839	0.012839	0.199
ENSMUSG00000058818	Lilrb3	7	-	3667635	3667938	3667635	3667819	3668195	3669028	4.24094e-06	0.000128995	0.15	0.542509	0.991874	-0.042	0.0120932	0.215612	-0.027	0.00011466	0.00182458	0.165	0.00379952	0.0294156	0.123
ENSMUSG00000027206	Cops2	2	-	125668357	125668468	125668357	125668447	125670545	125670671	0.00403308	0.0323533	0.201	0.881918	1	0.034	0.715267	1	0.018	1.73284e-09	1.26844e-07	0.185	0.00149459	0.0147248	0.219
ENSMUSG00000025575	Cant1	11	-	118278887	118279120	118278887	118278968	118280243	118280337	0.00157859	0.0170373	0.214	0.205557	0.641373	-0.098	0.0288998	0.331927	-0.118	0.00915259	0.0598187	0.194	0.253487	0.681011	0.096
ENSMUSG00000028152	Tspan5	3	+	138559752	138559878	138559816	138559878	138557311	138557482	1.10124e-10	7.30822e-09	0.238	0.880245	1	0.018	0.0747715	0.594109	-0.092	0.000916743	0.0106619	0.129	0.000176406	0.00239646	0.146
ENSMUSG00000000157	Itgb2l	16	-	96647655	96647875	96647655	96647832	96648335	96648580	0	0	0.478	0.360821	0.832752	-0.031	0.790176	1	0.016	0	0	0.525	0	0	0.493
ENSMUSG00000079557	2016-03-02	17	-	33828459	33829148	33828459	33829098	33832981	33833191	3.79213e-07	1.57452e-05	0.06	0.331867	0.797929	-0.024	0.30755	1	-0.018	5.58594e-07	2.27162e-05	0.067	0.00231642	0.0205514	0.042
ENSMUSG00000044811	AF251705	11	-	114861942	114862387	114861942	114862299	114862800	114863194	0	0	0.238	0.717855	1	-0.019	9.43855e-06	0.00114993	-0.076	5.49782e-13	9.84159e-11	0.181	1.78441e-11	1.07064e-09	0.162
ENSMUSG00000026977	2016-03-07	2	+	60071955	60073054	60071990	60073054	60070256	60070424	0	0	0.147	0.24995	0.694536	0.021	0.452542	1	-0.022	2.10942e-14	5.14699e-12	0.105	0	0	0.125
ENSMUSG00000001017	2500003M10Rik	3	-	90310029	90311180	90310029	90310183	90311466	90311548	1.46439e-06	5.09051e-05	0.144	0.85578	1	0.023	1	1	-0.007	6.01748e-07	2.31831e-05	0.114	9.1554e-06	0.000178159	0.137
ENSMUSG00000027953	Slc50a1	3	-	89072971	89073220	89072971	89073133	89073748	89074061	2.0611e-06	6.83911e-05	0.117	1	1	0.002	0.941399	1	-0.016	7.87423e-06	0.000185934	0.1	0.000174067	0.00239646	0.101
ENSMUSG00000035929	H2-Q4	17	+	35516764	35517118	35516848	35517118	35516561	35516652	7.95002e-11	5.80351e-09	0.139	0.228266	0.671859	0.03	0.431038	1	0.039	2.06812e-07	1.00924e-05	0.148	1.25053e-11	8.18531e-10	0.178
ENSMUSG00000046207	Pik3r6	11	+	68353351	68353511	68353400	68353511	68349605	68349728	0.0103486	0.0674505	0.048	1	1	0.017	0.288625	0.999928	0.019	2.08227e-05	0.000429695	0.049	3.19745e-06	7.19427e-05	0.067
ENSMUSG00000038712	Fam63a	3	+	95099194	95099347	95099221	95099347	95098716	95098908	0.00282544	0.025671	0.099	0.348376	0.816997	0.037	0.313441	1	0.042	0.00140828	0.0145191	0.104	2.48761e-05	0.000398018	0.141
ENSMUSG00000037876	Jmjd1c	10	+	66680785	66680929	66680864	66680929	66678017	66678123	0.000112377	0.00205088	0.269	0.261937	0.707174	-0.074	0.718143	1	0.026	1.02109e-11	9.34301e-10	0.369	2.4411e-06	5.66965e-05	0.294
ENSMUSG00000037876	Jmjd1c	10	+	66680785	66680929	66680864	66680929	66679730	66679855	1.28503e-07	6.25384e-06	0.268	NA	NA	NA	1	1	-0.009	3.88578e-15	1.4222e-12	0.377	4.60222e-07	1.38067e-05	0.26
ENSMUSG00000020594	Pum2	12	+	8725793	8725919	8725811	8725919	8720649	8720743	0.00188051	0.0188051	0.074	NA	NA	NA	0.398664	1	-0.025	2.11325e-05	0.000429695	0.086	0.0829913	0.324748	0.049
ENSMUSG00000059552	Trp53	11	+	69404755	69405375	69404851	69405375	69404157	69404264	0.00066039	0.00909594	-0.046	NA	NA	NA	0.565479	1	-0.022	2.3838e-07	1.09059e-05	-0.062	8.19966e-07	2.27068e-05	-0.068
ENSMUSG00000021519	Mterfd1	13	-	67029105	67029258	67029105	67029223	67030820	67031159	0.000328941	0.00510908	0.067	NA	NA	NA	0.566225	1	-0.018	0.000415293	0.00552717	0.06	NA	NA	NA
Alt = alternative
SS = splice site

## Sheet: Alt 5' SS
Supplementary Data 10b. List of "high confidence " alternative 5' splice site junctions that are differentially spliced by mutant U2AF1(S34F) in mouse bone marrow cells
										Veh WT vs Veh MUT			Veh WT vs Sud WT			Veh MUT vs Sud MUT			Sud WT vs Sud MUT			Veh WT vs Sud MUT
Ensembl Gene ID (mm9)	Gene Symbol	Chromosome	Strand	Long Exon Start (0 base)	Long Exon End	Short Exon Start (0 base)	Short Exon End	Flanking Exon Start	Flanking Exon End	Nominal p-value	FDR	Percent Spliced In (PSI or Ψ)	Nominal p-value	FDR	Percent Spliced In (PSI or Ψ)	Nominal p-value	FDR	Percent Spliced In (PSI or Ψ)	Nominal p-value	FDR	Percent Spliced In (PSI or Ψ)	Nominal p-value	FDR	Percent Spliced In (PSI or Ψ)
ENSMUSG00000030142	Clec4e	6	-	123236449	123239007	123238911	123239007	123236225	123236377	0.00711194	0.0549573	-0.047	0.000943493	0.0309175	0.098	0.460641	1	0.019	4.82383e-07	2.25648e-05	-0.125	0.194495	0.543063	-0.027
ENSMUSG00000033543	Gtf2a2	9	+	69860377	69860759	69860377	69860468	69863098	69863217	7.69e-10	3.42974e-07	0.068	0.00340744	0.0763984	-0.051	0.0821195	0.553359	-0.018	3.11762e-12	1.31252e-09	0.101	0.00295041	0.022782	0.05
ENSMUSG00000049550	Clip1	5	-	124080233	124081178	124080461	124081178	124077302	124077419	0.00453083	0.040415	-0.063	0.0103335	0.137565	0.06	0.0305199	0.304295	0.051	0.00086314	0.0121127	-0.071	0.838385	1	-0.011
ENSMUSG00000040774	Cept1	3	-	106342107	106342521	106342360	106342521	106336272	106336420	1.39992e-08	2.08121e-06	0.087	0.0112558	0.145303	0.05	0.533291	1	0.02	0.00559925	0.0472631	0.057	1.17608e-11	2.49329e-09	0.107
ENSMUSG00000041328	Pcf11	7	-	99807914	99808398	99808307	99808398	99805817	99807376	9.2372e-05	0.00187263	0.158	0.0205861	0.190645	0.106	0.369969	1	0.027	0.00118688	0.0151418	0.079	1.7373e-06	6.13846e-05	0.186
ENSMUSG00000005417	Mprip	11	+	59550573	59551084	59550573	59550730	59554621	59554763	0.00843857	0.0588063	0.108	0.0645186	0.371418	-0.088	0.562381	1	0.032	7.20024e-09	7.57825e-07	0.228	8.02122e-05	0.00141708	0.14
ENSMUSG00000026987	Baz2b	2	-	59745495	59745806	59745600	59745806	59744972	59745108	7.75965e-05	0.0017304	0.105	0.0828008	0.435471	0.06	0.166531	0.758937	0.043	0.00390276	0.0410765	0.088	1.14028e-08	6.90684e-07	0.148
ENSMUSG00000062647	Rpl7a	2	+	26767538	26767679	26767538	26767675	26767885	26767965	8.81508e-06	0.000302425	0.018	1	1	0.006	1	1	0.003	0.0109451	0.076798	0.015	6.11781e-09	5.1879e-07	0.021
ENSMUSG00000061288	Taok3	5	+	117654307	117656535	117654307	117654404	117656655	117656769	9.56968e-07	8.53616e-05	0.062	0.643301	1	-0.018	1	1	0.002	1.05834e-09	1.4852e-07	0.082	4.693e-07	2.48729e-05	0.064
ENSMUSG00000033543	Gtf2a2	9	+	69864625	69864998	69864625	69864730	69867195	69867322	4.99248e-06	0.000247405	0.053	0.849018	1	0.01	1	1	-0.003	0.00166828	0.0195958	0.039	2.63145e-05	0.000619853	0.05
ENSMUSG00000022864	D16Ertd472e	16	-	78576635	78576902	78576668	78576902	78576165	78576299	0.00315514	0.0335046	0.12	1	1	0.001	1	1	-0.001	0.00497197	0.0468679	0.118	0.00276612	0.0221289	0.119
ENSMUSG00000029106	Add1	5	+	34959211	34959556	34959211	34959463	34961998	34962100	3.35366e-06	0.000186967	0.031	1	1	-0.007	1	1	-0.004	1.13719e-06	4.35232e-05	0.034	0.000622145	0.00753684	0.027
ENSMUSG00000071337	Tia1	6	+	86374955	86375197	86374955	86375064	86375443	86375539	0.00259411	0.0294168	0.118	0.296459	0.847594	-0.049	1	1	0.002	2.41663e-07	1.55951e-05	0.169	0.00268967	0.0219311	0.12
ENSMUSG00000037805	Rpl10a	17	+	28465911	28466225	28465911	28465992	28466318	28466467	1.58996e-06	0.000118187	0.154	0.656597	1	-0.039	0.297209	1	-0.04	0.00103697	0.0140827	0.153	0.00214481	0.0198531	0.114
ENSMUSG00000043411	Usp48	4	+	137179188	137179430	137179188	137179303	137181074	137181202	0.000592352	0.0088063	0.058	1	1	-0.002	1	1	0.001	0.000190833	0.00401703	0.06	0.00208558	0.0198531	0.059
ENSMUSG00000042772	Smg7	1	-	154695725	154696146	154695863	154696146	154693248	154693393	0.000150673	0.00268801	0.071	0.851945	1	0.015	1	1	0.009	0.000362521	0.00693734	0.065	9.44835e-06	0.000267073	0.08
ENSMUSG00000035851	Ythdc1	5	+	87256979	87258504	87256979	87257146	87259578	87259661	7.58516e-06	0.000281915	0.142	0.315754	0.85676	0.052	1	1	-0.004	0.0131734	0.0866566	0.086	2.27565e-05	0.000603047	0.138
ENSMUSG00000052384	Lrrc33	16	-	32162323	32163483	32163338	32163483	32147638	32147759	0.00485622	0.0424681	0.155	0.634069	1	-0.036	1	1	-0.005	8.49465e-05	0.00204	0.185	0.00743788	0.0500581	0.15
ENSMUSG00000028797	2510006D16Rik	4	+	129278226	129278487	129278226	129278378	129284330	129284423	6.57283e-06	0.000266498	0.17	0.184802	0.678669	0.065	0.469389	1	0.033	0.00183987	0.0209347	0.137	2.09048e-06	6.59172e-05	0.202
ENSMUSG00000038084	Opa1	16	+	29618207	29618394	29618207	29618373	29620466	29620619	1.31899e-05	0.000420191	0.042	0.345523	0.891388	0.011	1	1	0.004	0.00429674	0.0441202	0.035	1.09713e-06	4.22893e-05	0.046
ENSMUSG00000078765	U2af1l4	7	+	31349221	31349413	31349221	31349320	31349492	31349626	0.00233794	0.02744	0.088	1	1	0	0.682122	1	-0.021	0.00312966	0.0337843	0.067	0.0235803	0.122921	0.068
ENSMUSG00000011257	Pabpc4	4	+	122966201	122966456	122966201	122966317	122967441	122967581	0.00682271	0.054338	0.037	1	1	0.008	0.760161	1	0.012	0.000662847	0.010733	0.041	2.49729e-05	0.000619853	0.049
ENSMUSG00000002107	Celf2	2	-	6481704	6481836	6481716	6481836	6474830	6475010	0.00106481	0.014391	-0.087	1	1	-0.005	0.624713	1	-0.019	8.25104e-05	0.00204	-0.101	3.75953e-05	0.000815847	-0.106
ENSMUSG00000022702	Hira	16	+	18896546	18896866	18896546	18896657	18897790	18897881	2.69659e-05	0.000707458	0.066	1	1	0.007	0.827256	1	-0.014	0.00604569	0.0499065	0.045	0.00164141	0.0165705	0.052

## Sheet: Mutually Exclusive Exon
Supplementary Data 10c. List of "high confidence " mutally exclusive exon junctions that are differentially spliced by mutant U2AF1(S34F) in mouse bone marrow cells
												Veh WT vs Veh MUT			Veh WT vs Sud WT			Veh MUT vs Sud MUT			Sud WT vs Sud MUT			Veh WT vs Sud MUT
Ensembl Gene ID (mm9)	Gene Symbol	Chromosome	Strand	First Exon Start (0 base)	First Exon End	Second Exon Start (0 base)	Second Exon End	Upstream Exon Start	Upstream Exon End	Downstream Exon Start	Downstream Exon End	Nominal p-value	FDR	Percent Spliced In (PSI or Ψ)	Nominal p-value	FDR	Percent Spliced In (PSI or Ψ)	Nominal p-value	FDR	Percent Spliced In (PSI or Ψ)	Nominal p-value	FDR	Percent Spliced In (PSI or Ψ)	Nominal p-value	FDR	Percent Spliced In (PSI or Ψ)
ENSMUSG00000030704	Rab6a	7	+	107778179	107778285	107778351	107778457	107776917	107776971	107780255	107780367	9.86313e-06	0.000247877	-0.093	0	0	0.161	2.07123e-12	1.76904e-08	0.136	3.33067e-16	8.73173e-14	-0.118	0.0336623	0.135733	0.043
ENSMUSG00000031389	Arhgap4	X	-	71150989	71151202	71151495	71151558	71145973	71146075	71151767	71151930	0	0	0.179	2.60902e-14	3.23997e-11	0.107	9.60436e-07	0.000372867	0.103	0	0	0.174	0	0	0.281
ENSMUSG00000031389	Arhgap4	X	-	71149918	71150047	71150989	71151202	71149586	71149808	71151767	71151930	1.22182e-08	1.05326e-06	-0.081	1.90866e-08	7.54852e-06	-0.082	0.00143595	0.0973368	-0.056	0.00151381	0.0101947	-0.055	0	0	-0.137
ENSMUSG00000028859	Csf3r	4	+	125704432	125704560	125704560	125704644	125703324	125703423	125707006	125707306	0.00263647	0.0188048	-0.046	3.01574e-06	0.000561758	0.056	7.22037e-05	0.0114674	0.056	0.000308221	0.00278943	-0.045	0.930989	1	0.011
ENSMUSG00000062593	Lilrb4	10	+	51211666	51211969	51212975	51213011	51211239	51211524	51213867	51213984	0	0	0.225	1.42447e-05	0.00196551	0.099	0.0149693	0.427379	0.053	0	0	0.179	0	0	0.278
ENSMUSG00000042524	Sun2	15	-	79559910	79559988	79560519	79560774	79559462	79559506	79564537	79564665	0.00320494	0.0217534	0.07	2.16625e-05	0.00273572	-0.068	1	1	-0.007	0	0	0.131	0.000419619	0.0053671	0.062
ENSMUSG00000020883	Fbxl20	11	-	97970807	97970876	97972248	97972343	97963014	97963110	97974534	97974609	0.0150529	0.0695155	0.077	3.16508e-05	0.00358168	-0.153	0.0377524	0.676903	-0.07	2.1181e-05	0.000306296	0.16	1	1	0.007
ENSMUSG00000031295	Phka2	X	+	156940684	156940836	156961203	156961362	156940103	156940224	156965661	156965708	0.00915182	0.0479114	-0.052	5.25499e-05	0.00567463	-0.072	0.0764278	0.932239	0.048	0.00210132	0.0132692	0.069	1	1	-0.003
ENSMUSG00000078671	Chd2	7	-	80664362	80664594	80685657	80685790	80660611	80660698	80686131	80686632	0.00213966	0.0160015	-0.086	0.000105658	0.00874733	0.111	3.64879e-07	0.000173135	0.106	6.30787e-05	0.000753883	-0.092	0.760275	1	0.02
ENSMUSG00000033004	Mycbp2	14	-	103668574	103668682	103675005	103675107	103661918	103662038	103675589	103675735	9.15868e-06	0.000236855	0.098	0.000155067	0.0122916	-0.082	0.00193999	0.120945	-0.071	4.4358e-07	1.16289e-05	0.109	0.429175	0.744844	0.027
ENSMUSG00000003484	Cyp4f18	8	-	74513605	74513670	74513759	74513893	74512958	74513041	74516730	74516860	0.00136842	0.0114516	0.073	0.00016261	0.0124908	-0.077	0.869104	1	-0.012	6.54521e-12	7.3879e-10	0.137	0.0093484	0.0531069	0.06
ENSMUSG00000031389	Arhgap4	X	-	71149586	71149808	71151495	71151558	71145973	71146075	71151767	71151930	3.62259e-09	3.41674e-07	0.126	0.00028186	0.018262	0.082	0.108155	1	0.041	0.000144623	0.00149345	0.085	1.11022e-16	3.05992e-14	0.167
ENSMUSG00000018412	1700081L11Rik	11	-	104239998	104240140	104285235	104286607	104229993	104230092	104303038	104303605	0.000789983	0.00746851	0.096	0.000272391	0.018262	-0.126	0.929263	1	0.013	2.77556e-15	6.26582e-13	0.235	0.000101354	0.00173628	0.109
ENSMUSG00000062593	Lilrb4	10	+	51212975	51213011	51213867	51213984	51211666	51211969	51214598	51214651	9.08679e-11	1.23472e-08	0.078	0.000487195	0.026305	0.049	0.100688	1	0.033	7.64604e-05	0.000882662	0.062	1.11022e-16	3.05992e-14	0.111
ENSMUSG00000024948	Map4k2	19	+	6343254	6343386	6343460	6343523	6343103	6343176	6343801	6343883	0.0101405	0.0516166	0.07	0.000878969	0.0412073	-0.116	0.759552	1	-0.019	4.91249e-07	1.25942e-05	0.167	0.0876847	0.262409	0.051
ENSMUSG00000070733	Fryl	5	-	73465867	73466018	73467126	73467239	73465080	73465184	73467896	73467981	0.0014756	0.0121599	-0.11	0.000969883	0.0440646	0.093	0.466943	1	0.029	1.51112e-12	2.01326e-10	-0.174	0.00543201	0.0359497	-0.082
ENSMUSG00000066568	Lsm14a	7	-	35132944	35133001	35136304	35136536	35129664	35130977	35138408	35138580	0.0215641	0.0910849	0.056	0.000991724	0.0445141	-0.067	1	1	-0.004	4.6157e-11	4.07737e-09	0.119	0.0296292	0.124094	0.052
ENSMUSG00000041890	Git2	5	-	115217104	115217217	115219625	115219759	115216460	115216566	115223322	115223471	0.000699295	0.00686699	0.067	0.00450661	0.127676	-0.071	0.890393	1	-0.011	1.16765e-07	3.82641e-06	0.126	0.0125408	0.0660186	0.055
ENSMUSG00000031389	Arhgap4	X	-	71149586	71149808	71150989	71151202	71145973	71146075	71151767	71151930	2.28644e-06	7.93523e-05	-0.088	0.00607043	0.153325	-0.055	0.00169012	0.110193	-0.06	2.33916e-07	6.67031e-06	-0.093	7.32747e-15	1.69205e-12	-0.148
ENSMUSG00000035004	Igsf6	7	-	128211774	128211878	128214004	128214364	128211094	128211142	128217952	128218044	8.30897e-05	0.0012985	0.103	0.00668918	0.163413	-0.072	1	1	-0.007	0	0	0.168	0.000212903	0.00315806	0.096
ENSMUSG00000039206	Daglb	5	+	144227820	144227972	144233814	144233986	144225360	144225644	144235480	144235739	0.00494131	0.0303855	0.095	0.00732848	0.174455	-0.133	0.446211	1	0.026	6.76214e-09	3.1681e-07	0.253	6.7284e-05	0.00128135	0.121
ENSMUSG00000052102	Gnpda1	18	-	38490139	38490314	38491621	38491806	38487211	38488627	38492807	38492990	1.928e-06	6.90035e-05	0.142	0.00865774	0.197275	-0.096	0.0372763	0.673831	-0.051	3.36489e-09	1.73079e-07	0.186	0.00666805	0.0419126	0.09
ENSMUSG00000024122	Pdpk1	17	-	24237777	24237875	24244195	24244238	24235060	24235136	24247814	24248084	0.00500414	0.0306246	0.085	0.0087928	0.199134	-0.075	0.00484246	0.215765	-0.075	0.000190758	0.00188506	0.086	0.917658	1	0.011
ENSMUSG00000002885	Cd97	8	-	86254009	86254156	86255801	86255936	86253280	86253424	86257312	86257465	0	0	-0.135	0.00976712	0.214675	-0.046	0.872449	1	-0.013	8.54306e-10	5.42417e-08	-0.101	0	0	-0.148
ENSMUSG00000028874	Fgr	4	+	132542067	132542267	132543103	132543206	132540066	132540129	132544597	132544696	4.70105e-09	4.33199e-07	0.183	0.0124197	0.239813	-0.106	0.0193457	0.485789	-0.05	0	0	0.239	0.000203483	0.00305547	0.133
ENSMUSG00000030346	Rad51ap1	6	-	126878158	126878178	126880010	126880120	126877555	126877708	126884731	126884867	0.0228687	0.0949044	-0.059	0.016778	0.280805	0.067	0.0439527	0.734638	0.045	0.000286461	0.00263059	-0.081	0.857059	1	-0.014
ENSMUSG00000004880	Lbr	1	-	183755752	183755807	183761672	183761865	183751566	183751758	183762279	183762363	0.000658975	0.00663339	-0.109	0.0183492	0.294655	0.08	0.511256	1	0.023	1.21902e-13	2.02184e-11	-0.166	0.0100825	0.0562673	-0.085
ENSMUSG00000006731	B4galnt1	10	+	126604756	126604937	126606799	126606898	126604557	126604598	126607033	126607224	4.13259e-06	0.000129925	0.086	0.0299315	0.388754	-0.08	0.825258	1	-0.013	1.87292e-07	5.5552e-06	0.152	0.000248103	0.00355074	0.073
ENSMUSG00000002963	Pnkp	7	+	52113822	52114119	52115092	52115172	52112709	52112924	52115257	52115315	0.00744498	0.0410216	0.026	0.0326045	0.402212	-0.03	1	1	-0.002	4.06276e-08	1.5429e-06	0.055	0.0394673	0.150944	0.024
ENSMUSG00000021596	Mctp1	13	+	76871031	76871070	76880554	76880614	76862928	76863040	76896246	76896417	0.000316168	0.00379738	-0.101	0.0343758	0.410471	0.069	0.000255469	0.0307319	0.098	0.0262564	0.093796	-0.073	1	1	-0.003
ENSMUSG00000030187	Klra2	6	-	131192810	131193032	131193913	131194003	131178223	131178327	131195232	131195396	0	0	0.309	0.0389494	0.439092	0.059	0.324056	1	0.039	0	0	0.289	0	0	0.348
ENSMUSG00000017288	Vps53	11	-	75949700	75949816	75951809	75951896	75947910	75948030	75977299	75977366	0.0145083	0.0673497	-0.093	0.040671	0.447226	0.071	0.875359	1	0.016	1.51489e-06	3.29185e-05	-0.149	0.0214726	0.0985296	-0.078
ENSMUSG00000058835	Abi1	2	-	22817920	22818021	22826602	22826779	22816226	22816367	22850042	22850210	0.000301554	0.0036519	-0.126	0.0406955	0.447226	0.085	0.279535	1	0.031	6.38833e-09	3.054e-07	-0.18	0.00818575	0.0480021	-0.095
ENSMUSG00000041836	Ptpre	7	+	142845575	142845712	142850735	142850826	142843772	142843846	142854926	142855003	0.00206779	0.015595	0.084	0.0407522	0.447226	-0.061	0.15998	1	-0.037	5.24675e-07	1.33251e-05	0.107	0.115661	0.317446	0.047
ENSMUSG00000027951	Adar	3	+	89538763	89540195	89541911	89542095	89534669	89534760	89543091	89543240	2.13377e-05	0.000457391	-0.098	0.0420886	0.453841	0.056	0.408527	1	0.026	5.4603e-07	1.37387e-05	-0.128	0.00414469	0.0297832	-0.072
ENSMUSG00000000204	Slfn4	11	+	82989329	82989415	82989572	82990301	82989064	82989146	82993172	82993258	0.00173285	0.0137236	0.058	0.0424252	0.453841	0.041	0.250398	1	0.026	0.0253061	0.0911578	0.044	7.56037e-07	2.89667e-05	0.084
ENSMUSG00000003134	Tbc1d8	1	-	39463596	39463715	39482912	39483023	39462135	39462364	39535284	39535592	8.47583e-06	0.000221599	0.092	0.0422269	0.453841	-0.053	1	1	0.004	3.33067e-16	8.73173e-14	0.148	6.18025e-06	0.000182713	0.096
ENSMUSG00000004677	Myo9b	8	+	73862805	73862919	73864658	73864698	73860774	73860864	73866660	73866783	0.00052889	0.00555716	-0.034	0.0422283	0.453841	0.017	0.351887	1	0.016	6.10356e-07	1.50771e-05	-0.035	0.383165	0.696248	-0.018
ENSMUSG00000021596	Mctp1	13	+	77160012	77160122	77164043	77164153	77064732	77064786	77167882	77167980	0.000336231	0.00396407	0.155	0.0450325	0.46409	0.074	1	1	0.009	0.00151534	0.0101947	0.09	1.20163e-06	4.33194e-05	0.163
ENSMUSG00000028874	Fgr	4	+	132540066	132540129	132543103	132543206	132530016	132530185	132544597	132544696	4.60763e-07	2.21194e-05	0.114	0.045746	0.46667	-0.049	0.232763	1	-0.03	1.13243e-14	2.19125e-12	0.133	0.000298998	0.00411629	0.084
ENSMUSG00000031165	Was	X	-	7666381	7666468	7666969	7667110	7666161	7666264	7667416	7667624	0.00577265	0.033979	0.055	0.0481208	0.480318	-0.048	1	1	-0.009	8.74683e-06	0.000147787	0.094	0.0294738	0.123564	0.046
ENSMUSG00000000204	Slfn4	11	+	82989329	82989415	82989578	82990301	82989064	82989146	82993172	82993258	0.00316107	0.021513	0.055	0.0483455	0.480318	0.04	0.173762	1	0.029	0.0225297	0.0834163	0.044	6.47941e-07	2.52786e-05	0.084
ENSMUSG00000063895	Nupl1	14	-	60863350	60863500	60866160	60866303	60862193	60862331	60869999	60870344	4.04603e-05	0.000756108	0.125	0.0500372	0.488633	-0.076	0.726631	1	-0.017	1.80389e-09	1.01807e-07	0.184	0.00140371	0.0130788	0.108
ENSMUSG00000037410	Tbc1d2b	9	-	90104505	90104691	90110315	90110433	90102610	90102732	90113497	90113992	3.05497e-08	2.24694e-06	0.144	0.0541154	0.508466	0.054	0.524076	1	-0.023	0.00412766	0.0226659	0.067	2.01309e-06	6.79836e-05	0.121
ENSMUSG00000020640	Itsn2	12	+	4659156	4659293	4660251	4660349	4656788	4656925	4664820	4664996	0.00427586	0.027206	-0.063	0.0563922	0.521313	0.045	0.363034	1	0.024	4.26854e-06	7.8663e-05	-0.084	0.132019	0.349315	-0.039
ENSMUSG00000043962	Thrap3	4	-	125855105	125855801	125857155	125858058	125853427	125853600	125863678	125863832	0.000214241	0.00274372	-0.084	0.0612406	0.542273	0.045	0.963884	1	0.01	2.65127e-10	1.94116e-08	-0.118	0.00160379	0.0146122	-0.073
ENSMUSG00000002458	Rgs19	2	-	181425937	181426059	181426194	181426300	181424406	181424481	181426425	181426522	0.0118857	0.0579608	-0.039	0.0629718	0.550062	0.029	0.113018	1	0.029	0.00238726	0.0147651	-0.039	0.891539	1	-0.01
ENSMUSG00000029922	Mkrn1	6	-	39351208	39351423	39354646	39354873	39350393	39350504	39355729	39355959	0.000425601	0.0047501	0.09	0.0689727	0.57126	-0.052	0.857111	1	-0.014	3.90467e-10	2.75941e-08	0.128	0.0021913	0.0184276	0.076
ENSMUSG00000063193	Cd300lb	11	-	114787337	114787428	114789607	114789713	114784094	114786375	114795522	114795685	0.00022223	0.00283737	-0.08	0.0698	0.574698	0.044	0.160594	1	0.035	1.79361e-06	3.77634e-05	-0.089	0.0562731	0.19391	-0.045
ENSMUSG00000038671	Arfrp1	2	-	181096095	181096177	181098718	181098801	181094343	181094444	181099015	181099103	0.0135601	0.0640986	-0.088	0.0704196	0.577224	0.091	0.259534	1	0.04	1.34538e-05	0.000210276	-0.138	0.218723	0.487929	-0.048
ENSMUSG00000040528	Gm885	11	+	106619016	106619128	106622496	106622610	106616095	106616365	106625169	106625262	0.0209997	0.0895028	0.021	0.0762285	0.594742	0.018	1.63007e-05	0.00372842	0.027	2.89529e-05	0.000400853	0.03	3.33067e-16	8.89289e-14	0.047
ENSMUSG00000031328	Flna	X	-	71472199	71472315	71472536	71472674	71471540	71471673	71472829	71473096	0.0055976	0.0333402	0.053	0.076343	0.594934	-0.038	1	1	-0.003	6.44553e-07	1.56367e-05	0.088	0.0104123	0.0574847	0.05
ENSMUSG00000036109	Mbnl3	X	-	48476993	48477088	48482097	48482248	48473256	48474195	48483281	48483518	0.0126989	0.0609991	0.072	0.0813432	0.617827	-0.062	0.515125	1	-0.023	7.08001e-06	0.000122947	0.112	0.111362	0.309021	0.049
ENSMUSG00000042228	Lyn	4	+	3670343	3670449	3672464	3672563	3669588	3669634	3672669	3672773	0.00748826	0.0411931	-0.048	0.0835393	0.625254	0.033	0.519473	1	0.019	8.7974e-06	0.000148333	-0.063	0.157902	0.393328	-0.03
ENSMUSG00000052160	Pld4	12	+	114002173	114002357	114002658	114002779	114001607	114001774	114003208	114003336	0.0204	0.0874115	0.051	0.0841561	0.625403	-0.041	1	1	-0.005	1.18441e-05	0.000191366	0.087	0.0346107	0.137798	0.046
ENSMUSG00000027326	Casc5	2	+	118907245	118907361	118912295	118912386	118903633	118903732	118913211	118913328	0.00183525	0.0143824	-0.079	0.0875045	0.638586	0.058	1	1	0.007	1.88775e-07	5.57881e-06	-0.131	0.00332551	0.0252117	-0.072
ENSMUSG00000021361	Tmem14c	13	+	41112483	41112542	41113074	41113151	41111618	41111767	41113724	41113826	0.0140176	0.0656804	-0.105	0.0880815	0.639671	0.08	0.0811899	0.947709	0.052	4.59234e-05	0.000575069	-0.133	0.292346	0.587096	-0.053
ENSMUSG00000028411	Aptx	4	-	40641884	40642169	40642409	40642456	40640422	40640482	40644249	40644386	0.0216319	0.0912708	-0.103	0.0887433	0.641332	0.119	0.611494	1	0.029	0.00229015	0.014284	-0.193	0.131905	0.34924	-0.074
ENSMUSG00000038578	Susd1	4	-	59378593	59378786	59382402	59382512	59364509	59364601	59392470	59392657	1.46398e-07	8.69388e-06	0.145	0.0946335	0.662701	0.061	1	1	-0.002	0.0159756	0.0644654	0.082	1.50312e-06	5.28503e-05	0.144
ENSMUSG00000026867	Gapvd1	2	-	34546625	34546735	34548892	34549022	34545981	34546141	34551005	34551128	0.000323339	0.0038632	0.156	0.0966163	0.667414	-0.082	0.581115	1	-0.029	1.35081e-06	2.9913e-05	0.209	0.00558115	0.0367942	0.127
ENSMUSG00000032477	Cdc25a	9	+	109789751	109789850	109791377	109791440	109786846	109787014	109791535	109791634	9.74492e-07	4.09031e-05	0.14	0.0980677	0.673003	-0.046	1	1	-0.006	1.42805e-11	1.54743e-09	0.18	1.22359e-06	4.39259e-05	0.134
ENSMUSG00000031608	Galnt7	8	-	60021308	60021491	60021631	60021814	60018816	60018934	60024125	60024205	0.0124031	0.0597958	-0.144	0.100782	0.685151	0.086	0.541634	1	0.039	1.75876e-05	0.000261306	-0.191	0.0694841	0.222856	-0.105
ENSMUSG00000082286	Pisd-ps1	11	+	3029767	3029914	3030155	3030316	3029384	3029523	3030795	3031007	0.0114011	0.0563168	0.03	0.102726	0.687698	-0.021	0.126221	1	-0.022	0.0211582	0.0797553	0.029	1	1	0.008
ENSMUSG00000037814	Larp1b	3	+	40765529	40765588	40766090	40766150	40754552	40754606	40767889	40768064	0.000370574	0.00426584	0.175	0.105774	0.696961	-0.092	0.0930677	0.999276	-0.048	1.02217e-08	4.58961e-07	0.219	0.0215983	0.098947	0.127
ENSMUSG00000059923	Grb2	11	-	115511084	115511207	115516671	115516769	115508023	115508192	115560465	115560670	8.50043e-05	0.00132326	-0.081	0.106035	0.696961	0.041	0.923927	1	0.01	2.4655e-07	6.98158e-06	-0.112	0.00082228	0.00908869	-0.071
ENSMUSG00000024104	D6Wsu116e	6	+	116206244	116206307	116206633	116206846	116205066	116205186	116208659	116209274	0.000644895	0.00652917	-0.084	0.106131	0.696961	0.051	0.0975032	1	0.041	0.000170709	0.0017275	-0.093	0.127302	0.340392	-0.042
ENSMUSG00000031816	Mthfsd	8	-	123629473	123629587	123629617	123629731	123628291	123628405	123630769	123630873	3.06021e-06	0.000102651	-0.098	0.107782	0.703223	-0.037	0.0476681	0.763211	-0.059	4.55319e-07	1.17846e-05	-0.119	2.36255e-13	3.73809e-11	-0.156
ENSMUSG00000044465	Fam160a2	7	-	112533459	112533665	112533856	112533936	112532888	112533086	112536697	112536865	0.0118305	0.0578214	-0.083	0.110326	0.708905	0.055	0.506322	1	0.026	3.04958e-05	0.000415142	-0.111	0.100087	0.287057	-0.057
ENSMUSG00000018372	Ccdc45	11	+	106672509	106672663	106673709	106673849	106670941	106671071	106675074	106675176	0.000112609	0.00166566	0.151	0.113948	0.714929	-0.086	0.125675	1	-0.058	0.000639054	0.00523547	0.179	0.0498306	0.179233	0.094
ENSMUSG00000031165	Was	X	-	7666161	7666264	7666381	7666468	7665999	7666041	7666969	7667110	0.000754242	0.00723296	0.059	0.113736	0.714929	-0.032	0.844935	1	-0.013	2.70185e-07	7.62428e-06	0.078	0.0117252	0.0626001	0.045
ENSMUSG00000020463	Smek2	11	+	29102866	29102908	29105545	29105704	29100700	29100803	29109316	29109486	0.0169536	0.0761438	-0.139	0.117341	0.722568	0.1	0.00385204	0.1888	0.083	0.0105817	0.0467885	-0.156	0.480404	0.791124	-0.056
ENSMUSG00000020290	Xpo1	11	+	23185800	23185935	23186744	23186928	23185055	23185219	23187344	23187451	0.00729744	0.0403751	-0.099	0.120878	0.729709	0.074	0.293836	1	0.045	0.0150578	0.0617097	-0.129	0.300795	0.598788	-0.055
ENSMUSG00000029823	Luc7l2	6	+	38504979	38505063	38518846	38518917	38501842	38501908	38520509	38520604	0.00573618	0.0338388	0.12	0.121477	0.731117	-0.046	0.773761	1	-0.026	0.00016229	0.00165072	0.14	0.0133034	0.0690546	0.094
ENSMUSG00000024491	Rbm27	18	+	42483708	42483852	42485558	42485678	42481565	42481862	42486817	42486892	9.86792e-05	0.00148426	0.147	0.130788	0.756616	0.051	0.378789	1	0.04	0.000202995	0.00197574	0.135	1.68199e-08	1.04137e-06	0.187
ENSMUSG00000031627	Irf2	8	+	47893058	47893105	47904144	47904262	47892575	47892752	47923027	47923192	0.000941083	0.00853469	-0.062	0.133291	0.762012	0.037	0.0159436	0.441442	0.045	0.0249026	0.0900683	-0.054	0.823504	1	-0.018
ENSMUSG00000020422	Tns3	11	-	8392095	8393340	8418201	8418306	8379507	8379668	8419125	8419191	2.72522e-05	0.000553116	-0.162	0.133255	0.762012	0.046	0.122815	1	0.092	0.0284267	0.0994079	-0.116	0.232358	0.507481	-0.07
ENSMUSG00000030509	Asb7	7	-	73804535	73805141	73823042	73823131	73789450	73792811	73823965	73824227	0.000727926	0.00705297	0.106	0.138006	0.772602	0.065	0.0129747	0.394366	0.056	0.00669667	0.0328647	0.097	8.70552e-09	5.99838e-07	0.162
ENSMUSG00000032512	Wdr48	9	+	119814485	119814615	119816245	119816334	119814320	119814403	119816803	119816905	3.8013e-06	0.0001219	0.11	0.141229	0.780637	-0.043	0.97577	1	-0.01	3.28706e-10	2.36406e-08	0.143	1.17271e-05	0.000313689	0.1
ENSMUSG00000005087	Cd44	2	-	102671486	102671693	102685441	102685567	102668698	102668767	102693171	102693393	2.37513e-08	1.84868e-06	-0.113	0.142278	0.78412	-0.032	0.656246	1	-0.018	7.33158e-05	0.000851197	-0.099	2.01706e-10	2.03545e-08	-0.131
ENSMUSG00000022711	Pmm2	16	+	8648974	8649050	8651502	8651618	8648740	8648840	8655643	8655781	0.011868	0.0579449	-0.105	0.145609	0.784968	0.059	0.03425	0.646868	0.069	0.00823449	0.0385938	-0.095	0.575231	0.880153	-0.035
ENSMUSG00000021482	1110018J18Rik	13	-	64410400	64410454	64413574	64413643	64410129	64410235	64413800	64414013	6.42555e-05	0.00107769	0.259	0.155452	0.805371	-0.113	0.273522	1	-0.05	1.20879e-09	7.38633e-08	0.322	0.000754268	0.00851317	0.21
ENSMUSG00000021140	Pcnx	12	+	83014372	83014462	83018651	83020367	83013651	83013697	83047917	83048008	0.00179957	0.0141581	-0.13	0.156482	0.805495	0.061	0.222496	1	0.053	0.000109806	0.00120757	-0.138	0.0598234	0.20163	-0.077
ENSMUSG00000025701	Alox5	6	-	116364540	116364627	116365391	116365595	116363755	116363934	116370258	116370405	0.0196373	0.0850066	-0.048	0.156326	0.805495	0.036	0.69627	1	0.016	0.00120959	0.00857045	-0.069	0.181702	0.431401	-0.033
ENSMUSG00000028437	Ubap1	4	+	41313922	41313963	41318757	41318882	41296028	41296264	41325979	41326903	3.90423e-07	1.90855e-05	0.151	0.157409	0.8065	-0.051	0.00814999	0.30397	-0.077	5.9052e-05	0.000710449	0.125	0.0257822	0.112106	0.074
ENSMUSG00000034640	Tiparp	3	+	65335145	65336106	65350128	65350297	65332331	65332554	65351446	65351607	2.22045e-16	8.09151e-14	0.233	0.164771	0.823965	0.048	1	1	0.003	4.98524e-08	1.85849e-06	0.188	1.07803e-13	1.80601e-11	0.236
ENSMUSG00000027763	Mbnl1	3	+	60419646	60419695	60426067	60426162	60417184	60417442	60429045	60429120	0.0023252	0.0170238	0.109	0.166963	0.828808	-0.065	0.00110938	0.0845999	-0.087	0.0165216	0.0663066	0.087	0.765603	1	0.023
ENSMUSG00000028397	Kdm4c	4	+	73908712	73908873	73917097	73917273	73897839	73897990	73926800	73926915	0.0194156	0.0844117	-0.078	0.167444	0.829536	0.063	0.261768	1	0.035	0.0032497	0.0189729	-0.106	0.235574	0.511504	-0.044
ENSMUSG00000000157	Itgb2l	16	-	96648335	96648580	96649280	96649468	96647655	96647875	96650575	96650716	0	0	-0.368	0.171559	0.833846	0.068	0.383198	1	-0.017	0	0	-0.453	0	0	-0.385
ENSMUSG00000021488	Nsd1	13	+	55335255	55335391	55340050	55340223	55314564	55315511	55346878	55349438	0.012492	0.0601489	-0.067	0.174661	0.838532	0.049	0.126647	1	0.037	0.00445745	0.0240635	-0.08	0.369595	0.679927	-0.03
ENSMUSG00000022255	Mtdh	15	+	34044553	34044730	34046065	34046131	34043778	34043863	34047634	34047865	0.0039988	0.0257491	-0.098	0.175745	0.839981	0.058	0.119727	1	0.042	0.000181562	0.00181468	-0.114	0.132377	0.350056	-0.056
ENSMUSG00000030655	Smg1	7	-	125280199	125280306	125280387	125280567	125274831	125279132	125282926	125283033	0.0076104	0.0415617	-0.064	0.185384	0.857787	0.035	0.996655	1	0.009	2.63327e-05	0.000370894	-0.09	0.0325554	0.132595	-0.055
ENSMUSG00000027620	Rbm39	2	-	156003071	156003121	156004615	156004688	155998563	155998758	156004912	156004976	0	0	0.145	0.18604	0.857787	0.031	1	1	0.004	0	0	0.118	0	0	0.149
ENSMUSG00000028874	Fgr	4	+	132544597	132544696	132550561	132550665	132543103	132543206	132550832	132550982	1.93632e-08	1.53698e-06	-0.137	0.193094	0.869482	0.04	0.0239669	0.54011	0.054	8.34511e-08	2.86163e-06	-0.123	0.00285867	0.0224638	-0.083
ENSMUSG00000027763	Mbnl1	3	+	60425344	60425380	60426067	60426162	60419541	60419695	60429045	60429120	0.000167305	0.00225427	0.082	0.19677	0.873547	0.035	0.0778399	0.936381	0.043	7.40758e-05	0.00085757	0.091	6.51156e-09	4.59792e-07	0.126
ENSMUSG00000029622	Arpc1b	5	+	145884437	145884660	145885455	145885563	145883400	145883505	145886446	145886653	0.00165479	0.0132664	0.099	0.198148	0.875178	-0.056	0.871023	1	-0.013	4.06184e-07	1.07878e-05	0.142	0.00688599	0.0426951	0.086
ENSMUSG00000018076	Med13l	5	+	119201848	119202018	119204271	119204430	119201539	119201763	119205547	119205724	0.00213714	0.0159976	-0.082	0.199229	0.876653	-0.028	0.203104	1	-0.033	8.00285e-05	0.000920406	-0.086	2.88855e-08	1.70205e-06	-0.114
ENSMUSG00000026309	Ilkap	1	-	93278427	93278549	93281141	93281235	93275042	93275162	93281816	93281923	0.000133785	0.00190169	-0.107	0.205679	0.891738	0.066	0.782906	1	0.017	0.000673121	0.00543783	-0.155	0.0013139	0.0125429	-0.09
ENSMUSG00000021069	Pygl	12	-	71294725	71294792	71295219	71295354	71291805	71292143	71296490	71296698	2.15132e-05	0.000458701	0.109	0.205733	0.891738	-0.043	0.970605	1	-0.01	4.54203e-12	5.34973e-10	0.142	0.000160724	0.00250588	0.099
ENSMUSG00000027010	Slc25a12	2	-	71162032	71162172	71171661	71171777	71153039	71153186	71181946	71182089	0.0134494	0.0636879	0.092	0.210124	0.898757	0.056	0.0632831	0.856425	0.047	0.00644117	0.0319581	0.083	0.000134868	0.00216599	0.139
ENSMUSG00000022973	Synj1	16	-	90978933	90979015	90979995	90980165	90976843	90976996	90981193	90981290	2.31294e-07	1.24449e-05	-0.114	0.216527	0.909951	0.041	0.764123	1	0.017	5.47927e-05	0.000663636	-0.138	0.000389743	0.00509949	-0.097
ENSMUSG00000015340	Cybb	X	-	9034085	9034170	9042769	9042880	9032259	9032405	9044208	9044304	0.00621475	0.0357415	0.062	0.217694	0.911658	-0.034	0.986016	1	-0.01	7.44115e-07	1.75797e-05	0.086	0.0293553	0.123188	0.052
ENSMUSG00000032254	Kif23	9	-	61768825	61769053	61771711	61772023	61767681	61767764	61772438	61772618	1.67269e-09	1.69746e-07	0.093	0.217912	0.911658	0.027	1	1	-0.008	0.000678175	0.00546599	0.058	1.04493e-07	5.19065e-06	0.085
ENSMUSG00000003153	Slc2a3	6	-	122687075	122687316	122689850	122690011	122686596	122686759	122690405	122690498	0.00131519	0.0111105	-0.075	0.218769	0.913703	0.037	0.346145	1	0.026	1.60188e-05	0.000243792	-0.087	0.0459874	0.169361	-0.05
ENSMUSG00000012443	Kif11	19	+	37472608	37472697	37476694	37476782	37468174	37468270	37477950	37478139	0.000687886	0.00682398	-0.099	0.219257	0.913758	0.044	1	1	-0.004	5.55112e-16	1.40981e-13	-0.148	0.000234775	0.00342686	-0.104
ENSMUSG00000020803	Txndc17	11	+	72021754	72021836	72022231	72022307	72021048	72021270	72022916	72023517	0.00194838	0.0150483	0.081	0.224578	0.929112	-0.041	1	1	-0.005	1.02531e-07	3.4291e-06	0.117	0.00375445	0.0275822	0.076
ENSMUSG00000019979	Apaf1	10	-	90542191	90542381	90542631	90542876	90540278	90540476	90544927	90545515	6.39559e-05	0.00107491	0.082	0.792635	1	-0.014	1	1	-0.006	1.03123e-06	2.34756e-05	0.09	0.00039643	0.00516058	0.076
ENSMUSG00000071369	Map3k5	10	+	19766177	19766290	19776280	19776440	19748838	19749009	19778742	19778896	0.00550554	0.032988	-0.06	0.398422	1	0.024	0.792813	1	0.015	0.00103408	0.00756436	-0.069	0.0560033	0.193878	-0.045
ENSMUSG00000019907	Ppp1r12a	10	+	107689812	107689980	107696811	107696902	107688895	107689000	107697891	107698092	7.30046e-05	0.00118718	0.088	0.652039	1	0.021	0.990712	1	0.016	1.35366e-08	5.76073e-07	0.083	5.6606e-09	4.06421e-07	0.104
ENSMUSG00000034349	Smc4	3	+	68811110	68811289	68811850	68812042	68809997	68810135	68813405	68813582	5.82444e-05	0.00100852	0.128	1	1	0.001	1	1	-0.007	2.11143e-06	4.3442e-05	0.121	1.71468e-05	0.00043216	0.122
ENSMUSG00000062866	Phactr2	10	-	12981571	12981730	12986778	12986859	12973147	12973685	13011600	13011768	2.05869e-06	7.23883e-05	-0.089	0.411306	1	0.022	0.445294	1	0.019	4.43883e-08	1.67011e-06	-0.092	0.000744829	0.00846233	-0.07
ENSMUSG00000062866	Phactr2	10	-	12973147	12973685	12986778	12986859	12966807	12967001	13011600	13011768	0.000262911	0.00327292	-0.082	1	1	0	0.484102	1	0.022	0.00680731	0.0333472	-0.06	0.0131229	0.0684508	-0.06
ENSMUSG00000030978	Rrm1	7	+	109614231	109614327	109615391	109615580	109612159	109612295	109616808	109618285	3.13602e-05	0.000610229	0.134	1	1	0.005	0.109966	1	-0.038	7.22037e-05	0.000843102	0.091	0.00362927	0.0268938	0.096
ENSMUSG00000033411	Ctdspl2	2	+	121804627	121804777	121806887	121807100	121803066	121803205	121812684	121812763	0.0163116	0.0740907	-0.083	0.952133	1	0.011	0.747869	1	0.02	0.00789472	0.0373242	-0.074	0.0556089	0.192907	-0.063
ENSMUSG00000039050	Osbpl2	2	+	179872917	179873062	179875809	179875885	179871683	179871817	179879536	179879671	7.1565e-13	1.36604e-10	-0.148	1	1	-0.009	1	1	-0.002	7.24421e-13	9.97859e-11	-0.14	5.16254e-13	8.01977e-11	-0.15
ENSMUSG00000042323	Pbrm1	14	+	31923600	31923765	31927034	31927190	31920294	31920496	31930198	31930269	4.16505e-05	0.00077116	-0.096	0.226898	0.93186	0.032	0.496614	1	0.023	1.73673e-05	0.000259455	-0.105	0.00576221	0.0378419	-0.073
ENSMUSG00000030654	Arl6ip1	7	-	125269909	125270029	125270647	125270781	125265439	125265557	125272982	125273139	2.43969e-07	1.2953e-05	0.11	0.506303	1	0.026	0.000295553	0.0328892	0.064	5.00306e-10	3.38832e-08	0.149	0	0	0.175
ENSMUSG00000019841	Rev3l	10	+	39533776	39533896	39536947	39537185	39526640	39526789	39540253	39540396	3.75958e-06	0.000121047	-0.189	0.617966	1	-0.032	0.2934	1	0.049	0.023567	0.0863523	-0.107	0.00104868	0.0107536	-0.14
ENSMUSG00000033671	Cep350	1	-	157708777	157710741	157713169	157713252	157707565	157707970	157715800	157715937	0.000848321	0.00791733	-0.125	1	1	0.003	0.113168	1	0.041	0.0201925	0.076921	-0.087	0.0316421	0.129976	-0.084
ENSMUSG00000042292	Mkl1	15	-	80850594	80850744	80851182	80851358	80848643	80848909	80852826	80852988	9.3235e-05	0.00142646	0.091	0.673493	1	-0.021	0.323123	1	-0.027	0.00557364	0.028669	0.085	0.0103305	0.0572525	0.064
ENSMUSG00000026341	Actr3	1	-	127305096	127305192	127307840	127307951	127303868	127303976	127312832	127312957	0.000153503	0.00210724	-0.07	0.469741	1	0.022	0.229232	1	0.029	0.00284528	0.0169777	-0.062	0.050489	0.181099	-0.04
ENSMUSG00000027953	Slc50a1	3	-	89072971	89073133	89073748	89073872	89072594	89072714	89073983	89074061	0.000434434	0.00483059	-0.127	0.646495	1	0.022	0.818919	1	-0.017	0.000390409	0.00343012	-0.167	0.00135245	0.0127402	-0.145
ENSMUSG00000075376	Rc3h2	2	-	37245104	37245410	37253763	37253876	37240765	37240980	37255106	37255225	6.63224e-05	0.00110084	-0.115	0.512554	1	-0.028	0.9792	1	0.012	0.00830587	0.0388388	-0.076	0.000476819	0.00593869	-0.104
ENSMUSG00000020700	Map3k3	11	+	105978803	105978917	105985099	105985220	105975497	105975597	106003738	106003872	1.62785e-06	5.98644e-05	-0.093	0.306609	1	0.028	1	1	0.006	1.92589e-08	7.94501e-07	-0.116	1.05612e-05	0.000286531	-0.088
ENSMUSG00000022280	Rnf19a	15	-	36189769	36189978	36195030	36195786	36184137	36184282	36212666	36212902	0.00485771	0.0300264	0.086	0.596341	1	-0.022	0.25303	1	-0.032	0.00593637	0.0300591	0.076	0.119583	0.325497	0.054
ENSMUSG00000036273	Lrrk2	15	+	91576128	91576315	91578082	91578264	91572681	91572775	91580091	91580321	3.09266e-07	1.56923e-05	-0.103	0.899041	1	-0.012	0.838303	1	0.014	0.000155251	0.00158508	-0.076	2.58761e-05	0.000613723	-0.089
ENSMUSG00000036751	Cox6b1	7	-	31408433	31408534	31409518	31409632	31401992	31402181	31411069	31411170	1.13204e-05	0.000275017	-0.147	0.248109	0.965274	0.049	0.857237	1	0.014	1.54092e-09	9.00942e-08	-0.183	6.1095e-05	0.00119177	-0.133
ENSMUSG00000039599	Fam149b	14	+	21178976	21179138	21182484	21182672	21177245	21177362	21193551	21193676	7.94008e-05	0.00125582	-0.256	0.735479	1	-0.026	0.103891	1	0.073	0.0128909	0.0545646	-0.157	0.00572175	0.0376393	-0.183
ENSMUSG00000004056	Akt2	7	+	28393641	28393772	28401259	28401388	28376764	28376898	28403226	28403338	0.00272264	0.0193334	0.067	0.550067	1	-0.022	0.769425	1	-0.013	0.00102195	0.00750257	0.076	0.0305007	0.12658	0.054
ENSMUSG00000060126	Tpt1	14	+	76246500	76246606	76247050	76247167	76246009	76246200	76247905	76248332	0.000385406	0.00438674	-0.085	0.611068	1	0.023	0.516818	1	0.02	0.00173265	0.0113939	-0.089	0.00874759	0.0506154	-0.066
ENSMUSG00000037243	Zfp692	11	+	58123757	58123835	58123919	58123998	58123455	58123674	58124957	58125072	0.019349	0.0841819	0.079	0.867436	1	0.015	0.117225	1	0.046	0.000490567	0.00416163	0.11	8.85363e-05	0.00156704	0.125
ENSMUSG00000022952	Runx1	16	-	92689220	92689377	92695728	92695982	92668952	92669057	92825833	92825949	4.1834e-05	0.000772773	0.144	1	1	-0.008	0.230129	1	-0.039	0.000397616	0.00346632	0.113	0.00255222	0.0208871	0.105
ENSMUSG00000035711	Dok3	13	-	55625841	55625941	55628692	55628998	55625579	55625752	55629809	55629899	1.18185e-06	4.69535e-05	-0.085	1	1	0.002	1	1	0.004	6.34887e-07	1.54483e-05	-0.083	5.13511e-06	0.000154487	-0.081
ENSMUSG00000024908	Ppp6r3	19	-	3518244	3518382	3521733	3521920	3514653	3514719	3526701	3526934	0.000151456	0.00209348	0.093	0.613618	1	-0.021	0.159955	1	-0.04	0.016711	0.0669346	0.074	0.0854796	0.257979	0.053
ENSMUSG00000024908	Ppp6r3	19	-	3511928	3512041	3514653	3514719	3507241	3507355	3518244	3518382	0.00713186	0.0396448	-0.06	0.500889	1	0.026	0.32366	1	0.028	0.02715	0.0960594	-0.059	0.250705	0.531652	-0.033
ENSMUSG00000024908	Ppp6r3	19	-	3459360	3459480	3464544	3464695	3454932	3457051	3466492	3466599	2.90827e-06	9.8795e-05	-0.094	1	1	0.002	0.670249	1	0.017	0.00144822	0.00987386	-0.079	0.000231378	0.00338509	-0.076
ENSMUSG00000028403	Zdhhc21	4	-	82466233	82466350	82481349	82481488	82452916	82452960	82484179	82484291	0.00216594	0.0161378	0.126	1	1	0.007	1	1	0.008	1.44616e-05	0.000223016	0.127	8.42e-05	0.00151773	0.134
ENSMUSG00000047187	Rab2a	4	+	8488298	8488370	8499672	8499740	8462790	8463055	8505101	8505184	1.2736e-08	1.0837e-06	0.155	1	1	-0.006	1	1	-0.004	2.5091e-13	3.92144e-11	0.157	9.9049e-11	1.04478e-08	0.151
ENSMUSG00000023927	Satb1	17	-	51907216	51907372	51914530	51914743	51881970	51882174	51921936	51922391	0.0097621	0.0502314	-0.066	0.911892	1	0.01	0.887981	1	-0.014	0.00112027	0.00808564	-0.09	0.00137732	0.0129174	-0.08
ENSMUSG00000027615	Hps3	3	-	19919802	19919957	19922757	19922839	19918810	19918919	19925730	19925920	0.000210069	0.00270759	-0.089	1	1	0.004	1	1	0.008	0.015836	0.0640612	-0.085	0.000752518	0.00850465	-0.081
ENSMUSG00000020594	Pum2	12	+	8751420	8751555	8753962	8754100	8751142	8751272	8754916	8755042	6.44071e-08	4.30293e-06	-0.115	0.502972	1	-0.021	0.728585	1	0.017	6.7054e-05	0.000794384	-0.077	7.02094e-08	3.7029e-06	-0.098
ENSMUSG00000020594	Pum2	12	+	8751420	8751549	8753962	8754100	8751142	8751272	8754916	8755042	4.02254e-08	2.85387e-06	-0.114	0.606535	1	-0.018	0.671066	1	0.019	0.000114381	0.00124608	-0.077	1.53583e-07	7.3308e-06	-0.095
ENSMUSG00000053641	Dennd4a	9	+	64686619	64686951	64690246	64690496	64683760	64683888	64696932	64697002	1.36548e-07	8.23089e-06	0.099	1	1	0.007	0.193679	1	-0.034	0.00366755	0.0208581	0.058	0.00162182	0.0147342	0.065
ENSMUSG00000026288	Inpp5d	1	+	89604670	89604784	89606192	89606275	89602508	89602598	89607639	89607727	0.00262615	0.0187478	-0.078	0.590104	1	0.024	1	1	0.009	0.000347881	0.00311369	-0.093	0.00710773	0.0434706	-0.069
ENSMUSG00000033943	Mga	2	+	119786075	119786187	119786461	119786695	119783892	119784099	119787529	119787706	0.0204571	0.0875625	-0.084	0.761515	1	0.018	0.353689	1	-0.037	0.00165963	0.0109836	-0.139	0.000774467	0.00869519	-0.121
ENSMUSG00000017485	Top2b	14	+	17249465	17249549	17250850	17251045	17249070	17249226	17252854	17252999	1.57774e-12	2.94156e-10	-0.163	1	1	0.006	0.668803	1	0.02	1.11022e-16	3.22242e-14	-0.15	9.00804e-11	9.74236e-09	-0.144
ENSMUSG00000071072	Ptges3	10	+	127507189	127507288	127509123	127509213	127506271	127506341	127511277	127511340	1.29382e-05	0.000305425	-0.158	1	1	-0.004	0.417006	1	0.035	2.91053e-06	5.66441e-05	-0.119	0.00013808	0.00220356	-0.123
ENSMUSG00000020143	Dock2	11	-	34534430	34534566	34540819	34540968	34532352	34532507	34544991	34545088	3.0662e-05	0.000602358	0.087	0.970544	1	-0.011	1	1	-0.002	1.59005e-07	4.80385e-06	0.096	5.05028e-05	0.00104162	0.085
ENSMUSG00000015340	Cybb	X	-	9021673	9021836	9023818	9024072	9019658	9019805	9026766	9026859	0.00108812	0.0095757	-0.064	0.77595	1	0.015	0.981523	1	0.01	8.81024e-05	0.00100001	-0.069	0.00784593	0.0465849	-0.054
ENSMUSG00000015340	Cybb	X	-	9023818	9024072	9026766	9026859	9021673	9021836	9027807	9027937	0.00216458	0.0161378	-0.058	0.29343	1	0.026	0.716809	1	0.016	0.000135325	0.00141907	-0.068	0.0374403	0.145802	-0.042
ENSMUSG00000005800	Mmp8	9	+	7565513	7565647	7566180	7566334	7564878	7564996	7567189	7567293	0.00895783	0.0472836	0.052	0.399502	1	-0.023	1	1	0.001	2.87903e-05	0.000399963	0.076	0.0068061	0.0425705	0.053
ENSMUSG00000028668	Tceb3	4	-	135566143	135567323	135568784	135568891	135565664	135565779	135570314	135570371	0.0197893	0.0854989	-0.05	0.539904	1	0.02	0.790143	1	-0.014	0.000268417	0.00249306	-0.084	0.00173216	0.0154808	-0.064
ENSMUSG00000055239	Kcmf1	6	-	72808767	72808907	72811751	72811919	72800376	72800478	72849607	72849973	0.00133016	0.0111781	0.065	0.274984	0.99898	-0.043	1	1	-0.005	0.000644829	0.00526686	0.103	0.0037129	0.0273474	0.061
ENSMUSG00000021149	Gtpbp4	13	-	8991177	8991281	8991890	8992061	8990960	8991097	8995194	8995263	0.000745121	0.00717988	-0.112	0.268619	0.991649	0.044	0.431189	1	0.039	0.0193985	0.0746101	-0.117	0.139295	0.360975	-0.073
ENSMUSG00000036067	Slc2a6	2	-	26880742	26880842	26881420	26881627	26880104	26880313	26882660	26882823	1.09251e-07	6.73742e-06	-0.117	1	1	0.01	0.874713	1	0.014	2.58746e-05	0.000366236	-0.113	5.08373e-05	0.00104162	-0.103
ENSMUSG00000026177	Slc11a1	1	+	74422291	74422425	74423366	74423489	74421776	74421895	74423730	74423850	3.16354e-10	3.72973e-08	-0.202	0.446189	1	0.033	0.0418365	0.719751	0.072	1.26296e-07	4.026e-06	-0.163	0.000330863	0.00447294	-0.13
ENSMUSG00000026177	Slc11a1	1	+	74423730	74423850	74426356	74426841	74423366	74423489	74427182	74427250	3.27701e-05	0.000633056	0.087	1	1	0.004	0.497535	1	0.026	3.51298e-07	9.51665e-06	0.109	3.41e-08	1.94234e-06	0.113
ENSMUSG00000026177	Slc11a1	1	+	74423730	74423850	74426356	74426463	74423366	74423489	74426770	74426841	4.213e-06	0.000131423	0.138	1	1	-0.002	0.432764	1	-0.032	0.00010261	0.00114078	0.109	1.58326e-05	0.000408682	0.106
ENSMUSG00000018209	Stk4	2	+	163926145	163926332	163943704	163943862	163925432	163925561	163977408	163981260	0.000718948	0.00699491	0.067	1	1	-0.007	1	1	-0.002	0.000220495	0.00211317	0.072	0.00119814	0.0117666	0.065
ENSMUSG00000018209	Stk4	2	+	163909365	163909494	163912230	163912345	163905248	163905329	163914576	163914741	5.67096e-11	8.2662e-09	0.158	1	1	0.006	0.254092	1	-0.027	5.30365e-12	6.15753e-10	0.125	1.45249e-07	6.97194e-06	0.131
ENSMUSG00000051506	Wdfy4	14	-	33786721	33786872	33787340	33787553	33784763	33784948	33788340	33788432	0.0141181	0.0659969	0.071	0.521537	1	-0.029	0.529648	1	-0.023	0.00536631	0.0277783	0.076	0.122434	0.330826	0.047
ENSMUSG00000051506	Wdfy4	14	-	33784763	33784948	33786721	33786872	33784008	33784167	33787340	33787553	0.00154393	0.0125789	-0.08	0.428467	1	0.037	1	1	0.006	0.00567933	0.0290472	-0.111	0.00444169	0.031112	-0.074
ENSMUSG00000021000	Ctage5	12	+	60250450	60250555	60255342	60255465	60248838	60248910	60259239	60259354	1.77037e-08	1.41931e-06	-0.111	0.227087	0.93186	0.032	1	1	0.003	8.88178e-16	2.12301e-13	-0.141	6.03245e-08	3.26211e-06	-0.109
ENSMUSG00000054302	Eapp	12	-	55786846	55786958	55792986	55793082	55779496	55779610	55793761	55793943	0.00570161	0.0336845	-0.116	0.797284	1	0.021	0.204951	1	0.037	1.74555e-05	0.000260295	-0.1	0.0661957	0.215786	-0.079
ENSMUSG00000056724	Nbeal2	9	-	110531619	110531744	110532073	110532169	110531381	110531522	110532273	110532590	0.000257422	0.00321959	-0.083	0.733685	1	0.019	0.737089	1	0.017	0.0020419	0.0129912	-0.085	0.00427618	0.0303958	-0.066
ENSMUSG00000030187	Klra2	6	-	131178223	131178327	131180095	131180238	131170126	131170282	131192810	131193032	4.76254e-09	4.33878e-07	0.121	0.256896	0.978917	0.034	0.170382	1	0.034	1.03483e-08	4.62092e-07	0.12	2.28706e-14	4.34236e-12	0.154
ENSMUSG00000030374	Strn4	7	+	17409487	17409566	17411812	17412010	17408354	17408428	17414023	17414165	0.00812172	0.0439055	-0.091	0.516629	1	0.028	0.970912	1	0.012	3.38688e-05	0.000449758	-0.107	0.0250541	0.110091	-0.079
ENSMUSG00000028580	Pum1	4	+	130275087	130275266	130283912	130284079	130274068	130274177	130286192	130286463	0.000131476	0.00187887	-0.122	0.822077	1	-0.018	0.866728	1	-0.014	0.000794766	0.00614563	-0.118	8.15239e-06	0.000229289	-0.136
ENSMUSG00000000290	Itgb2	10	+	77020696	77020884	77022894	77023117	77020134	77020275	77023757	77023960	0.000995414	0.0089272	-0.063	0.963158	1	0.011	1	1	0.005	0.00022489	0.00214769	-0.069	0.0026322	0.0213944	-0.058
ENSMUSG00000025509	Pnpla2	7	+	148644328	148644389	148644490	148644658	148643903	148644113	148644743	148644876	0.012968	0.0618619	-0.073	0.692363	1	0.018	0.40702	1	-0.027	1.21354e-07	3.92925e-06	-0.118	6.71597e-05	0.00128135	-0.1
ENSMUSG00000020520	Galnt10	11	+	57534796	57534899	57539024	57539163	57458943	57459219	57550479	57550646	0.0039297	0.0253863	-0.086	0.438879	1	-0.028	0.739173	1	-0.016	0.00856287	0.0395625	-0.074	0.000210141	0.00312795	-0.102
ENSMUSG00000037572	Wdhd1	14	-	47871592	47871707	47875778	47875935	47870434	47870566	47878195	47878333	4.12557e-05	0.000765618	0.127	0.391817	1	-0.041	0.314961	1	-0.037	0.000366989	0.00324316	0.131	0.00204062	0.0176111	0.09
ENSMUSG00000036817	Sun1	5	+	139705706	139705898	139709424	139709523	139702659	139702839	139709854	139709948	2.27079e-05	0.000478048	-0.122	1	1	0.006	1	1	-0.004	2.97979e-05	0.000408377	-0.133	2.4184e-05	0.000578789	-0.126
ENSMUSG00000044465	Fam160a2	7	-	112533501	112533665	112533856	112533936	112532294	112533086	112536697	112536865	0.0124037	0.0597958	-0.058	0.409198	1	0.033	1	1	-0.001	0.00196781	0.0126222	-0.093	0.0128611	0.0672493	-0.06
ENSMUSG00000030279	5730419I09Rik	6	-	143015575	143015661	143021062	143021214	143010272	143010381	143026782	143026981	1.32112e-06	5.14145e-05	-0.133	0.287672	1	-0.043	1	1	-0.006	0.00777643	0.0369369	-0.096	3.21422e-05	0.000727036	-0.139
ENSMUSG00000027642	Rpn2	2	+	157120989	157121124	157123117	157123294	157119888	157119964	157125276	157125395	0.00074602	0.00717988	0.08	0.952385	1	-0.01	0.993517	1	-0.009	0.000221083	0.0021163	0.081	0.00595778	0.0387647	0.071
ENSMUSG00000032596	Uba7	9	+	107879040	107879131	107879234	107879370	107878636	107878743	107879461	107879559	5.72416e-05	0.000993303	0.132	0.939341	1	-0.007	0.869917	1	-0.014	0.00245494	0.0151376	0.125	0.000420981	0.00537647	0.118
ENSMUSG00000036333	Kidins220	12	+	25698161	25698306	25701754	25701917	25696364	25696453	25721318	25721497	4.26125e-08	2.97065e-06	0.167	0.902093	1	0.021	0.808619	1	-0.019	5.20713e-05	0.000641187	0.127	4.79931e-09	3.53494e-07	0.148
ENSMUSG00000036333	Kidins220	12	+	25725320	25725434	25735959	25736091	25723188	25723415	25737661	25737760	0.0243834	0.0994545	0.086	0.993467	1	-0.011	0.188543	1	0.046	8.47744e-07	1.98548e-05	0.143	0.000529507	0.00642629	0.132
ENSMUSG00000067851	Arfgef1	1	-	10137483	10137616	10141881	10141954	10134798	10134938	10143466	10143605	0.000144207	0.00201062	0.109	1	1	-0.009	1	1	0.001	2.38429e-08	9.73726e-07	0.12	0.000112806	0.00189354	0.11
ENSMUSG00000027763	Mbnl1	3	+	60419541	60419695	60429045	60429120	60417184	60417442	60430301	60433670	1.76925e-06	6.44731e-05	0.147	0.50429	1	-0.034	0.982817	1	-0.01	2.30501e-11	2.3416e-09	0.172	1.19481e-05	0.00031802	0.137
ENSMUSG00000027763	Mbnl1	3	+	60419541	60419695	60426067	60426162	60417184	60417442	60429045	60429120	1.28417e-08	1.0837e-06	0.12	1	1	-0.007	0.326589	1	-0.028	1.19763e-06	2.6813e-05	0.099	1.68065e-05	0.000426098	0.092
ENSMUSG00000062729	Ppox	1	-	173209999	173210132	173210270	173210386	173209560	173209705	173210518	173210653	4.644e-05	0.000839191	0.166	0.683838	1	0.023	0.529722	1	0.034	1.20527e-07	3.91808e-06	0.177	2.35722e-08	1.42838e-06	0.2
ENSMUSG00000026020	Nop58	1	+	59761467	59761594	59762436	59762600	59760906	59761052	59763476	59763611	0.0116805	0.0573089	0.105	0.531475	1	-0.041	0.0896633	0.979302	-0.053	0.0123544	0.0527954	0.093	0.281872	0.575727	0.052
ENSMUSG00000025473	Adam8	7	-	147173458	147173636	147173717	147173866	147173077	147173167	147174112	147174194	0.00482187	0.0298509	-0.06	1	1	0.007	1	1	0.002	0.0203453	0.0773368	-0.065	0.00606652	0.0392372	-0.058
ENSMUSG00000025473	Adam8	7	-	147173717	147173866	147174112	147174194	147173077	147173636	147174361	147174528	0.00190787	0.0148324	-0.062	0.930231	1	-0.011	0.471788	1	-0.022	0.00019224	0.00189374	-0.073	1.05638e-05	0.000286531	-0.084
ENSMUSG00000030786	Itgam	7	+	135258632	135258708	135259281	135259389	135258249	135258333	135259531	135259615	0.00139905	0.0116593	-0.072	1	1	-0.004	1	1	0.004	0.00265135	0.0160802	-0.064	0.00261187	0.0212734	-0.068
ENSMUSG00000030786	Itgam	7	+	135212106	135212210	135219545	135219676	135208144	135208250	135223759	135223905	0.00200477	0.0153215	0.058	0.562341	1	-0.019	0.615321	1	-0.017	0.00161214	0.0107304	0.06	0.0525687	0.186059	0.04
ENSMUSG00000031446	Cul4a	8	+	13142492	13142598	13142961	13143134	13140202	13140316	13144276	13144429	0.011326	0.056119	0.109	1	1	0.002	1	1	-0.002	2.34889e-06	4.74862e-05	0.105	0.0113906	0.0613242	0.107
ENSMUSG00000041685	Fcho2	13	-	99554730	99554835	99559317	99559470	99547343	99547442	99559686	99559828	0.0190449	0.083206	0.082	0.291815	1	0.033	0.918952	1	0.011	0.0181463	0.0711064	0.06	0.000814769	0.00901734	0.092
ENSMUSG00000035513	Ntng2	2	-	29062937	29063110	29083097	29083741	29060417	29060444	29103347	29103560	8.44419e-05	0.00131706	-0.079	0.728104	1	0.012	0.130433	1	0.044	0.0148986	0.0611828	-0.047	0.104811	0.296623	-0.035
ENSMUSG00000032405	Pias1	9	-	62750565	62750639	62760556	62760662	62743637	62743798	62767157	62767292	0.00200381	0.0153215	-0.097	0.291772	1	0.045	0.192391	1	0.046	0.012498	0.0532346	-0.096	0.0653006	0.214011	-0.051
ENSMUSG00000074604	Mgst2	3	+	51468432	51468532	51485718	51485800	51465148	51465228	51486375	51486592	0	0	0.203	0.507458	1	-0.021	0.40656	1	0.024	0	0	0.248	0	0	0.227
ENSMUSG00000074604	Mgst2	3	+	51468432	51468532	51481486	51481557	51465100	51465228	51485718	51485800	0.00916155	0.0479114	0.051	1	1	-0.005	0.951564	1	-0.01	0.0134405	0.0563336	0.046	0.0549563	0.191808	0.041
ENSMUSG00000039997	Ifi203	1	-	175858405	175859647	175863913	175864057	175856936	175857353	175865140	175865308	0.00132207	0.0111569	-0.164	0.387757	1	-0.073	0.0743885	0.916507	-0.086	0.0178256	0.0702224	-0.177	2.66163e-07	1.18442e-05	-0.25
ENSMUSG00000052085	Dock8	19	+	25246946	25247099	25248663	25248822	25245990	25246125	25249849	25249950	0.00337096	0.0225772	0.089	0.526914	1	-0.027	0.298571	1	-0.032	0.000135873	0.00142146	0.084	0.0629792	0.208483	0.057
ENSMUSG00000020993	Trappc6b	12	-	60145239	60145333	60149109	60149193	60144079	60144663	60151254	60151372	0.000519684	0.00548198	-0.128	0.469743	1	0.03	0.333763	1	-0.046	2.03421e-07	5.96824e-06	-0.203	2.3108e-06	7.62295e-05	-0.173
ENSMUSG00000007891	Ctsd	7	-	149563237	149563360	149566670	149566897	149562930	149563075	149568496	149568615	0.00467747	0.0290918	-0.055	0.735403	1	0.015	0.730372	1	0.015	0.00500218	0.0262445	-0.055	0.0648667	0.213173	-0.04
ENSMUSG00000028859	Csf3r	4	+	125709355	125709543	125712542	125712622	125709041	125709165	125713009	125713223	0.00973845	0.0501433	-0.06	0.62971	1	0.02	0.866014	1	0.013	0.000782064	0.00607632	-0.066	0.055009	0.191836	-0.047
ENSMUSG00000028859	Csf3r	4	+	125717005	125717140	125719903	125719994	125716749	125716896	125720147	125720229	1.41439e-06	5.36206e-05	0.105	0.593965	1	-0.021	0.492573	1	-0.021	6.78294e-09	3.1681e-07	0.105	0.000182739	0.00278808	0.084
ENSMUSG00000028859	Csf3r	4	+	125711665	125711819	125712542	125712622	125709355	125709543	125713009	125713223	0.0218028	0.0916452	0.014	1	1	-0.01	1	1	-0.006	0.000959756	0.00713627	0.019	1	1	0.009
ENSMUSG00000019977	Hbs1l	10	+	21018983	21019049	21024335	21024449	21015784	21015982	21027390	21027585	4.86819e-05	0.000869227	0.121	1	1	-0.009	0.714321	1	-0.019	0.00015253	0.00155926	0.111	0.000515978	0.00629789	0.102
ENSMUSG00000061136	Prpf40a	2	-	53016926	53016951	53018296	53018350	53015656	53016019	53018591	53018712	0.000206178	0.00266602	-0.115	0.880709	1	0.01	0.441672	1	0.027	0.00234249	0.0145435	-0.098	0.0119981	0.0637484	-0.088
ENSMUSG00000014668	Chfr	5	+	110565069	110565213	110569372	110569472	110564867	110564953	110572569	110572679	0.00130385	0.0110496	0.074	0.317761	1	-0.042	1	1	-0.005	0.000769519	0.0060018	0.111	0.0145906	0.0737647	0.069
ENSMUSG00000015950	Ncf1	5	-	134699265	134699383	134701105	134701213	134698551	134698659	134701544	134701667	3.67391e-05	0.000699614	0.068	1	1	0	0.415829	1	-0.022	0.00793748	0.0374393	0.046	0.00874987	0.0506154	0.046
ENSMUSG00000033444	Specc1l	10	+	74693426	74693616	74703809	74703963	74674817	74674964	74707823	74709457	0.00679756	0.0381669	0.123	0.226353	0.931286	0.059	0.590684	1	0.033	0.0154803	0.0628481	0.098	0.000954612	0.0101046	0.157
ENSMUSG00000024236	Svil	18	+	5073878	5074002	5082780	5082928	5064468	5064688	5086532	5086622	0.00017425	0.00232827	-0.083	0.971441	1	0.01	1	1	0.008	8.16778e-05	0.000936596	-0.085	0.0024495	0.020143	-0.075
ENSMUSG00000031328	Flna	X	-	71474098	71474260	71474357	71474531	71473659	71473863	71474719	71474848	0.00705004	0.0393595	-0.06	0.548462	1	0.024	1	1	0.009	0.0044904	0.0241999	-0.074	0.0288694	0.121747	-0.05
ENSMUSG00000013974	1810033B17Rik	8	+	3666051	3666141	3667005	3667137	3665761	3665836	3667259	3667310	3.49581e-07	1.75162e-05	-0.092	0.270801	0.99476	0.054	0.476584	1	0.019	0.000461875	0.00395955	-0.126	0.000345392	0.0046038	-0.072
ENSMUSG00000046519	Golph3l	3	+	95395638	95395827	95411827	95411959	95392890	95393056	95413593	95413708	0.000201749	0.00263854	-0.141	0.780181	1	-0.018	0.770186	1	0.017	0.00035011	0.00312676	-0.106	0.0011724	0.0116072	-0.124
ENSMUSG00000055447	Cd47	16	+	49895481	49895574	49896468	49896561	49894289	49894397	49898152	49898245	0.00181426	0.0142318	0.086	0.467914	1	-0.03	0.666478	1	-0.018	3.61359e-08	1.40515e-06	0.098	0.0141687	0.0722643	0.068
ENSMUSG00000024737	Slc15a3	19	+	10922994	10923278	10927618	10927766	10917033	10918068	10928743	10928851	0.00363884	0.0239166	0.074	1	1	-0.005	0.435237	1	-0.025	0.0266308	0.0948831	0.054	0.0527187	0.186197	0.049
ENSMUSG00000034593	Myo5a	9	+	74968479	74968651	74970717	74970862	74963992	74964103	74977778	74977935	0.0107292	0.053626	0.072	1	1	0	0.997287	1	-0.011	0.00371281	0.0210859	0.061	0.0104793	0.0576494	0.061
ENSMUSG00000001741	Il16	7	-	90797224	90797326	90799390	90799559	90794811	90795070	90800388	90801472	0.021811	0.0916452	-0.048	1	1	-0.008	0.835103	1	-0.014	0.00734037	0.0353439	-0.054	0.00205269	0.0176274	-0.062
ENSMUSG00000037669	1110057K04Rik	12	+	8275169	8275404	8282613	8282696	8245248	8245421	8290705	8292564	7.37939e-05	0.00119275	0.13	0.493112	1	0.03	1	1	0.006	0.00640161	0.0318127	0.106	1.82014e-05	0.000454716	0.136
ENSMUSG00000020901	Pik3r5	11	+	68288904	68289005	68289806	68289875	68287296	68287412	68290945	68291084	0.000994902	0.0089272	0.084	0.418752	1	-0.029	0.912367	1	-0.012	1.0975e-05	0.000180554	0.101	0.00219569	0.0184464	0.072
ENSMUSG00000038774	Ascc3	10	+	50327725	50327876	50337517	50338077	50324556	50324688	50357713	50357834	0.00893985	0.0472451	-0.125	0.468247	1	0.037	0.257661	1	-0.059	8.12081e-08	2.80842e-06	-0.222	1.19591e-06	4.33194e-05	-0.185
ENSMUSG00000068823	Csde1	3	+	102842614	102842813	102843855	102843965	102832711	102833135	102845067	102845165	8.18726e-05	0.00128198	-0.121	0.608348	1	0.027	0.358681	1	0.025	7.01529e-05	0.000826279	-0.123	0.00170632	0.0153623	-0.096
ENSMUSG00000068823	Csde1	3	+	102854220	102854396	102854962	102855075	102853543	102853651	102856734	102856854	2.18415e-07	1.19934e-05	-0.141	0.552642	1	0.027	0.210747	1	0.032	5.28434e-07	1.33509e-05	-0.136	9.76927e-05	0.00169308	-0.109
ENSMUSG00000030729	Pgm2l1	7	+	107410109	107410299	107410575	107410673	107408393	107408587	107411420	107411598	0.00778724	0.0422969	-0.129	1	1	-0.011	1	1	0.006	0.0227305	0.0839302	-0.112	0.0341461	0.136862	-0.123
ENSMUSG00000066568	Lsm14a	7	-	35150633	35150756	35156073	35156203	35142784	35142961	35160247	35160411	0.019458	0.084413	-0.064	0.519673	1	0.028	1	1	0	0.00158994	0.0106262	-0.092	0.0215628	0.0988374	-0.064
ENSMUSG00000066568	Lsm14a	7	-	35150633	35150756	35156073	35156203	35142469	35142515	35160247	35160411	0.000296751	0.00359917	0.069	1	1	0.003	1	1	0.003	0.000344464	0.00309332	0.069	0.000130477	0.00211938	0.072
ENSMUSG00000066568	Lsm14a	7	-	35142784	35142961	35150633	35150756	35142452	35142515	35156073	35156203	7.47403e-05	0.00120562	-0.077	1	1	-0.001	0.88237	1	0.012	0.00374494	0.021224	-0.064	0.00147932	0.0136347	-0.065
ENSMUSG00000037400	Atp11b	3	+	35711134	35711238	35712965	35713147	35710984	35711058	35718830	35719034	4.07617e-06	0.000129165	-0.072	1	1	-0.005	0.583269	1	-0.016	2.7657e-09	1.48853e-07	-0.083	9.7125e-11	1.03729e-08	-0.087
ENSMUSG00000041408	Wapal	14	+	35551041	35551206	35552416	35552624	35550456	35550572	35554242	35554331	0.0193523	0.0841819	0.061	1	1	0.007	0.43797	1	0.025	0.00861987	0.039713	0.08	0.00101547	0.0105807	0.087
ENSMUSG00000021140	Pcnx	12	+	83060980	83061091	83063624	83063716	83059669	83059841	83065024	83065134	0.011914	0.0580638	-0.12	0.470301	1	0.039	0.523906	1	0.039	0.00668276	0.032836	-0.12	0.140047	0.362388	-0.08
ENSMUSG00000037400	Atp11b	3	+	35676946	35677063	35681433	35681523	35653055	35653332	35683428	35683509	0.000241706	0.00304679	0.064	1	1	0.013	1	1	-0.001	0.000697579	0.00556899	0.051	8.11638e-05	0.0014786	0.063
ENSMUSG00000068329	Htra2	6	-	83003031	83003064	83003322	83003517	83002691	83002797	83003606	83003811	9.33201e-06	0.000239025	0.144	0.44822	1	-0.044	0.15303	1	-0.057	0.00532096	0.0276111	0.13	0.0251415	0.110272	0.087
ENSMUSG00000029322	Plac8	5	-	100985498	100985614	100988770	100988895	100982743	100983007	100991643	100991781	6.85495e-06	0.000187564	0.109	0.284475	1	-0.034	0.324976	1	-0.026	2.07081e-10	1.58769e-08	0.117	0.000697126	0.00802728	0.083
ENSMUSG00000023953	Polh	17	-	46318414	46318480	46319633	46319757	46312099	46312269	46321638	46321758	0.0032508	0.0219559	-0.106	1	1	-0.001	1	1	0.002	0.0155026	0.0628691	-0.104	0.000529485	0.00642629	-0.105
ENSMUSG00000031889	D230025D16Rik	8	+	107763877	107763972	107764740	107764838	107763570	107763650	107764926	107765039	0.0140537	0.0657725	-0.09	0.874516	1	-0.02	1	1	-0.006	0.016982	0.067839	-0.077	0.0084663	0.0492082	-0.097
ENSMUSG00000024516	Sec11c	18	+	65969098	65969208	65972318	65972468	65960202	65960365	65974491	65974611	0.00687584	0.038548	0.052	0.418616	1	-0.023	1	1	0.007	3.10911e-06	5.98122e-05	0.082	0.00149546	0.013739	0.059
ENSMUSG00000028649	Macf1	4	-	123074336	123074663	123074990	123075150	123073155	123073240	123076585	123076752	0.00282093	0.0198729	0.063	0.528001	1	-0.022	1	1	0	7.36987e-05	0.000854422	0.085	0.00357678	0.026597	0.063
ENSMUSG00000053101	Gpr141	13	-	19871323	19871430	19896858	19896926	19846878	19847072	19915998	19916126	1.13735e-05	0.000275473	0.097	0.9123	1	-0.012	0.181138	1	-0.038	6.98032e-05	0.000823354	0.071	0.00913111	0.0522137	0.059
ENSMUSG00000054733	Msra	14	-	64852665	64852770	64903900	64904020	64829264	64829371	64932523	64932592	0.000141384	0.00198522	0.077	1	1	0.001	1	1	0.005	0.000240078	0.00227402	0.081	4.84725e-05	0.00101299	0.082
ENSMUSG00000054733	Msra	14	-	64829264	64829371	64852665	64852770	64741465	64742190	64903900	64904020	2.10831e-13	4.44348e-11	0.148	1	1	0.002	0.433515	1	-0.024	4.01286e-09	2.0511e-07	0.122	1.8618e-09	1.48666e-07	0.124
ENSMUSG00000025232	Hexa	9	+	59405840	59405942	59407130	59407263	59405094	59405205	59408703	59408884	2.44514e-05	0.000503925	-0.107	0.67652	1	0.022	1	1	0.004	3.74034e-13	5.52686e-11	-0.125	5.30065e-05	0.00107977	-0.103
ENSMUSG00000042508	Dmtf1	5	-	9121781	9121937	9124441	9124527	9121084	9121462	9127956	9128108	0.00260697	0.0186441	0.179	0.917249	1	-0.007	0.0293024	0.598737	-0.063	0.00199129	0.0127427	0.122	0.0949928	0.277812	0.116
ENSMUSG00000019731	Slc35e1	8	-	75008559	75008805	75012019	75012145	75001894	75007892	75013350	75013488	0.000169361	0.00227051	0.078	0.544599	1	-0.022	0.171423	1	-0.033	0.00489492	0.0258823	0.067	0.0634638	0.209762	0.045
ENSMUSG00000019731	Slc35e1	8	-	75012019	75012145	75013350	75013488	75008559	75008805	75015740	75015811	2.24802e-07	1.21773e-05	-0.125	1	1	0.003	0.153523	1	0.037	3.20741e-06	6.13333e-05	-0.09	0.000242907	0.00348806	-0.088
ENSMUSG00000018501	Ncor1	11	-	62140607	62140751	62142942	62143154	62138988	62139131	62143477	62143641	0.000760283	0.00727349	-0.103	1	1	0.004	0.82298	1	0.014	0.000193544	0.00190428	-0.093	0.0042721	0.0303958	-0.089
ENSMUSG00000005686	Ampd3	7	+	117949477	117949598	117951293	117951467	117948338	117948502	117953309	117953420	0.000319516	0.00382323	0.123	1	1	-0.006	0.453246	1	-0.032	0.000123082	0.00132031	0.097	0.00425454	0.0303683	0.091
ENSMUSG00000043241	Upf2	2	+	5948258	5948534	5950407	5950591	5947160	5947364	5955157	5955297	0.0231907	0.0960329	0.091	0.658506	1	-0.025	0.548949	1	-0.024	0.00397209	0.0221407	0.092	0.0976461	0.282714	0.067
ENSMUSG00000026928	Card9	2	-	26209876	26209925	26210349	26210391	26208460	26208534	26210852	26211044	4.69164e-08	3.21478e-06	0.123	1	1	-0.001	0.0346179	0.646885	-0.055	0.00157662	0.0105458	0.069	0.00132421	0.0125992	0.068
ENSMUSG00000026767	Fam188a	2	-	12322651	12322703	12325624	12325795	12321649	12321764	12327486	12327547	0.000975899	0.0087809	0.27	0.420388	1	0.081	0.5174	1	-0.036	0.00955863	0.0430854	0.153	0.00358541	0.0266183	0.234
ENSMUSG00000021952	Xpo4	14	-	58262171	58262342	58267255	58267361	58261918	58262060	58283724	58283793	2.30692e-10	2.88978e-08	-0.165	0.585081	1	0.038	7.25022e-05	0.0114674	0.077	0.0022638	0.0141414	-0.125	0.00654657	0.0415081	-0.087
ENSMUSG00000015932	Dstn	2	+	143764120	143764428	143765687	143765764	143741055	143741383	143767862	143769060	9.57802e-07	4.04142e-05	-0.089	0.564268	1	-0.02	0.667172	1	-0.017	3.16139e-06	6.05957e-05	-0.086	2.7695e-09	2.11273e-07	-0.106
ENSMUSG00000021972	Hmbox1	14	-	65480352	65480463	65506411	65506497	65470721	65470875	65515486	65515963	0.0092442	0.0482178	-0.117	0.444099	1	0.038	0.480148	1	0.03	5.04254e-07	1.28466e-05	-0.124	0.0277383	0.118498	-0.087
ENSMUSG00000023845	Lnpep	17	-	17708589	17708710	17710910	17711042	17707837	17707992	17712212	17712351	0.000506275	0.00537591	-0.072	0.57036	1	0.021	0.990943	1	0.01	0.00202406	0.0129016	-0.083	0.00400866	0.0289518	-0.062
ENSMUSG00000025220	Mgea5	19	-	45841883	45842497	45844540	45844699	45839939	45840114	45846171	45846456	6.15259e-05	0.00104729	-0.124	0.958983	1	0.01	0.489893	1	0.024	0.00578354	0.0294504	-0.111	0.00219044	0.0184276	-0.101
ENSMUSG00000033400	Agl	3	-	116449297	116449431	116453315	116453413	116445968	116447853	116454902	116455114	9.43055e-08	6.04837e-06	0.135	0.741728	1	0.022	0.861889	1	-0.017	0.00269242	0.0162807	0.096	2.68756e-05	0.000630839	0.118
ENSMUSG00000033400	Agl	3	-	116449534	116449622	116453315	116453413	116449297	116449431	116454902	116455114	0.00037369	0.00428594	0.106	0.891148	1	-0.011	0.463188	1	-0.027	0.00199599	0.0127627	0.09	0.00881579	0.0509277	0.079
ENSMUSG00000036908	Unc93b1	19	+	3944022	3944296	3947006	3947125	3943528	3943711	3948627	3949339	0.0135681	0.0640986	0.049	1	1	0.001	0.642246	1	0.018	0.000260851	0.00244232	0.065	0.000324557	0.00440861	0.066
ENSMUSG00000059923	Grb2	11	-	115508023	115508192	115511084	115511207	115505358	115507268	115516671	115516769	3.54718e-06	0.0001156	-0.078	1	1	-0.007	0.22072	1	0.028	0.0249838	0.0902415	-0.043	0.00621311	0.0397937	-0.05
ENSMUSG00000058440	Nrf1	6	+	30066095	30066293	30067055	30067157	30065012	30065171	30068948	30069106	0.00309178	0.0211672	-0.127	0.911987	1	0.017	0.278305	1	0.04	0.0243683	0.0884903	-0.104	0.0258309	0.112144	-0.087
ENSMUSG00000074785	Plxnc1	10	-	94329544	94329632	94333608	94333753	94327564	94327667	94345151	94345266	0.00129751	0.0110192	0.086	0.379611	1	0.032	1	1	-0.003	0.025316	0.0911578	0.051	0.00220797	0.0185314	0.083
ENSMUSG00000040774	Cept1	3	-	106315720	106315805	106322926	106323011	106308638	106308770	106334054	106334196	5.00456e-07	2.36009e-05	0.043	1	1	0.003	0.369412	1	-0.017	0.0149244	0.0611959	0.024	0.00890943	0.0513645	0.026
ENSMUSG00000042599	Jhdm1d	6	-	39118939	39119102	39120122	39120309	39116665	39116753	39120767	39120909	0.000621521	0.00637994	-0.096	0.420548	1	0.04	0.181723	1	0.032	0.00279339	0.0167295	-0.104	0.0330495	0.134312	-0.064
ENSMUSG00000042599	Jhdm1d	6	-	39116665	39116753	39120122	39120309	39115095	39115202	39120767	39120909	0.00565171	0.0335694	-0.06	0.505123	1	0.026	0.690988	1	0.017	0.0101571	0.0453306	-0.069	0.0686325	0.220948	-0.043
ENSMUSG00000026319	2310035C23Rik	1	+	107637011	107637094	107637873	107637937	107632499	107632599	107639787	107639926	0.0158202	0.0724332	0.058	1	1	-0.001	1	1	-0.005	0.0159457	0.064377	0.054	0.0375792	0.146143	0.053
ENSMUSG00000056091	St3gal5	6	+	72097062	72097249	72099012	72099171	72092133	72092477	72103424	72104564	0.00952166	0.0492167	0.097	0.299635	1	-0.055	0.138947	1	-0.038	0.00180029	0.0117329	0.113	0.135856	0.354537	0.059
ENSMUSG00000037787	2810002N01Rik	12	+	112962550	112962614	112968232	112968323	112960822	112961020	112971877	112972431	0.000200833	0.00263085	-0.197	0.819837	1	0.029	1	1	0.005	2.96165e-05	0.000407322	-0.221	0.00060068	0.00708869	-0.192
ENSMUSG00000033502	Cdc14a	3	-	116001354	116001467	116011057	116011217	116000048	116000096	116024999	116025138	0.00895894	0.0472836	-0.164	1	1	0.01	1	1	0.012	0.0204277	0.0775413	-0.163	0.0125892	0.0661923	-0.152
ENSMUSG00000028228	Cpne3	4	-	19467887	19467977	19470400	19470484	19463673	19463772	19477734	19477806	3.86871e-08	2.76924e-06	0.168	0.910956	1	0.012	0.476405	1	-0.027	7.35396e-06	0.000126891	0.129	9.79816e-07	3.6557e-05	0.141
ENSMUSG00000038623	Tm6sf1	7	+	89013526	89013630	89016254	89016376	89010132	89010230	89018617	89018722	2.88138e-11	4.52942e-09	0.143	0.307208	1	-0.029	0.141384	1	-0.036	2.54974e-12	3.23777e-10	0.136	1.56614e-06	5.43949e-05	0.107
ENSMUSG00000038623	Tm6sf1	7	+	89018617	89018722	89020609	89020702	89016254	89016376	89020860	89020980	4.27384e-06	0.000132804	-0.09	0.730368	1	0.014	0.367028	1	0.025	0.000101952	0.00113638	-0.079	0.00185589	0.016364	-0.065
ENSMUSG00000054280	C330019G07Rik	5	-	33186692	33187213	33194530	33194647	33178264	33178337	33196741	33196905	0.000403806	0.00455319	-0.092	0.8207	1	0.019	0.517445	1	-0.02	1.34444e-07	4.2024e-06	-0.131	5.4416e-05	0.00109178	-0.112
ENSMUSG00000022914	Brwd1	16	-	96262858	96262990	96264607	96264701	96259497	96259592	96266070	96266254	0.00349503	0.0232772	0.114	0.646826	1	-0.025	0.546764	1	-0.034	0.0186635	0.0727126	0.105	0.0860842	0.259071	0.08
ENSMUSG00000040747	Cd53	3	-	106570244	106570340	106570843	106570918	106566129	106566210	106571715	106571904	1.02616e-06	4.19732e-05	0.083	0.580411	1	-0.017	0.681688	1	-0.016	4.51263e-07	1.17545e-05	0.084	0.000127347	0.00208638	0.067
ENSMUSG00000040747	Cd53	3	-	106570843	106570918	106571715	106571904	106570244	106570340	106573599	106573678	9.13698e-05	0.00140597	0.098	0.467705	1	-0.034	0.193838	1	-0.035	0.00658609	0.0324592	0.097	0.0152624	0.0762189	0.063
ENSMUSG00000025133	Ints4	7	+	104658100	104658306	104662036	104662179	104656225	104656400	104664735	104664851	0.00377532	0.0246071	0.088	0.407867	1	-0.031	0.885291	1	-0.01	0.00073168	0.00576022	0.108	0.013141	0.0684677	0.078
ENSMUSG00000018412	1700081L11Rik	11	-	104211800	104211966	104217997	104218190	104204804	104204987	104218794	104218910	3.53849e-05	0.00068029	-0.095	0.554967	1	-0.022	1	1	0	0.00204292	0.0129912	-0.073	1.40677e-05	0.000368694	-0.095
ENSMUSG00000018412	1700081L11Rik	11	-	104229993	104230092	104239998	104240140	104218794	104218910	104285235	104286607	0.00197107	0.0151943	0.094	0.950425	1	-0.016	1	1	-0.009	1.55845e-06	3.37746e-05	0.101	0.00598089	0.0388506	0.085
ENSMUSG00000040242	Fgfr1op2	6	+	146534203	146534340	146537261	146537379	146526442	146526730	146538415	146538558	1.11022e-16	4.23841e-14	0.229	0.499214	1	-0.03	1	1	0	0	0	0.26	1.12133e-14	2.33673e-12	0.229
ENSMUSG00000049313	Sorl1	9	-	41880327	41880429	41889870	41890051	41879154	41879324	41898027	41898095	0.0026491	0.0188613	-0.079	0.833888	1	0.016	1	1	0.007	0.000170901	0.0017275	-0.088	0.00660889	0.041796	-0.072
ENSMUSG00000074272	Ceacam1	7	-	26258816	26259071	26259538	26259823	26256816	26257092	26261362	26261722	3.82882e-06	0.000122293	0.092	1	1	0	0.462462	1	-0.022	0.00116702	0.0083416	0.07	0.000388308	0.00509301	0.07
ENSMUSG00000002885	Cd97	8	-	86249763	86249928	86251643	86251867	86249053	86249245	86251993	86252110	0.00019343	0.00255895	-0.078	0.397473	1	0.026	1	1	0.001	3.50842e-08	1.37081e-06	-0.103	0.000238916	0.00347159	-0.077
ENSMUSG00000039206	Daglb	5	+	144227820	144227972	144235480	144235739	144225360	144225644	144239281	144239404	0.00185535	0.0145115	0.064	0.237292	0.949064	-0.052	1	1	-0.005	0.00100183	0.00738824	0.111	0.00588224	0.0383355	0.059
ENSMUSG00000031303	Map3k15	X	+	156557441	156557655	156559577	156559690	156556472	156556578	156560293	156560394	0.00617595	0.0355794	0.104	0.402543	1	-0.046	0.306079	1	-0.039	0.00484385	0.0257126	0.11	0.140479	0.363158	0.064
ENSMUSG00000031153	Gripap1	X	+	7371385	7371412	7372117	7372225	7369401	7369463	7376415	7376554	0.0199396	0.0859438	0.135	0.978213	1	0.006	1	1	-0.003	0.015805	0.0639676	0.126	0.00427376	0.0303958	0.132
ENSMUSG00000031015	Swap70	7	+	117386897	117387038	117399248	117399422	117365216	117365423	117407393	117407621	6.26254e-06	0.000174307	0.145	0.272621	0.995724	-0.045	1	1	0	1.06642e-09	6.6159e-08	0.19	9.95703e-06	0.000271798	0.145
ENSMUSG00000021596	Mctp1	13	+	77164043	77164153	77167882	77167980	77160012	77160122	77169140	77170006	0.0001882	0.00249389	0.126	0.651926	1	-0.019	0.476323	1	-0.031	2.14756e-05	0.000309454	0.115	0.000410652	0.00530001	0.095
ENSMUSG00000092416	Zfp141	7	-	49745378	49745646	49756727	49756795	49744804	49744931	49760979	49761096	0.0169046	0.076009	0.127	0.808312	1	0.023	0.885113	1	0.019	0.00854487	0.0395243	0.123	0.00897242	0.0516905	0.146
ENSMUSG00000043207	Zmpste24	4	-	120755425	120755578	120755913	120756030	120753776	120753918	120759913	120760000	0.00239052	0.0174225	0.088	0.912662	1	0.012	1	1	-0.005	0.000917977	0.00687594	0.072	0.000683	0.00791799	0.083
ENSMUSG00000031295	Phka2	X	+	157026896	157026950	157028099	157028300	157024710	157024881	157028870	157029073	0.00786422	0.0426284	0.124	0.925375	1	-0.013	1	1	0	0.00865384	0.0398018	0.137	0.0111356	0.0602486	0.125
ENSMUSG00000026159	Agfg1	1	+	82872745	82872899	82876582	82876702	82871862	82872025	82878802	82879012	0.00780062	0.0423343	0.062	0.361927	1	-0.029	1	1	0	8.85391e-05	0.00100357	0.092	0.00686747	0.0426732	0.062
ENSMUSG00000015880	Ncapg	5	+	46084395	46084577	46084990	46085165	46082840	46083065	46086892	46087054	0.0104936	0.0528975	0.126	1	1	-0.006	1	1	0.002	2.26283e-05	0.000323768	0.134	0.00101445	0.0105807	0.128
ENSMUSG00000052337	Immt	6	+	71794632	71794706	71796279	71796469	71781373	71781509	71801765	71801874	9.273e-05	0.00142145	0.094	0.948954	1	-0.014	0.278918	1	-0.032	0.00662149	0.0325853	0.075	0.0111034	0.0601189	0.062
ENSMUSG00000070372	Capza1	3	-	104628324	104628387	104631444	104631516	104625696	104628042	104637015	104637094	0	0	-0.113	1	1	-0.008	0.781564	1	0.013	0	0	-0.092	0	0	-0.1
ENSMUSG00000015937	H2afy	13	-	56189612	56189703	56191118	56191218	56185556	56185646	56197484	56197595	0	0	-0.052	1	1	-0.008	1	1	-0.004	0	0	-0.048	0	0	-0.057
ENSMUSG00000064090	Vrk2	11	-	26383157	26383324	26386959	26387018	26376553	26376700	26389772	26389893	1.08519e-07	6.73742e-06	0.164	0.406256	1	-0.048	0.4614	1	-0.025	2.24274e-06	4.5681e-05	0.186	1.61094e-05	0.000412092	0.139
ENSMUSG00000015937	H2afy	13	-	56185556	56185646	56191118	56191218	56184480	56184655	56197484	56197595	0.000418956	0.00469758	-0.095	0.702748	1	0.02	1	1	0	2.14741e-05	0.000309454	-0.115	0.000481	0.00597334	-0.094
ENSMUSG00000021218	Gdi2	13	+	3550234	3550334	3553657	3553792	3548108	3548216	3555559	3555758	0.000858688	0.00796771	-0.061	0.671052	1	0.016	0.243338	1	0.028	0.0243381	0.0884903	-0.049	0.127211	0.340359	-0.034
ENSMUSG00000060131	Atp8b4	2	-	126204448	126204564	126209396	126209585	126201401	126201566	126214976	126215142	0.00439906	0.0277695	-0.059	1	1	-0.005	1	1	-0.004	0.0274643	0.0968341	-0.059	0.00224478	0.0187482	-0.063
ENSMUSG00000029254	Stap1	5	+	86515674	86515847	86519921	86520050	86513413	86513470	86523757	86523827	1.12204e-05	0.000273416	-0.126	1	1	0.012	0.76424	1	0.017	5.03728e-07	1.28466e-05	-0.122	0.000123243	0.0020328	-0.11
ENSMUSG00000058240	Cryzl1	16	-	91694426	91694545	91695505	91695604	91692843	91692949	91699421	91699533	0.000996613	0.0089272	0.072	0.441603	1	-0.023	1	1	-0.008	0.0014318	0.0097948	0.088	0.0310794	0.128343	0.065
ENSMUSG00000024066	Xdh	17	-	74256960	74257085	74258586	74258683	74256034	74256168	74259505	74259625	0.00455384	0.0284553	-0.057	0.251222	0.967868	0.03	0.925099	1	0.011	0.000274783	0.00253768	-0.076	0.0324803	0.132527	-0.046
ENSMUSG00000035901	Dennd5a	7	-	117042557	117042676	117043237	117043383	117042021	117042203	117044573	117044695	5.19165e-05	0.000914757	-0.083	1	1	0	0.703502	1	0.016	0.00126101	0.0088806	-0.066	0.00186362	0.0164153	-0.067
ENSMUSG00000020380	Rad50	11	-	53499651	53499809	53501596	53501779	53497627	53497803	53505614	53505821	0.00531977	0.0321388	0.133	0.283146	1	0.049	0.854479	1	0.018	0.00529324	0.0274876	0.102	2.20692e-05	0.000537206	0.151
ENSMUSG00000019920	Lims1	10	+	57861768	57861928	57870817	57870884	57814865	57814945	57872307	57872428	0.00132748	0.0111673	0.114	0.308487	1	-0.055	0.297861	1	-0.028	0.000128385	0.00136213	0.141	0.0181373	0.0869716	0.087
ENSMUSG00000021959	Lats2	14	-	58315752	58316335	58321758	58321891	58314956	58315139	58352714	58353255	2.99196e-05	0.000590801	0.123	0.514094	1	-0.031	0.748379	1	-0.018	1.14641e-05	0.000185966	0.137	0.00037325	0.0049366	0.105
ENSMUSG00000034006	Pqlc1	18	+	80460158	80460292	80480014	80480231	80453520	80453857	80488314	80489455	0.000578607	0.0060009	0.082	1	1	0.01	1	1	-0.008	0.0201113	0.0767347	0.064	0.00237886	0.0196377	0.074
ENSMUSG00000027422	Rrbp1	2	-	143775407	143775491	143776163	143776259	143775005	143775104	143777927	143778017	1.22559e-06	4.81644e-05	0.184	0.776311	1	-0.022	0.0678131	0.892325	0.05	1.11022e-16	3.22242e-14	0.256	5.90305e-10	5.30902e-08	0.234
ENSMUSG00000020790	Ankfy1	11	+	72525658	72525851	72527866	72527985	72503507	72503536	72536129	72536265	0.00494234	0.0303855	-0.088	0.239828	0.952947	0.043	0.645362	1	0.019	7.38984e-06	0.00012724	-0.112	0.0546734	0.191055	-0.069
ENSMUSG00000007812	Zfp655	5	+	145994309	145994471	146003788	146003893	145992591	145992700	146004443	146008171	2.42331e-10	2.98887e-08	0.2	0.302431	1	-0.047	0.00395728	0.1905	-0.081	1.67143e-06	3.54665e-05	0.166	0.000778539	0.008718	0.119
ENSMUSG00000037646	Vps13b	15	+	35347265	35347386	35352062	35352230	35308643	35308787	35352870	35353052	0.00364761	0.02395	-0.075	0.510856	1	0.027	1	1	0.001	9.48231e-05	0.0010644	-0.1	0.00541322	0.0359363	-0.073
ENSMUSG00000018425	Dhx40	11	-	86606663	86606763	86611124	86611256	86602987	86603074	86612423	86612490	2.49801e-05	0.000512189	0.16	0.299963	1	-0.061	1	1	-0.009	0.000965837	0.00716836	0.212	0.000833912	0.00916981	0.15
ENSMUSG00000028603	Scp2	4	-	107774895	107774960	107777648	107777780	107770626	107770753	107780221	107780293	3.10792e-05	0.000606233	0.091	1	1	0.007	0.527769	1	-0.018	0.00127747	0.0089732	0.066	0.00118533	0.0116542	0.073
ENSMUSG00000006740	Kif5b	18	-	6223543	6223689	6223968	6224073	6222716	6222865	6225315	6225440	9.62019e-06	0.000243297	0.125	0.721302	1	-0.019	0.440402	1	-0.023	4.84334e-08	1.81391e-06	0.121	0.000424246	0.00540202	0.102
ENSMUSG00000036427	Gpi1	7	-	35003316	35003361	35004049	35004121	35000974	35001028	35005632	35005779	9.52269e-06	0.000241624	-0.027	1	1	-0.008	1	1	0	0.00402659	0.0223336	-0.02	4.00392e-06	0.000124852	-0.028
ENSMUSG00000027365	Trpm7	2	-	126670035	126670210	126671809	126671981	126668591	126668715	126674232	126674357	3.32155e-06	0.000109736	0.104	1	1	-0.004	0.758007	1	-0.016	0.000102075	0.00113638	0.093	0.000136062	0.00218107	0.089
ENSMUSG00000039703	Nploc4	11	-	120250681	120250753	120265519	120265680	120247083	120247179	120270086	120270213	1.79918e-06	6.4973e-05	0.2	0.475797	1	0.031	0.390133	1	-0.029	8.29153e-06	0.000141472	0.14	3.50887e-05	0.000782762	0.17
ENSMUSG00000039703	Nploc4	11	-	120247083	120247179	120250681	120250753	120245856	120245973	120265519	120265680	0.00295476	0.0205094	0.088	0.649147	1	-0.019	0.521218	1	-0.026	0.0261218	0.093453	0.08	0.121145	0.328696	0.062
ENSMUSG00000038773	Kdm3b	18	+	34958938	34959013	34963103	34963703	34956441	34956566	34967894	34969143	0.000369938	0.00426584	0.081	1	1	0.008	0.772075	1	-0.014	0.0278848	0.0980535	0.059	0.00560392	0.0369159	0.067
ENSMUSG00000029821	Dfna5	6	-	50179284	50179456	50195928	50196121	50177277	50177398	50201274	50201513	2.03913e-05	0.00044183	-0.094	0.260669	0.981428	0.038	0.752513	1	-0.015	4.09882e-10	2.8471e-08	-0.147	4.37837e-07	1.83321e-05	-0.109
ENSMUSG00000064215	Ifi27l1	12	+	104674772	104674892	104677610	104677772	104673631	104673783	104678163	104678417	0.000303803	0.00367359	-0.078	0.363791	1	0.03	0.85615	1	0.012	0.000511174	0.0042976	-0.095	0.00979983	0.055013	-0.066
ENSMUSG00000004880	Lbr	1	-	183762279	183762363	183768508	183768687	183761672	183761865	183772418	183772532	0.0110944	0.0551418	0.066	0.263655	0.984411	-0.04	0.777031	1	-0.014	8.51715e-05	0.000972175	0.092	0.0611832	0.204222	0.052
ENSMUSG00000030047	Arhgap25	6	-	87438185	87438302	87442171	87442259	87426136	87426344	87445906	87446106	9.6323e-05	0.00145702	-0.123	0.642176	1	0.026	1	1	0.003	3.82922e-08	1.47488e-06	-0.146	7.5167e-05	0.00139312	-0.12
ENSMUSG00000002668	Dennd1c	17	-	57210341	57210446	57210994	57211120	57209952	57210046	57211210	57211312	0.00205373	0.0155182	0.126	0.400653	1	-0.045	0.456826	1	-0.03	1.76979e-07	5.28791e-06	0.142	0.00912621	0.0522137	0.097
ENSMUSG00000044456	Rin3	12	+	103620762	103620894	103625763	103625927	103611779	103612088	103628033	103629065	7.20674e-05	0.00117671	0.087	0.998724	1	-0.009	0.923859	1	-0.013	0.00391966	0.0218936	0.083	0.00132418	0.0125992	0.074
ENSMUSG00000033382	Trappc8	18	-	20979378	20979524	20983467	20983569	20977724	20977814	20986969	20987149	0.00703584	0.0393075	0.125	0.495094	1	0.036	1	1	-0.002	0.00493327	0.026015	0.088	0.00383614	0.0280651	0.124
ENSMUSG00000032294	Pkm2	9	+	59522835	59523002	59523374	59523541	59519727	59519880	59525850	59526032	1.22125e-15	3.91629e-13	-0.031	1	1	0.007	0.0801326	0.945322	0.015	4.05054e-12	4.84099e-10	-0.022	0.0147996	0.0745126	-0.016
ENSMUSG00000079437	Tmem179b	19	-	8847517	8847596	8847994	8848182	8847011	8847324	8848824	8848957	0.00342322	0.022889	0.058	0.361396	1	-0.028	1	1	-0.008	1.25728e-05	0.000200106	0.078	0.0198412	0.0927429	0.05
ENSMUSG00000028098	Rnf115	3	+	96558257	96558316	96561899	96561957	96531533	96531833	96579552	96579764	0.00301501	0.0207836	0.086	0.463889	1	-0.042	1	1	-0.006	0.00817462	0.0383796	0.121	0.00617373	0.0397331	0.08
ENSMUSG00000055436	Srsf11	3	-	157686206	157686323	157687086	157687195	157685804	157685914	157689688	157689822	0.00933867	0.0486157	-0.137	0.649149	1	0.017	1	1	0.006	0.000161909	0.00164891	-0.149	0.00172452	0.015461	-0.131
ENSMUSG00000042185	Nfrkb	9	+	31204378	31204722	31205304	31205378	31203907	31204082	31206144	31206229	0.0160501	0.0731517	0.11	0.539093	1	-0.044	1	1	-0.005	0.00574515	0.0292733	0.149	0.0449965	0.166217	0.105
ENSMUSG00000052833	Sae1	7	-	16915961	16916031	16922042	16922187	16912401	16913278	16944384	16944490	3.67488e-06	0.000119277	0.122	0.967044	1	-0.009	0.204565	1	-0.035	0.0115554	0.0500056	0.095	0.001346	0.0127173	0.087
ENSMUSG00000027900	Dram2	3	+	106358081	106358226	106364666	106364734	106355073	106355198	106368962	106369102	0.000325111	0.00386708	0.104	0.571783	1	-0.022	0.285086	1	-0.044	0.00950826	0.0429298	0.082	0.0759168	0.237769	0.06
ENSMUSG00000032496	Ltf	9	+	110928478	110928633	110930948	110930996	110927501	110927676	110932037	110932193	7.27701e-06	0.00019643	-0.093	1	1	0.002	1	1	0.008	9.27433e-07	2.15967e-05	-0.087	5.47596e-05	0.00109314	-0.085
ENSMUSG00000038212	Hiatl1	13	-	65176293	65176407	65176791	65177010	65174863	65174935	65179661	65179776	0.00763223	0.0416525	0.065	0.618287	1	0.015	0.753267	1	0.01	0.000172188	0.00173619	0.06	1.56071e-06	5.43949e-05	0.075
ENSMUSG00000072501	Phf20l1	15	+	66462428	66462528	66464267	66464463	66461361	66461543	66468245	66468594	5.86553e-05	0.00101138	0.09	0.580672	1	-0.022	0.563223	1	-0.02	3.65567e-06	6.86134e-05	0.092	0.00275482	0.0219563	0.071
ENSMUSG00000072501	Phf20l1	15	+	66468245	66468594	66471474	66471637	66464267	66464463	66473359	66473502	9.98303e-11	1.3339e-08	-0.119	0.327275	1	-0.037	1	1	0.002	0.0254488	0.0915144	-0.08	3.46774e-10	3.40556e-08	-0.117
ENSMUSG00000026222	Sp100	1	+	87566576	87566657	87570199	87570346	87563488	87563578	87571769	87571841	0.000401696	0.00454216	0.066	1	1	0.005	0.381491	1	0.024	3.08034e-06	5.96046e-05	0.085	6.57523e-07	2.55358e-05	0.091
ENSMUSG00000030505	Prmt3	7	+	57053675	57053797	57061896	57061996	57047342	57047408	57073401	57073480	0.0152148	0.0701824	-0.18	0.37296	1	0.065	0.243249	1	0.061	8.30344e-06	0.000141472	-0.184	0.0998262	0.286593	-0.119
ENSMUSG00000020326	Ccng1	11	-	40564941	40565020	40565605	40565859	40564762	40564861	40567309	40567570	0.000955451	0.00864543	0.104	0.268861	0.991725	-0.04	0.212536	1	-0.034	2.45752e-07	6.98158e-06	0.11	0.0218088	0.0996838	0.07
ENSMUSG00000047215	Rpl9	5	-	65779800	65779918	65780309	65780390	65779602	65779680	65780716	65780849	2.07495e-06	7.26413e-05	0.131	0.287633	1	-0.039	0.655875	1	-0.017	8.77076e-15	1.87579e-12	0.153	4.53274e-05	0.00095624	0.114
ENSMUSG00000020076	Ddx50	10	-	62090268	62090430	62096724	62096874	62088910	62089030	62102608	62102754	0.00249457	0.0180496	-0.081	0.746522	1	0.018	1	1	0.007	0.00215051	0.0135272	-0.092	0.0104152	0.0574847	-0.074
ENSMUSG00000020076	Ddx50	10	-	62096724	62096874	62102608	62102754	62090268	62090430	62103194	62103380	0.000445339	0.00492453	-0.193	1	1	-0.009	0.758427	1	0.029	0.000665531	0.00539798	-0.156	0.000188483	0.00286548	-0.164
ENSMUSG00000046138	9930021J03Rik	19	-	29797879	29797995	29809605	29809695	29795075	29795263	29818022	29818102	0.0134734	0.0637639	-0.114	0.758487	1	-0.024	1	1	-0.005	0.00657189	0.0324088	-0.095	0.00116293	0.0115805	-0.12
ENSMUSG00000021311	Mtr	13	-	12282470	12282671	12285880	12286077	12281613	12281806	12287504	12287660	0.0118779	0.0579579	-0.132	0.835747	1	0.022	0.59073	1	0.034	0.00582732	0.0296362	-0.12	0.0170928	0.0830249	-0.098
ENSMUSG00000038518	Jarid2	13	+	44969651	44969821	44980072	44980249	44943648	44943790	44991622	44991858	0.0141933	0.0662328	0.091	1	1	-0.007	0.955219	1	0.011	0.00819922	0.0384507	0.11	0.0106379	0.0583002	0.102
ENSMUSG00000052406	Rexo4	2	-	26813998	26814087	26815743	26815937	26811808	26811883	26816122	26816260	4.10137e-05	0.000762892	0.161	0.567033	1	-0.034	0.617704	1	-0.029	0.00147466	0.0100205	0.166	0.00444614	0.031112	0.132
ENSMUSG00000018363	Smurf2	11	-	106697383	106697498	106700501	106700605	106695058	106695237	106702913	106703109	0.00145324	0.0120234	-0.17	0.40595	1	0.054	0.197809	1	0.066	0.0175759	0.0694744	-0.157	0.046887	0.171564	-0.104
ENSMUSG00000024989	Cep55	19	+	38145560	38145632	38146254	38146380	38144129	38144440	38147787	38148915	9.55046e-05	0.00145054	0.131	1	1	-0.008	0.330563	1	-0.034	0.0049337	0.026015	0.106	0.00273361	0.0218484	0.097
ENSMUSG00000039934	Pion	5	+	20732061	20732166	20733841	20733885	20727043	20727113	20734978	20735064	0.00227187	0.016706	0.026	1	1	0.007	1	1	-0.002	0.0192691	0.0742822	0.017	0.0114389	0.0615068	0.024
ENSMUSG00000052889	Prkcb	7	+	129661558	129661693	129671989	129672086	129660342	129660499	129688146	129688293	5.31661e-10	6.08904e-08	-0.16	1	1	0.008	0.551426	1	0.02	9.4369e-15	1.96246e-12	-0.148	6.78199e-08	3.59909e-06	-0.14
ENSMUSG00000000131	Xpo6	7	-	133259321	133259466	133263870	133263963	133257170	133257317	133267885	133268045	0.0128877	0.0616104	0.082	0.584519	1	-0.026	0.273114	1	-0.033	0.00268591	0.0162535	0.075	0.1802	0.428508	0.049
ENSMUSG00000047045	Tmem164	X	+	139240532	139240611	139267043	139267144	139205509	139205576	139268727	139268936	0.00588815	0.0345573	0.055	1	1	0.007	1	1	0.005	0.00646264	0.0320255	0.052	0.00181538	0.0160899	0.06
ENSMUSG00000017707	Serinc3	2	-	163460170	163460250	163462546	163462740	163457841	163457979	163464901	163465063	0.000162319	0.00219817	-0.072	0.575639	1	0.019	0.991665	1	0.01	1.31559e-05	0.000207206	-0.08	0.00163532	0.0147836	-0.062
ENSMUSG00000037949	Ano10	9	-	122172787	122172907	122180316	122180451	122170201	122170771	122181484	122181682	0.000235429	0.00297411	-0.091	1	1	-0.003	1	1	0.007	0.00383383	0.0215088	-0.081	0.00101968	0.0105859	-0.084
ENSMUSG00000030703	Gdpd3	7	+	133911080	133911199	133912083	133912217	133910904	133910950	133914501	133914561	0.000688612	0.00682398	-0.085	0.955181	1	-0.012	1	1	0.01	0.00163002	0.0108229	-0.063	0.00292677	0.0228577	-0.075
ENSMUSG00000039585	Myo9a	9	+	59679995	59680115	59690869	59690945	59674929	59675125	59703172	59703319	8.67277e-05	0.00134227	0.17	0.674984	1	-0.031	0.340811	1	-0.042	0.00139395	0.00957474	0.159	0.00745595	0.0448933	0.128
ENSMUSG00000034252	Senp6	9	+	79959117	79959260	79961533	79961921	79950978	79951571	79964338	79964571	0.00468819	0.0291358	-0.077	0.966106	1	0.011	0.882947	1	0.015	0.0010753	0.00782364	-0.073	0.0118314	0.0629829	-0.062
ENSMUSG00000048120	Entpd1	19	+	40785652	40785780	40794946	40795064	40734982	40735353	40797576	40797587	0.00565088	0.0335694	0.051	0.664501	1	-0.015	1	1	-0.004	0.000445312	0.00382968	0.061	0.0208914	0.0965365	0.047
ENSMUSG00000056220	Pla2g4a	1	-	151769184	151769266	151779787	151779886	151749423	151749572	151808320	151808420	1.41889e-05	0.000331536	-0.167	0.902132	1	0.015	1	1	0.006	1.99673e-05	0.000289776	-0.176	5.08097e-05	0.00104162	-0.161
ENSMUSG00000029836	Cbx3	6	+	51421814	51421867	51425229	51425372	51420528	51420738	51428436	51428599	0.00028511	0.00348433	-0.049	1	1	0.007	1	1	0.008	0.000267033	0.00248304	-0.048	0.00432262	0.030615	-0.041
ENSMUSG00000042042	Csgalnact2	6	-	118070962	118071141	118074329	118074431	118069627	118069722	118076139	118076356	6.19294e-05	0.00105188	-0.163	0.449471	1	0.046	0.863073	1	0.014	1.33005e-07	4.17539e-06	-0.196	0.000296842	0.00410391	-0.15
ENSMUSG00000002963	Pnkp	7	+	52116516	52116609	52116687	52116784	52116358	52116429	52116869	52116931	1.57152e-05	0.000358942	0.125	1	1	0.002	1	1	-0.01	6.74777e-09	3.1681e-07	0.113	8.06594e-05	0.00147549	0.115
ENSMUSG00000039109	F13a1	13	-	37063816	37063935	37080702	37080954	37059886	37059994	37117539	37117728	0.00593314	0.0347197	-0.055	0.265018	0.985298	0.031	0.425371	1	0.023	0.00517181	0.0269431	-0.063	0.17752	0.424142	-0.033
ENSMUSG00000027865	Gdap2	3	+	99986599	99986676	99990492	99990652	99982156	99982245	99991796	99991956	0.00201017	0.0153335	-0.126	0.355925	1	0.043	0.485806	1	0.031	0.00028161	0.00259189	-0.138	0.0342526	0.137203	-0.095
ENSMUSG00000028961	Pgd	4	-	148535737	148535803	148539158	148539338	148534943	148535062	148540115	148540191	6.29485e-07	2.85118e-05	-0.073	1	1	-0.008	1	1	0.004	0.000110796	0.0012119	-0.06	4.62681e-06	0.000140681	-0.068
ENSMUSG00000056399	Prss34	17	+	25435670	25435851	25436046	25436321	25435338	25435511	25436413	25436577	7.85126e-05	0.00125125	0.086	0.256179	0.978366	-0.032	1	1	-0.009	9.62312e-09	4.36911e-07	0.109	0.000298197	0.00411598	0.077
ENSMUSG00000058301	Upf1	8	-	72860915	72861129	72861387	72861531	72859552	72859670	72862104	72862219	0.00448604	0.0281854	0.068	0.476588	1	-0.026	1	1	0.006	0.000308889	0.00279237	0.1	0.00514434	0.0348835	0.074
ENSMUSG00000040990	Sh3kbp1	X	+	156266305	156266511	156303256	156303332	156254508	156254638	156316053	156316148	0.00826481	0.0444691	0.084	0.282907	1	-0.039	0.560899	1	-0.021	3.64168e-07	9.79998e-06	0.103	0.0507807	0.18184	0.064
ENSMUSG00000040990	Sh3kbp1	X	+	156254508	156254638	156266305	156266511	156241651	156241755	156303256	156303332	0.011035	0.0548809	0.075	0.817244	1	-0.015	0.678041	1	-0.018	0.0012804	0.008986	0.072	0.0386072	0.148618	0.057
ENSMUSG00000055670	Zzef1	11	+	72657840	72657989	72662143	72662255	72656757	72656849	72664060	72664247	5.53859e-06	0.000162054	-0.107	0.568833	1	0.021	0.490516	1	0.027	0.000207958	0.00200483	-0.101	0.00528505	0.035482	-0.08
ENSMUSG00000055670	Zzef1	11	+	72694072	72694192	72697843	72697973	72690057	72690222	72700135	72700274	0.00568007	0.0336067	-0.116	0.295599	1	0.047	1	1	0.008	3.68749e-10	2.62879e-08	-0.155	0.0020638	0.0176274	-0.108
ENSMUSG00000038252	Ncapd2	6	-	125127345	125127570	125127826	125127942	125126669	125126844	125129255	125129430	0.001499	0.0123071	-0.071	0.560078	1	0.026	1	1	-0.004	0.00165285	0.0109476	-0.101	0.000966993	0.0102	-0.075
ENSMUSG00000009292	Trpm2	10	-	77406666	77406728	77408579	77408760	77405663	77405864	77410614	77410781	8.93435e-10	9.42456e-08	0.17	1	1	-0.012	0.000710812	0.0595201	-0.084	8.47867e-05	0.000969144	0.099	0.0011724	0.0116072	0.087
ENSMUSG00000028920	Fbxo42	4	+	140723627	140723892	140726738	140726855	140703827	140704094	140736312	140736447	1.26624e-10	1.61135e-08	0.318	1	1	0.004	0.875096	1	0.036	7.94242e-12	8.72271e-10	0.35	3.21831e-12	4.16625e-10	0.354
ENSMUSG00000030287	Itpr2	6	-	146060898	146061060	146092630	146092791	146060004	146060279	146105491	146105657	0.000770127	0.00735013	-0.083	0.907479	1	0.011	0.821907	1	0.018	0.0243589	0.0884903	-0.076	0.0292233	0.122815	-0.065
ENSMUSG00000036054	Sugp2	8	+	72772324	72772445	72775512	72776000	72766389	72767955	72777477	72778662	0.00242862	0.0176042	-0.114	0.98536	1	0.015	1	1	0.004	0.0122775	0.0525732	-0.126	0.00825958	0.0483355	-0.11
ENSMUSG00000026395	Ptprc	1	-	140016596	140016743	140019032	140019161	140013530	140013602	140022879	140022903	0.00356573	0.0236814	0.069	0.489033	1	0.03	0.552486	1	0.025	0.00388744	0.0217435	0.064	3.64179e-05	0.000804016	0.094
ENSMUSG00000026395	Ptprc	1	-	140007728	140007887	140008767	140008908	140004351	140004486	140010140	140010356	0.00119879	0.0102788	-0.112	1	1	0.007	1	1	-0.004	1.59284e-12	2.0879e-10	-0.122	2.18087e-05	0.000533907	-0.115
ENSMUSG00000029860	Zyx	6	+	42300944	42301147	42301268	42301361	42300255	42300475	42301473	42301968	0.000352591	0.00412661	0.104	0.420773	1	-0.036	0.994695	1	-0.01	1.36806e-05	0.000212993	0.13	0.000536738	0.00647724	0.094
ENSMUSG00000024480	Ap3s1	18	+	46917656	46917768	46940314	46940422	46914024	46914116	46949550	46950480	0.000469963	0.00510563	-0.069	0.743943	1	-0.014	1	1	0.007	0.0185763	0.0724076	-0.048	0.00170617	0.0153623	-0.062
ENSMUSG00000034354	Mtmr3	11	-	4385365	4385454	4385881	4385992	4380870	4382942	4387236	4388635	7.10229e-10	7.69447e-08	-0.102	0.742868	1	-0.014	1	1	0.003	6.19886e-07	1.52661e-05	-0.085	2.60937e-09	2.00851e-07	-0.099
ENSMUSG00000031770	Herpud1	8	+	96915631	96915754	96916073	96916424	96914617	96914748	96917695	96917801	3.68017e-12	6.55642e-10	0.131	0.330086	1	0.035	0.985252	1	-0.011	0.00104316	0.00762389	0.086	3.2489e-10	3.22775e-08	0.121
ENSMUSG00000057191	AB124611	9	+	21333206	21333527	21340351	21340441	21330619	21330751	21343530	21343558	0.0212852	0.0902875	0.026	1	1	0.006	0.350243	1	0.015	0.000306132	0.00277982	0.036	3.25036e-06	0.000103238	0.042
ENSMUSG00000000628	Hk2	6	-	82699182	82699331	82710097	82710260	82694855	82694975	82723911	82724448	7.26103e-07	3.16368e-05	-0.102	0.353544	1	0.031	0.626871	1	0.02	1.69964e-05	0.000254853	-0.113	9.65747e-05	0.00168052	-0.082
ENSMUSG00000038671	Arfrp1	2	-	181095705	181096177	181098718	181098801	181094343	181094444	181099015	181099103	0.00096041	0.00868051	-0.125	1	1	-0.008	1	1	-0.003	0.00647263	0.0320555	-0.12	0.00199718	0.0173184	-0.127
ENSMUSG00000021468	Sptlc1	13	-	53439147	53439243	53440169	53440277	53438496	53438593	53446969	53447059	0.0174713	0.0780755	-0.103	0.983725	1	-0.01	1	1	0.004	0.0153644	0.0625584	-0.089	0.00581222	0.0380533	-0.1
ENSMUSG00000004668	Abca13	11	+	9245942	9246056	9254828	9254919	9235133	9235273	9273275	9273452	0.0006557	0.00662059	-0.101	0.367657	1	-0.021	0.536555	1	-0.017	2.12715e-09	1.17601e-07	-0.097	1.48437e-13	2.43893e-11	-0.118
ENSMUSG00000004668	Abca13	11	+	9422338	9422422	9428980	9429050	9410463	9410734	9432367	9432486	0.0232807	0.0962069	-0.078	0.415565	1	0.04	0.0885316	0.973226	0.042	0.00883365	0.0404913	-0.076	0.33884	0.644489	-0.036
ENSMUSG00000004668	Abca13	11	+	9158463	9158594	9162006	9162140	9156172	9156336	9167459	9167624	0.000641873	0.00651379	0.068	0.2645	0.984411	-0.028	1	1	-0.006	2.18597e-06	4.4862e-05	0.091	0.00262547	0.0213639	0.062
ENSMUSG00000021069	Pygl	12	-	71296490	71296698	71297957	71298099	71295219	71295354	71298204	71298263	0.0127232	0.0610094	-0.05	0.56459	1	0.019	1	1	0.004	0.000169277	0.00171749	-0.065	0.0247881	0.109226	-0.046
ENSMUSG00000021069	Pygl	12	-	71295219	71295354	71296490	71296698	71294725	71294792	71297957	71298099	5.0138e-06	0.000149426	0.097	1	1	0.001	0.938209	1	0.011	1.59062e-06	3.42889e-05	0.107	3.93652e-09	2.92467e-07	0.108
ENSMUSG00000021069	Pygl	12	-	71301118	71301265	71302255	71302348	71300628	71300792	71302831	71302975	0.0115219	0.056704	0.05	0.907059	1	-0.012	1	1	-0.001	0.00102502	0.00751835	0.061	0.0132541	0.0688409	0.049
ENSMUSG00000021069	Pygl	12	-	71320575	71320654	71323811	71323913	71317549	71317653	71328327	71328670	7.9521e-05	0.00125582	-0.094	1	1	0.003	0.856012	1	0.013	0.000198502	0.00194599	-0.084	0.000828755	0.00914231	-0.081
ENSMUSG00000029513	Prkab1	5	-	116467956	116468090	116470012	116470127	116464922	116464991	116470382	116470476	3.08054e-05	0.000602358	-0.088	1	1	-0.002	0.368434	1	0.026	0.00892286	0.0407623	-0.059	0.00728962	0.0442164	-0.061
ENSMUSG00000030177	Ccdc77	6	-	120281829	120282049	120284786	120284935	120279351	120279477	120288086	120288178	0.0115184	0.056704	0.164	0.64819	1	-0.047	0.254229	1	0.055	1.41717e-07	4.34616e-06	0.266	0.00100567	0.0105042	0.219
ENSMUSG00000022884	Eif4a2	16	+	23111198	23111336	23111575	23111665	23110652	23110796	23111889	23111969	0.00279292	0.0197286	-0.072	0.82111	1	0.015	1	1	-0.003	7.10721e-06	0.000123156	-0.09	0.00127342	0.0122801	-0.075
ENSMUSG00000022884	Eif4a2	16	+	23110652	23111336	23111575	23111665	23110306	23110416	23111889	23112482	0.000273378	0.00337699	-0.095	0.521347	1	0.025	0.874418	1	0.013	3.06244e-07	8.46546e-06	-0.107	0.0013885	0.0129528	-0.082
ENSMUSG00000022884	Eif4a2	16	+	23110306	23110416	23110652	23110796	23110057	23110226	23111198	23111336	0.00443167	0.0279534	-0.089	0.421518	1	0.043	0.441659	1	0.023	0.00971125	0.0437006	-0.109	0.0462185	0.169896	-0.066
ENSMUSG00000004798	Ulk2	11	-	61617143	61617289	61621563	61621701	61614984	61615065	61626219	61626280	0.00133726	0.011226	-0.18	0.271493	0.995062	0.077	0.0901816	0.97995	0.078	0.000261596	0.00244648	-0.178	0.0835331	0.253357	-0.101
ENSMUSG00000019790	Stxbp5	10	-	9497818	9497869	9509160	9509226	9490247	9490487	9517919	9518071	4.97431e-06	0.000148802	0.111	0.958134	1	-0.009	1	1	-0.002	5.28975e-07	1.33509e-05	0.118	8.05687e-06	0.000228492	0.109
ENSMUSG00000019790	Stxbp5	10	-	9528217	9528396	9528826	9529047	9519740	9519866	9531465	9531506	0.0240511	0.0984992	-0.051	0.725556	1	0.016	1	1	0.014	0.00443884	0.0240016	-0.053	0.0485565	0.175642	-0.037
ENSMUSG00000038482	Tfdp1	8	+	13370878	13371022	13371351	13371420	13370480	13370646	13372465	13372617	0.0028555	0.0200812	-0.061	0.292879	1	0.028	1	1	-0.008	2.77636e-07	7.80743e-06	-0.097	0.000550378	0.00662314	-0.069
ENSMUSG00000021810	Ecd	14	-	21162477	21162595	21165832	21166043	21157630	21157718	21167015	21167343	0.00186326	0.0145592	0.084	0.505673	1	0.028	0.849826	1	0.016	0.0131117	0.0553705	0.073	0.000141877	0.00224897	0.1
ENSMUSG00000029505	Ep400	5	-	111137181	111137356	111140049	111140186	111136947	111137084	111148105	111148283	0.00638732	0.0364723	0.097	0.947772	1	0.013	1	1	-0.006	0.00188927	0.0122052	0.078	0.00543025	0.0359497	0.091
ENSMUSG00000012535	Tnpo3	6	-	29532165	29532309	29536037	29536194	29529520	29529696	29538022	29538096	0.00240619	0.0175049	0.124	0.480979	1	-0.032	0.414899	1	-0.028	0.00722985	0.0349536	0.128	0.022148	0.100711	0.096
ENSMUSG00000029767	Calu	6	+	29311293	29311487	29311559	29311753	29306470	29306697	29316039	29316206	3.88154e-05	0.000728767	-0.097	0.609146	1	0.022	1	1	0.006	1.09193e-07	3.62209e-06	-0.113	2.78529e-05	0.00064492	-0.091
ENSMUSG00000023883	Phf10	17	-	15083203	15083392	15083659	15083768	15082013	15082189	15087564	15087720	0.000645748	0.00652917	-0.079	1	1	0.006	0.881655	1	0.013	0.00616369	0.0307882	-0.072	0.00537497	0.0357662	-0.066
ENSMUSG00000026074	Map4k4	1	+	40070950	40071068	40071371	40071542	40068494	40068686	40073954	40074098	0.0022371	0.0165726	-0.085	1	1	-0.001	0.907065	1	0.015	0.00297346	0.0175876	-0.07	0.00214471	0.018161	-0.07
ENSMUSG00000026150	Mff	1	+	82725790	82726011	82727687	82727857	82723802	82723911	82731993	82732082	0.00361845	0.0238366	0.078	1	1	0.01	1	1	0.004	0.00197006	0.0126267	0.072	0.0011328	0.01136	0.082
ENSMUSG00000052760	A630001G21Rik	1	-	87621695	87621864	87623033	87623190	87619672	87619962	87633046	87633156	9.96415e-05	0.00149035	-0.186	0.490989	1	-0.043	0.458908	1	-0.041	2.60187e-05	0.000367108	-0.183	5.34772e-09	3.87212e-07	-0.227
ENSMUSG00000025236	Adpgk	9	+	59145332	59145558	59151295	59151358	59139414	59139673	59158034	59158155	1.19045e-05	0.000286601	0.101	0.333001	1	-0.032	0.176101	1	-0.033	3.42491e-06	6.50333e-05	0.101	0.00267512	0.0216032	0.069
ENSMUSG00000074582	Arfgef2	2	+	166680404	166680513	166681906	166682090	166678754	166678894	166684762	166684874	1.71829e-05	0.00038372	0.124	0.579959	1	-0.024	0.120319	1	-0.042	0.00417377	0.0228419	0.106	0.00555225	0.036632	0.082
ENSMUSG00000031004	Mki67	7	-	142905439	142905555	142905643	142905722	142902527	142902594	142907730	142908062	0.0167598	0.0755698	0.057	0.65209	1	-0.018	0.817391	1	-0.014	0.00341439	0.019666	0.062	0.0906342	0.268975	0.043
ENSMUSG00000029202	Pds5a	5	-	66021157	66021294	66022951	66023020	66019237	66019361	66025410	66025569	0.0232505	0.0961318	-0.048	0.512875	1	0.025	1	1	0.009	0.0104125	0.0462417	-0.064	0.0871707	0.26142	-0.039
ENSMUSG00000029647	Pan3	5	+	148299686	148299834	148314660	148314778	148266693	148266764	148331080	148331328	0.00204897	0.0154968	-0.054	0.797474	1	-0.011	0.602029	1	-0.018	0.00109673	0.00796523	-0.061	2.31916e-05	0.000559744	-0.072
ENSMUSG00000056888	Glipr1	10	-	111425855	111425941	111430496	111430736	111423644	111423730	111433913	111434320	0.00065945	0.00663339	-0.074	0.523997	1	0.024	0.148675	1	0.029	0.000170269	0.00172541	-0.069	0.0793309	0.245371	-0.045
ENSMUSG00000035248	Zcchc6	13	-	59895807	59895865	59898180	59898281	59893136	59893240	59899030	59899117	1.67644e-14	3.95294e-12	-0.148	1	1	0.001	0.156922	1	0.037	1.61325e-08	6.72355e-07	-0.112	1.9201e-09	1.51901e-07	-0.111
ENSMUSG00000035248	Zcchc6	13	-	59906583	59906736	59909406	59909526	59903376	59903557	59910738	59910865	0.0107607	0.0537497	0.053	0.739463	1	-0.015	1	1	-0.002	0.00462688	0.0247675	0.066	0.016107	0.0794105	0.05
ENSMUSG00000021365	Nedd9	13	-	41433945	41434389	41521229	41521393	41413812	41413914	41582525	41582689	1.65485e-05	0.000372666	0.087	0.984925	1	0.011	1	1	-0.004	0.00449762	0.0242228	0.072	4.84917e-05	0.00101299	0.083
ENSMUSG00000020366	Mapk9	11	+	49687337	49687409	49687765	49687837	49686235	49686401	49691732	49691915	0.00292701	0.0203874	0.054	0.908992	1	0.01	0.147818	1	0.023	9.84627e-06	0.000163977	0.067	2.93181e-07	1.28458e-05	0.077
ENSMUSG00000035273	Hpse	5	-	101117839	101117958	101120317	101120432	101113599	101114145	101121201	101121308	0.00102888	0.00918549	0.114	1	1	-0.008	0.457266	1	-0.025	0.0153108	0.0624753	0.097	0.0112463	0.0607385	0.089
ENSMUSG00000038970	Lmtk2	5	+	144917729	144917863	144925474	144925559	144909146	144909234	144927166	144927288	0.0117014	0.0573413	0.088	0.438334	1	-0.037	0.248029	1	-0.03	0.000925379	0.00692501	0.094	0.135004	0.353288	0.058
ENSMUSG00000035781	C030046I01Rik	10	-	79375393	79375514	79376301	79376456	79375140	79375226	79379567	79379751	0.000205224	0.0026609	-0.084	0.470103	1	0.024	0.914015	1	0.011	5.3044e-08	1.94184e-06	-0.097	0.00196889	0.0171655	-0.073
ENSMUSG00000035781	C030046I01Rik	10	-	79375393	79375514	79375969	79376091	79375140	79375226	79376301	79376456	0.0225102	0.0937965	-0.046	1	1	-0.002	1	1	-0.006	0.0116949	0.0504232	-0.049	0.00810576	0.0476639	-0.051
ENSMUSG00000052593	Adam17	12	-	21338430	21338534	21339814	21340014	21337936	21338071	21342493	21342646	0.000457452	0.00500327	-0.083	0.664389	1	0.019	0.563049	1	0.02	0.00161039	0.0107276	-0.082	0.00819987	0.0480519	-0.063
ENSMUSG00000033721	Vav3	3	+	109313803	109313903	109318905	109319001	109311701	109311805	109322350	109322419	1.66853e-07	9.55471e-06	-0.184	0.361222	1	0.049	0.148584	1	0.049	1.82387e-05	0.000268039	-0.184	0.000915865	0.00981825	-0.135
ENSMUSG00000060216	Arrb2	11	+	70249664	70249725	70249832	70249877	70246183	70246255	70250062	70250259	1.62488e-08	1.31583e-06	-0.028	0.278499	1	-0.013	1	1	-0.01	6.0625e-05	0.000726471	-0.026	2.77556e-15	7.18617e-13	-0.039
ENSMUSG00000037824	Tspan14	14	-	41731918	41731969	41747476	41747574	41730091	41730238	41780064	41780096	2.2794e-05	0.000478048	-0.109	0.663621	1	0.017	0.307129	1	0.035	8.9592e-06	0.000150748	-0.091	0.000994276	0.0104362	-0.074
ENSMUSG00000035093	Secisbp2l	2	-	125598911	125599236	125601288	125601467	125597144	125597280	125608334	125608606	0.00031201	0.00376149	0.191	0.697302	1	-0.041	1	1	0.007	5.56425e-07	1.3957e-05	0.239	0.000214222	0.00317212	0.198
ENSMUSG00000019769	Syne1	10	+	4804328	4804593	4889672	4889734	4795848	4796082	4903305	4903401	0.0082323	0.0443537	0.07	1	1	0.001	0.623387	1	-0.018	0.0177727	0.0701159	0.052	0.0659728	0.215306	0.053
ENSMUSG00000035284	Vps13c	9	+	67744880	67745004	67746439	67746557	67743894	67744031	67749251	67749381	4.55568e-06	0.000139935	-0.132	0.400655	1	0.03	0.348069	1	0.038	0.000351586	0.00313649	-0.124	0.00108176	0.010938	-0.094
ENSMUSG00000035284	Vps13c	9	+	67743894	67744031	67744880	67745004	67743136	67743251	67746439	67746557	0.00357543	0.023709	-0.103	0.454051	1	0.04	0.98527	1	-0.01	4.07861e-06	7.56778e-05	-0.153	0.00122036	0.0118755	-0.114
ENSMUSG00000032897	Nfyc	4	-	120446276	120446372	120451724	120451838	120441330	120441504	120454076	120454148	0.0180375	0.0800702	-0.081	0.829	1	-0.015	1	1	0.005	0.0152434	0.062347	-0.062	0.0278714	0.118888	-0.077
ENSMUSG00000020694	Tlk2	11	+	105121574	105121666	105128466	105128556	105118183	105118265	105130939	105131109	4.85111e-06	0.000146208	-0.108	0.455514	1	-0.04	0.82828	1	-0.017	0.0274087	0.0967713	-0.085	6.67238e-06	0.000195907	-0.125
ENSMUSG00000000378	Ccm2	11	+	6469966	6470140	6489434	6489571	6461136	6461244	6490755	6490891	5.47952e-05	0.000957066	-0.122	0.340242	1	0.033	0.0312022	0.611233	0.062	0.000849406	0.00650625	-0.093	0.0436672	0.162928	-0.06
ENSMUSG00000030451	Herc2	7	+	63323353	63323468	63327662	63327800	63306225	63306318	63340358	63340578	1.20522e-05	0.00028929	-0.121	1	1	0.003	1	1	-0.002	3.5177e-05	0.000464279	-0.126	3.22503e-05	0.000727036	-0.124
ENSMUSG00000029017	Pmpcb	5	+	21249196	21249276	21251795	21251908	21248575	21248774	21252795	21252939	0.0228708	0.0949044	-0.141	1	1	0.003	0.397624	1	0.033	0.00255683	0.0156001	-0.111	0.0946996	0.277453	-0.108
ENSMUSG00000000157	Itgb2l	16	-	96660070	96660159	96660346	96660407	96658876	96659057	96665146	96665219	0.00131371	0.0111098	-0.069	0.993025	1	-0.012	0.58131	1	-0.022	3.27938e-05	0.000439069	-0.08	3.00197e-06	9.67882e-05	-0.092
ENSMUSG00000021432	Slc35b3	13	-	39036368	39036523	39045977	39046099	39034927	39035035	39047517	39047805	0.00850117	0.0454373	0.092	1	1	-0.01	0.662518	1	-0.018	0.0279067	0.0980535	0.084	0.0553031	0.19239	0.074
ENSMUSG00000034781	Gna11	10	-	80994066	80994196	80995140	80995269	80993836	80993990	80995996	80996151	0.00208734	0.0156981	0.23	0.871254	1	0.014	0.461679	1	-0.057	0.0242013	0.0881596	0.159	0.0389032	0.149321	0.173
ENSMUSG00000046949	Nqo2	13	+	34060058	34060146	34064180	34064345	34057913	34057995	34071400	34071531	0.0031248	0.0213197	-0.034	1	1	0.011	0.257496	1	0.02	0.0265643	0.094775	-0.024	0.427625	0.743514	-0.013
ENSMUSG00000022141	Nipbl	15	-	8256869	8257024	8257564	8257658	8255848	8255939	8257845	8257986	0.0055925	0.0333346	0.078	0.749663	1	0.016	0.563959	1	0.02	3.94039e-05	0.000504308	0.083	5.85827e-05	0.00115656	0.099
ENSMUSG00000042410	Agps	2	+	75696955	75697035	75699990	75700071	75695073	75695145	75704803	75704929	0.00946536	0.0490522	-0.052	1	1	0.002	1	1	0.002	0.00486874	0.0257941	-0.052	0.0143805	0.0730479	-0.05
ENSMUSG00000042410	Agps	2	+	75729848	75729925	75732101	75732214	75726172	75726224	75738238	75738308	0.022789	0.0947122	-0.068	0.806456	1	0.019	0.852923	1	-0.015	5.31314e-05	0.000648347	-0.102	0.00442538	0.0310431	-0.083
ENSMUSG00000042410	Agps	2	+	75729848	75729925	75738238	75738308	75726172	75726224	75740974	75741036	0.0017107	0.0136194	-0.059	1	1	0.004	1	1	-0.006	3.24172e-05	0.000436182	-0.068	0.000224877	0.00331839	-0.065
ENSMUSG00000001415	Smg5	3	+	88163469	88163560	88164252	88164327	88162948	88163108	88164675	88164814	0.00259745	0.0186312	-0.131	0.294668	1	-0.046	0.490127	1	-0.031	6.34149e-05	0.000756788	-0.116	2.69664e-05	0.000631235	-0.162
ENSMUSG00000041112	Elmo1	13	+	20382230	20382362	20434236	20434341	20379759	20379882	20464950	20465059	0.000231578	0.0029376	0.085	0.694122	1	-0.012	0.17066	1	-0.032	0.0109276	0.0479268	0.065	0.0215362	0.0987682	0.053
ENSMUSG00000016024	Lbp	2	+	158135336	158135465	158139208	158139364	158134416	158134531	158139888	158139952	0.000615284	0.00634027	0.081	0.643202	1	-0.017	0.759958	1	-0.015	0.000118187	0.0012799	0.082	0.00769642	0.0459526	0.065
ENSMUSG00000017843	Ppp2r5c	12	+	111782284	111782395	111783804	111783897	111760700	111760900	111783980	111784111	7.26516e-06	0.00019643	0.106	0.771087	1	0.018	1	1	0.009	1.88558e-05	0.00027611	0.097	1.04341e-06	3.87603e-05	0.115
ENSMUSG00000017843	Ppp2r5c	12	+	111760700	111760900	111782284	111782395	111723948	111724162	111783804	111783897	0.000486811	0.00521063	0.096	0.618489	1	0.023	0.584053	1	0.02	0.000208471	0.0020074	0.093	1.82618e-05	0.000454894	0.116
ENSMUSG00000020149	Rab1	11	+	20118815	20118911	20124369	20124501	20115632	20115705	20124650	20125464	1.43181e-08	1.1844e-06	-0.106	0.32944	1	0.025	0.16244	1	0.031	1.23584e-08	5.34239e-07	-0.1	6.88411e-05	0.00130706	-0.074
ENSMUSG00000027942	4933434E20Rik	3	+	89860128	89860246	89860450	89860504	89857429	89857531	89862406	89862573	0.000287184	0.00349902	-0.115	0.393631	1	0.034	0.191604	1	0.041	4.01982e-05	0.00051152	-0.108	0.0277734	0.118589	-0.075
ENSMUSG00000019726	Lyst	13	+	13844209	13844399	13849577	13849714	13838838	13839069	13851644	13851743	7.57681e-05	0.00121763	0.086	0.98523	1	0.01	0.374319	1	0.025	5.45639e-05	0.000661852	0.101	2.3458e-07	1.06045e-05	0.111
ENSMUSG00000019726	Lyst	13	+	13763069	13763207	13765522	13765721	13762106	13762256	13766596	13766728	6.53325e-06	0.000180611	0.125	0.778379	1	-0.019	0.74222	1	-0.016	3.19078e-13	4.80213e-11	0.128	9.10675e-05	0.00160099	0.109
ENSMUSG00000038943	Prc1	7	+	87445186	87445319	87445922	87446045	87439335	87439477	87449246	87449480	0.0194546	0.084413	0.061	1	1	-0.003	1	1	0.009	0.00179989	0.0117329	0.073	0.00383846	0.0280651	0.07
ENSMUSG00000073411	H2-D1	17	+	35403426	35403459	35403632	35403671	35403131	35403248	35403810	35404444	4.74204e-06	0.000143656	-0.082	0.485181	1	0.022	1	1	0	5.07222e-09	2.52895e-07	-0.104	5.30382e-06	0.000159003	-0.082
ENSMUSG00000057110	Cep110	2	+	34985140	34985335	34989477	34989631	34983447	34983557	34990987	34991208	0.000183687	0.00244215	-0.089	0.586262	1	0.022	0.802152	1	-0.014	1.07004e-08	4.75205e-07	-0.125	2.24697e-05	0.000545402	-0.103
ENSMUSG00000036698	Eif2c2	15	-	72961290	72961472	72968422	72968543	72958753	72958890	72976799	72976995	4.93377e-05	0.000877029	-0.097	1	1	0.004	1	1	0.009	4.79758e-06	8.70311e-05	-0.092	0.000511708	0.0062547	-0.088
ENSMUSG00000036661	Dennd3	15	+	73373149	73373246	73374787	73374891	73371122	73371278	73375375	73375575	0.00025532	0.00320073	-0.088	1	1	0.006	0.917227	1	0.011	0.00859158	0.0396276	-0.083	0.00816381	0.0479063	-0.077
ENSMUSG00000035722	Abca7	10	+	79467463	79467595	79467698	79467838	79467125	79467297	79468387	79468525	0	0	-0.227	NA	NA	NA	0.938644	1	0.012	4.4555e-05	0.000561393	-0.184	3.53495e-12	4.50785e-10	-0.215
ENSMUSG00000026977	2016-03-07	2	+	60071990	60073054	60074810	60074983	60070256	60070424	60078999	60079132	0	0	-0.155	NA	NA	NA	0.032518	0.624127	0.041	0	0	-0.107	0	0	-0.114
ENSMUSG00000032496	Ltf	9	+	110930948	110930996	110932037	110932193	110929833	110929924	110933520	110933662	0.00235314	0.0171848	-0.055	NA	NA	NA	0.790409	1	0.014	0.000189824	0.00188134	-0.064	0.0346398	0.137849	-0.041
ENSMUSG00000020034	Tcp11l2	10	+	84067630	84067812	84071209	84071382	84067251	84067433	84076226	84077104	0.00253566	0.0182481	-0.064	NA	NA	NA	0.747988	1	0.015	3.17876e-05	0.000428421	-0.101	0.0313831	0.129223	-0.049
ENSMUSG00000063904	Dpp3	19	-	4921140	4921234	4922321	4922396	4918244	4918375	4923066	4923204	0.00304119	0.0209281	0.074	NA	NA	NA	1	1	0.011	2.90708e-07	8.11884e-06	0.139	0.00102859	0.0106267	0.085
ENSMUSG00000029472	Anapc5	5	-	123252138	123252228	123252831	123252913	123250459	123250641	123256253	123256444	7.86998e-10	8.41249e-08	-0.133	NA	NA	NA	0.0720866	0.9081	-0.042	2.20956e-07	6.39042e-06	-0.098	0	0	-0.176
ENSMUSG00000028995	Fam126a	5	-	23492551	23492632	23493702	23493882	23491955	23492071	23497553	23497655	0.00322559	0.0218593	0.11	NA	NA	NA	0.594993	1	-0.024	0.018871	0.07334	0.105	0.0291479	0.122619	0.086
ENSMUSG00000002107	Celf2	2	-	6536733	6536868	6585160	6585243	6525069	6525228	6642462	6642659	1.50086e-08	1.2278e-06	-0.058	NA	NA	NA	0.0921186	0.99593	-0.021	0	0	-0.078	0	0	-0.079
ENSMUSG00000035021	Baz1a	12	-	56047788	56047890	56055684	56055828	56044963	56045051	56076090	56076369	1.05273e-07	6.64547e-06	0.128	NA	NA	NA	0.219041	1	-0.03	7.3811e-11	6.38151e-09	0.114	3.22237e-05	0.000727036	0.098
ENSMUSG00000020321	Mdh1	11	-	21458464	21458554	21459194	21459308	21456789	21457571	21459701	21459878	3.33289e-07	1.68049e-05	0.104	NA	NA	NA	0.059482	0.835585	-0.038	1.76555e-07	5.28791e-06	0.096	0.00344944	0.0258527	0.066
ENSMUSG00000036435	Exoc1	5	+	76974278	76974388	76978476	76978626	76972902	76973035	76983124	76983230	0.00411334	0.0262972	0.092	NA	NA	NA	0.40988	1	0.027	4.15983e-05	0.000527234	0.121	9.22607e-05	0.00161863	0.119
ENSMUSG00000040747	Cd53	3	-	106571715	106571904	106573599	106573678	106570843	106570918	106592884	106593067	4.86345e-07	2.30712e-05	-0.153	NA	NA	NA	0.109649	1	0.043	6.523e-05	0.000777309	-0.159	0.00115491	0.0115141	-0.11
ENSMUSG00000021952	Xpo4	14	-	58261918	58262060	58262171	58262326	58257055	58257194	58267255	58267361	0.00492687	0.0303603	0.034	NA	NA	NA	1	1	0	0.0048559	0.0257597	0.042	0.00508494	0.0345906	0.034
ENSMUSG00000029062	Cdk11b	4	+	155002804	155002932	155004302	155004441	155000882	155000998	155008197	155008334	1.51752e-06	5.68503e-05	0.07	NA	NA	NA	0.796728	1	-0.015	0.00442385	0.0239365	0.048	0.000208635	0.00311389	0.055
ENSMUSG00000017548	Suz12	11	+	79824059	79824145	79826865	79827097	79821014	79821064	79828644	79828738	3.20445e-06	0.000107042	-0.073	NA	NA	NA	0.420664	1	-0.02	0	0	-0.118	1.70361e-09	1.37318e-07	-0.093
ENSMUSG00000022255	Mtdh	15	+	34053422	34053521	34060918	34061043	34047634	34047865	34064045	34064153	3.46627e-06	0.00011389	0.096	NA	NA	NA	1	1	-0.008	0.000439856	0.00379078	0.087	3.2018e-05	0.000727036	0.088
ENSMUSG00000038481	Cdk19	10	+	40155877	40156018	40173820	40173878	40154109	40154220	40186443	40186575	4.01394e-06	0.000127697	-0.116	NA	NA	NA	1	1	0.008	8.2953e-08	2.85661e-06	-0.133	2.71994e-05	0.000634949	-0.108
ENSMUSG00000019951	Uhrf1bp1l	10	+	89243871	89244012	89245314	89245485	89242579	89242769	89249849	89250030	4.12607e-06	0.000129925	-0.137	NA	NA	NA	0.723923	1	0.018	1.13412e-05	0.000184339	-0.1	1.59602e-05	0.000410736	-0.118
ENSMUSG00000053063	Clec12a	6	+	129303664	129303853	129309425	129309529	129303369	129303468	129313911	129315321	0.000212614	0.00273599	-0.066	NA	NA	NA	1	1	-0.006	3.27384e-05	0.000439052	-0.073	5.07506e-05	0.00104162	-0.071
ENSMUSG00000069729	Arid1b	17	+	5097573	5097732	5126913	5127024	5040579	5040774	5242827	5243071	0.00590872	0.0346274	0.102	NA	NA	NA	1	1	-0.005	0.000111604	0.0012191	0.11	0.00582581	0.0380839	0.097
ENSMUSG00000036087	Slain2	5	+	73339800	73339965	73346565	73346727	73332530	73332679	73348531	73348891	8.12064e-06	0.000215573	-0.153	NA	NA	NA	0.688774	1	0.019	0.000165561	0.00168189	-0.105	9.8533e-05	0.0017007	-0.134
ENSMUSG00000026238	Ptma	1	+	88426030	88426127	88426305	88426379	88425747	88425819	88426539	88427273	0.0064406	0.0367504	-0.045	NA	NA	NA	1	1	0.006	2.4901e-06	5.00917e-05	-0.067	0.0233773	0.104845	-0.039
ENSMUSG00000014956	Ppp1cb	5	+	32780438	32780570	32783062	32783293	32761524	32761780	32785732	32785837	0.0064604	0.0367848	0.127	NA	NA	NA	1	1	0.008	1.75574e-05	0.000261306	0.122	8.44715e-05	0.00151942	0.135
ENSMUSG00000019769	Syne1	10	+	4929641	4929751	4936669	4936777	4925964	4926161	4940978	4941116	9.38461e-06	0.000239606	0.119	NA	NA	NA	0.417971	1	-0.023	5.92495e-07	1.46805e-05	0.109	0.000471259	0.00587801	0.095
ENSMUSG00000035021	Baz1a	12	-	56055684	56055828	56076090	56076369	56047788	56047890	56086652	56086794	0.00651287	0.037031	0.079	NA	NA	NA	0.724307	1	-0.016	0.000200145	0.00195738	0.107	0.0356348	0.141021	0.063
ENSMUSG00000030180	Kdm5a	6	+	120380077	120380298	120381830	120382241	120378235	120378395	120389004	120394592	0.00677183	0.0380713	-0.088	NA	NA	NA	0.102509	1	-0.051	1.19591e-05	0.000192459	-0.122	4.45073e-05	0.000943599	-0.139
ENSMUSG00000032812	Arap1	7	+	108534065	108534130	108534662	108534787	108533375	108533554	108534905	108535055	0.00713576	0.0396448	-0.067	NA	NA	NA	0.705352	1	-0.016	5.39288e-05	0.000656107	-0.1	0.00105716	0.0107839	-0.082
ENSMUSG00000026554	Dcaf8	1	+	174117483	174117591	174119069	174119200	174116985	174117043	174122648	174122768	2.15032e-05	0.000458701	-0.14	NA	NA	NA	0.472714	1	0.033	2.63264e-06	5.23117e-05	-0.121	2.92223e-05	0.00066937	-0.107
ENSMUSG00000058655	Eif4b	15	+	101916433	101916488	101916935	101917070	101915109	101915226	101919046	101919184	0.00778245	0.0422969	-0.077	NA	NA	NA	0.922063	1	0.011	0.00217084	0.0136235	-0.087	0.0286095	0.12119	-0.065
ENSMUSG00000023089	Ndufa5	6	-	24469191	24469257	24472658	24472775	24468665	24468824	24477272	24477317	2.74006e-05	0.000554723	-0.063	NA	NA	NA	1	1	0.002	2.95443e-06	5.73046e-05	-0.062	7.47799e-05	0.00138896	-0.06
ENSMUSG00000032239	Rp9	9	-	22254245	22254307	22258222	22258314	22252754	22253298	22261816	22261946	2.79702e-05	0.00056483	0.137	NA	NA	NA	0.447383	1	-0.022	1.97331e-12	2.54557e-10	0.145	0.000770734	0.00866722	0.115
ENSMUSG00000029553	Tfec	6	-	16785201	16785349	16790468	16790544	16783380	16784330	16794194	16794251	0.00844252	0.0453037	-0.068	NA	NA	NA	0.486308	1	-0.023	0.00115759	0.00828877	-0.083	0.000174719	0.00268973	-0.091
ENSMUSG00000020841	Cpd	11	-	76628272	76628415	76653889	76654137	76626984	76627154	76659725	76660520	2.92591e-05	0.00058206	0.148	NA	NA	NA	0.606826	1	-0.019	7.25042e-12	8.07181e-10	0.172	0.000322082	0.00440299	0.129
ENSMUSG00000028961	Pgd	4	-	148534943	148535062	148535737	148535803	148534167	148534237	148539158	148539338	0.00856273	0.0456432	0.05	NA	NA	NA	0.628821	1	-0.018	0.00189573	0.0122372	0.055	0.13368	0.351887	0.032
ENSMUSG00000032388	Spg21	9	+	65316581	65316743	65321444	65321525	65313070	65313157	65323646	65323792	0.00866067	0.046104	0.09	NA	NA	NA	1	1	-0.007	0.00207784	0.013181	0.084	0.00911608	0.0522137	0.083
ENSMUSG00000028552	Eps15	4	+	109002296	109002382	109015888	109015961	108996672	108996829	109033767	109033929	0.00871737	0.0463135	-0.102	NA	NA	NA	1	1	0.005	1.35388e-08	5.76073e-07	-0.123	0.00740665	0.0446941	-0.097
ENSMUSG00000031527	Eri1	8	-	36545569	36545780	36554254	36554433	36541613	36541697	36558325	36558587	4.64763e-05	0.000839191	0.122	NA	NA	NA	0.141633	1	-0.038	0.00068005	0.00547205	0.081	0.00797395	0.0471663	0.084
ENSMUSG00000031133	Arhgef6	X	-	54494982	54495003	54496566	54496692	54493770	54493864	54497781	54497927	5.64725e-05	0.000984217	0.168	NA	NA	NA	0.834113	1	0.023	2.61168e-06	5.20223e-05	0.219	1.80532e-06	6.1473e-05	0.191
ENSMUSG00000022956	Atp5o	16	-	91926703	91926816	91927097	91927227	91925785	91925872	91929143	91929254	6.15282e-05	0.00104729	0.101	NA	NA	NA	1	1	0.008	3.33067e-16	8.73173e-14	0.15	1.32208e-05	0.000347563	0.108
ENSMUSG00000060802	B2m	2	+	121976608	121976887	121977382	121977411	121973421	121973540	121978386	121978819	7.57884e-05	0.00121763	0.065	NA	NA	NA	0.165141	1	-0.031	1.26021e-05	0.000200106	0.058	0.0322766	0.131948	0.034
ENSMUSG00000039285	Azi2	9	+	117958427	117958553	117959014	117959114	117956530	117956751	117960471	117960620	0.0116	0.0569836	-0.062	NA	NA	NA	1	1	0.005	1.32094e-05	0.000207646	-0.093	0.019886	0.0928956	-0.057
ENSMUSG00000032496	Ltf	9	+	110929833	110929924	110930948	110930996	110928478	110928633	110932037	110932193	0.000136475	0.00192626	-0.075	NA	NA	NA	0.901963	1	0.012	0.000182091	0.00181577	-0.07	0.0018403	0.0162601	-0.063
ENSMUSG00000042508	Dmtf1	5	-	9140385	9140480	9148899	9149022	9137125	9137240	9150375	9150492	0.00119855	0.0102788	0.108	NA	NA	NA	0.527364	1	0.028	3.5961e-05	0.000471589	0.147	4.00465e-05	0.000866221	0.136
ENSMUSG00000051278	4930422G04Rik	3	+	127276057	127276243	127284363	127284487	127270545	127270619	127286501	127287088	0.0128763	0.0615925	0.108	NA	NA	NA	1	1	0.004	0.003718	0.0211007	0.109	0.00657589	0.0416344	0.112
ENSMUSG00000038608	Dock10	1	-	80630774	80630864	80644787	80644907	80611866	80611949	80754900	80755128	0.000161936	0.00219719	0.089	NA	NA	NA	0.610646	1	-0.018	1.64393e-05	0.000248331	0.095	0.00269378	0.0216924	0.071
ENSMUSG00000033373	Fntb	12	+	77874244	77874380	77876580	77876651	77866584	77866625	77963472	77963537	0.0137795	0.0648679	0.186	NA	NA	NA	0.250981	1	0.075	9.69666e-08	3.26991e-06	0.301	6.33933e-05	0.00122541	0.262
ENSMUSG00000006471	Ndor1	2	-	25105799	25105898	25107240	25107338	25105615	25105717	25110383	25110461	0.000271465	0.00336894	-0.162	NA	NA	NA	0.757697	1	0.015	0.00212298	0.0133748	-0.193	0.00450188	0.0313736	-0.147
ENSMUSG00000019769	Syne1	10	+	5045148	5045304	5047497	5047789	5044202	5044408	5049278	5049451	0.0159137	0.0726733	-0.047	NA	NA	NA	0.780023	1	0.014	0.0119635	0.0513886	-0.05	0.139682	0.361869	-0.033
ENSMUSG00000022119	Rbm26	14	-	105552631	105552849	105554078	105554167	105551508	105551769	105559054	105559191	0.000324497	0.00386552	-0.122	NA	NA	NA	1	1	0.005	5.77937e-09	2.81251e-07	-0.164	0.00117893	0.0116143	-0.118
ENSMUSG00000032740	Ccdc88a	11	+	29377293	29377458	29380489	29380651	29370314	29370456	29382108	29382386	0.0167077	0.0754622	-0.114	NA	NA	NA	1	1	0.006	9.35031e-06	0.000156358	-0.135	0.010002	0.0559274	-0.108
ENSMUSG00000028163	Nfkb1	3	-	135289558	135289707	135318463	135318562	135281767	135281931	135321991	135322029	0.000349225	0.00409319	-0.06	NA	NA	NA	1	1	0.002	0.000132163	0.00139131	-0.075	0.0044567	0.0311604	-0.059
ENSMUSG00000035726	Supt16h	14	-	52799775	52799948	52800691	52800843	52799148	52799239	52801211	52801358	0.000411135	0.00462282	0.113	NA	NA	NA	1	1	-0.001	1.17382e-08	5.15656e-07	0.143	0.000253964	0.00361043	0.112
ENSMUSG00000002107	Celf2	2	-	6525069	6525228	6528927	6529007	6521079	6521143	6536733	6536868	0.000451373	0.00495028	-0.069	NA	NA	NA	0.0759563	0.930765	-0.039	0	0	-0.149	2.44619e-09	1.90003e-07	-0.108
ENSMUSG00000020898	1500010J02Rik	11	+	68843187	68843314	68843985	68844100	68841365	68841566	68844192	68844508	0.018932	0.0827578	0.093	NA	NA	NA	7.95172e-07	0.000339578	-0.167	0.0210995	0.0795709	-0.113	0.0377027	0.146291	-0.074
ENSMUSG00000093596	Atxn3	12	-	103172457	103172624	103175546	103175679	103171177	103171274	103180326	103180414	0.000562792	0.00585202	-0.128	NA	NA	NA	1	1	-0.002	0.000455283	0.00390717	-0.1	0.000532439	0.00645271	-0.131
ENSMUSG00000035569	Ankrd11	8	-	125439800	125439945	125498628	125498692	125432567	125432706	125565848	125565897	0.0213406	0.0904745	0.043	NA	NA	NA	0.956165	1	-0.009	1.44214e-05	0.00022293	0.087	0.136641	0.355533	0.034
ENSMUSG00000024781	Lipa	19	-	34581498	34581635	34585312	34585511	34575992	34576139	34597911	34598029	0.000697626	0.00686241	0.092	NA	NA	NA	0.703393	1	-0.019	0.0230104	0.0847361	0.054	0.00782252	0.0465429	0.073
ENSMUSG00000042396	Rbm7	9	-	48298952	48299043	48301511	48301599	48296813	48298093	48302123	48302286	0.000839098	0.00786789	-0.093	NA	NA	NA	0.383225	1	0.026	0.0103826	0.0461594	-0.082	0.0234748	0.105166	-0.067
ENSMUSG00000035173	A630007B06Rik	19	-	56884728	56884855	56887484	56888179	56883682	56883811	56896477	56896680	0.000846968	0.00791392	0.119	NA	NA	NA	0.861789	1	-0.016	0.00353694	0.0202157	0.12	0.0104164	0.0574847	0.102
ENSMUSG00000027423	Snx5	2	-	144078180	144078266	144079397	144079557	144075858	144076968	144080461	144080548	0.000921345	0.00839366	0.086	NA	NA	NA	0.575072	1	-0.019	0.000265674	0.00247324	0.079	0.0146044	0.0737905	0.067
ENSMUSG00000020719	Ddx5	11	-	106647380	106647446	106647539	106647673	106646708	106646850	106647761	106647858	0.00111952	0.00972392	-0.062	NA	NA	NA	1	1	0.007	2.43316e-05	0.000346519	-0.077	0.0044226	0.0310431	-0.056
ENSMUSG00000064138	Fam172a	13	+	77901098	77901199	77964583	77964649	77898688	77898790	77973770	77973962	0.00124301	0.0106013	-0.087	NA	NA	NA	1	1	0.006	0.00113377	0.00816133	-0.118	0.00322185	0.0246195	-0.081
ENSMUSG00000037669	1110057K04Rik	12	+	8275169	8275404	8282613	8282696	8227405	8227561	8290705	8292564	0.00535007	0.0322493	-0.059	NA	NA	NA	0.495002	1	-0.018	0.0108199	0.0476344	-0.055	0.000124299	0.00204627	-0.077
ENSMUSG00000059923	Grb2	11	-	115516671	115516769	115560465	115560670	115511084	115511207	115569707	115569911	0.00168628	0.0134517	0.039	NA	NA	NA	1	1	-0.003	2.92943e-07	8.12543e-06	0.064	0.00859129	0.0499008	0.036
ENSMUSG00000032740	Ccdc88a	11	+	29385824	29386011	29389581	29389727	29382597	29382741	29393699	29393792	0.00287013	0.0201311	0.157	NA	NA	NA	0.0841448	0.960803	-0.074	0.00640402	0.0318127	0.148	0.121871	0.330245	0.083
ENSMUSG00000020778	2310004N24Rik	11	+	116066158	116066293	116066924	116067082	116060168	116060297	116076152	116076632	0.013131	0.0624756	-0.092	NA	NA	NA	1	1	0.005	0.00283393	0.0169223	-0.115	0.00427824	0.0303958	-0.087
ENSMUSG00000032413	Rasa2	9	-	96480905	96480978	96483161	96483245	96477891	96477968	96492368	96492445	0.00519879	0.0315509	0.12	NA	NA	NA	1	1	0.007	0.000878149	0.0066636	0.125	0.0020942	0.0178039	0.127
ENSMUSG00000019841	Rev3l	10	+	39526640	39526789	39533776	39533896	39526467	39526552	39536947	39537185	0.00597186	0.0348225	-0.129	NA	NA	NA	1	1	-0.005	0.000107837	0.00118913	-0.132	0.00400577	0.0289518	-0.133
ENSMUSG00000024404	Riok3	18	+	12311479	12311569	12312421	12312529	12311307	12311388	12313728	12315876	0.0179494	0.0797673	-0.048	NA	NA	NA	1	1	0.006	1.38795e-07	4.27268e-06	-0.08	0.0397422	0.15152	-0.042
ENSMUSG00000024036	Slc37a1	17	+	31437234	31437452	31444224	31444306	31433701	31433860	31452438	31452571	0.0182514	0.0807067	0.131	NA	NA	NA	0.609367	1	0.039	0.00082102	0.00631261	0.128	5.86132e-05	0.00115656	0.17
ENSMUSG00000033502	Cdc14a	3	-	116054123	116054190	116069544	116069624	116051371	116051434	116095739	116095832	0.019278	0.0840414	0.101	NA	NA	NA	0.817436	1	0.021	0.00271405	0.0163401	0.151	0.00665885	0.0419126	0.122
ENSMUSG00000030269	Mtmr14	6	+	113190278	113190427	113199864	113199973	113187836	113188115	113203724	113203800	0.00816593	0.0440257	0.089	NA	NA	NA	0.363798	1	-0.036	7.78624e-05	0.000897571	0.14	0.0724908	0.230246	0.053
ENSMUSG00000027104	Atf2	2	-	73683495	73683610	73684253	73684432	73680416	73680503	73688645	73688774	0.010269	0.0521052	0.084	NA	NA	NA	1	1	0.006	0.00210008	0.0132692	0.074	0.000878252	0.00953467	0.09
ENSMUSG00000032116	Stt3a	9	-	36551580	36551736	36554138	36554230	36551000	36551189	36555509	36555665	0.0199328	0.0859438	-0.075	NA	NA	NA	0.0312905	0.611562	-0.058	0.00105638	0.0076997	-0.109	1.8243e-06	6.18525e-05	-0.133
ENSMUSG00000026349	Ccnt2	1	+	129691831	129691894	129694417	129694463	129689934	129689995	129695966	129696130	0.0181499	0.0803912	0.145	NA	NA	NA	0.949868	1	0.023	0.00808179	0.0379657	-0.115	0.00367932	0.0271469	0.168
ENSMUSG00000004668	Abca13	11	+	9120774	9120898	9156172	9156336	9116160	9116254	9158463	9158594	0.0240892	0.0985825	-0.049	NA	NA	NA	1	1	0.004	1.11845e-05	0.000182891	-0.085	0.0457946	0.168796	-0.045
ENSMUSG00000032479	Mtap4	9	+	109975116	109975209	109982284	109982397	109973529	109973643	109983924	109984114	0.0023014	0.0168805	-0.126	0.789181	1	0.017	0.936247	1	-0.014	0.000364602	0.0032278	-0.156	NA	NA	NA
ENSMUSG00000032479	Mtap4	9	+	109973529	109973643	109980506	109980588	109971196	109971489	109982284	109982397	0.00455333	0.0284553	0.099	1	1	0.004	0.748048	1	0.02	0.000708293	0.00562758	0.115	NA	NA	NA
ENSMUSG00000022677	0610037P05Rik	16	-	14304546	14304680	14311139	14311224	14299336	14300302	14313908	14314106	0.00493192	0.030368	-0.091	0.00134514	0.0547684	0.098	0.673368	1	0.02	7.18092e-13	9.97859e-11	-0.169	NA	NA	NA
ENSMUSG00000031659	Adcy7	8	+	90845682	90845767	90845995	90846121	90844044	90844142	90846833	90846932	8.89048e-05	0.00137331	0.131	1	1	-0.006	0.114857	1	-0.051	0.00957246	0.0431238	0.085	NA	NA	NA
ENSMUSG00000026663	Atf6	1	-	172729744	172729876	172745553	172745645	172724787	172724901	172749377	172749563	0.000696297	0.00686241	0.112	1	1	0.004	0.205592	1	-0.039	0.0068028	0.0333452	0.069	NA	NA	NA
ENSMUSG00000001017	2500003M10Rik	3	-	90310029	90310183	90311466	90311548	90307017	90307201	90313112	90313384	0.00914817	0.0479114	0.061	0.952974	1	-0.014	1	1	-0.001	0.000289447	0.00265201	0.075	NA	NA	NA
ENSMUSG00000032254	Kif23	9	-	61779607	61779729	61779881	61779994	61777470	61777573	61783186	61783357	7.63252e-05	0.0012238	-0.11	0.0192718	0.299779	-0.051	1	1	0.001	0.010086	0.0451255	-0.057	NA	NA	NA
ENSMUSG00000015536	Mocs2	13	+	115611009	115611154	115615418	115615569	115608477	115608531	115616365	115616489	0.0122037	0.0590973	0.085	NA	NA	NA	1	1	-0.002	0.0169258	0.0676615	0.078	NA	NA	NA
ENSMUSG00000033047	Eif3l	15	+	78915986	78916141	78916863	78917034	78914541	78914713	78919893	78920391	0.00289654	0.0202096	0.113	0.523535	1	-0.034	0.864785	1	-0.013	5.12669e-09	2.54052e-07	0.134	NA	NA	NA
ENSMUSG00000031328	Flna	X	-	71472829	71473096	71473424	71473577	71472536	71472674	71473659	71473863	0.00615701	0.0355625	-0.058	0.0444779	0.46221	0.052	1	1	0.007	2.79318e-07	7.82766e-06	-0.103	NA	NA	NA
ENSMUSG00000024725	Ostf1	19	-	18670840	18670891	18678655	18678702	18668345	18668409	18706109	18706279	0.0011723	0.0101166	0.038	0.311326	1	-0.017	0.632195	1	0.015	1.07025e-12	1.44966e-10	0.07	NA	NA	NA
ENSMUSG00000019843	Fyn	10	+	39249242	39249407	39249724	39249880	39246586	39246736	39251821	39252001	0.000880278	0.00812104	-0.079	NA	NA	NA	0.227422	1	0.039	0.0260789	0.0934494	-0.056	NA	NA	NA
ENSMUSG00000032504	Pdcd6ip	9	-	113589070	113589293	113594424	113594541	113587423	113587547	113596742	113596843	7.83665e-07	3.37777e-05	-0.14	0.787136	1	0.017	0.00811012	0.303809	0.059	0.001857	0.0120446	-0.098	NA	NA	NA
ENSMUSG00000028152	Tspan5	3	+	138553698	138553845	138557311	138557482	138531309	138531360	138559816	138559878	1.90736e-13	4.13279e-11	0.189	0.482409	1	-0.015	0.00670215	0.270015	-0.089	1.19263e-08	5.21101e-07	0.116	NA	NA	NA
ENSMUSG00000029720	Lrch4	5	+	138079666	138079770	138079882	138079966	138079520	138079589	138080349	138080426	1.62761e-06	5.98644e-05	0.108	0.952658	1	0.011	0.58533	1	-0.02	0.00350121	0.0200524	0.077	NA	NA	NA
ENSMUSG00000030263	Lrmp	6	+	145085979	145086127	145086701	145086783	145070258	145070626	145096155	145096202	4.38911e-06	0.000135337	0.088	1	1	-0.013	0.607896	1	0.019	2.93099e-14	5.29337e-12	0.12	NA	NA	NA
ENSMUSG00000031608	Galnt7	8	-	60021308	60021491	60021631	60021814	60018816	60018934	60024465	60024596	0.0166689	0.0753722	-0.174	0.478035	1	0.055	0.326682	1	0.081	0.00546333	0.0282087	-0.148	NA	NA	NA
ENSMUSG00000021824	Ap3m1	14	-	21860174	21860312	21863874	21864046	21859273	21859359	21864709	21864985	0.00919288	0.0480126	0.073	0.356685	1	-0.029	0.282054	1	-0.035	0.0130028	0.0549813	0.067	NA	NA	NA
ENSMUSG00000027074	Slc43a3	2	+	84781137	84781184	84784398	84784475	84778379	84778509	84784674	84784767	0.00341756	0.0228703	0.076	NA	NA	NA	0.110575	1	-0.048	0.0164523	0.0660937	0.075	NA	NA	NA
ENSMUSG00000070738	Dgkd	1	+	89830968	89831076	89831912	89832026	89830680	89830777	89832858	89832993	0.0123909	0.0597958	-0.06	0.146935	0.788768	0.049	0.40072	1	0.025	0.00480556	0.0255594	-0.084	NA	NA	NA
ENSMUSG00000043535	Setx	2	+	28985699	28985910	28994739	28994959	28982393	28982583	28995788	28995908	0.000166824	0.00225156	0.121	0.154664	0.80531	-0.055	0.0857894	0.962002	-0.043	4.42845e-05	0.000558851	0.133	NA	NA	NA
ENSMUSG00000034959	5031414D18Rik	14	+	75444215	75444280	75447218	75447457	75442143	75442289	75448004	75448066	0.00657598	0.037284	0.064	0.699471	1	0.015	1	1	0.008	0.0251615	0.090741	0.057	NA	NA	NA
ENSMUSG00000019188	H13	2	+	152514398	152514484	152514572	152514698	152511833	152511922	152515579	152515637	0.00360323	0.0237558	-0.065	0.16381	0.821366	0.042	1	1	0.002	1.58005e-06	3.41518e-05	-0.106	NA	NA	NA
ENSMUSG00000026923	Notch1	2	-	26329200	26329353	26329661	26329760	26328303	26328532	26331593	26331707	0.0139648	0.0655098	-0.069	0.211444	0.900669	0.038	1	1	0.009	1.63133e-05	0.000246887	-0.097	NA	NA	NA
ENSMUSG00000019979	Apaf1	10	-	90524848	90524961	90529825	90530009	90524442	90524574	90540278	90540476	1.34451e-06	5.1822e-05	0.11	0.796177	1	0.017	0.449771	1	0.023	7.21078e-07	1.70851e-05	0.117	NA	NA	NA
ENSMUSG00000022710	Usp7	16	-	8706691	8706822	8707730	8707839	8706178	8706233	8708951	8709040	0.00103373	0.00920823	0.092	1	1	-0.002	0.238798	1	-0.035	0.0191534	0.0740886	0.06	NA	NA	NA
ENSMUSG00000041926	Rnpep	1	-	137168938	137169055	137173965	137174114	137168105	137168341	137175343	137175484	0.00011009	0.00163443	-0.081	0.858829	1	-0.015	0.0811481	0.947709	-0.038	9.91645e-08	3.33021e-06	-0.104	NA	NA	NA
ENSMUSG00000026605	Cenpf	1	-	191494926	191495055	191496387	191496513	191485875	191486011	191502817	191503020	9.57134e-05	0.00145054	0.063	NA	NA	NA	0.11823	1	-0.031	0.00862533	0.0397156	0.036	NA	NA	NA
ENSMUSG00000028745	Capzb	4	+	138813175	138813297	138817898	138818012	138794823	138794913	138835910	138836052	0.00155981	0.0126825	0.071	0.967767	1	-0.011	1	1	-0.007	0.000867809	0.00661602	0.074	NA	NA	NA
ENSMUSG00000042046	Dstyk	1	+	134330675	134331064	134345888	134346552	134314153	134314447	134349663	134349896	0.000143688	0.00200687	0.141	NA	NA	NA	0.822023	1	-0.013	9.88708e-11	8.19921e-09	0.198	NA	NA	NA
ENSMUSG00000027942	4933434E20Rik	3	+	89857429	89857531	89860128	89860246	89856758	89857041	89860450	89860504	0.000272012	0.00337051	0.085	NA	NA	NA	0.378872	1	-0.026	3.38571e-07	9.23345e-06	0.117	NA	NA	NA
ENSMUSG00000038970	Lmtk2	5	+	144890221	144890346	144895004	144895149	144861304	144861645	144904394	144904468	0.000125955	0.00181933	0.15	0.456227	1	-0.043	0.218192	1	-0.038	3.71702e-05	0.000482559	0.155	NA	NA	NA
ENSMUSG00000024661	Fth1	19	+	10058670	10058817	10059049	10059175	10057192	10057473	10059270	10059582	0.00434549	0.0275397	-0.051	1	1	-0.002	1	1	0.007	0.0246344	0.0891777	-0.042	NA	NA	NA
ENSMUSG00000005534	Insr	8	-	3211378	3211700	3258382	3258934	3204629	3204778	3279028	3279617	0.00430376	0.0273185	0.103	0.345096	1	-0.04	0.739167	1	-0.019	3.49464e-05	0.000462557	0.124	NA	NA	NA
ENSMUSG00000034330	Plcg2	8	+	120138067	120138182	120139114	120139282	120136803	120136949	120145074	120145163	0.00203596	0.0154275	0.062	0.810639	1	-0.015	1	1	0.008	0.000117784	0.00127802	0.085	NA	NA	NA
ENSMUSG00000033732	Sf3b3	8	-	113340054	113340260	113341443	113341618	113339802	113339959	113344606	113344761	0.000468722	0.00510563	-0.119	0.590368	1	0.029	0.312839	1	0.029	0.000257585	0.00241731	-0.119	NA	NA	NA
ENSMUSG00000033732	Sf3b3	8	-	113341443	113341618	113344606	113344761	113340054	113340260	113345367	113345490	0.00289449	0.0202096	0.091	1	1	0.001	0.627309	1	-0.021	0.00125969	0.008879	0.07	NA	NA	NA
ENSMUSG00000020914	Top2a	11	-	98855077	98855249	98855520	98855720	98854256	98854727	98856557	98856692	1.25917e-10	1.61135e-08	-0.132	1	1	0.007	0.795966	1	-0.014	9.04083e-08	3.07426e-06	-0.153	NA	NA	NA
ENSMUSG00000032739	Pram1	17	+	33777408	33778861	33778934	33779001	33775000	33775122	33779074	33779151	2.8702e-07	1.49418e-05	-0.101	0.430231	1	-0.024	0.636769	1	0.019	0.0055968	0.0287336	-0.058	NA	NA	NA
ENSMUSG00000033253	Szt2	4	-	118070217	118070324	118070718	118070860	118066424	118066635	118071635	118071767	0.00013048	0.00186796	-0.13	0.738107	1	-0.018	0.711268	1	0.026	0.0153326	0.0624916	-0.085	NA	NA	NA
ENSMUSG00000030798	Cd37	7	-	52492529	52492654	52493869	52493942	52492371	52492446	52494329	52494427	3.89872e-05	0.000730281	-0.098	0.870453	1	0.018	1	1	-0.009	4.03571e-10	2.82743e-08	-0.125	NA	NA	NA
ENSMUSG00000026626	Ppp2r5a	1	-	193192519	193192621	193196348	193196545	193186127	193186220	193220114	193220920	0.00757625	0.0414599	0.05	NA	NA	NA	1	1	0.006	0.000296329	0.00270591	0.065	NA	NA	NA
ENSMUSG00000038212	Hiatl1	13	-	65188396	65188459	65196926	65197022	65182707	65182835	65213811	65213966	0.00199019	0.0153123	0.106	NA	NA	NA	0.78281	1	-0.014	0.000133181	0.00139841	0.11	NA	NA	NA
ENSMUSG00000037174	Elf2	3	-	51064920	51065007	51068790	51068964	51063093	51063286	51070674	51070788	3.48517e-05	0.000671649	0.065	1	1	-0.004	1	1	0.007	4.64567e-05	0.000579071	0.076	NA	NA	NA
ENSMUSG00000037174	Elf2	3	-	51064920	51065007	51068790	51068928	51063093	51063286	51070674	51070788	1.94637e-06	6.93512e-05	0.082	0.797913	1	0.01	1	1	-0.001	0.0205058	0.0777289	0.071	NA	NA	NA
ENSMUSG00000027829	Ccnl1	3	-	65755355	65755476	65759125	65759198	65754401	65754466	65760774	65760884	0.00172507	0.0136929	0.062	0.233267	0.943578	-0.033	1	1	0.003	5.16781e-10	3.41453e-08	0.098	NA	NA	NA
ENSMUSG00000033826	Dnahc8	17	+	30785360	30785550	30786568	30786732	30781501	30781653	30790177	30790354	0.000108905	0.00161984	-0.112	1	1	-0.005	1	1	-0.002	0.00139492	0.00957474	-0.109	NA	NA	NA
ENSMUSG00000037234	Hook3	8	-	27185339	27185402	27192985	27193053	27184071	27184155	27198531	27198664	0.00867822	0.0461668	-0.082	1	1	-0.013	1	1	0.005	0.0283917	0.0993708	-0.064	NA	NA	NA

## Sheet: Retained Intron
Supplementary Data 10d. List of "high confidence " retained intron junctions that are differentially spliced by mutant U2AF1(S34F) in mouse bone marrow cells
										Veh WT vs Veh MUT			Veh WT vs Sud WT			Veh MUT vs Sud MUT			Sud WT vs Sud MUT			Veh WT vs Sud MUT
Ensembl Gene ID (mm9)	Gene Symbol	Chromosome	Strand	Retained Intron Exon Start (0 base)	Retained Intron Exon End	Upstream Exon Start	Upstream Exon End	Downstream Exon Start	Downstream Exon End	Nominal p-value	FDR	Percent Spliced In (PSI or Ψ)	Nominal p-value	FDR	Percent Spliced In (PSI or Ψ)	Nominal p-value	FDR	Percent Spliced In (PSI or Ψ)	Nominal p-value	FDR	Percent Spliced In (PSI or Ψ)	Nominal p-value	FDR	Percent Spliced In (PSI or Ψ)
ENSMUSG00000059796	Eif4a1	11	-	69481196	69481613	69481196	69481276	69481523	69481613	0	0	0.069	1.72085e-14	1.22391e-11	0.047	1	1	0.006	1.23036e-09	2.96252e-08	0.028	0	0	0.074
ENSMUSG00000021134	Srsf5	12	+	82050480	82051484	82050480	82050591	82050706	82051484	0	0	0.117	2.83107e-14	1.22391e-11	0.074	1	1	0.011	0	0	0.054	0	0	0.128
ENSMUSG00000000787	Ddx3x	X	+	12864350	12864689	12864350	12864509	12864589	12864689	0	0	0.101	4.92939e-14	1.53797e-11	0.064	0.0434936	0.524339	0.017	0	0	0.055	0	0	0.118
ENSMUSG00000059796	Eif4a1	11	-	69481697	69482255	69481697	69482050	69482145	69482255	0	0	0.077	3.90998e-12	8.13277e-10	0.044	1	1	0.009	0	0	0.041	0	0	0.085
ENSMUSG00000027829	Ccnl1	3	-	65751818	65752325	65751818	65751930	65752183	65752325	0	0	0.215	2.47775e-11	3.86529e-09	0.114	1	1	-0.004	1.77636e-14	7.52195e-13	0.096	0	0	0.211
ENSMUSG00000000787	Ddx3x	X	+	12865404	12865797	12865404	12865490	12865698	12865797	0	0	0.097	1.22803e-10	1.56642e-08	0.057	0.169605	0.985165	0.016	0	0	0.056	0	0	0.113
ENSMUSG00000025473	Adam8	7	-	147172201	147172707	147172201	147172367	147172631	147172707	0	0	0.224	1.25515e-10	1.56642e-08	0.115	1	1	0.004	0	0	0.112	0	0	0.228
ENSMUSG00000041354	Rgl2	17	+	34068984	34069316	34068984	34069163	34069265	34069316	0.000547903	0.00332323	0.037	6.46499e-10	5.89538e-08	-0.091	2.96374e-06	0.00117562	-0.05	8.48088e-08	1.35253e-06	0.079	0.956061	1	-0.013
ENSMUSG00000059796	Eif4a1	11	-	69481697	69482050	69481697	69481835	69481906	69482050	0	0	0.078	8.76085e-10	7.28903e-08	0.044	1	1	0.006	0	0	0.04	0	0	0.084
ENSMUSG00000001627	Ifrd1	12	-	40943744	40944069	40943744	40943829	40943964	40944069	0	0	0.247	1.7335e-08	1.35213e-06	0.142	0.859554	1	-0.007	1.50143e-11	4.98313e-10	0.099	0	0	0.241
ENSMUSG00000035967	Ddx26b	X	+	53746215	53749911	53746215	53746310	53749692	53749911	0.00502576	0.021947	0.071	2.75553e-08	1.9105e-06	-0.264	4.32075e-11	2.57085e-08	-0.187	0.00827472	0.0301524	0.148	0.000199368	0.00156044	-0.115
ENSMUSG00000007850	Hnrnph1	11	+	50192969	50193466	50192969	50193125	50193322	50193466	2.32787e-08	4.55813e-07	0.089	3.32217e-07	2.07303e-05	0.082	3.97998e-06	0.00118404	0.058	3.59122e-07	5.01139e-06	0.064	0	0	0.146
ENSMUSG00000028410	Dnaja1	4	+	40673137	40675216	40673137	40673242	40674988	40675216	0	0	0.2	2.3967e-06	0.000120351	0.101	1	1	-0.006	0	0	0.093	0	0	0.194
ENSMUSG00000024858	Adrbk1	19	-	4291238	4291641	4291238	4291330	4291589	4291641	4.84467e-09	1.08915e-07	0.035	5.11529e-06	0.000212796	-0.039	1	1	-0.006	0	0	0.068	9.07211e-05	0.000763935	0.029
ENSMUSG00000015165	Hnrnpl	7	+	29603479	29603943	29603479	29603551	29603662	29603943	0.0206735	0.073223	0.024	5.05435e-06	0.000212796	-0.056	0.193641	1	-0.018	1.64239e-08	2.92298e-07	0.062	1	1	0.006
ENSMUSG00000024947	Men1	19	+	6335038	6335905	6335038	6335082	6335444	6335905	0.0137242	0.051904	-0.142	1.25232e-05	0.000473606	-0.277	0.574138	1	0.064	0.0143229	0.0478422	0.199	0.0640269	0.183599	-0.078
ENSMUSG00000024948	Map4k2	19	+	6346083	6346293	6346083	6346125	6346208	6346293	0.0253239	0.084692	0.021	2.40142e-05	0.000813833	-0.066	0.346719	1	-0.015	2.3193e-07	3.3507e-06	0.072	1	1	0.006
ENSMUSG00000040354	Mars	10	-	126733596	126734000	126733596	126733689	126733928	126734000	4.79636e-08	8.43881e-07	0.182	3.95091e-05	0.00117399	0.15	0.0761446	0.661211	0.031	0.000586743	0.00324559	0.063	1.02696e-13	3.13478e-12	0.213
ENSMUSG00000040940	Arhgef1	7	+	25697075	25697371	25697075	25697174	25697328	25697371	0.00647607	0.0267413	0.026	5.66674e-05	0.00157157	-0.057	0.811769	1	0.018	0	0	0.101	2.156e-05	0.000223091	0.044
ENSMUSG00000031167	Rbm3	X	-	7720973	7721805	7720973	7721073	7721698	7721805	0	0	0.034	6.36248e-05	0.00168944	0.022	1	1	0.002	0.0231547	0.0725358	0.014	0	0	0.036
ENSMUSG00000016559	H3f3b	11	-	115884938	115885333	115884938	115885092	115885195	115885333	0.0240408	0.0810708	0.042	8.73028e-05	0.00222355	-0.066	0.000448833	0.0356074	0.039	0	0	0.147	4.80086e-09	9.60958e-08	0.081
ENSMUSG00000027360	Hdc	2	-	126429976	126432218	126429976	126430111	126432095	126432218	0	0	0.094	0.000129043	0.00315776	0.037	1	1	0.002	0	0	0.059	0	0	0.096
ENSMUSG00000039354	Smarcal1	1	+	72657868	72659598	72657868	72658009	72659382	72659598	0.0177296	0.0646357	-0.04	0.000138936	0.00333403	-0.065	0.4004	1	0.02	0.0178715	0.0585232	0.044	0.503098	0.873287	-0.02
ENSMUSG00000026399	Cd55	1	-	132344904	132346140	132344904	132344985	132345993	132346140	4.76275e-12	1.28488e-10	0.076	0.000151861	0.00338434	0.053	1	1	0.002	0.0126945	0.0435444	0.026	7.9603e-14	2.49219e-12	0.078
ENSMUSG00000070034	Sp110	1	-	87475631	87476320	87475631	87475774	87476218	87476320	1.20077e-10	2.91547e-09	0.098	0.000403237	0.00756036	-0.069	0.000176222	0.0209704	-0.057	4.3259e-10	1.10671e-08	0.11	0.0344344	0.110935	0.042
ENSMUSG00000020156	Mum1	10	+	79698855	79701665	79698855	79698926	79701059	79701665	0.0202998	0.0724821	0.07	0.000556936	0.00978952	-0.165	0.174268	0.997011	-0.051	5.23919e-05	0.000389923	0.184	0.65856	1	0.019
ENSMUSG00000029703	Lrwd1	5	-	136608175	136608949	136608175	136608298	136608844	136608949	0.0239489	0.0810708	0.024	0.000613523	0.0104887	-0.047	0.388562	1	-0.013	1.09658e-06	1.37408e-05	0.058	0.912408	1	0.011
ENSMUSG00000038346	Zfp384	6	+	124974050	124974570	124974050	124974288	124974522	124974570	0.000452993	0.00282017	0.068	0.00151283	0.0219536	-0.091	0.072436	0.658006	-0.032	8.80203e-07	1.14988e-05	0.127	0.209585	0.470411	0.036
ENSMUSG00000005882	Uqcc	2	-	155736092	155737572	155736092	155736200	155737476	155737572	0.0263821	0.0872694	0.046	0.00162553	0.0229679	-0.079	0.188292	1	-0.022	1.23965e-05	0.000118929	0.103	0.757341	1	0.024
ENSMUSG00000032594	Ip6k1	9	+	107947055	107947644	107947055	107947231	107947576	107947644	0.00138147	0.00729177	0.159	0.00164775	0.0229679	-0.113	0.0498128	0.575507	-0.124	0.00152516	0.00737363	0.148	0.592641	0.966108	0.035
ENSMUSG00000007458	M6pr	6	+	122263276	122265184	122263276	122263443	122265074	122265184	0	0	0.057	0.00167474	0.0229679	0.031	1	1	0.001	9.73955e-05	0.000668166	0.027	0	0	0.058
ENSMUSG00000060216	Arrb2	11	+	70251445	70251893	70251445	70251530	70251820	70251893	0	0	0.062	0.00204236	0.0268301	-0.033	1	1	-0.004	0	0	0.09	3.10862e-15	1.2244e-13	0.058
ENSMUSG00000061232	H2-K1	17	-	34133771	34134102	34133771	34133804	34133982	34134102	0	0	0.061	0.00208878	0.0271541	0.023	1	1	-0.001	2.22045e-16	1.09068e-14	0.037	0	0	0.06
ENSMUSG00000071646	Mta2	19	+	9020756	9021240	9020756	9020874	9021137	9021240	2.72291e-06	3.0051e-05	0.069	0.00218371	0.0278089	-0.045	0.056851	0.594887	-0.021	0	0	0.093	0.0176253	0.064049	0.048
ENSMUSG00000024948	Map4k2	19	+	6343801	6344079	6343801	6343883	6343971	6344079	0.000222843	0.00148643	0.043	0.00406819	0.044536	-0.039	0.415761	1	-0.016	6.70728e-09	1.37276e-07	0.066	0.0884999	0.237491	0.027
ENSMUSG00000051517	E130306D19Rik	4	-	43511767	43512209	43511767	43511888	43512114	43512209	0.0170038	0.0622931	0.051	0.00426564	0.0455001	-0.046	0.00252502	0.0969281	-0.045	0.00574857	0.0225535	0.052	1	1	0.006
ENSMUSG00000035086	Becn1	11	-	101156847	101157630	101156847	101156938	101157571	101157630	0.00102251	0.00559154	0.032	0.00524346	0.053638	-0.037	0.307322	1	-0.015	1.79603e-06	2.16228e-05	0.054	0.409836	0.763285	0.017
ENSMUSG00000028245	Nsmaf	4	-	6347196	6348283	6347196	6347287	6348203	6348283	0.00450903	0.0201991	0.059	0.00552134	0.0560214	-0.09	0.295997	1	-0.023	7.77168e-06	8.01985e-05	0.125	0.227249	0.50085	0.036
ENSMUSG00000040701	Ap1g2	14	-	55719907	55720359	55719907	55720012	55720231	55720359	0.0153516	0.0569481	0.092	0.00667406	0.064071	-0.108	0.00249622	0.0969281	-0.084	0.00173511	0.00829073	0.116	1	1	0.008
ENSMUSG00000010110	Stx5a	19	+	8817569	8817913	8817569	8817625	8817842	8817913	9.04943e-13	2.55488e-11	0.065	0.0081559	0.0759595	0.04	1	1	0.013	6.29889e-05	0.000452342	0.039	6.21725e-15	2.23272e-13	0.079
ENSMUSG00000029148	Nrbp1	5	+	31546538	31546932	31546538	31546661	31546830	31546932	0	0	0.122	0.00830077	0.0761718	0.052	0.924674	1	0.012	3.57181e-12	1.25319e-10	0.082	0	0	0.134
ENSMUSG00000025066	Sfr1	19	+	47807119	47807478	47807119	47807291	47807339	47807478	0	0	-0.52	0.0113945	0.0984701	-0.177	0.480818	1	0.037	2.98427e-06	3.39322e-05	-0.305	0	0	-0.482
ENSMUSG00000036661	Dennd3	15	+	73398851	73399175	73398851	73398955	73399037	73399175	6.61336e-07	8.63293e-06	0.087	0.0114408	0.0984701	-0.06	1	1	-0.009	1.86841e-11	6.0379e-10	0.139	3.71843e-05	0.000357496	0.078
ENSMUSG00000005481	Ddx39	8	+	86245632	86246260	86245632	86245751	86246128	86246260	1.99219e-06	2.2603e-05	0.064	0.0183276	0.138623	0.041	0.0107226	0.26583	0.031	1.35817e-07	2.11118e-06	0.054	1.11022e-16	4.51861e-15	0.095
ENSMUSG00000025473	Adam8	7	-	147173077	147173636	147173077	147173167	147173458	147173636	0	0	0.141	0.0248762	0.171076	0.049	0.73612	1	-0.015	6.77237e-05	0.000480721	0.077	2.36478e-13	6.87474e-12	0.126
ENSMUSG00000030142	Clec4e	6	-	123236225	123239007	123236225	123236377	123236449	123239007	0	0	0.305	0.027543	0.179967	0.078	0.702944	1	-0.014	0	0	0.213	0	0	0.291
ENSMUSG00000029071	Dvl1	4	+	155228839	155229134	155228839	155228909	155228994	155229134	1.86438e-06	2.14483e-05	0.161	0.0284344	0.183866	-0.193	0.528083	1	-0.023	3.0798e-06	3.46972e-05	0.331	0.000152658	0.00122626	0.138
ENSMUSG00000040859	Bsdc1	4	+	129142473	129144234	129142473	129142590	129144066	129144234	0	0	0.178	0.030482	0.187397	0.065	0.645523	1	-0.012	1.52898e-10	4.36649e-09	0.101	2.52021e-14	8.09782e-13	0.166
ENSMUSG00000053332	Gas5	1	+	162968355	162968670	162968355	162968403	162968587	162968670	1.58771e-05	0.000141727	0.035	0.0312288	0.190115	-0.03	0.856363	1	0.012	0	0	0.077	6.84885e-12	1.77925e-10	0.047
ENSMUSG00000060601	Nr1h2	7	-	51807324	51807990	51807324	51807615	51807876	51807990	0.00487993	0.0214646	0.157	0.0347362	0.204852	0.104	0.514942	1	0.047	0.00298633	0.0133353	0.099	8.22204e-06	9.74671e-05	0.204
ENSMUSG00000022617	Chkb	15	-	89258564	89259258	89258564	89258660	89258841	89259258	4.79376e-07	6.40771e-06	0.089	0.0362112	0.211176	0.044	1	1	0.012	0.00353424	0.0152819	0.057	7.08707e-08	1.15377e-06	0.1
ENSMUSG00000024337	Psmb9	17	-	34320559	34321358	34320559	34320689	34321226	34321358	0.0148332	0.0554076	0.023	0.0377668	0.219223	-0.029	0.435301	1	-0.014	0.000544047	0.00303677	0.038	0.964514	1	0.009
ENSMUSG00000030142	Clec4e	6	-	123236225	123239007	123236225	123236536	123238911	123239007	1.88738e-15	7.16024e-14	0.335	0.0414586	0.234391	0.085	0.912535	1	0.017	1.86502e-10	5.2051e-09	0.267	0	0	0.352
ENSMUSG00000039205	Ciz1	2	+	32226383	32226928	32226383	32226621	32226768	32226928	0.00532205	0.0229928	0.146	0.0431433	0.238243	-0.08	0.0898656	0.7088	-0.086	0.000108977	0.000739357	0.14	0.155514	0.376424	0.06
ENSMUSG00000039231	Suv39h1	X	-	7640821	7641183	7640821	7640951	7641036	7641183	0.000157982	0.00109621	0.074	0.0474951	0.24905	0.056	0.627693	1	0.016	0.0287828	0.0872724	0.034	7.71538e-07	1.09464e-05	0.09
ENSMUSG00000022552	Sharpin	15	-	76177688	76178247	76177688	76178024	76178093	76178247	0.0212447	0.0745407	0.062	0.0568384	0.277087	-0.085	0.451046	1	-0.026	0.00140161	0.00688472	0.122	0.213641	0.476884	0.037
ENSMUSG00000038241	Cep250	2	+	155814047	155815356	155814047	155814168	155815234	155815356	0.000248172	0.0016374	0.1	0.062786	0.295686	-0.054	0.0140496	0.307878	0.047	0	0	0.201	5.41767e-10	1.27211e-08	0.146
ENSMUSG00000028821	Syf2	4	+	134490370	134490964	134490370	134490496	134490846	134490964	7.54952e-15	2.54586e-13	0.059	0.0630738	0.295925	0.026	1	1	0.007	3.53403e-07	4.98826e-06	0.041	1.11022e-16	4.51861e-15	0.066
ENSMUSG00000026873	Phf19	2	-	34766683	34767322	34766683	34766765	34767136	34767322	2.45413e-07	3.5468e-06	0.209	0.0669212	0.311633	0.106	1	1	-0.017	0.00680677	0.0257985	0.087	5.39835e-07	7.84689e-06	0.193
ENSMUSG00000021134	Srsf5	12	+	82048482	82050155	82048482	82048581	82048782	82050155	1.43774e-13	4.15575e-12	0.094	0.0709734	0.323266	0.035	0.0630258	0.609762	0.034	0	0	0.094	0	0	0.129
ENSMUSG00000003153	Slc2a3	6	-	122687075	122690011	122687075	122687316	122689850	122690011	0	0	0.106	0.0713766	0.323814	0.033	0.000881569	0.059269	0.031	0	0	0.104	0	0	0.137
ENSMUSG00000029148	Nrbp1	5	+	31552462	31552738	31552462	31552513	31552602	31552738	1.20022e-06	1.44616e-05	0.043	0.0716127	0.323814	0.024	0.5726	1	0.013	6.0512e-05	0.00043711	0.032	5.01488e-13	1.42399e-11	0.055
ENSMUSG00000002963	Pnkp	7	+	52113532	52114119	52113532	52113579	52113822	52114119	2.60921e-07	3.72656e-06	0.047	0.0755038	0.337738	-0.029	8.41365e-06	0.00166871	-0.043	0.0189701	0.0614651	0.033	1	1	0.004
ENSMUSG00000026972	Arrdc1	2	-	24781275	24781968	24781275	24781714	24781791	24781968	0.00391486	0.0179345	0.102	0.0775623	0.345164	-0.07	0.150481	0.952514	-0.049	0.000483413	0.00274829	0.123	0.267346	0.564757	0.053
ENSMUSG00000004846	Plod3	5	+	137467413	137467958	137467413	137467527	137467641	137467958	2.41599e-05	0.00020655	0.032	0.0795378	0.350721	-0.019	0.6523	1	-0.012	5.93285e-07	8.186e-06	0.04	0.134961	0.334254	0.021
ENSMUSG00000025473	Adam8	7	-	147170627	147171329	147170627	147170742	147171235	147171329	0	0	0.218	0.0806545	0.350721	0.052	0.365226	1	-0.022	8.88178e-16	4.19493e-14	0.143	0	0	0.196
ENSMUSG00000026280	Atg4b	1	+	95672204	95674941	95672204	95672277	95674861	95674941	0.000656344	0.00381245	0.068	0.0809437	0.350756	-0.059	0.744213	1	0.015	4.00891e-10	1.04743e-08	0.142	6.76423e-06	8.34255e-05	0.083
ENSMUSG00000029208	Guf1	5	+	69958366	69959736	69958366	69958500	69959634	69959736	0.0200115	0.072089	-0.195	0.0949337	0.387181	0.151	0.239915	1	0.113	0.000549906	0.00305558	-0.233	0.172078	0.404052	-0.082
ENSMUSG00000052142	Rasal3	17	-	32540000	32540526	32540000	32540344	32540465	32540526	0.00197704	0.00983661	0.095	0.0977679	0.396151	-0.056	0.870153	1	-0.01	1.46529e-07	2.22145e-06	0.142	0.00715967	0.0305663	0.086
ENSMUSG00000040044	Orc3	4	-	34544556	34546005	34544556	34544690	34545856	34546005	0.000797374	0.00450238	0.078	0.106896	0.4182	-0.041	0.811878	1	-0.013	2.89378e-08	5.07651e-07	0.106	0.0104045	0.0417891	0.065
ENSMUSG00000028041	Adam15	3	-	89151073	89151407	89151073	89151150	89151328	89151407	0.00188754	0.00946889	0.035	0.116334	0.446721	-0.013	1	1	0	3.74685e-11	1.17978e-09	0.047	0.00094728	0.00590117	0.034
ENSMUSG00000022558	Heatr7a	15	+	76238321	76238958	76238321	76238473	76238817	76238958	1.41389e-05	0.000128094	0.052	0.117153	0.447118	-0.031	0.180542	1	-0.02	3.29964e-05	0.000264834	0.063	0.066914	0.190892	0.032
ENSMUSG00000031389	Arhgap4	X	-	71145437	71145808	71145437	71145522	71145616	71145808	0.000258268	0.00168396	0.088	0.118341	0.450273	-0.042	0.00546513	0.183411	-0.065	0.00394159	0.0167483	0.064	0.533795	0.903973	0.022
ENSMUSG00000040479	Dgkz	2	-	91773899	91774246	91773899	91773999	91774212	91774246	0.00058802	0.0034993	0.037	0.122816	0.460391	-0.029	0.438267	1	-0.014	0.000137356	0.000911748	0.052	0.235581	0.512734	0.023
ENSMUSG00000032604	Qars	9	+	108414813	108415109	108414813	108414913	108415030	108415109	0.000757929	0.00431984	0.035	0.137906	0.50177	-0.023	0.665588	1	-0.012	1.80645e-05	0.000163112	0.046	0.131851	0.328552	0.023
ENSMUSG00000026889	Rbm18	2	-	35989654	35992131	35989654	35989783	35992001	35992131	0.0295836	0.0968045	0.046	0.152471	0.543668	-0.046	1	1	0.005	0.000101819	0.000694631	0.096	0.0326037	0.105875	0.051
ENSMUSG00000030815	Phkg2	7	+	134721048	134721543	134721048	134721224	134721488	134721543	0.000728723	0.00417297	0.119	0.155005	0.548519	0.057	0.54791	1	0.038	0.00443111	0.0184092	0.101	5.02167e-06	6.2566e-05	0.157
ENSMUSG00000025142	Aspscr1	11	+	120570243	120570560	120570243	120570313	120570384	120570560	0.000194821	0.00132872	0.1	0.156042	0.548565	0.046	0.354933	1	0.038	0.00321943	0.014197	0.093	1.05247e-07	1.64752e-06	0.138
ENSMUSG00000060601	Nr1h2	7	-	51808948	51809293	51808948	51809078	51809178	51809293	4.47024e-08	7.98069e-07	0.119	0.156843	0.549341	0.042	0.0335308	0.469432	0.046	0	0	0.122	0	0	0.165
ENSMUSG00000045482	Trrap	5	+	145545126	145546434	145545126	145545215	145546337	145546434	6.34754e-09	1.37606e-07	0.11	0.157583	0.549341	-0.063	0.280697	1	-0.024	4.34961e-06	4.76904e-05	0.149	0.000321369	0.00233567	0.085
ENSMUSG00000000134	Tfe3	X	+	7348120	7349722	7348120	7348196	7349574	7349722	5.82916e-08	9.96705e-07	0.053	0.167593	0.574603	-0.026	0.577183	1	-0.013	9.54133e-09	1.83074e-07	0.066	0.000522043	0.00362167	0.04
ENSMUSG00000003166	Dgcr2	16	-	17858452	17859619	17858452	17858663	17859496	17859619	0.0123897	0.0472653	0.119	0.174521	0.590249	-0.06	0.0407282	0.524339	-0.066	0.00307997	0.0137036	0.113	0.541359	0.910467	0.053
ENSMUSG00000036810	Tmem188	8	+	90653593	90654300	90653593	90653703	90654245	90654300	0.000475826	0.00293225	0.156	0.182752	0.603372	-0.07	7.4441e-06	0.00166871	-0.106	0.0135491	0.0457096	0.12	0.707102	1	0.05
ENSMUSG00000042726	Trafd1	5	-	121825024	121825881	121825024	121825255	121825804	121825881	4.01882e-07	5.54414e-06	0.073	0.206738	0.654845	-0.029	0.00814924	0.224148	-0.03	5.37853e-05	0.000395499	0.072	0.0537846	0.159396	0.043
ENSMUSG00000025571	Tnrc6c	11	+	117610890	117614458	117610890	117611131	117614290	117614458	1.20615e-05	0.000112636	0.148	0.217332	0.668274	-0.077	0.19398	1	-0.036	0.000197228	0.00124203	0.19	0.0052893	0.0240083	0.112
ENSMUSG00000039515	Ppp2r4	2	+	30293748	30295284	30293748	30293873	30295183	30295284	1.49297e-10	3.55385e-09	0.085	0.22346	0.682357	-0.025	0.00834632	0.224148	-0.027	7.85971e-10	1.96974e-08	0.083	0.00106199	0.00648345	0.058
ENSMUSG00000032322	Pstpip1	9	+	55975291	55975667	55975291	55975344	55975533	55975667	8.21184e-06	8.13646e-05	0.047	0.225472	0.685941	-0.029	1	1	-0.003	1.06139e-08	2.00521e-07	0.073	3.64461e-05	0.00035318	0.045
ENSMUSG00000037266	D4Wsu53e	4	+	134481207	134482733	134481207	134481347	134482649	134482733	0.00385698	0.017845	0.103	0.226985	0.687566	-0.052	1	1	-0.001	2.72269e-05	0.00022337	0.154	0.0114777	0.0452075	0.102
ENSMUSG00000059248	2016-09-09	11	+	117217926	117220784	117217926	117218023	117220732	117220784	8.74635e-07	1.11769e-05	0.031	0.234145	0.700751	-0.019	1	1	-0.002	1.88272e-12	7.00599e-11	0.048	8.0932e-05	0.000691035	0.029
ENSMUSG00000026199	Ankzf1	1	+	75194218	75194951	75194218	75194699	75194839	75194951	0.00848523	0.0338851	-0.088	0.24035	0.715389	-0.042	0.270795	1	-0.051	0.0041094	0.017223	-0.096	1.33377e-05	0.000149407	-0.139
ENSMUSG00000053291	Rab4b	7	-	27960797	27961257	27960797	27960912	27961176	27961257	0.00148203	0.00772183	0.051	0.243576	0.715389	-0.027	1	1	-0.002	6.98011e-08	1.15832e-06	0.076	0.00308582	0.0151317	0.049
ENSMUSG00000021453	Gadd45g	13	+	51942720	51943138	51942720	51942822	51942924	51943138	8.24369e-06	8.13646e-05	0.069	0.2499	0.726982	-0.03	0.219747	1	-0.028	0.000115934	0.000777964	0.072	0.026286	0.0884164	0.042
ENSMUSG00000032295	Man2c1	9	+	56987306	56987771	56987306	56987515	56987676	56987771	0.00450618	0.0201991	0.063	0.252102	0.730868	-0.045	0.522863	1	-0.019	0.00105005	0.00530643	0.089	0.102838	0.271787	0.044
ENSMUSG00000021488	Nsd1	13	+	55314564	55315511	55314564	55314678	55315421	55315511	8.9097e-08	1.46167e-06	0.083	0.270343	0.761722	0.029	1	1	0.006	7.79059e-05	0.000543571	0.06	9.54039e-09	1.68823e-07	0.089
ENSMUSG00000028821	Syf2	4	+	134490846	134491379	134490846	134490964	134491288	134491379	1.92202e-10	4.48717e-09	0.041	0.278085	0.769511	0.017	1	1	0.004	4.04755e-05	0.000312603	0.028	1.92713e-12	5.34777e-11	0.045
ENSMUSG00000027953	Slc50a1	3	-	89073748	89074061	89073748	89073872	89073983	89074061	0.00386592	0.017845	0.126	0.281363	0.771175	-0.073	1	1	-0.012	0.000242972	0.00148442	0.187	0.00832101	0.0344405	0.114
ENSMUSG00000025409	Mbd6	10	-	126724451	126724746	126724451	126724594	126724682	126724746	8.87824e-05	0.000653223	0.147	0.289194	0.781198	-0.043	0.0192974	0.363286	-0.102	0.0321626	0.0953592	0.088	0.33312	0.650782	0.045
ENSMUSG00000027889	Ampd2	3	-	107883184	107883692	107883184	107883253	107883561	107883692	3.07768e-08	5.74817e-07	0.11	0.298514	0.801173	0.037	0.14663	0.943188	-0.025	0.00641681	0.024556	0.048	0.000191324	0.00150714	0.085
ENSMUSG00000026987	Baz2b	2	-	59758351	59760274	59758351	59758595	59760199	59760274	4.87637e-05	0.000389468	0.099	0.302647	0.805338	-0.049	1	1	-0.008	4.95285e-05	0.000373135	0.139	0.000273874	0.00205154	0.09
ENSMUSG00000032604	Qars	9	+	108410713	108411555	108410713	108410861	108411207	108411555	0.00105675	0.00575288	0.037	1	1	-0.005	1	1	0.003	1.5365e-05	0.000141866	0.044	0.000286899	0.00209763	0.039
ENSMUSG00000042606	Hirip3	7	+	134006113	134006440	134006113	134006234	134006331	134006440	0.00348107	0.0163799	0.076	0.606349	1	-0.033	1	1	-0.011	0.000440089	0.0025492	0.098	0.00908706	0.0369843	0.065
ENSMUSG00000093445	Lrch4	5	+	138075076	138075477	138075076	138075203	138075371	138075477	0.0019289	0.00963656	0.029	1	1	-0.005	1	1	0.002	8.81753e-06	8.9487e-05	0.036	0.000182033	0.00144326	0.031
ENSMUSG00000020883	Fbxl20	11	-	97956446	97958373	97956446	97956507	97958242	97958373	0.00563754	0.0241836	0.114	0.763472	1	0.017	0.117282	0.797519	0.072	0.00146645	0.00714603	0.169	1.58699e-07	2.42215e-06	0.186
ENSMUSG00000016940	Kctd2	11	+	115290593	115292588	115290593	115290719	115291626	115292588	0.000227598	0.00150986	0.083	0.600508	1	-0.021	0.472364	1	0.017	2.54412e-09	5.68033e-08	0.12	8.37243e-06	9.82956e-05	0.1
ENSMUSG00000021235	Coq6	12	+	85709092	85709659	85709092	85709151	85709535	85709659	0.00528862	0.02293	0.145	0.712847	1	0.035	0.932317	1	0.004	0.000988891	0.00501801	0.114	0.00139256	0.0079827	0.149
ENSMUSG00000029146	Snx17	5	+	31498118	31498414	31498118	31498229	31498323	31498414	0.00146791	0.00768124	0.028	1	1	0	1	1	0.008	5.19177e-06	5.54391e-05	0.036	2.46035e-06	3.19584e-05	0.036
ENSMUSG00000068329	Htra2	6	-	83002691	83003064	83002691	83002797	83003031	83003064	1.63776e-06	1.94926e-05	0.128	0.887533	1	-0.012	0.595713	1	-0.017	1.58107e-06	1.92233e-05	0.124	0.000136093	0.00110355	0.111
ENSMUSG00000034187	Nsf	11	-	103774629	103775222	103774629	103774705	103775114	103775222	0.00509052	0.0221502	0.032	0.529108	1	0.017	0.923001	1	0.011	0.0141232	0.047386	0.026	7.24461e-06	8.75808e-05	0.043
ENSMUSG00000070034	Sp110	1	-	87481477	87482870	87481477	87481627	87482789	87482870	1.20315e-06	1.44616e-05	0.068	1	1	-0.001	0.242443	1	-0.019	0.000675924	0.00366168	0.05	0.0050947	0.0233858	0.048
ENSMUSG00000024516	Sec11c	18	+	65972318	65974611	65972318	65972468	65974491	65974611	0.0170357	0.0622931	0.025	1	1	-0.002	0.536086	1	0.012	1.20103e-08	2.20128e-07	0.04	4.40221e-07	6.47603e-06	0.038
ENSMUSG00000007029	Vars	17	+	35148544	35148843	35148544	35148639	35148752	35148843	9.61037e-07	1.21531e-05	0.04	1	1	-0.002	0.581798	1	-0.014	0.00560569	0.0222058	0.028	0.0118931	0.0465433	0.026
ENSMUSG00000020897	Aurkb	11	+	68861675	68862146	68861675	68861867	68862007	68862146	9.68914e-06	9.33541e-05	0.033	1	1	-0.007	1	1	-0.007	0.000130443	0.000870563	0.033	0.00694145	0.0298434	0.026
ENSMUSG00000026965	Anapc2	2	+	25128434	25129452	25128434	25129057	25129319	25129452	0.0035279	0.0164726	0.101	0.878376	1	0.018	1	1	-0.001	0.0102033	0.0360646	0.082	0.00605301	0.0268414	0.099
ENSMUSG00000015291	Gdi1	X	+	71553010	71553600	71553010	71553209	71553468	71553600	0.00120325	0.00643	0.071	0.343631	0.869979	-0.032	0.597869	1	-0.02	0.000857409	0.00453836	0.083	0.0299012	0.0992101	0.052
ENSMUSG00000039041	Adrm1	2	+	179907560	179908738	179907560	179907677	179908614	179908738	0.000794584	0.00450238	0.036	0.983796	1	0.013	0.367127	1	0.016	1.19229e-06	1.47892e-05	0.039	2.11303e-09	4.52634e-08	0.052
ENSMUSG00000027671	Actl6a	3	+	32619107	32619437	32619107	32619222	32619356	32619437	1.2009e-05	0.000112636	0.086	1	1	-0.001	1	1	0.005	2.37131e-05	0.000205069	0.092	2.08542e-06	2.73795e-05	0.091
ENSMUSG00000028059	Arhgef2	3	+	88436834	88437289	88436834	88436964	88437179	88437289	4.13185e-05	0.000336649	0.179	0.484111	1	-0.036	0.223916	1	-0.034	4.57501e-12	1.56059e-10	0.181	0.000970727	0.00598615	0.145
ENSMUSG00000041459	Tardbp	4	-	147986490	147992900	147986490	147991744	147992773	147992900	0.0103908	0.040107	0.089	0.775654	1	-0.015	0.560267	1	-0.026	0.0144244	0.0480033	0.079	0.0857393	0.233158	0.064
ENSMUSG00000036931	Nfkbid	7	+	31210727	31211040	31210727	31210874	31210988	31211040	2.44249e-15	8.98541e-14	0.164	0.398675	0.948175	-0.032	0.548626	1	-0.016	2.15528e-12	7.78435e-11	0.18	9.65641e-11	2.40622e-09	0.148
ENSMUSG00000022978	2610039C10Rik	16	-	90719556	90720995	90719556	90720223	90720898	90720995	0.000221647	0.00148643	-0.073	0.904898	1	-0.016	0.327324	1	-0.019	7.65404e-07	1.03119e-05	-0.076	9.33601e-09	1.68823e-07	-0.092
ENSMUSG00000057948	Unc13d	11	-	115931194	115931425	115931194	115931251	115931334	115931425	0.000179022	0.00123485	0.047	0.810046	1	0.01	1	1	-0.001	0.0108888	0.0381212	0.036	0.000576023	0.00390736	0.046
ENSMUSG00000034083	C130022K22Rik	6	+	91835341	91838244	91835341	91835400	91838063	91838244	0.000891504	0.00498749	0.06	0.426423	0.97547	-0.011	1	1	-0.009	1.20247e-05	0.000116917	0.061	0.0156758	0.0581768	0.051
ENSMUSG00000029703	Lrwd1	5	-	136609174	136609920	136609174	136609315	136609803	136609920	7.50069e-05	0.00056558	0.05	0.814928	1	-0.003	1	1	-0.004	7.03957e-06	7.32593e-05	0.049	0.00123563	0.00727977	0.046
ENSMUSG00000029464	Gpn3	5	+	122831198	122831503	122831198	122831314	122831406	122831503	2.99129e-05	0.000252182	0.083	0.379743	0.925623	-0.035	1	1	0.002	8.88277e-10	2.18161e-08	0.12	2.14571e-05	0.000223091	0.085
ENSMUSG00000001918	Slc1a5	7	+	17381106	17381507	17381106	17381301	17381372	17381507	1.11405e-07	1.77697e-06	0.212	1	1	0.001	0.849572	1	0.01	2.12164e-13	8.14178e-12	0.221	1.11955e-09	2.53144e-08	0.221
ENSMUSG00000005506	Celf1	2	+	90853394	90859654	90853394	90853559	90853647	90859654	0.000389611	0.00243808	0.12	0.963614	1	-0.005	0.241515	1	-0.044	0.00310059	0.0137456	0.081	0.0167379	0.061557	0.076
ENSMUSG00000021866	Anxa11	14	+	26691997	26693517	26691997	26692384	26693429	26693517	0.000132645	0.000952849	0.029	1	1	-0.007	1	1	-0.001	1.70084e-07	2.51642e-06	0.035	0.000134366	0.00110108	0.028
ENSMUSG00000021866	Anxa11	14	+	26693695	26694270	26693695	26693790	26694156	26694270	0.00769676	0.0312504	0.025	1	1	-0.004	1	1	0.006	1.07578e-05	0.000105964	0.035	0.000286067	0.00209763	0.031
ENSMUSG00000039637	Coro7	16	-	4634588	4634907	4634588	4634681	4634761	4634907	0	0	0.091	0.759598	1	-0.012	0.290678	1	-0.015	1.33227e-15	6.05935e-14	0.088	1.74913e-10	4.27136e-09	0.076
ENSMUSG00000039637	Coro7	16	-	4634298	4634907	4634298	4634430	4634588	4634907	6.28367e-06	6.51998e-05	0.042	1	1	-0.007	0.671129	1	-0.014	0.00192362	0.00908541	0.034	0.0126497	0.0487232	0.028
ENSMUSG00000031835	Mbtps1	8	-	122039477	122042179	122039477	122039609	122042038	122042179	0.00200557	0.00993778	0.077	0.699527	1	-0.037	1	1	0.006	0.00151753	0.00736571	0.119	0.000879121	0.00561993	0.083
ENSMUSG00000021670	Hmgcr	13	-	97434716	97435852	97434716	97434801	97435764	97435852	0.000495536	0.00303829	0.279	0.557168	1	0.09	0.411066	1	0.016	1.1975e-08	2.20128e-07	0.206	2.81649e-05	0.000286578	0.295
ENSMUSG00000002055	Spag5	11	+	78127665	78127958	78127665	78127758	78127844	78127958	0.000469354	0.00290712	0.085	0.77882	1	0.021	0.754568	1	-0.006	0.0119714	0.0412946	0.058	0.00137322	0.00790895	0.079
ENSMUSG00000002055	Spag5	11	+	78127014	78127441	78127014	78127149	78127321	78127441	0.00999375	0.0388859	0.064	0.717776	1	-0.023	1	1	-0.003	0.0057188	0.0225086	0.083	0.0206274	0.0724904	0.061
ENSMUSG00000024011	Pi16	17	+	29463218	29464915	29463218	29463307	29464782	29464915	0.000629834	0.00369381	0.124	1	1	-0.001	0.574315	1	-0.028	0.0140741	0.0473506	0.098	0.0120183	0.0467337	0.097
ENSMUSG00000046671	Fam54b	4	-	134086189	134086704	134086189	134086401	134086594	134086704	0.00465394	0.0206955	0.037	1	1	0.002	1	1	-0.001	0.00751298	0.027789	0.035	0.0266069	0.0890056	0.037
ENSMUSG00000002014	Ssr4	X	+	71032522	71034292	71032522	71032645	71034173	71034292	1.46549e-14	4.68187e-13	0.051	1	1	0.016	1	1	0	1.82904e-09	4.31935e-08	0.035	2.36478e-14	7.80376e-13	0.051
ENSMUSG00000042055	Wdr11	7	+	136774133	136774783	136774133	136774311	136774687	136774783	0.00171419	0.00871676	0.104	1	1	0.01	1	1	0.007	0.000543721	0.00303677	0.101	0.000921058	0.00579697	0.111
ENSMUSG00000024843	Chka	19	+	3889879	3892213	3889879	3889988	3892106	3892213	0.0102755	0.0398546	0.094	0.462952	1	-0.037	0.891843	1	-0.007	0.000167782	0.00109594	0.124	0.0301304	0.0996999	0.087
ENSMUSG00000026672	Optn	2	-	4941687	4942527	4941687	4942274	4942368	4942527	0.00587035	0.0248332	-0.136	0.530519	1	-0.047	0.0161453	0.337068	-0.068	2.30353e-05	0.000200619	-0.157	1.68339e-06	2.25871e-05	-0.204
ENSMUSG00000024725	Ostf1	19	-	18659131	18661115	18659131	18659233	18661036	18661115	0.0213409	0.0746626	0.016	1	1	-0.006	1	1	-0.004	0.00374417	0.0160204	0.019	0.319566	0.639657	0.013
ENSMUSG00000001750	Tcirg1	19	-	3898547	3898875	3898547	3898638	3898717	3898875	0.000711686	0.00409473	0.027	1	1	0.007	1	1	-0.001	0.0278234	0.084993	0.02	0.00160816	0.00887333	0.026
ENSMUSG00000022443	Myh9	15	-	77621477	77622209	77621477	77621576	77622145	77622209	9.9263e-06	9.48861e-05	0.017	1	1	-0.001	1	1	-0.001	1.87106e-05	0.000167713	0.017	0.000505548	0.00354755	0.015
ENSMUSG00000027333	Smox	2	+	131345830	131346907	131345830	131346004	131346147	131346907	1.71278e-06	1.99935e-05	0.077	0.451568	1	-0.021	0.163213	0.985032	-0.023	1.71952e-05	0.000156412	0.075	0.00606734	0.0268414	0.054
ENSMUSG00000003033	Ap1m1	8	+	74777107	74777532	74777107	74777179	74777373	74777532	1.18714e-06	1.44616e-05	0.058	0.311552	0.815129	-0.023	1	1	0.001	5.24792e-11	1.61111e-09	0.082	1.86845e-06	2.47976e-05	0.059
ENSMUSG00000037318	Traf3ip3	1	-	195021018	195021616	195021018	195021330	195021468	195021616	0.00313749	0.015055	0.032	1	1	0.003	1	1	0.002	0.00250936	0.0115846	0.031	0.00162787	0.00887333	0.034
ENSMUSG00000000131	Xpo6	7	-	133250584	133252137	133250584	133250746	133251965	133252137	8.03923e-06	8.06581e-05	0.032	1	1	0.004	1	1	-0.005	0.0338334	0.0996342	0.024	0.00144263	0.00816213	0.028
ENSMUSG00000039263	Npepl1	2	+	173946044	173946625	173946044	173946168	173946448	173946625	5.04906e-08	8.75651e-07	0.216	0.320807	0.834097	0.051	0.81308	1	-0.015	0.00538978	0.0214891	0.151	3.16402e-05	0.000309786	0.202
ENSMUSG00000029177	Cenpa	5	+	30975354	30975816	30975354	30975432	30975665	30975816	4.21885e-15	1.46334e-13	0.062	0.404012	0.956218	0.019	1	1	0.001	2.36153e-09	5.3703e-08	0.044	1.11022e-16	4.51861e-15	0.063
ENSMUSG00000039536	Stau1	2	-	166776770	166777972	166776770	166776846	166777825	166777972	0.00733148	0.030069	0.153	0.900646	1	0.027	1	1	0.005	0.000170114	0.00110529	0.131	0.00576678	0.0257921	0.159
ENSMUSG00000002963	Pnkp	7	+	52115092	52115315	52115092	52115172	52115257	52115315	0.0252964	0.084692	0.018	0.456172	1	-0.015	1	1	0.002	9.04688e-07	1.16943e-05	0.036	0.0236653	0.0811666	0.02
ENSMUSG00000001962	Fam50a	X	+	71560202	71560911	71560202	71560302	71560765	71560911	0.000152266	0.0010685	0.044	0.653447	1	0.009	0.572461	1	0.015	5.95016e-05	0.000432355	0.049	1.54505e-08	2.69501e-07	0.058
ENSMUSG00000031537	Ikbkb	8	-	23775960	23776383	23775960	23776108	23776283	23776383	6.49066e-08	1.0944e-06	0.069	1	1	0.003	1	1	0.002	2.71404e-05	0.00022337	0.069	8.16127e-08	1.29414e-06	0.072
ENSMUSG00000020745	Pafah1b1	11	-	74487451	74493116	74487451	74491244	74492959	74493116	3.82817e-06	4.07667e-05	0.05	1	1	0.009	1	1	-0.003	0.0007313	0.00390451	0.038	2.87973e-05	0.000290591	0.047
ENSMUSG00000029029	Wdr8	4	+	153526901	153528749	153526901	153526979	153528643	153528749	0.00264519	0.0127431	0.126	1	1	0.004	1	1	-0.011	0.00352974	0.0152819	0.111	0.0048108	0.0224198	0.116
ENSMUSG00000021493	Pdlim7	13	-	55608690	55608985	55608690	55608727	55608848	55608985	0.00482433	0.021375	0.06	1	1	-0.018	1	1	0.013	0.000648393	0.00355458	0.091	0.000601053	0.00403234	0.073
ENSMUSG00000019850	Tnfaip3	10	-	18723381	18725137	18723381	18723563	18724262	18725137	0	0	0.356	0.623109	1	0.026	0.169152	0.985165	-0.049	9.95051e-08	1.56657e-06	0.281	6.81834e-09	1.2808e-07	0.307
ENSMUSG00000004677	Myo9b	8	+	73872229	73873093	73872229	73872800	73872833	73873093	1.09726e-10	2.71852e-09	-0.225	1	1	0.001	0.923217	1	-0.018	0	0	-0.244	2.25564e-12	5.98725e-11	-0.243
ENSMUSG00000029385	Ccng2	5	+	93699819	93700305	93699819	93700070	93700226	93700305	2.0095e-14	6.09884e-13	0.087	0.471397	1	0.018	1	1	0.001	9.03735e-09	1.76157e-07	0.07	1.25011e-13	3.72289e-12	0.088
ENSMUSG00000038102	D030016E14Rik	8	-	48598636	48599313	48598636	48599162	48599234	48599313	0.000250845	0.00164608	0.127	0.679429	1	0.014	1	1	0.002	0.000183645	0.00117456	0.115	6.32775e-05	0.000555841	0.129
ENSMUSG00000031827	Cotl1	8	-	122333124	122334255	122333124	122333949	122334000	122334255	1.05202e-06	1.31665e-05	0.033	1	1	-0.006	1	1	0.006	5.82867e-14	2.38587e-12	0.045	4.88668e-09	9.6236e-08	0.039
ENSMUSG00000005625	Psmd4	3	-	94836626	94837468	94836626	94836906	94837403	94837468	0.00328653	0.0155853	0.026	1	1	-0.002	1	1	0.002	0.00460742	0.0189711	0.03	0.00162364	0.00887333	0.028
ENSMUSG00000022884	Eif4a2	16	+	23110057	23110416	23110057	23110226	23110306	23110416	4.30396e-06	4.54348e-05	0.074	0.416387	0.960538	-0.024	0.484126	1	-0.016	9.5995e-06	9.5839e-05	0.082	0.00124609	0.00727977	0.058
ENSMUSG00000058818	Lilrb3	7	-	3667635	3669028	3667635	3667819	3668195	3669028	0.00819517	0.0330529	0.158	0.479758	1	-0.054	0.0037658	0.135797	-0.103	0.000409856	0.00239668	0.109	0.358432	0.683821	0.055
ENSMUSG00000029578	Wipi2	5	+	143134145	143135116	143134145	143134242	143135018	143135116	9.60962e-06	9.33286e-05	0.11	0.879048	1	0.02	0.584607	1	-0.016	0.000385935	0.0022785	0.074	0.000941778	0.00589698	0.094
ENSMUSG00000028826	Tmem57	4	-	134358673	134362606	134358673	134360479	134362431	134362606	4.30743e-05	0.000348615	0.065	1	1	0.023	1	1	-0.008	0.0169169	0.0556943	0.033	0.00207347	0.0109125	0.057
ENSMUSG00000027381	Bcl2l11	2	+	127954355	127954750	127954355	127954492	127954660	127954750	7.07984e-06	7.22262e-05	0.202	0.48183	1	0.036	0.827108	1	-0.017	0.00270647	0.0123094	0.15	0.00020939	0.00162844	0.185
ENSMUSG00000040506	Ambra1	2	+	91612447	91613904	91612447	91612594	91612867	91613904	8.29289e-05	0.000617643	0.1	1	1	0.002	0.687746	1	-0.015	0.00994653	0.0353015	0.083	0.00237323	0.0120738	0.084
ENSMUSG00000029730	Mcm7	5	-	138610576	138610952	138610576	138610701	138610787	138610952	8.88462e-08	1.46167e-06	0.032	1	1	0.013	1	1	0.002	0.000331567	0.00196697	0.021	2.50237e-09	5.17864e-08	0.034
ENSMUSG00000033545	Znrf1	8	+	114145495	114149930	114145495	114145587	114146698	114149930	0.0291047	0.0954947	0.055	0.577528	1	-0.025	1	1	0.005	0.000943869	0.00491117	0.084	0.0204099	0.0720244	0.06
ENSMUSG00000038671	Arfrp1	2	-	181098718	181099103	181098718	181098801	181099015	181099103	1.12707e-07	1.77697e-06	0.165	0.510849	1	-0.034	0.356637	1	-0.029	2.20034e-06	2.59809e-05	0.171	4.36078e-05	0.000403372	0.137
ENSMUSG00000037805	Rpl10a	17	+	28465911	28466467	28465911	28465992	28466318	28466467	1.20053e-06	1.44616e-05	0.165	0.371354	0.915902	-0.061	0.233173	1	-0.049	0.000469974	0.00268432	0.177	0.00355536	0.0170909	0.116
ENSMUSG00000052593	Adam17	12	-	21334914	21336024	21334914	21334993	21335893	21336024	1.06754e-07	1.72799e-06	0.081	0.976131	1	0.016	1	1	0.008	3.30273e-09	7.24241e-08	0.073	2.29013e-09	4.82113e-08	0.09
ENSMUSG00000024948	Map4k2	19	+	6345576	6345836	6345576	6345610	6345727	6345836	2.64018e-08	5.08759e-07	0.04	0.346066	0.87082	-0.022	0.846269	1	-0.01	4.32441e-08	7.29145e-07	0.051	0.00169628	0.00920515	0.029
ENSMUSG00000047617	BC029214	2	-	25315294	25315877	25315294	25315379	25315528	25315877	0.00589125	0.0248332	0.105	0.653217	1	-0.046	1	1	0.01	2.622e-05	0.00022337	0.161	0.00280655	0.0138737	0.115
ENSMUSG00000078619	Smarcd2	11	-	106126253	106126658	106126253	106126351	106126496	106126658	0.001547	0.00792429	0.032	1	1	-0.008	1	1	0.001	2.67643e-05	0.00022337	0.042	0.000781699	0.00507689	0.034
ENSMUSG00000037266	D4Wsu53e	4	+	134479789	134480397	134479789	134479824	134479997	134480397	0.000592008	0.00350584	0.058	1	1	0.01	0.862328	1	0.004	0.000213007	0.00132778	0.053	2.78578e-05	0.000285835	0.063
ENSMUSG00000037266	D4Wsu53e	4	+	134481207	134482733	134481207	134481347	134481940	134482733	0.00237507	0.0115796	0.023	0.647121	1	-0.01	1	1	-0.004	4.33449e-08	7.29145e-07	0.029	0.0349797	0.112395	0.019
ENSMUSG00000042726	Trafd1	5	-	121823146	121824076	121823146	121823483	121823955	121824076	0.000980211	0.00540898	0.076	0.93357	1	-0.013	0.667088	1	0.015	1.37404e-05	0.000128803	0.104	4.00837e-05	0.000382361	0.091
ENSMUSG00000021281	Tnfaip2	12	+	112686457	112686850	112686457	112686580	112686749	112686850	1.71048e-08	3.51953e-07	0.063	0.309874	0.813626	-0.024	1	1	0.006	1.88738e-15	8.27751e-14	0.093	2.31385e-10	5.53964e-09	0.069
ENSMUSG00000040356	Skiv2l	17	-	34981948	34982259	34981948	34982045	34982112	34982259	0.00428123	0.0195392	0.108	0.332086	0.847533	0.054	1	1	0.002	0.0171787	0.056405	0.057	0.00296758	0.0146105	0.111
ENSMUSG00000040356	Skiv2l	17	-	34982593	34982857	34982593	34982700	34982772	34982857	6.62254e-06	6.81336e-05	0.09	1	1	-0.008	0.103485	0.746347	-0.035	0.00742232	0.0275443	0.062	0.01645	0.060681	0.055
ENSMUSG00000040701	Ap1g2	14	-	55722039	55722344	55722039	55722095	55722245	55722344	5.53112e-05	0.000433212	0.159	1	1	0.009	0.974397	1	-0.014	4.53477e-05	0.000345882	0.136	0.00027963	0.00208188	0.145
ENSMUSG00000024773	Atg2a	19	+	6258550	6258985	6258550	6258633	6258863	6258985	0.000344213	0.00218782	0.069	0.849875	1	-0.011	1	1	0.003	2.44924e-05	0.000210326	0.084	0.000851271	0.00549948	0.072
ENSMUSG00000015757	Ppil4	10	+	7517555	7518355	7517555	7517673	7518212	7518355	2.03299e-07	3.00981e-06	0.088	1	1	0.007	0.896729	1	-0.011	1.20915e-05	0.000116917	0.07	2.12993e-05	0.000223091	0.077
ENSMUSG00000022558	Heatr7a	15	+	76264492	76265217	76264492	76264588	76265112	76265217	3.01727e-07	4.25926e-06	0.14	1	1	-0.006	0.0310345	0.450378	-0.045	7.05753e-05	0.000498083	0.101	0.00402461	0.0191208	0.095
ENSMUSG00000046516	Cox17	16	+	38347125	38349415	38347125	38347293	38349326	38349415	1.71725e-07	2.60593e-06	0.028	1	1	0.001	1	1	-0.003	0.000187823	0.00119506	0.023	1.4319e-05	0.000157509	0.025
ENSMUSG00000002550	Uck1	2	-	32113796	32114187	32113796	32113939	32114090	32114187	2.95898e-08	5.61282e-07	0.083	1	1	-0.003	1	1	-0.007	7.97715e-08	1.30613e-06	0.079	1.3122e-06	1.82068e-05	0.076
ENSMUSG00000032115	Hyou1	9	+	44195114	44195412	44195114	44195175	44195332	44195412	1.27714e-05	0.000117458	0.042	1	1	0.009	1	1	0.003	3.70946e-05	0.000295793	0.036	3.05461e-05	0.000303226	0.045
ENSMUSG00000002949	Timm44	8	-	4265225	4266680	4265225	4265276	4266555	4266680	0.00120761	0.00643	0.063	1	1	0.006	1	1	0.011	7.72556e-07	1.03119e-05	0.068	0.000235166	0.00179542	0.074
ENSMUSG00000020538	Srebf1	11	-	60016600	60017109	60016600	60016767	60016847	60017109	0.00766355	0.03122	0.079	0.54716	1	0.032	0.963495	1	0.012	0.00641896	0.024556	0.06	0.00144391	0.00816213	0.092
ENSMUSG00000003031	Cdkn1b	6	+	134871973	134875531	134871973	134872101	134874260	134875531	0	0	0.158	0.922995	1	-0.014	8.54041e-05	0.0112923	-0.059	2.00359e-07	2.92906e-06	0.113	1.28183e-07	1.98116e-06	0.099
ENSMUSG00000022620	Arsa	15	-	89304970	89305436	89304970	89305140	89305217	89305436	0.00448932	0.0201991	0.131	1	1	0.038	0.466455	1	-0.017	0.00891511	0.0321993	0.076	0.0415487	0.129747	0.113
ENSMUSG00000020708	Psmc5	11	+	106123717	106124005	106123717	106123816	106123894	106124005	0.00100963	0.00554612	0.047	1	1	0.013	1	1	-0.007	0.0296016	0.0893138	0.027	0.0102832	0.0417134	0.04
ENSMUSG00000001017	2500003M10Rik	3	-	90310029	90311548	90310029	90310183	90311466	90311548	1.26599e-05	0.000117322	0.143	0.836699	1	0.021	0.905807	1	-0.012	0.000523013	0.00294615	0.111	6.16829e-05	0.000545759	0.131
ENSMUSG00000038828	Tmem214	5	+	31173792	31174228	31173792	31173943	31174093	31174228	6.49885e-05	0.000500993	0.09	0.858816	1	-0.014	0.642732	1	-0.013	0.000224355	0.00139146	0.091	0.00216605	0.0112496	0.077
ENSMUSG00000035929	H2-Q4	17	+	35516764	35517581	35516764	35517118	35517305	35517581	1.36645e-05	0.000124727	0.174	0.485254	1	-0.039	0.00571232	0.183721	-0.105	0.00863629	0.0312843	0.108	0.11669	0.296831	0.069
ENSMUSG00000059552	Trp53	11	+	69400873	69402049	69400873	69401134	69401865	69402049	3.32298e-05	0.000276308	0.044	1	1	0.008	0.840044	1	-0.012	0.0319771	0.0950795	0.024	0.0145884	0.0548076	0.032
ENSMUSG00000029817	Tra2a	6	-	49195474	49196963	49195474	49195609	49196847	49196963	0.00020111	0.00136396	0.227	0.775079	1	-0.028	0.758128	1	-0.014	7.39956e-07	1.00963e-05	0.241	0.000550906	0.00375786	0.213
ENSMUSG00000022552	Sharpin	15	-	76177688	76178024	76177688	76177817	76177911	76178024	0.000186767	0.00128099	-0.041	0.439547	0.993759	-0.014	0.706746	1	-0.014	0.0014411	0.0070505	-0.041	4.07191e-07	6.06317e-06	-0.055
ENSMUSG00000026277	Stk25	1	-	95522627	95523710	95522627	95522785	95523601	95523710	7.83739e-07	1.01219e-05	0.149	1	1	0.005	1	1	0.005	7.17308e-09	1.44402e-07	0.149	8.03638e-09	1.48673e-07	0.154
ENSMUSG00000007038	Neu1	17	+	35069510	35071130	35069510	35069773	35070947	35071130	0.000693724	0.00401039	0.084	1	1	0.006	1	1	0	0.000248136	0.00150847	0.078	0.00106782	0.0064866	0.084
ENSMUSG00000008348	Ubc	5	-	125866346	125868634	125866346	125867580	125867808	125868634	0	0	0.065	0.63527	1	-0.013	1	1	0.003	0	0	0.081	0	0	0.068
ENSMUSG00000036067	Slc2a6	2	-	26878607	26879163	26878607	26878769	26879054	26879163	3.1144e-12	8.59291e-11	0.174	1	1	-0.007	0.424732	1	-0.025	4.75571e-09	1.0069e-07	0.156	1.88285e-09	4.10528e-08	0.149
ENSMUSG00000026177	Slc11a1	1	+	74426356	74426841	74426356	74426463	74426770	74426841	3.69288e-08	6.79266e-07	0.073	1	1	0.004	0.814786	1	-0.01	2.89917e-06	3.32727e-05	0.06	1.14647e-05	0.000130826	0.064
ENSMUSG00000003068	Stk11	10	+	79588777	79589114	79588777	79588910	79588977	79589114	5.06139e-09	1.11719e-07	0.06	1	1	0.002	0.15877	0.973896	-0.021	0.00476862	0.0193903	0.038	0.00213514	0.011141	0.039
ENSMUSG00000040263	Klhdc4	8	-	124320817	124322136	124320817	124320928	124321733	124322136	0.0039126	0.0179345	0.047	0.544557	1	-0.019	1	1	0.004	9.61755e-07	1.23025e-05	0.07	0.00196068	0.0104541	0.051
ENSMUSG00000056724	Nbeal2	9	-	110530897	110531253	110530897	110531007	110531122	110531253	8.77394e-05	0.000649485	0.069	1	1	-0.008	0.802304	1	-0.014	0.0059191	0.0231174	0.062	0.00752278	0.0318934	0.055
ENSMUSG00000035697	Hmha1	10	+	79484821	79485100	79484821	79484932	79485019	79485100	1.5843e-05	0.000141727	0.033	1	1	-0.01	1	1	-0.001	1.61967e-08	2.92298e-07	0.042	3.04492e-05	0.000303226	0.032
ENSMUSG00000001588	Acap1	11	-	69698297	69699106	69698297	69698367	69698894	69699106	1.90694e-05	0.000165359	0.062	1	1	0.007	1	1	-0.004	0.00218839	0.010218	0.05	0.000100688	0.000842053	0.057
ENSMUSG00000001588	Acap1	11	-	69697823	69698182	69697823	69697993	69698087	69698182	6.97822e-05	0.000532802	0.037	1	1	-0.006	1	1	-0.006	0.000114447	0.000772202	0.037	0.00396475	0.01891	0.031
ENSMUSG00000001909	Trmt1	8	+	87219326	87220874	87219326	87219439	87220725	87220874	0.00457869	0.0204358	0.144	0.924448	1	0.026	0.322634	1	0.03	1.07863e-05	0.000105964	0.148	4.27801e-05	0.000401804	0.174
ENSMUSG00000001909	Trmt1	8	+	87214415	87214846	87214415	87214471	87214709	87214846	0.000924951	0.00512735	0.158	0.583832	1	0.047	0.760936	1	0.023	0.000174901	0.00112449	0.134	1.78877e-05	0.000191586	0.18
ENSMUSG00000036073	Galt	4	+	41703385	41703868	41703385	41703684	41703811	41703868	5.07817e-05	0.000402935	0.105	1	1	0.016	0.670806	1	-0.015	0.00322554	0.014197	0.075	0.00228343	0.0116655	0.09
ENSMUSG00000032359	Ctsh	9	+	89961864	89963311	89961864	89961946	89963242	89963311	2.2543e-10	5.16363e-09	0.062	0.397137	0.947661	-0.009	0.0676124	0.636933	-0.018	5.18713e-09	1.07963e-07	0.053	0.00212776	0.011141	0.044
ENSMUSG00000032596	Uba7	9	+	107879659	107880353	107879659	107879806	107880182	107880353	2.62103e-05	0.000222513	0.112	1	1	0	0.43731	1	-0.026	0.0143371	0.0478422	0.086	0.00700703	0.0300196	0.086
ENSMUSG00000036833	Pnpla7	2	+	24858134	24858552	24858134	24858235	24858408	24858552	2.35431e-07	3.44353e-06	0.092	1	1	-0.007	0.963037	1	-0.01	1.25621e-10	3.7625e-09	0.088	1.78814e-05	0.000191586	0.081
ENSMUSG00000032577	Mapkapk3	9	-	107164753	107166095	107164753	107164818	107165955	107166095	0	0	0.065	0.670713	1	-0.012	1	1	0	0	0	0.076	0	0	0.064
ENSMUSG00000070284	Gmppb	9	+	107953179	107953573	107953179	107953307	107953390	107953573	1.61261e-07	2.47811e-06	0.126	0.860018	1	-0.013	1	1	0.001	3.2909e-08	5.69186e-07	0.14	7.55175e-07	1.08479e-05	0.127
ENSMUSG00000005687	Bcas2	3	+	102978262	102981342	102978262	102978424	102981261	102981342	9.10383e-15	2.98704e-13	0.462	NA	NA	NA	0.506965	1	-0.031	7.85923e-06	8.04262e-05	0.371	1.39888e-14	4.74454e-13	0.431

## Sheet: Skipped Cassette Exon
Supplementary Data 10e. List of "high confidence " skipped cassette exon junctions that are differentially spliced by mutant U2AF1(S34F) in mouse bone marrow cells
										Veh WT vs Veh MUT			Veh WT vs Sud WT			Veh MUT vs Sud MUT			Sud WT vs Sud MUT			Veh WT vs Sud MUT
Ensembl Gene ID (mm9)	Gene Symbol	Chromosome	Strand	Exon Start (0 base)	Exon End	Upstream Exon Start	Upstream Exon End	Downstream Exon Start	Downstream Exon End	Nominal p-value	FDR	Percent Spliced In (PSI or Ψ)	Nominal p-value	FDR	Percent Spliced In (PSI or Ψ)	Nominal p-value	FDR	Percent Spliced In (PSI or Ψ)	Nominal p-value	FDR	Percent Spliced In (PSI or Ψ)	Nominal p-value	FDR	Percent Spliced In (PSI or Ψ)	NanoString Validation
ENSMUSG00000031389	Arhgap4	X	-	71151495	71151558	71150989	71151202	71151767	71151930	0	0	0.183	0	0	0.136	8.11755e-07	4.48205e-05	0.104	4.44089e-16	7.81174e-14	0.151	0	0	0.287	NA
ENSMUSG00000039753	Fbxl5	5	-	44151945	44152094	44150981	44151064	44154055	44154181	0	0	-0.134	6.74794e-13	1.24801e-10	-0.099	0.626456	1	-0.015	3.89175e-07	1.00532e-05	-0.05	0	0	-0.149	NA
ENSMUSG00000002885	Cd97	8	-	86255801	86255936	86253280	86253424	86257312	86257465	0	0	-0.224	2.05624e-12	3.44078e-10	-0.114	0.0100195	0.0827128	-0.074	1.68754e-14	2.01089e-12	-0.183	0	0	-0.298	NA
ENSMUSG00000052889	Prkcb	7	+	129771169	129771385	129744203	129744344	129777258	129777913	0	0	0.141	8.16947e-12	1.1483e-09	0.11	0.00896936	0.0758569	0.056	7.33506e-06	0.000129464	0.087	0	0	0.197	NA
ENSMUSG00000026193	Fn1	1	-	71650233	71650503	71648883	71649071	71651543	71651657	4.32987e-14	4.56245e-12	-0.068	2.23956e-10	1.91947e-08	-0.06	4.24153e-10	6.07167e-08	-0.083	1.34004e-13	1.33787e-11	-0.091	0	0	-0.151	NA
ENSMUSG00000030148	Clec4a2	6	+	123090673	123090786	123089268	123089426	123092380	123092876	0.000504539	0.0041076	0.045	4.93239e-10	3.68775e-08	-0.058	0.521796	1	-0.016	0	0	0.088	0.0603627	0.16465	0.03	NA
ENSMUSG00000053835	H2-T24	17	-	36151744	36152020	36142639	36143734	36154185	36154482	0.0004209	0.00349612	-0.052	4.49069e-09	2.54521e-07	-0.246	0.423442	0.963879	-0.037	0.0154294	0.0700201	0.157	2.14602e-05	0.000187374	-0.089	NA
ENSMUSG00000091694	Apol11b	15	-	77468364	77468488	77464401	77466147	77470976	77471057	6.4837e-14	6.46267e-12	0.301	7.66717e-09	4.14499e-07	-0.337	3.2337e-05	0.000975243	-0.152	0	0	0.486	0.00166392	0.00815232	0.149	NA
ENSMUSG00000021596	Mctp1	13	+	76871031	76871070	76862928	76863040	76896246	76896417	0.0045004	0.0251096	-0.076	4.42289e-08	1.94275e-06	0.123	1.94816e-10	3.13735e-08	0.143	0.0142182	0.0661485	-0.057	0.00585498	0.0242679	0.067	NA
ENSMUSG00000033429	Mcee	7	+	71545054	71545392	71537530	71537729	71556720	71557007	1.19594e-07	2.75663e-06	0.106	5.15393e-08	2.20865e-06	0.111	5.70393e-05	0.00146971	0.116	0.000255338	0.00260558	0.112	0	0	0.223	NA
ENSMUSG00000033004	Mycbp2	14	-	103668574	103668682	103661918	103662038	103675005	103675107	0.0113562	0.0535673	-0.037	6.72188e-08	2.7789e-06	0.114	6.85283e-06	0.000281768	0.063	5.61082e-05	0.000729802	-0.089	0.313437	0.588675	0.026	NA
ENSMUSG00000043939	A530064D06Rik	17	-	48300207	48300391	48288845	48289922	48303327	48303639	0.000162346	0.00156737	-0.102	5.83313e-07	1.66647e-05	0.153	0	0	0.174	0.00225104	0.0152296	-0.081	0.020728	0.0700019	0.072	NA
ENSMUSG00000019907	Ppp1r12a	10	+	107689812	107689980	107688895	107689000	107690380	107690551	1.62891e-09	6.3506e-08	0.102	6.60775e-07	1.82832e-05	0.101	2.17902e-08	1.89334e-06	0.109	4.74914e-06	8.90525e-05	0.11	0	0	0.211	NA
ENSMUSG00000024404	Riok3	18	+	12301444	12301572	12297825	12297969	12307299	12307497	7.32747e-15	9.65133e-13	-0.05	9.63335e-06	0.000196812	-0.035	1	1	-0.005	0.00665878	0.036014	-0.02	0	0	-0.055	NA
ENSMUSG00000037270	4932438A13Rik	3	+	36921891	36921954	36921305	36921396	36925011	36925265	2.57668e-09	9.50279e-08	-0.205	1.42796e-05	0.000271234	-0.188	1.0959e-10	1.92529e-08	-0.204	1.70405e-07	4.88023e-06	-0.22	0	0	-0.409	NA
ENSMUSG00000002885	Cd97	8	-	86254009	86254156	86253280	86253424	86257312	86257465	2.63271e-08	7.35083e-07	-0.144	2.17448e-05	0.000389852	-0.121	0.0180877	0.129942	-0.064	0.0020188	0.0140785	-0.087	1.11022e-16	6.78553e-15	-0.208	NA
ENSMUSG00000056032	BC018473	11	+	116616413	116616524	116615647	116615803	116616606	116617156	0.00105049	0.00750816	-0.022	2.27322e-05	0.000403439	-0.028	2.08168e-06	0.000101844	-0.032	0.00102261	0.00819592	-0.027	0	0	-0.054	NA
ENSMUSG00000021870	Slmap	14	-	27235688	27235778	27234215	27234474	27237598	27237733	1.036e-10	5.16318e-09	-0.195	4.43114e-05	0.000711005	-0.127	0.0243783	0.158891	-0.059	1.32274e-07	3.97251e-06	-0.128	0	0	-0.255	NA
ENSMUSG00000044465	Fam160a2	7	-	112540090	112540181	112538534	112538866	112548397	112548546	0.0170491	0.0754826	-0.061	4.80529e-05	0.000764063	0.085	0.0182087	0.130327	0.057	4.99749e-08	1.64828e-06	-0.09	1	1	-0.005	NA
ENSMUSG00000024563	Smad2	18	+	76461732	76461870	76459436	76459649	76462036	76462181	6.20818e-05	0.000693811	0.066	5.51323e-05	0.000862512	-0.055	0.0545366	0.276469	-0.04	1.17124e-10	6.86756e-09	0.082	0.156053	0.349519	0.027	NA
ENSMUSG00000055013	Agap1	1	+	91662880	91663039	91640302	91640471	91685737	91685899	2.19879e-08	6.23781e-07	0.122	8.78527e-05	0.00128097	0.068	0.328208	0.838415	0.034	0.000396866	0.00373033	0.088	3.24296e-13	1.14648e-11	0.157	NA
ENSMUSG00000036087	Slain2	5	+	73357042	73357120	73349387	73349525	73365769	73365941	7.66553e-07	1.44237e-05	-0.181	9.18458e-05	0.00132817	0.122	0.000100866	0.00229321	0.133	1.80448e-09	8.43767e-08	-0.17	0.195721	0.416138	-0.048	NA
ENSMUSG00000002885	Cd97	8	-	86255801	86255936	86254009	86254156	86257312	86257465	0	0	-0.219	0.000100422	0.00142867	-0.087	0.281472	0.773198	-0.029	1.55431e-15	2.29665e-13	-0.161	0	0	-0.248	NA
ENSMUSG00000030187	Klra2	6	-	131195232	131195396	131193913	131194003	131197266	131197380	4.45591e-11	2.28242e-09	0.179	0.000101755	0.0014418	-0.081	0.987998	1	0.008	0	0	0.268	5.28955e-12	1.60287e-10	0.187	NA
ENSMUSG00000032381	Fam96a	9	+	65981238	65981288	65980333	65980498	65984108	65984154	1.58562e-12	1.1293e-10	0.118	0.000121488	0.00164839	0.078	0.00184413	0.0230666	0.067	8.54749e-07	1.9734e-05	0.107	0	0	0.185	NA
ENSMUSG00000030187	Klra2	6	-	131180095	131180238	131178223	131178327	131192810	131193032	0	0	0.223	0.000156554	0.00203734	0.081	0.137947	0.50633	0.037	4.21885e-15	5.37394e-13	0.179	0	0	0.26	NA
ENSMUSG00000054387	Mdm4	1	-	134901230	134901298	134900367	134900467	134905713	134905769	0.000105034	0.00107303	0.115	0.000167424	0.00213938	0.104	4.20809e-05	0.00115349	0.158	2.56512e-06	5.23512e-05	0.169	0	0	0.273	NA
ENSMUSG00000029283	Cdc7	5	+	107403619	107403715	107402795	107403039	107404503	107404679	0.00322449	0.0191805	0.098	0.000182062	0.00230132	-0.126	0.000189271	0.00385018	-0.118	0.000194104	0.00207832	0.105	0.941817	1	-0.02	NA
ENSMUSG00000020385	Clk4	11	+	51084038	51084097	51080672	51080833	51085301	51085524	0.000104772	0.00107303	-0.094	0.000214289	0.0026329	0.097	0.000629702	0.0102692	0.083	7.06443e-06	0.00012668	-0.107	0.849583	1	-0.01	NA
ENSMUSG00000040723	Rcsd1	1	-	167593696	167593786	167589503	167589575	167595079	167595181	2.22593e-05	0.000287149	0.056	0.00024725	0.00292538	0.047	1.00634e-06	5.3281e-05	0.086	7.3554e-08	2.3223e-06	0.095	0	0	0.142	1
ENSMUSG00000026970	Rbms1	2	-	60591786	60591871	60588249	60591039	60593472	60593553	4.27688e-06	6.79877e-05	0.069	0.000351545	0.00399783	-0.038	0.0160636	0.118259	-0.042	1.97318e-09	8.94734e-08	0.064	0.174158	0.379758	0.026	1
ENSMUSG00000032872	Cyb5r4	9	+	86942308	86942341	86937614	86937708	86950599	86950740	9.14296e-06	0.000131203	-0.08	0.000384725	0.00434702	0.122	1.26365e-05	0.000444002	0.073	9.11803e-05	0.00109003	-0.128	1	1	-0.006	NA
ENSMUSG00000060470	Gpr97	8	+	97558849	97558996	97557257	97557393	97559709	97559844	0.00942219	0.0459036	-0.033	0.000647397	0.00691475	0.051	0.722456	1	0.011	1.97522e-08	7.60046e-07	-0.073	0.237835	0.484538	-0.022	NA
ENSMUSG00000020923	Ubtf	11	-	102172239	102172350	102171756	102171890	102172693	102172814	0.00769378	0.0390298	-0.065	0.000755597	0.00787882	-0.08	0.000405697	0.00725935	-0.079	0.00677744	0.0364423	-0.063	1.9723e-10	4.77777e-09	-0.144	1
ENSMUSG00000043284	Tmem11	11	-	60689261	60689549	60678488	60678850	60692214	60692289	1.1865e-12	9.11624e-11	0.203	0.000905038	0.00906069	0.154	1	1	-0.005	0.0215861	0.0914441	0.045	1.37296e-10	3.39103e-09	0.198	NA
ENSMUSG00000022884	Eif4a2	16	+	23109192	23109332	23108791	23108924	23110057	23110226	0.000263832	0.00233898	0.091	0.00110099	0.0105661	0.091	0.000130492	0.00286564	0.104	0.000505363	0.00460354	0.104	0	0	0.195	0
ENSMUSG00000030220	Arhgdib	6	-	136883387	136883667	136882131	136882294	136888031	136888112	7.8305e-08	1.89993e-06	0.1	0.0012829	0.0120537	-0.11	4.43079e-12	9.51389e-10	-0.113	0.00304317	0.0191834	0.097	0.905611	1	-0.013	NA
ENSMUSG00000004668	Abca13	11	+	9197084	9198887	9190270	9194968	9201262	9201372	0	0	0.098	0.0013026	0.0121738	-0.029	6.06848e-05	0.00155329	-0.051	0	0	0.075	5.92298e-05	0.000447763	0.047	NA
ENSMUSG00000022565	Plec	15	-	76008948	76012329	76001403	76008815	76013339	76013438	0.0180812	0.0785438	0.054	0.00139012	0.0128888	-0.057	0.0328294	0.195209	-0.05	5.50288e-05	0.000720839	0.06	1	1	0.003	NA
ENSMUSG00000035597	Prpf39	12	+	66156420	66156520	66156142	66156307	66156624	66156751	0.00635963	0.0334305	0.063	0.00153983	0.0139099	-0.091	0.207003	0.643056	-0.041	0.000154735	0.00171649	0.113	0.488146	0.809312	0.022	0
ENSMUSG00000043008	Klhl6	16	-	19966027	19966193	19956997	19957447	19982789	19983110	0.00266073	0.0162463	0.027	0.00165432	0.0146431	0.027	0.00139024	0.0187222	0.028	0.00305064	0.0191928	0.028	5.10703e-15	2.39168e-13	0.055	NA
ENSMUSG00000060216	Arrb2	11	+	70249043	70249074	70246146	70246255	70249664	70249725	1.41076e-12	1.04058e-10	0.054	0.00194786	0.0168176	0.026	0.107762	0.436125	0.026	1.22584e-08	4.86907e-07	0.054	0	0	0.08	NA
ENSMUSG00000040528	Gm885	11	+	106622496	106622610	106616095	106616365	106625169	106625262	0.00482115	0.0264589	-0.061	0.00196328	0.0168843	0.1	0.00308102	0.03383	0.072	0.0101774	0.0510115	-0.089	0.990237	1	0.012	NA
ENSMUSG00000089942	Pira2	7	-	3793080	3793377	3792518	3792821	3793604	3793913	4.44089e-16	6.82417e-14	0.207	0.0019998	0.0171397	-0.04	0.853028	1	-0.011	1.11022e-16	2.05058e-14	0.236	4.69049e-09	8.71851e-08	0.197	NA
ENSMUSG00000045983	Eif4g1	16	+	20674300	20674387	20672895	20672949	20675416	20675593	0.000612765	0.00480568	-0.108	0.00205224	0.0175038	-0.09	0.00913683	0.0769365	-0.062	0.000768952	0.00648991	-0.079	2.89549e-10	6.82428e-09	-0.17	NA
ENSMUSG00000066568	Lsm14a	7	-	35132944	35133001	35129664	35130977	35136304	35136536	8.0348e-12	5.02243e-10	-0.132	0.00249474	0.0207737	0.085	1	1	0	0	0	-0.217	4.57956e-12	1.39948e-10	-0.132	NA
ENSMUSG00000028410	Dnaja1	4	+	40671005	40671183	40670735	40670877	40673137	40673242	1.10439e-09	4.5764e-08	-0.047	0.0028586	0.0229659	-0.033	1	1	-0.01	0.00282281	0.0181347	-0.024	5.55112e-16	2.94372e-14	-0.057	1
ENSMUSG00000020831	0610010K14Rik	11	-	70050389	70050480	70049525	70049713	70051032	70051127	1.34338e-05	0.000182866	-0.14	0.00304069	0.0240653	-0.108	0.0676427	0.318052	-0.055	0.00279758	0.0180354	-0.088	2.05772e-10	4.94677e-09	-0.196	NA
ENSMUSG00000009585	Apobec3	15	+	79729449	79729548	79728540	79728655	79735873	79736030	1.98286e-13	1.8282e-11	0.26	0.0032008	0.0250503	0.141	1	1	-0.006	0.000331348	0.00329894	0.113	3.3491e-12	1.03221e-10	0.254	NA
ENSMUSG00000020716	Nf1	11	+	79276734	79276797	79272272	79272408	79282218	79282377	0.000874919	0.00654503	0.195	0.00332248	0.0257731	-0.143	0.00119764	0.0169692	-0.192	0.00767074	0.0404219	0.146	1	1	0.003	NA
ENSMUSG00000020831	0610010K14Rik	11	-	70050378	70050480	70049525	70049713	70051032	70051127	1.2875e-06	2.31624e-05	-0.116	0.00344557	0.026669	-0.083	0.049865	0.261601	-0.042	0.000113459	0.00131413	-0.075	5.25135e-13	1.76976e-11	-0.158	NA
ENSMUSG00000038733	Wdr26	1	-	183110596	183110779	183107805	183107962	183111434	183111620	3.2092e-09	1.12719e-07	0.046	0.00348646	0.0269017	-0.037	0.00175053	0.0222559	-0.027	2.52793e-08	9.15507e-07	0.055	0.197524	0.419724	0.018	NA
ENSMUSG00000038056	Mll3	5	-	24801215	24801428	24798924	24799066	24804687	24805893	0.0112476	0.0533175	-0.07	0.00356929	0.0272071	0.136	0.763965	1	0.018	1.14183e-05	0.000192599	-0.187	0.0832419	0.212134	-0.052	NA
ENSMUSG00000027598	Itch	2	+	154983509	154983711	154963931	154964008	154989128	154989219	4.11893e-14	4.46782e-12	0.15	0.00379161	0.0285305	0.075	0.31735	0.829957	0.02	8.72524e-13	7.00675e-11	0.094	0	0	0.17	NA
ENSMUSG00000029106	Add1	5	+	34963480	34963567	34962693	34962783	34967927	34968084	5.72752e-07	1.14657e-05	-0.069	0.00446293	0.0325368	-0.042	0.424655	0.964716	-0.021	0.00333722	0.0206149	-0.048	7.77555e-11	2.00276e-09	-0.09	NA
ENSMUSG00000041926	Rnpep	1	-	137168938	137169055	137168105	137168341	137173965	137174114	2.01446e-07	4.44871e-06	0.083	0.00529673	0.0372598	0.054	0.015018	0.112637	0.048	5.45737e-05	0.000717421	0.076	1.11022e-16	6.78553e-15	0.131	1
ENSMUSG00000052144	Ppp4r2	6	+	100815067	100815211	100814672	100814747	100815781	100816077	0.014179	0.0643992	0.04	0.00571507	0.0396893	-0.033	0.481974	1	-0.018	8.6947e-07	1.9868e-05	0.055	0.3499	0.639179	0.022	1
ENSMUSG00000028559	Osbpl9	4	-	108764265	108764304	108759999	108760090	108771107	108771158	0.0129614	0.0602793	-0.092	0.00583494	0.0404417	0.147	0.0032858	0.0356731	0.102	0.0128718	0.060847	-0.137	0.893826	1	0.01	NA
ENSMUSG00000025935	Tram1	1	-	13569770	13569892	13569530	13569647	13571103	13571167	7.07807e-07	1.35253e-05	-0.062	0.00603857	0.0416069	0.039	0.0418816	0.233245	0.024	5.95438e-11	3.77507e-09	-0.077	0.0340299	0.104882	-0.038	NA
ENSMUSG00000031422	Morf4l2	X	-	133270084	133270161	133267480	133269040	133274343	133274433	0	0	0.099	0.00693887	0.0467111	0.031	1	1	-0.011	5.40681e-06	0.000100366	0.056	0	0	0.088	1
ENSMUSG00000053101	Gpr141	13	-	19871323	19871430	19846878	19847072	19896858	19896926	0.00111812	0.00789969	-0.111	0.0072939	0.0484514	0.097	0.105155	0.430078	0.07	0.000370446	0.00354202	-0.138	0.403671	0.70972	-0.041	NA
ENSMUSG00000007850	Hnrnph1	11	+	50198642	50198692	50198145	50198238	50199278	50199823	0.00329721	0.01955	-0.033	0.00763274	0.0503216	0.033	1	1	-0.001	1.7546e-12	1.35031e-10	-0.067	0.00200496	0.00960718	-0.034	NA
ENSMUSG00000060703	Cd302	2	-	60093127	60093154	60090049	60090548	60095089	60095260	2.48512e-07	5.32856e-06	0.056	0.0090777	0.0581039	0.035	0.694389	1	0.015	0.00162845	0.012031	0.036	4.29989e-13	1.46278e-11	0.07	NA
ENSMUSG00000019961	Tmpo	10	-	90616022	90616142	90615829	90615925	90621492	90621590	0	0	0.128	0.00980554	0.0621962	-0.025	3.59611e-10	5.34575e-08	-0.077	0	0	0.076	2.0958e-06	2.34704e-05	0.051	1
ENSMUSG00000040451	Sgms1	19	-	32231059	32231137	32217235	32217353	32234013	32234713	0.000253289	0.00226181	0.089	0.0101818	0.0635506	0.072	0.207142	0.643056	0.028	0.0128392	0.060847	0.045	6.40873e-08	9.751e-07	0.117	NA
ENSMUSG00000032254	Kif23	9	-	61771711	61772023	61768825	61769053	61772438	61772618	4.54545e-10	2.01971e-08	0.146	0.0109889	0.066924	0.063	0.964549	1	-0.009	0.00624378	0.0341191	0.074	3.95024e-09	7.41905e-08	0.137	NA
ENSMUSG00000059474	Mbtd1	11	+	93748335	93748387	93747419	93747435	93766472	93766672	0.00363095	0.0213232	0.134	0.0115999	0.0701135	0.125	0.00477245	0.0476005	-0.111	0.0167417	0.074421	-0.102	0.886534	1	0.023	NA
ENSMUSG00000007411	Mark3	12	+	112891600	112891645	112885681	112885939	112893480	112894438	1.16688e-05	0.000163629	0.172	0.0117545	0.0708497	0.113	0.145752	0.524813	0.063	0.00339134	0.0209142	0.122	1.13687e-13	4.505e-12	0.235	NA
ENSMUSG00000007850	Hnrnph1	11	+	50194960	50195099	50193322	50193466	50196038	50196217	0.000704885	0.00536003	-0.056	0.014438	0.0836737	-0.046	0.000879537	0.0133835	-0.04	2.15858e-05	0.000329495	-0.051	2.4436e-13	9.08415e-12	-0.096	NA
ENSMUSG00000017686	Rhot1	11	+	80071015	80071138	80068161	80068364	80079243	80080246	0.0192486	0.0820679	-0.102	0.014744	0.084682	0.071	0.0524437	0.270982	0.068	0.000353698	0.00345651	-0.104	0.705428	1	-0.034	NA
ENSMUSG00000030016	Zfml	6	+	83931677	83931779	83928987	83929903	83933969	83934068	0.0230681	0.0953758	-0.058	0.0154544	0.0871698	0.067	0.566506	1	0.021	9.63142e-06	0.000166255	-0.104	0.188272	0.402675	-0.037	NA
ENSMUSG00000019907	Ppp1r12a	10	+	107689812	107689980	107688895	107689000	107696811	107696902	1.39581e-10	6.68537e-09	0.121	0.0159056	0.0887177	0.039	0.000277153	0.00524898	0.088	0	0	0.169	0	0	0.209	NA
ENSMUSG00000029720	Lrch4	5	+	138079882	138079966	138079666	138079770	138080349	138080426	0.000203651	0.0018871	-0.032	0.0207021	0.108094	0.029	0.000327492	0.00605624	0.034	0.0232594	0.0975256	-0.027	1	1	0.002	NA
ENSMUSG00000067767	Clec4b2	6	+	123150962	123151117	123131309	123131411	123152130	123152243	5.97486e-09	1.93292e-07	-0.314	0.0269737	0.130379	-0.169	0.46029	1	0.033	0.0138089	0.0644881	-0.112	4.16289e-06	4.35112e-05	-0.28	NA
ENSMUSG00000040528	Gm885	11	+	106619016	106619128	106616095	106616365	106622496	106622610	0.000340479	0.0029202	0.03	0.0275376	0.132558	0.022	0.000125563	0.00277316	0.024	2.79171e-06	5.57437e-05	0.032	0	0	0.053	NA
ENSMUSG00000026031	Cflar	1	+	58785899	58786005	58783149	58783576	58787995	58788131	0.000211135	0.00194667	-0.049	0.0288184	0.137534	0.045	0.0863515	0.377971	0.026	7.92119e-05	0.000972122	-0.067	0.290391	0.556402	-0.023	NA
ENSMUSG00000026159	Agfg1	1	+	82882949	82883042	82882685	82882762	82889998	82890157	4.91037e-06	7.67349e-05	-0.116	0.0292995	0.138938	0.061	0.319919	0.830831	0.019	0	0	-0.158	0.00101003	0.00544422	-0.097	NA
ENSMUSG00000053101	Gpr141	13	-	19896858	19896926	19846878	19847072	19915998	19916126	1.27254e-09	5.10123e-08	0.161	0.0304438	0.143212	0.063	0.000409628	0.0072959	0.077	0	0	0.175	0	0	0.238	NA
ENSMUSG00000032254	Kif23	9	-	61781035	61781077	61779881	61779994	61783186	61783357	0	0	0.253	0.0305494	0.143407	0.069	0.43237	0.971994	0.032	1.49091e-10	8.5412e-09	0.216	1.11022e-16	6.78553e-15	0.285	NA
ENSMUSG00000028708	Mknk1	4	+	115549185	115549229	115547985	115548150	115550554	115551855	3.13947e-11	1.78128e-09	0.113	0.0350451	0.157681	0.036	0.856348	1	0.014	2.31613e-07	6.29103e-06	0.091	9.88098e-15	4.56806e-13	0.126	NA
ENSMUSG00000035171	1110059E24Rik	19	-	21693598	21693705	21673244	21673358	21727096	21727281	0.0198966	0.0843435	0.061	0.0393072	0.172607	-0.055	0.743886	1	0.015	1.00877e-10	6.01032e-09	0.131	0.00108572	0.00582608	0.075	1
ENSMUSG00000022575	Gsdmd	15	+	75694673	75694866	75693834	75694058	75695378	75695547	1.34049e-06	2.39986e-05	0.05	0.0400808	0.174745	-0.021	0.20563	0.641316	-0.022	6.77115e-09	2.77918e-07	0.05	0.0228013	0.0756407	0.028	1
ENSMUSG00000020530	Ggnbp2	11	-	84667756	84667882	84667555	84667669	84671941	84672040	0	0	0.051	0.0410533	0.177662	-0.033	4.55182e-09	5.76554e-07	-0.033	1.65777e-06	3.58118e-05	0.052	0.152127	0.342641	0.019	0
ENSMUSG00000060216	Arrb2	11	+	70249017	70249074	70246183	70246255	70249664	70249725	0.000245361	0.00220168	0.227	0.0434681	0.18366	0.121	0.505972	1	0.048	0.00176435	0.0126982	0.154	4.67249e-05	0.000364697	0.275	NA
ENSMUSG00000042129	Rassf4	6	-	116609542	116609618	116597584	116597727	116611860	116611954	1.01021e-09	4.28237e-08	0.07	0.0438755	0.184534	0.023	0.389624	0.923297	0.017	3.53429e-06	6.75656e-05	0.063	2.22045e-16	1.31261e-14	0.086	NA
ENSMUSG00000020166	Cnot2	10	-	115974276	115974334	115964882	115965005	115986088	115986231	2.54128e-06	4.24084e-05	-0.112	0.0477383	0.196661	0.047	0.0472901	0.251758	0.048	5.25046e-07	1.276e-05	-0.11	0.0193611	0.066302	-0.063	NA
ENSMUSG00000059456	Ptk2b	14	-	66781861	66781987	66777367	66777514	66784100	66784166	0.0216477	0.0908268	0.026	0.0480285	0.197394	-0.025	1	1	-0.002	5.36883e-08	1.73969e-06	0.049	0.051918	0.145921	0.024	NA
ENSMUSG00000040693	Slco4c1	1	-	98734030	98734175	98733456	98733652	98735743	98735862	1.72859e-05	0.000230146	0.084	0.0483144	0.198338	0.047	0.639155	1	0.012	0.0165083	0.0735607	0.049	5.17294e-08	8.04035e-07	0.096	NA
ENSMUSG00000048534	Amica1	9	+	44890715	44890812	44887265	44887379	44894923	44895087	6.53768e-06	9.8412e-05	-0.062	0.0491064	0.201119	0.048	0.0682149	0.319558	0.03	1.16735e-05	0.00019526	-0.08	0.0805987	0.20642	-0.032	NA
ENSMUSG00000040528	Gm885	11	+	106622934	106623344	106622496	106622610	106625169	106625262	6.10279e-07	1.20359e-05	0.041	0.542697	1	0.015	0.539914	1	0.013	2.10269e-08	8.00755e-07	0.038	2.67564e-14	1.14861e-12	0.053	NA
ENSMUSG00000038127	Ccdc50	16	+	27436453	27436498	27435647	27435763	27436583	27436688	0.00228352	0.0143714	-0.06	0.0859176	0.305272	-0.043	0.0599647	0.292631	-0.032	0.00132267	0.0101711	-0.05	2.97203e-09	5.70061e-08	-0.093	NA
ENSMUSG00000037348	Paqr7	4	+	134056514	134056598	134052889	134052951	134062717	134063461	0.000909991	0.00671209	-0.101	1	1	-0.012	0.608493	1	-0.032	0.000374218	0.00355363	-0.121	0.000125621	0.000861194	-0.133	NA
ENSMUSG00000021905	Dph3	14	-	32898092	32898167	32896354	32896432	32898595	32898795	1.59228e-12	1.1293e-10	0.155	1	1	0.005	0.00013618	0.0029241	-0.085	0.005017	0.0284246	0.064	0.00255515	0.0118583	0.07	1
ENSMUSG00000021905	Dph3	14	-	32898092	32898293	32893754	32896432	32898595	32898795	5.04185e-09	1.67517e-07	0.258	0.761787	1	0.024	0.00826248	0.0707629	-0.117	0.00836584	0.0436489	0.117	0.00260226	0.012015	0.141	1
ENSMUSG00000011958	Bnip2	9	+	69852112	69852148	69851375	69851474	69854870	69856124	9.4972e-05	0.000995047	-0.096	0.404929	0.851698	-0.038	0.0021013	0.0252884	-0.07	0.000274092	0.00278924	-0.127	1.05127e-12	3.41521e-11	-0.166	NA
ENSMUSG00000039286	Fndc3b	3	-	27358866	27358972	27357638	27357811	27362696	27362768	5.75151e-07	1.14657e-05	-0.247	0.175879	0.500842	0.087	0.000489485	0.00833418	0.16	0.00063679	0.00565458	-0.173	0.158811	0.354377	-0.087	NA
ENSMUSG00000028759	Hp1bp3	4	+	137777440	137777633	137773182	137773209	137778003	137778103	0.00738431	0.0378241	0.183	0.733189	1	-0.073	1	1	-0.001	0.0149596	0.068699	0.255	0.00486062	0.020718	0.182	NA
ENSMUSG00000028759	Hp1bp3	4	+	137777440	137777638	137772210	137772655	137778003	137778103	1.11355e-10	5.47569e-09	0.109	1	1	-0.005	0.244393	0.70716	-0.03	2.12936e-08	8.02638e-07	0.085	4.50543e-07	5.88644e-06	0.079	NA
ENSMUSG00000028759	Hp1bp3	4	+	137777440	137777638	137773045	137773209	137778003	137778103	3.34775e-06	5.41513e-05	0.042	1	1	-0.009	1	1	0.001	1.4886e-09	7.23537e-08	0.053	2.95742e-06	3.19296e-05	0.044	NA
ENSMUSG00000002546	Golga2	2	+	32148834	32148915	32147612	32147735	32152145	32152241	7.88614e-05	0.000845468	0.144	0.294741	0.700607	0.059	0.507014	1	0.029	0.0171254	0.0755809	0.114	6.86296e-07	8.65305e-06	0.173	NA
ENSMUSG00000063663	Brwd3	X	-	105944621	105944780	105937906	105939109	105945569	105945667	0.00338422	0.0200016	-0.109	0.113566	0.370884	-0.083	0.0608395	0.295408	-0.074	0.0174427	0.076615	-0.1	1.7385e-06	2.00931e-05	-0.183	NA
ENSMUSG00000034120	Srsf2	11	-	116712961	116713065	116712169	116712275	116713334	116713645	5.73244e-05	0.00065656	-0.025	1	1	0.002	1	1	-0.004	5.3494e-09	2.2203e-07	-0.031	9.39618e-07	1.14468e-05	-0.029	NA
ENSMUSG00000037876	Jmjd1c	10	+	66679730	66679855	66678017	66678123	66681024	66681217	9.32399e-05	0.000979683	0.177	0.44497	0.904352	-0.048	1	1	-0.01	0.000142562	0.00159583	0.214	0.000201818	0.00132132	0.167	NA
ENSMUSG00000037876	Jmjd1c	10	+	66679730	66679855	66678017	66678123	66680785	66680929	0.000232446	0.0021167	-0.159	0.457231	0.920224	0.04	1	1	-0.006	2.6034e-07	6.96881e-06	-0.205	0.000399707	0.00240382	-0.165	NA
ENSMUSG00000037876	Jmjd1c	10	+	66680864	66680929	66678017	66678123	66681024	66681217	5.95863e-10	2.61612e-08	0.091	1	1	-0.003	0.0126964	0.0987883	-0.047	0.000762102	0.00647174	0.047	0.00248152	0.0116062	0.044	NA
ENSMUSG00000037876	Jmjd1c	10	+	66680785	66680929	66678017	66678123	66681024	66681217	2.30926e-14	2.74728e-12	0.158	0.813992	1	-0.012	0.0102215	0.0838767	-0.068	1.35817e-06	3.02235e-05	0.103	8.85585e-06	8.42591e-05	0.091	NA
ENSMUSG00000034681	Rnps1	17	+	24554982	24555163	24551985	24552107	24555401	24555557	0.00114445	0.00807023	0.151	1	1	-0.008	0.110895	0.446998	-0.081	0.0184619	0.0800451	0.078	0.0643242	0.173878	0.07	1
ENSMUSG00000034681	Rnps1	17	+	24554982	24555163	24551619	24551679	24555401	24555557	1.28287e-07	2.92051e-06	0.077	1	1	-0.005	0.0211235	0.142981	-0.038	0.0228413	0.0960998	0.044	0.0258796	0.0839593	0.039	1
ENSMUSG00000020358	Hnrnpab	11	-	51415251	51415392	51414675	51414980	51416094	51416197	0.00941807	0.0459036	0.083	0.825535	1	-0.016	0.342464	0.858382	-0.026	0.00175447	0.012683	0.073	0.0997828	0.243745	0.057	NA
ENSMUSG00000030786	Itgam	7	+	135259281	135259389	135258632	135258708	135259531	135259615	0.00166522	0.011006	0.018	1	1	0.003	1	1	0.008	5.08404e-08	1.66199e-06	0.023	9.65548e-10	2.03612e-08	0.026	NA
ENSMUSG00000021241	Isca2	12	+	86114742	86114858	86114524	86114627	86115492	86116039	2.23697e-06	3.78438e-05	-0.171	0.577993	1	-0.04	0.277489	0.766249	0.031	0.000101946	0.00119173	-0.1	0.000360906	0.00220769	-0.14	NA
ENSMUSG00000024969	Mark2	19	-	7356287	7356449	7355487	7355745	7357215	7357313	3.08771e-07	6.54452e-06	0.121	0.322689	0.742021	-0.04	0.596275	1	-0.02	3.40375e-08	1.16421e-06	0.141	3.57599e-05	0.000291084	0.101	NA
ENSMUSG00000024969	Mark2	19	-	7356281	7356449	7355487	7355745	7357215	7357313	2.28584e-12	1.50539e-10	0.115	0.520448	0.995457	-0.027	0.354699	0.879917	-0.022	7.46412e-10	3.99601e-08	0.119	1.43909e-07	2.06748e-06	0.092	NA
ENSMUSG00000036833	Pnpla7	2	+	24894356	24894420	24885026	24885176	24895122	24895291	0.000212745	0.00195175	-0.08	0.0861966	0.305846	0.053	0.69834	1	0.018	1.74525e-07	4.92134e-06	-0.115	0.00759427	0.0303266	-0.062	NA
ENSMUSG00000037119	D15Ertd621e	15	+	58274386	58274521	58273132	58273281	58274715	58274829	0	0	0.221	0.97965	1	0.01	0.621027	1	0.024	0	0	0.235	0	0	0.245	1
ENSMUSG00000066152	Slc31a2	4	+	61956920	61957110	61953665	61953732	61958008	61959445	0.00403475	0.0231418	-0.051	0.783597	1	0.018	1	1	-0.001	7.22808e-05	0.000902044	-0.07	0.00270111	0.0123764	-0.052	NA
ENSMUSG00000028859	Csf3r	4	+	125712542	125712622	125711665	125711819	125713009	125713223	0.00053187	0.00430161	-0.016	0.699239	1	0.011	1	1	0.004	6.36105e-08	2.02567e-06	-0.024	0.258728	0.513752	-0.012	NA
ENSMUSG00000028859	Csf3r	4	+	125712542	125712622	125709355	125709543	125713009	125713223	2.22045e-16	3.89953e-14	-0.037	1	1	-0.009	1	1	0.007	0.00184367	0.0130972	-0.021	3.45374e-08	5.46236e-07	-0.03	NA
ENSMUSG00000028859	Csf3r	4	+	125711413	125711583	125709355	125709543	125713009	125713223	1.66533e-15	2.36221e-13	-0.034	1	1	-0.007	1	1	0.007	0.00221623	0.0150769	-0.02	3.80948e-07	5.03186e-06	-0.027	NA
ENSMUSG00000042524	Sun2	15	-	79567902	79567998	79567495	79567589	79568949	79569090	0.00124804	0.00865183	-0.027	1	1	0.004	1	1	0	0.000221159	0.00232434	-0.031	0.00115016	0.00605469	-0.027	NA
ENSMUSG00000024613	Tcof1	18	-	60986993	60987101	60982473	60982644	60988018	60988213	0.0161009	0.0718017	-0.093	0.531311	1	-0.033	0.00130198	0.0177815	-0.14	5.27057e-05	0.00070287	-0.201	1.82487e-08	2.99112e-07	-0.234	1
ENSMUSG00000032469	Dbr1	9	+	99478859	99478940	99476994	99477119	99479775	99479861	0.0195929	0.0833431	-0.105	0.763815	1	-0.015	0.0933307	0.39771	-0.053	3.92884e-05	0.000543564	-0.142	0.000139544	0.000939224	-0.158	NA
ENSMUSG00000036737	Oxsr1	9	-	119199854	119199983	119193663	119193805	119203532	119203641	2.60383e-06	4.30625e-05	0.04	1	1	-0.004	0.911997	1	-0.011	0.000992747	0.0080598	0.033	0.00463599	0.0199017	0.029	NA
ENSMUSG00000020166	Cnot2	10	-	115974276	115974504	115964882	115965005	115986088	115986161	5.47819e-07	1.10402e-05	-0.05	0.699337	1	0.012	0.459616	1	0.015	7.54605e-07	1.76826e-05	-0.047	0.00208292	0.00990899	-0.035	NA
ENSMUSG00000025453	Nnt	13	-	120193358	120193561	120185553	120185783	120197709	120197804	1.87039e-12	1.27741e-10	0.152	0.242562	0.621292	0.027	0.759288	1	0.019	2.38727e-07	6.43692e-06	0.144	7.64944e-14	3.06487e-12	0.171	NA
ENSMUSG00000031229	Atrx	X	-	103079645	103079759	103075247	103075354	103083053	103083178	0.00147705	0.00999516	0.096	0.744543	1	0.021	1	1	0.005	0.00454252	0.026274	0.08	0.000750339	0.00423341	0.101	NA
ENSMUSG00000031229	Atrx	X	-	103079645	103079759	103075247	103075357	103083053	103083178	2.14398e-05	0.000278415	0.11	0.0935079	0.323412	0.055	0.0422049	0.23437	0.05	9.72053e-05	0.00114496	0.105	4.87145e-10	1.10481e-08	0.161	NA
ENSMUSG00000006498	Ptbp1	10	+	79322861	79322939	79322525	79322700	79323568	79323714	0.000368417	0.00310921	0.072	1	1	-0.001	0.855835	1	0.013	0.000233426	0.00241534	0.086	1.29349e-05	0.000118084	0.085	1
ENSMUSG00000055447	Cd47	16	+	49869130	49869193	49867877	49868225	49884277	49884367	6.40573e-06	9.68211e-05	0.095	1	1	0.005	1	1	0	2.08803e-07	5.7561e-06	0.09	1.02997e-06	1.24478e-05	0.094	NA
ENSMUSG00000024795	Kif20b	19	+	35046886	35046988	35044409	35044607	35047348	35047499	0.00411887	0.023442	0.139	1	1	0.014	1	1	0.012	0.0209944	0.0892738	0.137	0.00560096	0.0234305	0.15	NA
ENSMUSG00000015889	Lta4h	10	+	92944994	92945077	92943435	92943531	92945706	92945811	0.00737506	0.0378241	-0.032	0.792669	1	0.013	1	1	0.001	9.26626e-05	0.00110418	-0.044	0.01371	0.049587	-0.031	1
ENSMUSG00000001029	Icam2	11	-	106242630	106242738	106242001	106242253	106243743	106243860	2.54521e-05	0.0003248	-0.073	0.688502	1	-0.021	1	1	0.01	0.0185076	0.0801488	-0.042	0.000339243	0.00209471	-0.063	1
ENSMUSG00000016756	Cmah	13	+	24522356	24522547	24520697	24520807	24526968	24527116	4.40653e-06	6.9748e-05	-0.091	0.0619197	0.238992	-0.051	0.0391872	0.224072	-0.031	5.84434e-10	3.22224e-08	-0.071	2.83662e-13	1.02289e-11	-0.122	NA
ENSMUSG00000024817	Uhrf2	19	+	30130724	30130984	30113553	30113787	30145732	30145951	2.56751e-06	4.2653e-05	0.162	0.50669	0.977228	0.029	1	1	0.003	0.000115867	0.00133337	0.135	1.51174e-06	1.76991e-05	0.165	1
ENSMUSG00000000631	Myo18a	11	+	77636164	77636176	77634543	77634688	77636777	77636948	3.16075e-09	1.12085e-07	0.138	0.90902	1	-0.017	0.0209462	0.142279	-0.078	0.000653368	0.00577402	0.077	0.00572129	0.0238233	0.06	NA
ENSMUSG00000053510	Nrd1	4	+	108690231	108690301	108686114	108686445	108690443	108690525	8.79582e-09	2.68091e-07	0.074	0.946356	1	-0.01	0.916492	1	-0.011	1.35605e-08	5.32898e-07	0.072	5.85049e-06	5.90949e-05	0.063	NA
ENSMUSG00000037012	Hk1	10	-	61754722	61754791	61752907	61753141	61755061	61755217	0.00544728	0.0291153	-0.027	1	1	0.005	1	1	-0.01	5.17522e-07	1.26875e-05	-0.042	7.67348e-05	0.000561269	-0.037	NA
ENSMUSG00000066568	Lsm14a	7	-	35142784	35142961	35142452	35142515	35150633	35150756	3.53795e-12	2.24965e-10	0.165	1	1	-0.004	1	1	-0.001	5.94635e-13	5.10833e-11	0.168	2.0105e-12	6.30424e-11	0.164	1
ENSMUSG00000017561	Crlf3	11	-	79862093	79862206	79859994	79861239	79869953	79870086	1.78024e-12	1.23878e-10	-0.06	0.730831	1	-0.015	1	1	0.005	2.72046e-06	5.48779e-05	-0.041	7.70739e-10	1.68442e-08	-0.056	NA
ENSMUSG00000028906	Epb4.1	4	-	131518838	131518901	131513557	131513734	131523702	131523890	1.15035e-05	0.000161927	-0.114	0.217423	0.581892	-0.034	1	1	0.008	0.00342382	0.0210793	-0.072	1.9656e-06	2.24302e-05	-0.106	NA
ENSMUSG00000014959	Gorasp2	2	+	70510621	70510818	70499632	70499817	70514521	70514602	0.000278646	0.00245848	-0.043	1	1	0.001	1	1	-0.004	1.63166e-05	0.000259799	-0.049	0.000119716	0.000827001	-0.048	NA
ENSMUSG00000014195	Dnajc7	11	-	100450992	100451092	100446295	100446369	100451211	100451303	5.53214e-06	8.53662e-05	0.057	0.241554	0.619929	0.029	0.00162794	0.0211851	0.028	8.85882e-10	4.54507e-08	0.057	0	0	0.086	NA
ENSMUSG00000044783	Hjurp	1	-	90164522	90164601	90161552	90163233	90165895	90165988	3.54938e-13	3.04422e-11	-0.067	1	1	0.008	1	1	0.003	1.49163e-06	3.2604e-05	-0.072	2.1116e-11	5.76851e-10	-0.064	NA
ENSMUSG00000004980	Hnrnpa2b1	6	-	51414426	51414546	51414087	51414210	51415177	51415240	2.12926e-05	0.000277481	0.071	0.833374	1	-0.016	1	1	-0.002	4.11663e-05	0.000561137	0.085	6.39168e-05	0.000476206	0.069	1
ENSMUSG00000020124	Usp15	10	-	122590096	122590183	122583849	122583994	122600648	122600710	0.00175784	0.0114945	-0.185	0.901915	1	-0.015	0.377154	0.907659	0.035	0.0020927	0.0143688	-0.136	0.014153	0.050802	-0.15	NA
ENSMUSG00000068823	Csde1	3	+	102844363	102844456	102843855	102843965	102845067	102845165	3.40307e-09	1.18401e-07	0.065	0.3763	0.815741	0.019	1	1	0.004	3.71298e-06	7.03373e-05	0.05	9.21601e-11	2.32398e-09	0.069	NA
ENSMUSG00000053101	Gpr141	13	-	19896858	19896926	19871323	19871430	19915998	19916126	0.000105501	0.00107483	0.06	0.554249	1	0.018	1	1	0.005	0.00315875	0.0197435	0.047	2.64647e-05	0.000223494	0.065	NA
ENSMUSG00000025358	Cdk2	10	-	128137031	128137175	128136527	128136731	128138398	128138500	0.00390506	0.0225862	-0.065	0.244928	0.625527	0.032	0.63413	1	0.02	0.000243672	0.00250034	-0.077	0.0563139	0.155608	-0.045	NA
ENSMUSG00000021133	4933426M11Rik	12	+	81952200	81952263	81929012	81929230	81969413	81969611	0.0014067	0.00962508	-0.107	0.259615	0.645182	0.041	0.165613	0.565455	0.043	0.000402916	0.00377759	-0.104	0.0661188	0.177399	-0.064	NA
ENSMUSG00000041229	Phf8	X	+	148006908	148007211	148004884	148004974	148007955	148008059	0.024088	0.0988437	0.079	0.884385	1	-0.01	1	1	0.008	0.0162461	0.0727433	0.097	0.0215403	0.0722553	0.087	NA
ENSMUSG00000024556	Me2	18	-	73955967	73956043	73954434	73954596	73957482	73957632	0.000357211	0.00303547	-0.029	1	1	-0.001	1	1	0.001	0.00183618	0.0130691	-0.027	0.000844915	0.00465866	-0.028	NA
ENSMUSG00000018501	Ncor1	11	-	62173262	62173436	62172356	62172517	62180465	62180661	4.50067e-08	1.1772e-06	0.106	0.973184	1	0.01	0.851396	1	-0.014	0.000709091	0.00613438	0.082	3.67917e-06	3.89064e-05	0.092	NA
ENSMUSG00000020608	Smc6	12	+	11280799	11280917	11278534	11278677	11286410	11286547	0.000840915	0.00631628	0.176	1	1	0.01	0.374093	0.903276	0.046	0.000332216	0.00329894	0.212	7.538e-06	7.30699e-05	0.222	NA
ENSMUSG00000020608	Smc6	12	+	11283065	11283171	11278534	11278677	11286410	11286547	3.8008e-09	1.31003e-07	0.268	0.70407	1	0.026	0.112797	0.45037	0.079	1.38778e-14	1.70882e-12	0.321	0	0	0.347	NA
ENSMUSG00000002107	Celf2	2	-	6528927	6529007	6525069	6525228	6536733	6536868	1.63586e-09	6.3506e-08	-0.078	1	1	-0.008	0.00120505	0.0169983	-0.037	0	0	-0.107	0	0	-0.115	NA
ENSMUSG00000000568	Hnrnpd	5	-	100405552	100405609	100396326	100396406	100407410	100407468	0.0195349	0.0831924	0.077	1	1	0.001	0.122204	0.469483	0.071	0.000171591	0.00186429	0.146	0.000162823	0.00108129	0.148	NA
ENSMUSG00000031902	Nfatc3	8	+	108643221	108643325	108632024	108633029	108651817	108652343	1.71612e-05	0.000229313	-0.066	0.891611	1	-0.017	1	1	0.01	0.0137123	0.064118	-0.039	0.000310888	0.00193287	-0.056	NA
ENSMUSG00000026766	Mmadhc	2	-	50136092	50136178	50135400	50135922	50136622	50136709	0.000301909	0.00263849	-0.032	0.170016	0.489286	-0.022	0.554247	1	-0.017	0.00938719	0.0478294	-0.027	6.58198e-08	9.9308e-07	-0.049	NA
ENSMUSG00000037608	Bclaf1	10	+	20054304	20054451	20053197	20053378	20059514	20059727	1.13699e-07	2.65393e-06	0.108	0.309545	0.721793	0.035	1	1	-0.001	0.00688244	0.0367395	0.072	1.59864e-07	2.26066e-06	0.107	1
ENSMUSG00000053063	Clec12a	6	+	129309425	129309529	129300261	129300529	129313911	129315321	0.00366299	0.0214767	0.017	1	1	0.006	1	1	0.008	0.000700531	0.00608885	0.02	1.08795e-09	2.2418e-08	0.025	NA
ENSMUSG00000022020	Naa16	14	-	79759262	79759335	79756173	79756343	79768884	79768991	0.0122275	0.0572024	-0.117	0.733095	1	-0.026	1	1	-0.01	0.0122811	0.0592248	-0.101	0.0072884	0.0292999	-0.127	NA
ENSMUSG00000040731	Eif4h	5	-	135100310	135100370	135097818	135097956	135101235	135101332	0.000461054	0.00378701	-0.088	0.233465	0.609054	-0.04	0.029066	0.182075	-0.045	9.59633e-06	0.000166255	-0.093	1.17331e-08	2.00666e-07	-0.133	NA
ENSMUSG00000040522	Tlr8	X	-	163701680	163701822	163680627	163683781	163702083	163702218	1.00066e-07	2.36567e-06	-0.132	0.585931	1	0.034	0.460497	1	0.033	0.00173595	0.0125738	-0.132	0.00173143	0.00844864	-0.099	NA
ENSMUSG00000039205	Ciz1	2	+	32219142	32219176	32218580	32218678	32219324	32219499	0.000122086	0.0012169	0.12	0.273342	0.666106	0.054	0.75711	1	0.018	0.0156627	0.070731	0.085	4.81303e-06	4.9588e-05	0.138	NA
ENSMUSG00000085233	B230208H11Rik	10	-	12642163	12642256	12641406	12641515	12642371	12642888	0.00262773	0.0160981	0.029	0.796382	1	-0.011	1	1	0.007	1.55472e-09	7.45864e-08	0.047	2.26228e-05	0.000195162	0.036	NA
ENSMUSG00000021156	Zmynd11	13	-	9712228	9712273	9709391	9709553	9720018	9720178	8.79093e-09	2.68091e-07	-0.087	0.95525	1	0.006	0.229486	0.680188	0.028	3.1037e-07	8.18932e-06	-0.065	0.000111187	0.000777016	-0.059	NA
ENSMUSG00000027829	Ccnl1	3	-	65753946	65754148	65752612	65752712	65754401	65754466	7.25047e-05	0.000786463	0.064	0.0498861	0.203384	0.048	0.908221	1	0.014	0.00872611	0.0452093	0.03	6.49564e-08	9.84171e-07	0.078	NA
ENSMUSG00000027829	Ccnl1	3	-	65759051	65759198	65755355	65755476	65760774	65760884	0.00016889	0.00162205	0.101	0.0885666	0.310651	-0.051	1	1	-0.004	1.21178e-07	3.66912e-06	0.149	0.000861232	0.00471976	0.097	NA
ENSMUSG00000021068	Nin	12	-	71143118	71145239	71141741	71141867	71146133	71146624	9.95699e-05	0.00103733	0.031	1	1	0	0.00167209	0.0216142	0.035	0	0	0.066	0	0	0.066	1
ENSMUSG00000058440	Nrf1	6	+	30040268	30040304	30039914	30040146	30045339	30045381	0.00420707	0.0238336	-0.053	0.621689	1	0.016	0.580898	1	-0.018	3.41457e-06	6.60388e-05	-0.087	6.15883e-05	0.00046139	-0.071	NA
ENSMUSG00000074785	Plxnc1	10	-	94329544	94329632	94327564	94327667	94333608	94333753	0.000648051	0.00500002	-0.033	0.272991	0.666106	-0.016	0.670418	1	-0.015	0.00449976	0.0262696	-0.032	2.27428e-07	3.10646e-06	-0.048	NA
ENSMUSG00000023353	Agap3	5	+	24002550	24002721	23998775	23998944	24005475	24005630	9.99751e-05	0.00103861	-0.119	0.418879	0.866867	-0.039	1	1	-0.009	0.00117484	0.00925344	-0.09	6.13711e-06	6.16446e-05	-0.128	NA
ENSMUSG00000026319	2310035C23Rik	1	+	107588788	107588880	107588482	107588686	107589460	107589754	0.000558816	0.00445122	0.093	0.475663	0.942741	0.02	0.41703	0.959989	0.027	1.1063e-05	0.000188326	0.1	1.23154e-06	1.47051e-05	0.12	0
ENSMUSG00000039531	Zufsp	10	-	33654894	33655063	33649961	33650150	33659963	33660085	0.0219391	0.0914253	0.094	0.102981	0.344315	-0.071	0.615972	1	-0.023	0.000893315	0.00739889	0.142	0.134732	0.311616	0.071	NA
ENSMUSG00000021185	9030617O03Rik	12	+	102024347	102024456	102017287	102017520	102067808	102067935	1.83134e-08	5.36031e-07	-0.101	1	1	0.003	0.470144	1	0.027	6.28922e-05	0.000798364	-0.077	2.18073e-05	0.000189945	-0.074	NA
ENSMUSG00000038623	Tm6sf1	7	+	89013526	89013630	89010132	89010230	89015582	89015665	4.12427e-07	8.49738e-06	0.057	0.556098	1	0.013	0.231866	0.684648	0.026	2.28989e-08	8.47041e-07	0.071	9.78218e-13	3.20677e-11	0.084	1
ENSMUSG00000054280	C330019G07Rik	5	-	33194530	33194647	33186692	33187213	33196741	33196905	0.000178394	0.00168417	-0.163	0.964845	1	0.007	1	1	-0.012	6.43317e-05	0.00081384	-0.183	0.000821011	0.00455471	-0.175	NA
ENSMUSG00000037270	4932438A13Rik	3	+	36891598	36891649	36888716	36888810	36893696	36893903	0.000546267	0.00440838	0.085	0.230427	0.603806	-0.057	0.0232689	0.15321	-0.06	0.0151032	0.0688432	0.081	0.397924	0.703311	0.024	NA
ENSMUSG00000004609	Cd33	7	-	50784842	50784925	50782825	50784378	50785235	50785302	0.000313852	0.0027235	0.055	0.195929	0.539995	-0.027	1	1	0.004	1.04248e-09	5.27522e-08	0.087	5.77982e-05	0.000439705	0.059	NA
ENSMUSG00000074272	Ceacam1	7	-	26258816	26259071	26256816	26257092	26261362	26261722	0.000364668	0.00308672	-0.107	1	1	0.01	0.102482	0.421823	0.042	0.0087935	0.045431	-0.075	0.033777	0.104438	-0.065	NA
ENSMUSG00000029471	Camkk2	5	-	123192108	123192237	123187441	123187542	123193878	123193966	0.00404265	0.0231511	-0.067	0.915215	1	-0.014	1	1	-0.013	0.00507806	0.0286364	-0.066	0.000422683	0.00253189	-0.08	1
ENSMUSG00000034342	Cbl	9	-	43967059	43967191	43966596	43966974	43971421	43971625	2.35034e-13	2.11416e-11	0.08	0.2213	0.587791	-0.019	1.7058e-07	1.17731e-05	-0.062	0.000769513	0.00648991	0.036	0.402587	0.70816	0.018	NA
ENSMUSG00000058239	Usf2	7	-	31740899	31741019	31740308	31740459	31741167	31741286	0.00466022	0.0257675	0.064	0.0513086	0.207239	0.041	0.011574	0.0920964	0.071	0.000167781	0.00183368	0.094	2.47362e-09	4.86748e-08	0.135	NA
ENSMUSG00000030263	Lrmp	6	+	145085979	145086127	145070258	145070626	145096155	145096202	8.65335e-08	2.08585e-06	0.07	1	1	-0.004	0.0729343	0.335584	0.042	3.10862e-15	4.25306e-13	0.116	4.20775e-14	1.76432e-12	0.112	NA
ENSMUSG00000055541	Lair1	7	-	3980308	3980638	3962331	3962448	4007398	4007555	0.0176884	0.0769837	0.07	0.234499	0.609489	-0.047	0.633679	1	-0.02	0.000335139	0.00331904	0.097	0.111055	0.266267	0.051	NA
ENSMUSG00000037337	Map4k1	7	+	29787366	29787422	29786938	29787009	29788115	29788298	0.00359737	0.0211596	-0.044	0.17072	0.490123	0.052	0.337134	0.852205	0.024	0.000411555	0.00384882	-0.072	0.154137	0.346305	-0.02	NA
ENSMUSG00000029422	Rsrc2	5	-	124195505	124195598	124194963	124195120	124199297	124199421	7.38276e-09	2.32715e-07	0.07	0.616304	1	-0.02	0.44491	0.988952	-0.017	9.40684e-07	2.13183e-05	0.073	7.46346e-05	0.000547017	0.053	NA
ENSMUSG00000060131	Atp8b4	2	-	126187491	126187639	126184503	126184687	126197900	126198006	3.02872e-11	1.7453e-09	-0.09	0.665517	1	-0.021	1	1	-0.01	8.88178e-16	1.42649e-13	-0.079	6.76126e-14	2.77058e-12	-0.1	NA
ENSMUSG00000030126	Tmcc1	6	-	116057329	116057534	115993785	115993823	116083784	116083921	1.86143e-05	0.000244304	-0.028	1	1	0.008	0.214073	0.65424	0.016	0.0101648	0.0510115	-0.019	0.564509	0.896354	-0.012	NA
ENSMUSG00000031592	Pcm1	8	+	42360348	42360522	42359453	42359652	42361006	42361161	0.00268922	0.0163931	-0.072	0.661659	1	-0.016	0.550356	1	-0.024	0.014451	0.0668946	-0.08	4.86824e-05	0.000377524	-0.096	NA
ENSMUSG00000068039	Tcp1	17	+	13110663	13110749	13109247	13109495	13110908	13111037	0.00899754	0.0443622	-0.027	1	1	0.003	1	1	-0.007	3.26078e-05	0.000471703	-0.037	9.79783e-05	0.000695492	-0.035	1
ENSMUSG00000089672	Gp49a	10	+	51200945	51201230	51200711	51200747	51201372	51201675	0.00221915	0.0141108	-0.044	0.212201	0.570961	0.032	0.664213	1	0.016	0.00147453	0.0110935	-0.06	0.114764	0.273341	-0.028	NA
ENSMUSG00000023015	Racgap1	15	-	99473823	99473954	99473313	99473402	99481937	99482043	2.97411e-05	0.000367939	-0.072	0.415639	0.865771	-0.018	0.703961	1	-0.014	2.84413e-05	0.000423638	-0.068	3.87885e-07	5.1048e-06	-0.086	NA
ENSMUSG00000000204	Slfn4	11	+	82989329	82989415	82989064	82989146	82993172	82993258	3.6643e-05	0.000438764	0.056	0.0958971	0.329084	-0.024	1	1	0.001	2.23263e-11	1.52728e-09	0.081	8.28216e-05	0.000600915	0.057	NA
ENSMUSG00000020634	Ubxn2a	12	-	4898120	4898227	4892526	4892664	4901343	4901485	8.38003e-06	0.000124601	0.164	0.58324	1	-0.034	0.0172032	0.124514	-0.091	0.00432912	0.0256278	0.107	0.0631383	0.171443	0.073	NA
ENSMUSG00000058835	Abi1	2	-	22808954	22809131	22802095	22802281	22812537	22812638	5.93747e-13	4.86609e-11	-0.166	0.607985	1	0.021	0.868833	1	0.012	1.11022e-16	2.05058e-14	-0.175	9.28813e-13	3.07275e-11	-0.154	NA
ENSMUSG00000058835	Abi1	2	-	22808954	22809128	22802095	22802281	22812537	22812638	3.92466e-11	2.13239e-09	-0.148	0.803727	1	0.015	1	1	0	4.1589e-13	3.74706e-11	-0.162	3.606e-13	1.25031e-11	-0.148	NA
ENSMUSG00000056917	Sipa1	19	-	5661595	5661626	5660313	5661111	5663603	5663707	0.00861985	0.0429015	-0.084	0.234099	0.609489	0.037	0.727583	1	0.012	8.7131e-07	1.9868e-05	-0.108	0.0466919	0.13416	-0.072	NA
ENSMUSG00000054520	Sh3bp2	5	+	34886875	34886938	34886013	34886231	34894209	34894349	7.14581e-07	1.35844e-05	-0.162	0.566708	1	-0.033	0.731258	1	0.02	0.00575229	0.0318098	-0.109	7.17801e-05	0.000528243	-0.143	NA
ENSMUSG00000024675	Ms4a4c	19	+	11495747	11495849	11493482	11493608	11500685	11501736	1.46144e-08	4.38196e-07	0.074	1	1	-0.002	0.158698	0.551096	0.028	2.75335e-14	3.1784e-12	0.104	3.33067e-16	1.84775e-14	0.102	NA
ENSMUSG00000048271	Rbm33	5	+	28668934	28669054	28665535	28665848	28679011	28679183	0.00135748	0.00934025	0.104	0.254437	0.63818	0.038	0.18982	0.617312	0.049	2.95066e-06	5.86007e-05	0.115	1.4692e-08	2.48213e-07	0.153	NA
ENSMUSG00000025041	Nt5c2	19	-	46972817	46973011	46972065	46972159	46973111	46973159	0.00829517	0.0417035	0.035	0.721072	1	0.016	0.820338	1	0.011	0.00354343	0.0217432	0.03	1.02938e-05	9.66653e-05	0.045	NA
ENSMUSG00000000374	Trappc10	10	-	77685408	77685605	77682933	77683129	77691523	77691659	0.0129971	0.0603692	0.027	1	1	0.002	1	1	0.007	0.00488963	0.027917	0.032	0.00139032	0.00702169	0.034	NA
ENSMUSG00000021139	Gm20498	12	-	82611815	82611952	82605530	82605626	82633702	82633869	1.72313e-08	5.08391e-07	-0.21	1	1	0.004	0.131889	0.490145	0.054	1.4567e-05	0.00023601	-0.16	7.12591e-06	7.02078e-05	-0.156	NA
ENSMUSG00000039361	Picalm	7	+	97330728	97330878	97326009	97326113	97337659	97337767	0.00012445	0.00123255	0.095	0.0690062	0.259345	-0.052	0.000198923	0.0039836	-0.073	0.000384215	0.0036392	0.074	0.621069	0.957083	0.022	NA
ENSMUSG00000030452	Nipa2	7	-	63216821	63216942	63199979	63200079	63217569	63217846	0.0102396	0.0493643	-0.078	0.510998	0.982838	-0.028	0.690198	1	-0.013	0.0150518	0.0688136	-0.063	0.00091045	0.00495934	-0.091	NA
ENSMUSG00000029050	Ski	4	-	154534942	154535065	154534688	154534804	154595660	154596326	1.22895e-06	2.2327e-05	-0.1	0.222325	0.589622	0.044	0.0559788	0.280985	0.041	0.000134916	0.0015241	-0.103	0.0216768	0.0725781	-0.059	NA
ENSMUSG00000089911	Hiat1	3	-	116336639	116336803	116334081	116335398	116337820	116337918	0.00104028	0.00747347	0.04	1	1	-0.007	0.644649	1	-0.014	0.00537672	0.0300933	0.032	0.11657	0.276462	0.026	NA
ENSMUSG00000036873	2410004B18Rik	3	+	145601506	145601633	145601005	145601292	145601861	145602060	0.00119947	0.008394	0.137	0.301507	0.71107	0.052	1	1	0.004	0.0193568	0.0835327	0.089	0.00271538	0.0123963	0.141	NA
ENSMUSG00000022361	Zhx1	15	-	57895609	57895735	57883778	57886637	57900873	57900984	2.66127e-10	1.2117e-08	-0.142	0.106725	0.35347	-0.039	0.332733	0.847734	0.034	0.00272455	0.0177191	-0.07	2.91514e-08	4.65132e-07	-0.109	NA
ENSMUSG00000041890	Git2	5	-	115193739	115193889	115189041	115189290	115195437	115195580	9.37076e-09	2.83274e-07	0.14	0.868345	1	-0.015	0.0240614	0.15789	-0.063	0.0107943	0.0534507	0.092	0.00253061	0.0117595	0.077	NA
ENSMUSG00000041890	Git2	5	-	115193784	115193889	115189041	115189290	115195437	115195580	6.53118e-08	1.61658e-06	0.142	1	1	0.005	0.024799	0.16136	-0.059	0.0171125	0.0755809	0.078	0.00205984	0.00984054	0.083	NA
ENSMUSG00000064215	Ifi27l1	12	+	104675599	104675734	104674772	104674892	104675885	104675915	0.000250369	0.00224116	0.173	0.313511	0.728044	0.054	0.641081	1	0.031	0.00615351	0.0337757	0.149	3.78719e-05	0.00030483	0.203	NA
ENSMUSG00000032397	Tipin	9	+	64137516	64137589	64135914	64136050	64138180	64138256	9.42267e-06	0.000134173	0.058	1	1	-0.007	0.205107	0.64062	-0.027	0.00723239	0.0383306	0.038	0.0181322	0.0624494	0.031	1
ENSMUSG00000020069	Hnrnph3	10	-	62481507	62481646	62480788	62480973	62482140	62482275	2.6229e-05	0.000331614	-0.178	0.0893606	0.31214	-0.075	0.239377	0.696735	-0.049	3.43395e-05	0.000487886	-0.151	5.31767e-08	8.22984e-07	-0.227	NA
ENSMUSG00000058291	Zfp68	5	-	139057697	139057842	139053294	139053393	139058282	139058395	0.000240954	0.00217271	0.158	0.604449	1	0.038	3.98977e-05	0.00112549	0.108	9.18154e-14	9.97548e-12	0.228	2.5302e-13	9.21606e-12	0.266	NA
ENSMUSG00000058291	Zfp68	5	-	139057697	139057793	139053266	139053393	139058282	139058395	0.0001911	0.00177974	0.167	0.672583	1	0.031	0.000223853	0.00439183	0.129	6.02948e-11	3.77507e-09	0.264	2.88103e-13	1.02861e-11	0.296	NA
ENSMUSG00000058291	Zfp68	5	-	139057697	139057787	139053266	139053393	139058282	139058395	0.00010638	0.00107858	0.18	0.421797	0.870854	0.049	5.20352e-05	0.00137751	0.127	1.05915e-13	1.11786e-11	0.258	2.47802e-13	9.11809e-12	0.306	NA
ENSMUSG00000041258	Zfp236	18	-	82779996	82780078	82778679	82778867	82787101	82787142	0.000553312	0.0044326	-0.123	1	1	0.003	0.133293	0.493465	0.062	0.015265	0.0694442	-0.064	0.0357309	0.108513	-0.061	NA
ENSMUSG00000055436	Srsf11	3	-	157686206	157686323	157685893	157685914	157689688	157689822	5.75984e-13	4.82779e-11	0.04	1	1	-0.007	1	1	-0.004	1.54848e-10	8.66682e-09	0.043	4.35249e-08	6.82395e-07	0.036	NA
ENSMUSG00000020212	Mdm1	10	+	117603680	117603740	117601256	117601503	117605106	117606053	1.82371e-09	6.93384e-08	-0.143	0.994731	1	0.011	1	1	0.003	1.26288e-12	9.92569e-11	-0.151	5.00597e-10	1.12822e-08	-0.14	NA
ENSMUSG00000025026	Add3	19	+	53318799	53318895	53316993	53317117	53319487	53321889	6.11644e-08	1.52415e-06	-0.109	1	1	-0.007	1	1	-0.01	4.63395e-07	1.16276e-05	-0.112	3.44081e-09	6.56485e-08	-0.119	NA
ENSMUSG00000026222	Sp100	1	+	87603801	87603873	87603411	87603529	87604556	87604570	5.82759e-05	0.000663338	-0.154	0.420566	0.869334	0.041	0.941846	1	-0.019	2.83969e-08	9.9903e-07	-0.215	2.89966e-05	0.000240926	-0.173	NA
ENSMUSG00000022680	Pdxdc1	16	-	13836478	13836708	13833240	13834939	13837135	13837240	0.00432736	0.0243282	0.094	1	1	-0.001	0.377991	0.908541	0.039	1.77183e-06	3.78333e-05	0.134	1.34083e-06	1.58008e-05	0.133	NA
ENSMUSG00000026068	Il18rap	1	+	40588320	40588471	40582048	40582232	40593902	40593968	3.16648e-07	6.67313e-06	0.063	1	1	-0.01	0.0968169	0.405854	-0.028	3.47039e-05	0.000491173	0.045	0.00736092	0.0295288	0.035	1
ENSMUSG00000045594	Glb1	9	+	114326078	114326248	114310193	114310387	114329470	114329621	0.000171196	0.00163568	0.137	0.240046	0.617513	0.057	0.594015	1	0.022	0.0136561	0.0639361	0.102	1.11542e-05	0.00010313	0.159	NA
ENSMUSG00000021311	Mtr	13	-	12342111	12342181	12340159	12340252	12342868	12342958	0.00366874	0.0214767	0.098	0.132149	0.413509	-0.057	0.116768	0.458074	-0.058	0.00653238	0.0354341	0.097	0.379043	0.678139	0.04	NA
ENSMUSG00000028772	Zcchc17	4	-	130026512	130026570	130015727	130015828	130031383	130031504	0.000896966	0.00665596	0.076	0.19646	0.541036	0.044	0.36641	0.894051	0.027	0.0130093	0.0612961	0.058	4.90561e-06	5.03978e-05	0.102	NA
ENSMUSG00000049659	Aftph	11	-	20596753	20596834	20592467	20592591	20598315	20598376	0.00930418	0.045509	-0.058	0.77581	1	0.014	1	1	0.009	0.00233018	0.0156503	-0.063	0.0324615	0.101172	-0.049	NA
ENSMUSG00000047866	Lonp2	8	+	89161801	89161896	89160377	89160541	89165440	89165699	2.76164e-07	5.88724e-06	-0.061	0.901213	1	0.011	0.534416	1	0.016	3.30487e-05	0.000473968	-0.057	0.000773024	0.00434871	-0.046	NA
ENSMUSG00000002524	Puf60	15	-	75905036	75905087	75902836	75902998	75905971	75906061	0.00912334	0.0447689	-0.114	1	1	0.007	0.925697	1	0.015	7.35619e-05	0.000914942	-0.106	0.00339945	0.0151713	-0.099	NA
ENSMUSG00000039934	Pion	5	+	20728207	20728257	20727043	20727113	20732061	20732166	6.35035e-09	2.03653e-07	-0.044	1	1	-0.008	1	1	0.008	0.00407555	0.024361	-0.029	0.000144009	0.000965233	-0.036	NA
ENSMUSG00000067367	Lyar	5	+	38614372	38614470	38611720	38611874	38615865	38616036	0.000402804	0.00336857	-0.121	0.149184	0.447297	0.045	0.00527599	0.0509793	0.087	0.00102283	0.00819592	-0.079	0.351511	0.640879	-0.034	NA
ENSMUSG00000029177	Cenpa	5	+	30972064	30972201	30969149	30969486	30974836	30974943	0.000950298	0.0069525	-0.104	1	1	-0.001	1	1	0.011	0.000137224	0.00154544	-0.092	0.000135738	0.000917325	-0.093	NA
ENSMUSG00000034252	Senp6	9	+	79937655	79937713	79935236	79935330	79940073	79940219	1.497e-06	2.6416e-05	0.086	0.0822759	0.295018	0.031	1	1	-0.011	0.0100391	0.050662	0.045	2.93507e-07	3.96399e-06	0.075	NA
ENSMUSG00000025877	Hk3	13	-	55122130	55122180	55120688	55120808	55122506	55122658	0.0091281	0.0447689	0.024	1	1	-0.006	1	1	0.007	7.35988e-06	0.000129464	0.037	0.000126997	0.000866537	0.031	NA
ENSMUSG00000025877	Hk3	13	-	55117111	55117198	55116439	55116490	55122506	55122683	8.64e-06	0.000125946	0.24	0.436718	0.892225	0.069	0.928702	1	-0.006	0.0116846	0.0571693	0.165	2.628e-05	0.000222978	0.233	NA
ENSMUSG00000044103	Il1f9	2	+	24044141	24044281	24043220	24043328	24048106	24049088	0.000488378	0.00398482	0.037	0.878717	1	-0.01	1	1	0.007	1.56903e-08	6.10106e-07	0.055	4.58913e-05	0.000360531	0.044	NA
ENSMUSG00000021557	Agtpbp1	13	-	59632417	59632564	59629747	59629879	59633373	59633437	2.81071e-05	0.000350199	0.18	0.209673	0.567635	0.054	1	1	-0.001	0.00166805	0.0122258	0.125	4.34933e-06	4.5198e-05	0.179	NA
ENSMUSG00000074749	Plk1s1	2	+	146696501	146696582	146689442	146689605	146714756	146715402	0.000178127	0.00168417	0.08	0.208104	0.564693	0.029	0.0243237	0.15887	0.062	7.20651e-06	0.000128495	0.113	1.57646e-09	3.19365e-08	0.142	NA
ENSMUSG00000017478	Zc3h18	8	+	124911592	124911664	124910761	124910846	124921717	124921866	0.00293414	0.017624	-0.131	0.33807	0.762014	0.051	0.0302182	0.1848	0.079	0.00450153	0.0262696	-0.103	0.288597	0.554719	-0.053	NA
ENSMUSG00000022364	Wdr67	15	+	57751485	57751601	57747524	57747671	57754511	57754690	1.93096e-05	0.000252531	0.161	0.799054	1	-0.036	0.0270901	0.172777	-0.076	0.00127894	0.00990439	0.12	0.0272186	0.0873222	0.084	NA
ENSMUSG00000026867	Gapvd1	2	-	34537154	34537265	34533952	34534150	34539701	34539813	0.000519562	0.00421131	-0.089	0.466367	0.934862	-0.029	0.659561	1	-0.014	0.000371077	0.00354202	-0.074	1.10921e-05	0.00010313	-0.103	NA
ENSMUSG00000026867	Gapvd1	2	-	34537154	34537227	34533952	34534150	34539701	34539915	0.00688351	0.0357555	-0.028	0.778195	1	-0.012	1	1	-0.006	0.0174417	0.076615	-0.023	8.94671e-05	0.000643949	-0.035	NA
ENSMUSG00000022553	Maf1	15	+	76182425	76182471	76181723	76182089	76182849	76182982	0.00491274	0.0268418	-0.08	1	1	0.003	1	1	-0.008	0.000514103	0.00465465	-0.09	0.00117853	0.00615912	-0.087	NA
ENSMUSG00000030287	Itpr2	6	-	146366939	146367038	146366453	146366537	146371227	146371386	1.39108e-06	2.46649e-05	0.08	1	1	0.004	0.00764355	0.0674482	0.066	3.66374e-15	4.83351e-13	0.142	0	0	0.146	NA
ENSMUSG00000054843	Atrnl1	19	+	57747608	57747763	57731544	57731728	57756860	57756945	0.000139747	0.00136707	0.103	0.24916	0.631254	-0.038	0.0561438	0.281107	-0.059	0.00205501	0.0141892	0.082	0.0730583	0.192018	0.044	NA
ENSMUSG00000040407	Akap9	5	+	4004802	4004943	4003560	4003782	4005409	4005513	8.54872e-15	1.08716e-12	0.208	0.157641	0.461626	0.022	0.0459307	0.247936	-0.077	0.00110432	0.00879176	0.109	1.86739e-07	2.58001e-06	0.131	NA
ENSMUSG00000021709	Erbb2ip	13	-	104614799	104615006	104613393	104613486	104617986	104618103	0.000201835	0.00187498	0.049	1	1	-0.003	0.275705	0.764419	0.02	1.14897e-08	4.61337e-07	0.072	3.52413e-08	5.54934e-07	0.069	NA
ENSMUSG00000034354	Mtmr3	11	-	4385881	4385992	4385365	4385454	4387236	4388635	2.43139e-14	2.80218e-12	-0.172	0.307796	0.719623	-0.028	1	1	-0.008	3.14193e-14	3.51706e-12	-0.152	3.33067e-16	1.84775e-14	-0.18	NA
ENSMUSG00000021709	Erbb2ip	13	-	104614799	104614928	104613393	104613486	104617986	104618103	0.000549517	0.00442208	0.073	1	1	-0.004	0.318663	0.830669	0.023	4.06142e-07	1.04187e-05	0.099	2.41101e-07	3.26846e-06	0.095	NA
ENSMUSG00000021709	Erbb2ip	13	-	104620267	104620411	104614799	104615006	104623577	104625108	0.00476644	0.026276	-0.157	0.980379	1	-0.014	0.180534	0.599016	-0.06	6.81782e-06	0.000123456	-0.203	9.0104e-06	8.55039e-05	-0.217	NA
ENSMUSG00000008318	Relt	7	-	107996935	107997017	107996532	107996787	107997312	107997393	0.0159487	0.0712094	-0.041	0.828876	1	0.009	1	1	0.013	0.0102304	0.051169	-0.037	0.106831	0.257509	-0.028	NA
ENSMUSG00000029128	Rab28	5	-	42089628	42089717	42078959	42079089	42094676	42094773	0.00255959	0.015812	0.032	0.167356	0.485222	0.018	0.0921037	0.39422	0.026	0.00169903	0.0123305	0.041	1.50001e-08	2.51583e-07	0.058	NA
ENSMUSG00000057191	AB124611	9	+	21340351	21340441	21333206	21333527	21343530	21343558	0.00302864	0.018162	0.066	0.127246	0.404287	0.034	0.474033	1	0.025	0.0101662	0.0510115	0.057	8.54455e-06	8.19458e-05	0.091	NA
ENSMUSG00000030180	Kdm5a	6	+	120331552	120331687	120324834	120325005	120332934	120333040	0.00109216	0.00776085	0.06	0.956558	1	-0.009	0.829677	1	0.012	3.83255e-07	9.9788e-06	0.081	5.27906e-05	0.000404153	0.071	NA
ENSMUSG00000000838	Fmr1	X	+	65959035	65959098	65958423	65958555	65961216	65961303	5.62415e-08	1.42068e-06	0.167	0.0733172	0.270911	0.067	0.23302	0.686973	0.041	1.18497e-05	0.000197175	0.141	5.09797e-11	1.34184e-09	0.208	NA
ENSMUSG00000058486	Wdr91	6	-	34859676	34859827	34859360	34859540	34860696	34860836	0.00121738	0.00848716	-0.094	1	1	0.004	0.924431	1	0.02	0.0148742	0.0685103	-0.078	0.00271379	0.0123963	-0.074	NA
ENSMUSG00000029267	Mtf2	5	+	108502325	108502473	108494692	108494984	108509843	108510042	0.00164798	0.0109312	0.084	0.923975	1	0.013	0.644153	1	0.023	0.000743472	0.00635737	0.095	7.38726e-05	0.000542534	0.107	NA
ENSMUSG00000006179	Prss16	13	-	22096959	22097101	22095014	22095194	22097850	22098141	0.00106372	0.00758802	0.159	0.632737	1	0.042	0.41935	0.961827	0.048	4.65859e-07	1.16276e-05	0.165	2.5675e-05	0.000218359	0.207	NA
ENSMUSG00000059811	Atl2	17	-	80275141	80275386	80264381	80264516	80295248	80295368	0.00546941	0.0291913	0.04	1	1	0.012	0.926054	1	0.013	0.00534171	0.0299427	0.041	0.000264345	0.00168118	0.053	NA
ENSMUSG00000029767	Calu	6	+	29311559	29311753	29311293	29311487	29316039	29316206	0.00400983	0.0230347	0.079	0.531347	1	-0.029	0.817779	1	0.012	7.12158e-07	1.68635e-05	0.12	0.00115439	0.00605931	0.091	NA
ENSMUSG00000022536	Glyr1	16	-	5036328	5036568	5031979	5032066	5037011	5037150	0.018895	0.0811231	-0.017	1	1	-0.006	1	1	-0.007	0.00391304	0.0235804	-0.018	2.05844e-06	2.32335e-05	-0.025	NA
ENSMUSG00000026074	Map4k4	1	+	40060601	40060832	40058274	40058436	40061651	40061758	0.00451979	0.0251797	-0.156	0.472464	0.937988	-0.042	0.665618	1	-0.03	0.00475776	0.0274183	-0.143	0.00032062	0.00198994	-0.186	NA
ENSMUSG00000026074	Map4k4	1	+	40068494	40068686	40067401	40067522	40070950	40071068	1.57248e-09	6.23582e-08	-0.108	0.262002	0.64882	-0.031	1	1	0	2.7335e-06	5.48779e-05	-0.077	1.04226e-09	2.15999e-08	-0.108	NA
ENSMUSG00000023307	2016-03-05	19	+	37291672	37291803	37285160	37285363	37294792	37294976	0.000322667	0.00278687	0.048	1	1	0.001	0.964884	1	-0.009	0.00454496	0.026274	0.038	0.00763197	0.0304098	0.039	NA
ENSMUSG00000025236	Adpgk	9	+	59160846	59161043	59158034	59158155	59161559	59161658	1.98491e-06	3.42072e-05	-0.036	0.110976	0.364117	-0.02	1	1	-0.01	0.000866182	0.00720648	-0.026	1.29881e-11	3.68779e-10	-0.046	NA
ENSMUSG00000031004	Mki67	7	-	142899043	142900003	142897292	142897468	142900448	142900494	0.000170537	0.00163361	-0.062	0.169817	0.489286	0.039	0.00797215	0.0689315	0.043	0.0231561	0.0972032	-0.058	0.630698	0.965975	-0.019	1
ENSMUSG00000029647	Pan3	5	+	148278511	148278673	148266693	148266764	148331080	148331328	0.000613741	0.00480568	0.253	0.657378	1	-0.043	0.357817	0.885629	-0.033	0.00547283	0.0305849	0.262	0.0138348	0.0499381	0.22	NA
ENSMUSG00000029647	Pan3	5	+	148299686	148299834	148266693	148266764	148331080	148331328	2.70266e-09	9.86672e-08	0.105	0.945491	1	0.01	0.446871	0.989774	-0.022	0.00100939	0.00814122	0.073	1.65194e-05	0.000147886	0.083	NA
ENSMUSG00000029647	Pan3	5	+	148314660	148314778	148266693	148266764	148331080	148331328	1.53056e-11	8.95988e-10	0.387	0.424303	0.872767	0.073	1	1	0.005	5.81358e-05	0.000753522	0.32	5.69491e-09	1.04775e-07	0.393	NA
ENSMUSG00000042772	Smg7	1	-	154690359	154690509	154688642	154688723	154691165	154691537	1.76788e-05	0.00023453	0.054	0.741717	1	-0.014	0.111776	0.448552	-0.022	0.00398801	0.0239151	0.047	0.105623	0.255109	0.033	NA
ENSMUSG00000026743	Mllt10	2	+	18047760	18047856	18045345	18045439	18068403	18068499	1.7529e-06	3.06384e-05	0.146	0.667993	1	-0.015	0.0632281	0.303285	-0.067	0.00407072	0.024361	0.094	0.0301382	0.0949987	0.078	NA
ENSMUSG00000033845	Mrpl15	1	-	4774031	4774186	4772648	4772814	4775653	4775820	1.66533e-15	2.36221e-13	0.111	1	1	0.009	0.000186042	0.00381128	-0.059	0.000704367	0.00610782	0.043	0.000193846	0.00127556	0.052	1
ENSMUSG00000024180	Tmem8	17	+	26257483	26257630	26257228	26257407	26258484	26258601	0.000190836	0.00177974	0.071	0.982137	1	-0.016	0.380322	0.910746	-0.028	0.00168958	0.0123194	0.059	0.0197503	0.0674426	0.043	NA
ENSMUSG00000027620	Rbm39	2	-	155999832	155999904	155998563	155998758	156003071	156003121	0.000755343	0.00569674	0.045	0.522694	0.995527	0.018	0.148201	0.530209	0.021	5.95975e-05	0.000769767	0.048	1.17417e-08	2.00666e-07	0.066	NA
ENSMUSG00000035284	Vps13c	9	+	67797122	67797244	67795923	67796084	67798039	67798334	1.5142e-06	2.65923e-05	-0.115	1	1	-0.014	0.0230866	0.152529	-0.038	1.11022e-15	1.70882e-13	-0.139	2.59792e-14	1.12869e-12	-0.153	NA
ENSMUSG00000040462	Os9	10	-	126533970	126534135	126533685	126533798	126534987	126535177	0.00399885	0.0230074	-0.076	0.551182	1	-0.02	1	1	-0.009	0.00290029	0.0185679	-0.065	3.25735e-05	0.000266954	-0.085	1
ENSMUSG00000037266	D4Wsu53e	4	+	134481691	134481736	134481207	134481347	134481940	134482733	8.53941e-06	0.000125353	0.127	0.303294	0.712543	-0.003	0.398138	0.936582	0.044	1.18108e-07	3.60571e-06	0.174	1.61009e-07	2.26796e-06	0.171	NA
ENSMUSG00000037266	D4Wsu53e	4	+	134481691	134481736	134481207	134481347	134482649	134482733	0.0102068	0.0493302	0.117	0.154227	0.45504	0.075	0.190755	0.617478	0.04	0.00570797	0.0316121	0.082	0.000223042	0.00144138	0.157	NA
ENSMUSG00000038346	Zfp384	6	+	124981688	124981871	124980815	124981040	124983257	124983336	0.000965072	0.00700627	-0.088	1	1	-0.008	0.226848	0.675475	-0.04	1.10513e-05	0.000188326	-0.12	1.57406e-07	2.23467e-06	-0.128	NA
ENSMUSG00000019769	Syne1	10	+	5316106	5316165	5314682	5314775	5324293	5326338	0.000801598	0.00603325	-0.025	1	1	-0.007	1	1	-0.01	2.60607e-05	0.000391334	-0.028	6.82428e-08	1.02535e-06	-0.036	NA
ENSMUSG00000038346	Zfp384	6	+	124981688	124982630	124980815	124981040	124983257	124983336	0.00720727	0.0371754	-0.059	1	1	0.002	0.499784	1	-0.028	7.60807e-05	0.000936807	-0.09	0.000192262	0.00126745	-0.087	NA
ENSMUSG00000048668	5930416I19Rik	6	-	128312075	128312202	128309123	128309372	128312385	128312830	3.25675e-05	0.000397711	-0.296	0.721962	1	-0.043	0.59943	1	-0.08	0.000948046	0.00773086	-0.333	0.000361471	0.00220769	-0.376	NA
ENSMUSG00000022119	Rbm26	14	-	105538307	105538379	105531098	105531224	105539532	105539655	3.93173e-11	2.13239e-09	0.234	1	1	0.003	0.530522	1	0.032	1.98614e-09	8.94734e-08	0.263	2.55351e-15	1.26137e-13	0.266	1
ENSMUSG00000038766	Gabpb2	3	-	94994474	94994660	94993075	94993206	95004062	95004213	0.00168747	0.0111125	0.051	0.982468	1	-0.009	1	1	0.001	4.00797e-05	0.000551197	0.061	0.00139456	0.00703326	0.052	NA
ENSMUSG00000038766	Gabpb2	3	-	95012761	95012858	95010384	95010524	95021510	95021631	7.58738e-07	1.43499e-05	-0.211	0.443506	0.902421	0.051	0.0438499	0.240892	0.094	0.00948531	0.0482627	-0.168	0.0151587	0.0539606	-0.117	NA
ENSMUSG00000030102	Itpr1	6	+	108382642	108382690	108367882	108367994	108388293	108388426	0.0192249	0.082062	-0.101	0.522095	0.995464	0.047	0.192426	0.619593	0.063	0.0163971	0.0731534	-0.085	0.290007	0.556232	-0.038	NA
ENSMUSG00000038578	Susd1	4	-	59382402	59382512	59378593	59378786	59392470	59392657	2.04536e-07	4.48045e-06	0.081	0.119906	0.386559	0.025	1	1	0	0.0186371	0.0806154	0.057	6.35389e-06	6.36448e-05	0.082	NA
ENSMUSG00000027531	Impa1	3	-	10321611	10321720	10313953	10316254	10322903	10323012	0.000237371	0.00215363	-0.041	1	1	-0.006	1	1	0.006	0.0154968	0.0701634	-0.029	0.00619418	0.0254802	-0.035	NA
ENSMUSG00000063358	Mapk1	16	+	17026450	17026582	17026118	17026233	17035534	17035644	0	0	0.14	0.354416	0.784762	-0.014	0.244234	0.70716	-0.026	0	0	0.128	0	0	0.114	1
ENSMUSG00000049076	Acap2	16	-	31101910	31101972	31092498	31096532	31103584	31103695	6.63026e-06	9.94e-05	0.029	1	1	-0.009	1	1	-0.001	1.75709e-11	1.22466e-09	0.038	1.92942e-05	0.000170109	0.028	NA
ENSMUSG00000079557	2016-03-02	17	-	33852887	33853007	33846689	33846917	33855490	33855536	8.22238e-09	2.54825e-07	-0.07	0.0677194	0.255582	0.026	0.710638	1	0.009	1.91291e-13	1.81187e-11	-0.087	1.73135e-05	0.000154154	-0.061	NA
ENSMUSG00000038696	Mapkap1	2	+	34285037	34285146	34262388	34262774	34287522	34287652	0.00178413	0.0116439	-0.051	1	1	0.01	1	1	-0.01	3.45055e-06	6.63871e-05	-0.071	0.000273142	0.00172194	-0.061	NA
ENSMUSG00000019907	Ppp1r12a	10	+	107690380	107690551	107688895	107689000	107696811	107696902	0.0022941	0.0144133	0.131	0.784883	1	-0.025	1	1	0.007	2.31433e-09	1.01776e-07	0.164	0.000671502	0.00383746	0.139	NA
ENSMUSG00000055204	Ankrd17	5	-	90711875	90712628	90707267	90707416	90714065	90714168	0.000952009	0.0069525	-0.157	0.155658	0.458108	0.077	0.000685038	0.0109862	0.122	0.00548654	0.0306152	-0.112	0.571664	0.901759	-0.035	NA
ENSMUSG00000042265	Trem1	17	+	48376161	48376518	48371902	48372007	48380649	48380833	1.25292e-05	0.0001727	0.043	0.0596562	0.233703	0.019	0.00646238	0.059328	0.045	2.60197e-06	5.28115e-05	0.068	3.61933e-14	1.53545e-12	0.087	NA
ENSMUSG00000042265	Trem1	17	+	48380649	48380833	48376161	48376518	48383713	48385529	0.00621585	0.0327955	-0.025	1	1	-0.008	0.400003	0.939085	-0.014	0.000105972	0.0012349	-0.031	6.17745e-08	9.43894e-07	-0.038	NA
ENSMUSG00000042323	Pbrm1	14	+	31923600	31923765	31920294	31920496	31927034	31927190	8.1629e-07	1.52816e-05	-0.127	0.845523	1	0.009	0.225362	0.673647	0.04	0.000454858	0.00419014	-0.096	0.00128833	0.00661781	-0.087	NA
ENSMUSG00000042323	Pbrm1	14	+	31869421	31869466	31867343	31867441	31874654	31874931	3.52741e-10	1.58647e-08	-0.179	0.232362	0.607078	-0.045	0.960607	1	0.012	4.48479e-05	0.000605719	-0.122	1.29683e-08	2.20583e-07	-0.167	NA
ENSMUSG00000041268	Dmxl2	9	-	54293189	54293311	54275840	54275930	54294178	54294872	0.0141268	0.0642955	0.031	1	1	-0.006	0.844974	1	-0.011	0.0157714	0.0708752	0.025	0.349284	0.639025	0.02	NA
ENSMUSG00000052384	Lrrc33	16	-	32147638	32147759	32142910	32145091	32165465	32165671	0.000100464	0.00104076	-0.053	1	1	0.008	1	1	0	1.68654e-06	3.62214e-05	-0.061	8.90754e-05	0.000642412	-0.053	NA
ENSMUSG00000020700	Map3k3	11	+	105985099	105985220	105978803	105978917	106003738	106003872	9.88329e-08	2.35158e-06	0.037	1	1	0.002	1	1	-0.002	1.995e-05	0.000305789	0.033	1.95476e-06	2.24302e-05	0.035	1
ENSMUSG00000020859	Spag9	11	+	93974576	93974615	93973346	93973460	93975486	93975663	0.000228167	0.00208804	0.105	1	1	-0.002	1	1	0.007	0.000821859	0.00686866	0.115	7.74294e-05	0.000565204	0.112	NA
ENSMUSG00000086288	Gm15265	3	-	94806060	94806186	94802721	94802922	94808144	94808368	1.8545e-05	0.000244265	-0.097	0.270698	0.662881	0.021	0.665129	1	0.022	3.38173e-08	1.16421e-06	-0.096	0.000528308	0.00308265	-0.075	NA
ENSMUSG00000090266	1110005A03Rik	11	+	116707076	116707259	116704988	116705088	116709567	116709672	1.12133e-14	1.37848e-12	-0.371	0.0989335	0.33396	0.081	0.418362	0.960765	0.056	2.26402e-09	1.00763e-07	-0.396	6.88692e-07	8.65305e-06	-0.315	NA
ENSMUSG00000090266	1110005A03Rik	11	+	116707132	116707259	116704988	116705088	116709567	116709669	0	0	-0.429	0.50402	0.975441	0.038	0.386656	0.919081	0.075	1.48525e-07	4.38922e-06	-0.391	5.40904e-07	6.93816e-06	-0.354	NA
ENSMUSG00000033931	Rbm34	8	-	129485811	129485871	129483441	129483485	129489281	129489522	3.16525e-06	5.14248e-05	0.391	0.752667	1	0.053	1	1	-0.016	2.98448e-06	5.89554e-05	0.321	7.35072e-06	7.16397e-05	0.375	NA
ENSMUSG00000028437	Ubap1	4	+	41334207	41334390	41325979	41326903	41335128	41335230	3.20764e-05	0.000393016	-0.052	1	1	-0.005	1	1	0.007	0.0178245	0.0779769	-0.04	0.00110937	0.00590671	-0.045	NA
ENSMUSG00000020594	Pum2	12	+	8740078	8740315	8735661	8735955	8750566	8750834	0.000550361	0.00442208	-0.099	0.127498	0.404723	0.052	0.00513605	0.0498765	0.061	9.76347e-05	0.00114496	-0.09	0.22405	0.463526	-0.038	NA
ENSMUSG00000062901	Klhl24	16	+	20102064	20102127	20097626	20097744	20106735	20107716	6.87068e-05	0.000751901	0.077	0.370301	0.80627	-0.023	0.0563998	0.281271	-0.044	0.00330462	0.020482	0.056	0.161652	0.35926	0.033	NA
ENSMUSG00000049550	Clip1	5	-	124085182	124085287	124080233	124081178	124090502	124090563	3.06325e-08	8.36833e-07	-0.139	0.083797	0.299555	0.042	0.000134165	0.00291319	0.105	0.000324097	0.00326217	-0.076	0.237471	0.484345	-0.034	NA
ENSMUSG00000029823	Luc7l2	6	+	38504979	38505063	38501842	38501908	38520509	38520604	5.92354e-06	8.99013e-05	0.195	0.84126	1	-0.021	0.851121	1	0.014	2.75312e-07	7.31656e-06	0.229	8.93157e-07	1.09548e-05	0.208	NA
ENSMUSG00000020696	Rffl	11	-	82624529	82624613	82623509	82623720	82625901	82626312	0.000111026	0.00111786	-0.096	0.420902	0.869517	-0.027	0.0193883	0.136	-0.054	5.61649e-07	1.34723e-05	-0.124	2.77556e-15	1.33449e-13	-0.15	NA
ENSMUSG00000029998	Pcyox1	6	-	86345907	86346114	86344402	86344577	86346966	86347144	1.25498e-05	0.0001727	-0.078	0.0969087	0.32964	-0.039	0.847997	1	-0.013	0.00648466	0.035227	-0.052	1.82112e-07	2.52576e-06	-0.091	0
ENSMUSG00000038481	Cdk19	10	+	40173820	40173878	40155877	40156018	40186443	40186575	1.45788e-07	3.25344e-06	0.068	1	1	0.001	0.193096	0.620379	0.024	8.47211e-13	6.95466e-11	0.091	8.38329e-13	2.79909e-11	0.092	NA
ENSMUSG00000038241	Cep250	2	+	155820306	155820420	155815951	155818510	155820580	155820727	5.06615e-08	1.30657e-06	0.076	0.670621	1	0.011	0.0961334	0.403865	0.039	2.98781e-11	1.97089e-09	0.104	1.4877e-14	6.54225e-13	0.115	NA
ENSMUSG00000030659	Nucb2	7	+	123652968	123653139	123647887	123647998	123665350	123665494	2.41477e-07	5.208e-06	0.151	0.843799	1	0.013	1	1	0.001	2.38817e-06	4.95612e-05	0.139	1.24891e-06	1.48633e-05	0.152	NA
ENSMUSG00000030924	2610020H08Rik	7	+	126987772	126987960	126987361	126987578	126992245	126992457	0.00820776	0.0413528	0.324	NA	NA	NA	0.741323	1	0.118	1.44228e-06	3.1713e-05	0.415	2.07421e-05	0.000181544	0.442	NA
ENSMUSG00000031337	Mtm1	X	+	68488026	68488121	68486246	68486319	68507425	68507536	0.000122682	0.00121954	0.167	NA	NA	NA	0.702793	1	-0.023	0.0032283	0.0201102	0.128	0.0017466	0.00851111	0.144	1
ENSMUSG00000030427	Lilra6	7	-	3862729	3862780	3860287	3860424	3863011	3863314	0	0	-0.205	NA	NA	NA	0.269633	0.750275	-0.029	0	0	-0.236	0	0	-0.234	NA
ENSMUSG00000058818	Lilrb3	7	-	3671238	3671523	3670783	3671089	3671704	3671740	0	0	0.11	NA	NA	NA	7.77816e-06	0.000309924	0.065	0	0	0.175	0	0	0.175	NA
ENSMUSG00000027620	Rbm39	2	-	156004615	156004688	156002896	156003121	156004912	156004976	0	0	0.151	NA	NA	NA	0.283306	0.776029	0.039	7.77156e-16	1.30492e-13	0.168	0	0	0.191	NA
ENSMUSG00000074417	Gm14548	7	-	3847103	3847388	3846668	3846977	3848542	3848848	0	0	0.267	NA	NA	NA	1	1	0.003	0	0	0.276	0	0	0.27	NA
ENSMUSG00000024542	Cep192	18	+	67964019	67964148	67962642	67962810	67966910	67967059	3.33067e-16	5.34066e-14	0.102	NA	NA	NA	0.559075	1	-0.018	8.5183e-07	1.9734e-05	0.066	1.01139e-11	2.92147e-10	0.084	1
ENSMUSG00000020003	Pex7	10	-	19614530	19614608	19614055	19614164	19624368	19624519	1.9984e-15	2.72967e-13	0.11	NA	NA	NA	0.239775	0.697315	-0.024	3.55006e-05	0.00050008	0.067	1.59267e-09	3.20847e-08	0.086	1
ENSMUSG00000021357	Exoc2	13	-	31017591	31017716	31003038	31003119	31019176	31019290	2.94209e-14	3.28801e-12	0.07	NA	NA	NA	1	1	-0.005	0.000363707	0.0035076	0.04	5.72609e-12	1.72069e-10	0.065	NA
ENSMUSG00000026074	Map4k4	1	+	40060601	40060832	40057375	40057594	40061651	40061758	1.11858e-07	2.6276e-06	-0.111	NA	NA	NA	0.321929	0.831532	-0.032	2.42904e-09	1.05563e-07	-0.114	2.77556e-15	1.33449e-13	-0.143	NA
ENSMUSG00000029253	Cenpc1	5	-	86464440	86464614	86463255	86463535	86466336	86466938	1.84852e-13	1.74804e-11	0.1	NA	NA	NA	0.0293335	0.182567	0.045	1.77636e-15	2.52379e-13	0.136	0	0	0.145	NA
ENSMUSG00000017210	Med24	11	-	98579022	98579079	98577727	98577839	98579223	98579456	6.2883e-13	5.04158e-11	-0.309	NA	NA	NA	0.0523561	0.270892	0.099	4.45097e-11	2.88454e-09	-0.215	8.85722e-08	1.30898e-06	-0.211	1
ENSMUSG00000036501	Fam13b	18	-	34656987	34657200	34654252	34654430	34659339	34659506	1.4603e-11	8.82882e-10	0.183	NA	NA	NA	0.000664188	0.0106962	-0.103	0.000662648	0.0058143	0.087	0.00128165	0.00660234	0.08	NA
ENSMUSG00000056167	Cnot10	9	-	114506912	114506948	114506596	114506724	114507822	114507953	4.17744e-11	2.23281e-09	0.132	NA	NA	NA	1	1	0	2.93415e-05	0.000432101	0.1	1.57541e-13	6.10851e-12	0.132	NA
ENSMUSG00000037965	Zc3h7a	16	-	11145334	11145378	11141755	11141864	11145738	11145872	1.32269e-10	6.41852e-09	0.041	NA	NA	NA	0.0466715	0.249496	0.021	3.64249e-08	1.22322e-06	0.046	0	0	0.062	NA
ENSMUSG00000031153	Gripap1	X	+	7372117	7372225	7369401	7369463	7376415	7376554	0.000467704	0.0038331	0.069	NA	NA	NA	0.717423	1	-0.013	0.00657228	0.0355982	0.052	0.0079088	0.0312367	0.056	NA
ENSMUSG00000024174	Pot1b	17	-	55834324	55834615	55832019	55832175	55837754	55837885	1.08654e-09	4.55358e-08	0.117	NA	NA	NA	0.493621	1	-0.018	0.00246798	0.0164299	0.071	5.2e-07	6.69686e-06	0.099	NA
ENSMUSG00000037965	Zc3h7a	16	-	11145272	11145378	11141755	11141864	11145738	11145872	1.7481e-09	6.7156e-08	0.074	NA	NA	NA	0.0144805	0.109525	0.037	3.75973e-09	1.59637e-07	0.084	0	0	0.112	NA
ENSMUSG00000062627	Mysm1	4	-	94628393	94628524	94627018	94627122	94631819	94632562	5.72796e-09	1.86944e-07	0.084	NA	NA	NA	0.599961	1	-0.019	2.50687e-05	0.000379524	0.059	2.85326e-06	3.10841e-05	0.065	NA
ENSMUSG00000037669	1110057K04Rik	12	+	8245248	8245421	8227405	8227561	8275169	8275404	2.65092e-08	7.35083e-07	0.17	NA	NA	NA	0.268844	0.749159	0.039	2.52374e-06	5.17928e-05	0.164	3.50275e-13	1.2263e-11	0.209	NA
ENSMUSG00000042831	Alkbh6	7	+	31098491	31098617	31097693	31097726	31098937	31099323	3.61936e-08	9.67262e-07	-0.063	NA	NA	NA	0.0762417	0.345052	0.034	0.00424646	0.0251789	-0.029	0.0137679	0.0497464	-0.029	NA
ENSMUSG00000005534	Insr	8	-	3181701	3181737	3174794	3174888	3184950	3185152	0.000962358	0.00700035	-0.093	NA	NA	NA	0.586178	1	0.024	8.39084e-05	0.0010196	-0.08	0.0112057	0.0420478	-0.069	NA
ENSMUSG00000063884	Ptcd3	6	-	71842462	71842513	71839587	71839680	71843375	71843520	5.44322e-08	1.38446e-06	0.176	NA	NA	NA	0.527695	1	0.02	0.00200973	0.0140605	0.122	8.2351e-11	2.10608e-09	0.196	NA
ENSMUSG00000037300	Ttc13	8	-	127218729	127218840	127214176	127214259	127233802	127233873	0.00104194	0.00747347	0.228	NA	NA	NA	0.732194	1	0.019	0.00102851	0.00822361	0.249	0.00150139	0.00744706	0.247	NA
ENSMUSG00000048534	Amica1	9	+	44892126	44892189	44887265	44887379	44894923	44895087	0.00124653	0.00865183	-0.03	NA	NA	NA	0.692425	1	0.012	0.000472103	0.00432741	-0.041	0.192961	0.41124	-0.018	NA
ENSMUSG00000037860	Aim2	1	+	175384354	175384444	175382958	175383079	175385464	175385746	2.05313e-07	4.48045e-06	0.261	NA	NA	NA	0.00221664	0.0262801	-0.168	3.82455e-08	1.27278e-06	0.188	0.0703103	0.186289	0.093	NA
ENSMUSG00000047248	C2cd3	7	+	107536465	107536665	107528477	107528635	107538588	107538812	0.00145487	0.00988132	-0.04	NA	NA	NA	0.455165	1	0.015	0.000992315	0.0080598	-0.035	0.163528	0.362188	-0.025	NA
ENSMUSG00000014668	Chfr	5	+	110573790	110574006	110573609	110573669	110575488	110575653	6.83583e-07	1.32687e-05	0.092	NA	NA	NA	0.0195479	0.136854	-0.049	2.39934e-08	8.77539e-07	0.078	0.0267456	0.0861883	0.043	NA
ENSMUSG00000021185	9030617O03Rik	12	+	102025825	102025882	102017304	102017520	102067808	102067935	8.78003e-07	1.63539e-05	-0.131	NA	NA	NA	1	1	-0.002	5.69322e-13	5.00733e-11	-0.169	8.97202e-07	1.09672e-05	-0.133	NA
ENSMUSG00000031153	Gripap1	X	+	7371385	7371412	7369401	7369463	7376415	7376554	6.12532e-05	0.000688725	0.241	NA	NA	NA	0.670256	1	-0.063	4.01386e-05	0.000551197	0.166	2.51194e-05	0.000214138	0.178	NA
ENSMUSG00000026605	Cenpf	1	-	191492394	191492517	191485875	191486011	191494926	191495055	2.6887e-06	4.42675e-05	0.07	NA	NA	NA	0.0203781	0.139154	-0.038	0.000657391	0.00579571	0.042	0.0900622	0.225688	0.033	NA
ENSMUSG00000024404	Riok3	18	+	12307299	12307497	12301444	12301572	12308027	12308187	8.85616e-06	0.000128589	0.023	NA	NA	NA	1	1	-0.003	0.00271709	0.0177018	0.022	0.00404287	0.017714	0.02	NA
ENSMUSG00000038005	2700029M09Rik	8	+	63374257	63374447	63372497	63372657	63375534	63375633	1.08208e-05	0.0001529	0.076	NA	NA	NA	1	1	-0.008	8.19185e-10	4.32296e-08	0.09	4.02259e-05	0.000318801	0.068	1
ENSMUSG00000026028	Trak2	1	-	58992589	58992784	58983494	58983571	59003090	59003181	1.21183e-05	0.000169289	0.067	NA	NA	NA	0.00721306	0.0646832	0.059	1.76765e-09	8.37139e-08	0.1	1.27676e-14	5.75498e-13	0.126	NA
ENSMUSG00000037669	1110057K04Rik	12	+	8234025	8234169	8227405	8227561	8275169	8275404	2.50663e-05	0.000320988	0.19	NA	NA	NA	0.515923	1	0.032	0.00222818	0.0151026	0.147	1.51095e-07	2.15356e-06	0.222	NA
ENSMUSG00000027406	Idh3b	2	-	130105291	130105462	130105048	130105173	130105998	130106059	3.30794e-05	0.00040263	0.177	NA	NA	NA	0.296537	0.798869	0.052	0.012881	0.060847	0.133	1.65944e-06	1.92585e-05	0.229	NA
ENSMUSG00000037536	Fbxo34	14	+	48124660	48124807	48092308	48092392	48145879	48145989	4.53753e-05	0.00052957	-0.117	NA	NA	NA	0.438252	0.97894	0.011	3.30382e-06	6.42332e-05	-0.134	0.00266613	0.0122472	-0.106	NA
ENSMUSG00000078780	Gm5150	3	-	15863318	15863675	15848069	15848185	15906249	15906332	0.00673919	0.0352541	0.082	NA	NA	NA	1	1	-0.009	0.0201951	0.0867451	0.072	0.0090026	0.0349444	0.073	NA
ENSMUSG00000039298	Cdk5rap2	4	-	69907981	69908008	69906414	69906531	69911386	69911506	8.08984e-05	0.000863675	-0.203	NA	NA	NA	0.0415344	0.232316	-0.116	0.000174734	0.00189286	-0.275	1.60283e-08	2.6635e-07	-0.318	NA
ENSMUSG00000038058	Nod1	6	-	54883553	54883637	54880169	54880253	54884388	54884472	0.000651289	0.00501452	0.09	NA	NA	NA	0.918874	1	0.011	0	0	0.164	9.52665e-05	0.000678915	0.102	NA
ENSMUSG00000027901	Dennd2d	3	+	106285982	106286080	106285367	106285631	106289790	106289966	0.00125689	0.00869444	-0.057	NA	NA	NA	1	1	0.009	0.00158003	0.0117201	-0.052	0.00438001	0.0189835	-0.048	NA
ENSMUSG00000026104	Stat1	1	+	52211829	52211905	52210687	52210873	52212826	52212926	0.00153168	0.0103081	0.02	NA	NA	NA	1	1	0	3.26348e-05	0.000471703	0.03	0.00217814	0.0103211	0.02	1
ENSMUSG00000042029	Ncapg2	12	+	117644174	117644350	117643874	117643934	117645670	117645783	0.00161554	0.0107937	0.153	NA	NA	NA	0.619304	1	-0.031	1.71041e-07	4.88023e-06	0.196	0.0264559	0.085484	0.122	NA
ENSMUSG00000021374	Nup153	13	-	46779251	46779605	46778365	46778638	46781991	46782867	0.00182065	0.0118214	0.058	NA	NA	NA	1	1	-0.012	0.000177011	0.00191193	0.054	0.0167061	0.0582614	0.046	NA
ENSMUSG00000029647	Pan3	5	+	148338500	148338617	148338094	148338256	148338704	148338806	0.0021004	0.0134718	0.031	NA	NA	NA	0.628644	1	0.013	0.0004445	0.00412558	0.039	3.61543e-06	3.83448e-05	0.044	NA
ENSMUSG00000022788	Fgd4	16	-	16462093	16462152	16461686	16461833	16469796	16469935	0.000584144	0.00461311	0.035	NA	NA	NA	1	1	-0.005	6.96087e-05	0.000874608	0.038	0.00790263	0.0312367	0.031	NA
ENSMUSG00000034007	Scaper	9	-	55722451	55722711	55712210	55712411	55731653	55731811	0.00248339	0.0154452	0.066	NA	NA	NA	0.0724698	0.335043	-0.044	0.0173739	0.0764951	0.049	0.478409	0.799048	0.022	NA
ENSMUSG00000005687	Bcas2	3	+	102979541	102979592	102978262	102978424	102981261	102981342	0.00315788	0.0188451	0.048	NA	NA	NA	1	1	0.001	3.68631e-05	0.000515804	0.079	0.00268437	0.0123153	0.05	NA
ENSMUSG00000090258	Churc1	12	+	77874244	77874380	77866561	77866625	77876580	77876651	0.00435567	0.0244129	0.192	NA	NA	NA	0.204769	0.64062	0.078	9.1484e-08	2.81618e-06	0.29	3.24086e-06	3.47814e-05	0.27	NA
ENSMUSG00000028719	Cmpk1	4	-	114643896	114643963	114641881	114641969	114659570	114659677	0.00221242	0.0140922	-0.021	NA	NA	NA	1	1	0.004	0.00144863	0.0109432	-0.023	0.0393751	0.116784	-0.017	NA
ENSMUSG00000078780	Gm5150	3	-	15890629	15890986	15848069	15848185	15906249	15906332	0.00230399	0.0144509	0.075	NA	NA	NA	1	1	-0.012	0.0202975	0.0870838	0.055	0.00200616	0.00960718	0.063	NA
ENSMUSG00000042444	Fam63b	9	-	70464570	70464713	70458635	70458809	70474561	70474664	0.0205626	0.0868669	0.048	NA	NA	NA	0.960173	1	0.012	0.0153421	0.0697096	0.053	0.00504401	0.0213232	0.06	NA
ENSMUSG00000022110	Sucla2	14	+	73960247	73960428	73952572	73952704	73968440	73968540	0.00661381	0.0346966	0.044	NA	NA	NA	1	1	0.009	0.00716444	0.0380251	0.041	0.000793026	0.00442726	0.053	NA
ENSMUSG00000021891	Mettl6	14	-	32295976	32296118	32291505	32292996	32300756	32300927	0.00716791	0.0370241	0.073	NA	NA	NA	0.769098	1	-0.016	3.00724e-05	0.000439081	0.078	0.0615996	0.167517	0.057	NA
ENSMUSG00000056342	Usp34	11	+	23243319	23243370	23220660	23220748	23243510	23243660	4.03716e-07	8.36463e-06	0.094	1.7657e-07	6.41282e-06	0.11	0.0255904	0.165832	-0.054	0.0149895	0.068699	-0.07	NA	NA	NA	NA
ENSMUSG00000037536	Fbxo34	14	+	48126939	48127121	48092308	48092392	48145879	48145989	0.00288088	0.0173606	-0.09	0.00927757	0.0592753	-0.11	0.00077647	0.012101	0.085	0.00324627	0.0201881	0.104	NA	NA	NA	NA
ENSMUSG00000024613	Tcof1	18	-	60991166	60991334	60988667	60988769	60991427	60991649	8.00471e-14	7.76878e-12	0.167	NA	NA	NA	0.373449	0.903241	-0.038	1.94664e-09	8.94734e-08	0.137	NA	NA	NA	NA
ENSMUSG00000036352	Ubac1	2	-	25860845	25860984	25854062	25854587	25862046	25862133	4.22868e-09	1.44402e-07	0.148	NA	NA	NA	0.420525	0.961827	-0.037	0.00453441	0.026274	0.076	NA	NA	NA	NA
ENSMUSG00000046897	Zfp740	15	+	102039183	102039307	102038702	102038792	102039585	102039704	5.02075e-05	0.0005794	-0.06	0.471204	0.937988	-0.023	0.260314	0.73439	-0.021	4.99201e-06	9.31337e-05	-0.059	NA	NA	NA	NA
ENSMUSG00000057406	Whsc1	5	+	34164307	34164377	34163373	34163526	34185760	34186386	1.48585e-08	4.41921e-07	-0.132	0.857902	1	0.013	0.956256	1	0.01	5.55068e-08	1.78298e-06	-0.135	NA	NA	NA	NA
NA = Not Assayed by NanoString
1 = Validated by NanoString Assay
0 = Not Validated by NanoString Assay
