# Supplementary material for: Mutant U2AF1-expressing cells are sensitive to pharmacological modulation of the spliceosome
Source: Nat Commun. 2017 Jan 9;8:14060. doi: 10.1038/ncomms14060 (PMC5227701; doi:10.1038/ncomms14060)
Supplement: Supplementary Data 11 — List of "high confidence" splice junctions that are differentially spliced by sudemycin D6 in mouse bone marrow cells. [file ncomms14060-s12.xlsx]

## Sheet: Alt 3' SS
Supplementary Data 11a. List of "high confidence " alternative 3' splice site junctions that are differentially spliced by sudemycin D6 in mouse bone marrow cells
										Veh WT vs Veh MUT			Veh WT vs Sud WT			Veh MUT vs Sud MUT			Sud WT vs Sud MUT			Veh WT vs Sud MUT
Ensembl Gene ID (mm9)	Gene Symbol	Chromosome	Strand	Long Exon Start (0 base)	Long Exon End	Short Exon Start (0 base)	Short Exon End	Flanking Exon Start	Flanking Exon End	Nominal p-value	FDR	Percent Spliced In (PSI, Ψ)	Nominal p-value	FDR	Percent Spliced In (PSI, Ψ)	Nominal p-value	FDR	Percent Spliced In (PSI, Ψ)	Nominal p-value	FDR	Percent Spliced In (PSI, Ψ)	Nominal p-value	FDR	Percent Spliced In (PSI, Ψ)
ENSMUSG00000040865	Ino80d	1	-	63139858	63140105	63139858	63140014	63140213	63140304	0.399402	0.829961	0.038	0	0	0.267	6.97506e-10	5.09877e-07	0.198	0.463303	0.923058	-0.032	3.59712e-13	2.8777e-11	0.235
ENSMUSG00000066026	Dhrs3	4	+	144509132	144509407	144509287	144509407	144508553	144508697	1	1	0.003	5.74689e-06	0.000522248	-0.059	1.69302e-05	0.001547	-0.055	0.95354	1	0.007	0.000182969	0.00243958	-0.052
ENSMUSG00000009555	Cdk9	2	-	32565996	32566311	32565996	32566087	32567550	32567632	0.930355	1	-0.017	6.4167e-05	0.00310996	0.051	3.4224e-05	0.00250177	0.064	1	1	-0.003	0.000603967	0.00679462	0.047
ENSMUSG00000063870	Chd4	6	+	125052449	125052628	125052488	125052628	125052180	125052316	0.00542849	0.0404367	0.063	0.000134298	0.00488174	-0.096	0.000157148	0.00883655	-0.088	0.00888831	0.0591476	0.071	0.476799	0.915631	-0.025
ENSMUSG00000018501	Ncor1	11	-	62186577	62187124	62186577	62186956	62190136	62190263	3.88238e-07	1.57452e-05	0.1	0.000157975	0.00522036	0.089	2.29798e-05	0.00186647	0.089	2.91146e-05	0.000532798	0.099	0	0	0.188
ENSMUSG00000064289	Tank	2	+	61481771	61482479	61482363	61482479	61465777	61465896	1	1	0.011	0.000154076	0.00522036	0.105	0.000877942	0.0356542	0.061	0.54692	0.986073	-0.033	0.000321675	0.00367629	0.072
ENSMUSG00000020873	Slc35b1	11	+	95247799	95247930	95247824	95247930	95247114	95247218	0.41839	0.850765	-0.04	0.000647439	0.0147209	-0.129	1.64759e-05	0.001547	-0.124	0.0681416	0.251058	-0.036	5.4327e-07	1.56462e-05	-0.165
ENSMUSG00000026456	Cyb5r1	1	+	136304393	136305064	136304980	136305064	136304150	136304280	0.105686	0.357179	0.044	0.00330995	0.0471831	0.071	4.45289e-05	0.00295915	0.077	0.0371493	0.165813	0.05	1.0659e-09	5.11631e-08	0.122
ENSMUSG00000034160	Ogt	X	+	98838314	98838495	98838344	98838495	98835556	98835661	8.88178e-16	1.08062e-13	0.146	0.00545792	0.0636178	-0.053	0.000660769	0.0322015	-0.072	8.06688e-13	9.84159e-11	0.127	9.45335e-05	0.00138906	0.075
Alt = alternative
SS = splice site

## Sheet: Alt 5' SS
Supplementary Data 11b. List of "high confidence " alternative 5' splice site junctions that are differentially spliced by sudemycin D6 in mouse bone marrow cells
										Veh WT vs Sud WT			Veh WT vs Veh MUT			Veh WT vs Sud MUT			Sud WT vs Sud MUT			Veh MUT vs Sud MUT
Ensembl Gene ID (mm9)	Gene Symbol	Chromosome	Strand	Long Exon Start (0 base)	Long Exon End	Short Exon Start (0 base)	Short Exon End	Flanking Exon Start	Flanking Exon End	Nominal p-value	FDR	Percent Spliced In (PSI, Ψ)	Nominal p-value	FDR	Percent Spliced In (PSI, Ψ)	Nominal p-value	FDR	Percent Spliced In (PSI, Ψ)	Nominal p-value	FDR	Percent Spliced In (PSI, Ψ)	Nominal p-value	FDR	Percent Spliced In (PSI, Ψ)
ENSMUSG00000029062	Cdk11b	4	+	154999639	154999882	154999639	154999763	155000882	155000998	2.62221e-05	0.00558531	0.114	0.871946	1	0.012	5.59666e-10	5.93245e-08	0.156	0.131168	0.478612	0.042	4.01058e-11	1.75663e-08	0.144
ENSMUSG00000028677	Rnf220	4	-	116960967	116961673	116961630	116961673	116958455	116958577	0.00398574	0.0808535	-0.044	NA	NA	NA	0.293482	0.701994	-0.028	0.383999	0.824815	0.016	1.19618e-06	0.000261963	-0.045

## Sheet: Mutually Exclusive Exon
Supplementary Data 11c. List of "high confidence " mutally exclusive exon junctions that are differentially spliced by sudemycin D6 in mouse bone marrow cells
												Veh WT vs Sud WT			Veh WT vs Veh MUT			Veh WT vs Sud MUT			Sud WT vs Sud MUT			Veh MUT vs Sud MUT
Ensembl Gene ID (mm9)	Gene Symbol	Chromosome	Strand	First Exon Start (0 base)	First Exon End	Second Exon Start (0 base)	Second Exon End	Upstream Exon Start	Upstream Exon End	Downstream Exon Start	Downstream Exon End	Nominal p-value	FDR	Percent Spliced In (PSI, Ψ)	Nominal p-value	FDR	Percent Spliced In (PSI, Ψ)	Nominal p-value	FDR	Percent Spliced In (PSI, Ψ)	Nominal p-value	FDR	Percent Spliced In (PSI, Ψ)	Nominal p-value	FDR	Percent Spliced In (PSI, Ψ)
ENSMUSG00000030704	Rab6a	7	+	107778179	107778285	107778351	107778457	107776917	107776971	107780255	107780367	0	0	0.161	9.86313e-06	0.000247877	-0.093	0.0336623	0.135733	0.043	3.33067e-16	8.73173e-14	-0.118	2.07123e-12	1.76904e-08	0.136
ENSMUSG00000060131	Atp8b4	2	-	126231043	126231132	126240022	126240181	126223323	126223532	126249883	126249966	1.33227e-15	3.30891e-12	0.18	1	1	0.003	9.50868e-09	6.34705e-07	0.102	0.00401807	0.0223168	-0.077	3.59477e-10	6.14059e-07	0.099
ENSMUSG00000031389	Arhgap4	X	-	71150989	71151202	71151495	71151558	71145973	71146075	71151767	71151930	2.60902e-14	3.23997e-11	0.107	0	0	0.179	0	0	0.281	0	0	0.174	9.60436e-07	0.000372867	0.103
ENSMUSG00000025498	Irf7	7	-	148450121	148450214	148450391	148450554	148449557	148449947	148450973	148451190	2.06481e-10	1.18346e-07	-0.188	0.319895	0.600413	-0.027	3.54796e-06	0.000111859	-0.135	0.140099	0.325967	0.053	0.000291196	0.0328892	-0.108
ENSMUSG00000020456	Ogdh	11	+	6216767	6216858	6216980	6217083	6213790	6213982	6234535	6234651	2.48862e-10	1.32448e-07	-0.162	0.00172084	0.013673	-0.072	0	0	-0.218	0.0634081	0.180623	-0.056	9.88853e-12	4.2229e-08	-0.146
ENSMUSG00000031389	Arhgap4	X	-	71149918	71150047	71150989	71151202	71149586	71149808	71151767	71151930	1.90866e-08	7.54852e-06	-0.082	1.22182e-08	1.05326e-06	-0.081	0	0	-0.137	0.00151381	0.0101947	-0.055	0.00143595	0.0973368	-0.056
ENSMUSG00000027508	Pag1	3	-	9706082	9706289	9752412	9752486	9701957	9702054	9787261	9787320	4.71807e-08	1.61598e-05	0.051	1	1	0.005	1.10262e-07	5.44556e-06	0.045	1	1	-0.005	1.51989e-06	0.000519254	0.04
ENSMUSG00000025498	Irf7	7	-	148450391	148450554	148450623	148450682	148449557	148449947	148450973	148451190	3.952e-07	9.6721e-05	0.092	1	1	0.013	5.20441e-08	2.84646e-06	0.087	1	1	-0.004	2.13302e-06	0.000650647	0.074
ENSMUSG00000040481	Bptf	11	-	106948025	106948211	106956315	106956504	106943826	106944014	106957029	106957239	6.2584e-07	0.000141307	-0.106	0.274258	0.541666	0.032	0.0103176	0.0572424	-0.082	0.166028	0.365864	0.024	0.000109991	0.0157786	-0.114
ENSMUSG00000020385	Clk4	11	+	51081666	51081733	51084038	51084097	51080672	51080833	51085301	51085524	1.19056e-06	0.000253453	-0.182	0.514012	0.809595	0.025	0.0185001	0.0881077	-0.086	0.0175175	0.069311	0.096	7.95824e-05	0.0123584	-0.111
ENSMUSG00000030850	Ate1	7	-	137647235	137647364	137648207	137648336	137625196	137625229	137650995	137651213	2.00019e-06	0.000389739	-0.135	0.706499	0.976048	0.016	0.0036381	0.0269358	-0.077	0.0446223	0.13964	0.058	0.000111104	0.0157786	-0.093
ENSMUSG00000028859	Csf3r	4	+	125704432	125704560	125704560	125704644	125703324	125703423	125707006	125707306	3.01574e-06	0.000561758	0.056	0.00263647	0.0188048	-0.046	0.930989	1	0.011	0.000308221	0.00278943	-0.045	7.22037e-05	0.0114674	0.056
ENSMUSG00000020456	Ogdh	11	+	6216767	6216858	6216980	6217083	6213790	6213982	6224880	6224925	4.26486e-06	0.000739012	-0.162	0.00665428	0.0375951	-0.096	8.58535e-13	1.22255e-10	-0.21	0.201642	0.420406	-0.048	0.000560852	0.0498983	-0.114
ENSMUSG00000019907	Ppp1r12a	10	+	107689812	107689980	107690380	107690551	107688895	107689000	107696811	107696902	9.60846e-06	0.00140378	0.091	0.0289944	0.11309	0.049	1.08835e-12	1.49982e-10	0.146	0.00750868	0.0360231	0.055	4.4722e-07	0.000201037	0.096
ENSMUSG00000021709	Erbb2ip	13	-	104617986	104618103	104620267	104620411	104613393	104613486	104623577	104625108	9.4792e-06	0.00140378	-0.116	0.419856	0.713513	-0.02	2.29261e-13	3.69586e-11	-0.118	0.920686	1	-0.002	7.27281e-10	1.03528e-06	-0.098
ENSMUSG00000021709	Erbb2ip	13	-	104617986	104618103	104620267	104620411	104614799	104615006	104623577	104625108	3.52431e-05	0.00386171	-0.058	0.370256	0.660295	-0.017	2.10942e-14	4.09612e-12	-0.088	0.0550381	0.162593	-0.03	3.73524e-09	3.98783e-06	-0.071
ENSMUSG00000021709	Erbb2ip	13	-	104614799	104614928	104620267	104620411	104613393	104613486	104623577	104625108	5.50169e-05	0.00578925	-0.069	0.0481285	0.161759	-0.038	2.4355e-12	3.25139e-10	-0.112	0.0572599	0.167376	-0.043	5.98969e-06	0.00159868	-0.075
ENSMUSG00000021709	Erbb2ip	13	-	104614799	104615006	104620267	104620411	104613393	104613486	104623577	104625108	8.87647e-05	0.00778101	-0.064	0.0333694	0.12537	-0.039	9.72111e-13	1.36159e-10	-0.112	0.0222992	0.0827716	-0.048	7.66447e-06	0.00192536	-0.074
ENSMUSG00000078671	Chd2	7	-	80664362	80664594	80685657	80685790	80660611	80660698	80686131	80686632	0.000105658	0.00874733	0.111	0.00213966	0.0160015	-0.086	0.760275	1	0.02	6.30787e-05	0.000753883	-0.092	3.64879e-07	0.000173135	0.106
ENSMUSG00000035967	Ddx26b	X	+	53747309	53747420	53749692	53749911	53746215	53746310	53751037	53751161	0.000280696	0.018262	-0.048	0.291335	0.562938	-0.022	2.89346e-12	3.80335e-10	-0.078	0.0473811	0.145748	-0.03	1.16962e-06	0.000416238	-0.056
ENSMUSG00000021709	Erbb2ip	13	-	104614799	104615006	104617986	104618103	104613393	104613486	104620267	104620411	0.000333912	0.0207332	-0.07	0.111776	0.292365	-0.037	3.29552e-09	2.49176e-07	-0.104	0.178591	0.386629	-0.034	0.000109788	0.0157786	-0.067
ENSMUSG00000048249	A930001N09Rik	17	+	26876487	26876613	26878986	26880076	26852654	26852719	26894749	26894944	0.000462887	0.0252397	-0.068	0.0291331	0.113489	0.027	0.555999	0.865134	-0.02	0.0228469	0.0842835	0.048	0.000176671	0.0225215	-0.047
ENSMUSG00000009995	Taz	X	+	71534000	71534053	71534267	71534358	71533789	71533852	71534443	71534521	0.000718246	0.0352082	0.055	0.56179	0.853814	0	1.23817e-06	4.42634e-05	0.086	0.265328	0.505941	0.031	5.12789e-05	0.00893822	0.086
ENSMUSG00000035021	Baz1a	12	-	56024371	56024467	56028550	56028611	56024078	56024251	56030513	56030652	0.00158772	0.06098	0.073	1	1	0.011	0.00201142	0.0174119	0.072	1	1	-0.001	0.000391627	0.0393516	0.061
ENSMUSG00000037921	Ddx60	8	+	64462876	64462986	64466148	64466253	64462597	64462740	64466836	64466965	0.0016712	0.0628893	0.145	0.642956	0.923264	0.025	3.29471e-05	0.000738844	0.136	0.984418	1	-0.009	0.000660662	0.0569971	0.111
ENSMUSG00000030654	Arl6ip1	7	-	125265439	125265557	125269909	125270029	125262404	125263924	125270647	125270781	0.00192832	0.0697472	-0.02	1	1	0	6.20285e-05	0.00120448	-0.024	1	1	-0.004	1.65882e-05	0.00372842	-0.024
ENSMUSG00000046876	Atxn1	13	-	45947696	45947825	46051823	46051944	45890877	45891006	46060183	46060345	0.00218222	0.0759801	0.083	0.193944	0.42806	-0.037	0.0193241	0.0910675	0.062	0.709492	0.96862	-0.021	3.5524e-05	0.00659589	0.099
ENSMUSG00000074272	Ceacam1	7	-	26251335	26251456	26256816	26257092	26249867	26249899	26259538	26259823	0.00250188	0.0835942	0.109	0.104064	0.27893	-0.051	0.0824115	0.251024	0.051	0.132407	0.313947	-0.058	0.000554714	0.0498717	0.101
ENSMUSG00000047213	Ythdf3	3	+	16089477	16089563	16103825	16105424	16083182	16083520	16113954	16117035	0	0	-0.081	NA	NA	NA	8.77806e-10	7.73193e-08	-0.048	0.0802299	0.215546	0.034	2.8945e-07	0.000145423	-0.041
ENSMUSG00000052331	Ankrd44	1	-	54849296	54849375	54885455	54885539	54823627	54823828	54982983	54983231	9.65894e-15	1.43938e-11	0.065	NA	NA	NA	2.14418e-05	0.000527949	0.035	0.0581976	0.169342	-0.029	0.000111881	0.0157786	0.035
ENSMUSG00000044477	Zfand3	17	+	30272267	30272450	30290247	30290313	30142180	30142253	30329507	30329675	9.42357e-13	1.00307e-09	-0.112	NA	NA	NA	1.49272e-09	1.22633e-07	-0.104	1	1	0.009	0.000241841	0.029508	-0.069
ENSMUSG00000064138	Fam172a	13	+	77973770	77973962	78041914	78042136	77964583	77964649	78138846	78138963	9.53333e-07	0.00020892	0.124	NA	NA	NA	1.62198e-10	1.69002e-08	0.177	0.186217	0.39805	0.053	1.94778e-06	0.000639362	0.138
ENSMUSG00000027508	Pag1	3	-	9706082	9706289	9752412	9752486	9701957	9702054	9833210	9833630	4.73583e-06	0.00080197	0.053	NA	NA	NA	1.68243e-06	5.79626e-05	0.058	1	1	0.005	0.00101658	0.0789327	0.04
ENSMUSG00000078671	Chd2	7	-	80664362	80664594	80685657	80685790	80652691	80652799	80686131	80686632	9.02993e-06	0.0013731	0.077	NA	NA	NA	0.0553726	0.192553	0.035	0.0473309	0.145653	-0.041	3.45992e-05	0.00659589	0.042
ENSMUSG00000049744	Arhgap15	2	+	43712325	43712413	43745947	43746037	43636136	43636314	43919281	43919380	1.84653e-05	0.00241377	-0.038	NA	NA	NA	1.22591e-08	7.95889e-07	-0.048	0.892165	1	-0.01	2.94735e-09	3.59619e-06	-0.046
ENSMUSG00000036944	Tmem71	15	-	66370358	66370434	66373134	66373320	66364312	66364374	66383514	66383663	0.0003695	0.0222028	-0.045	NA	NA	NA	0.0638612	0.210831	-0.036	0.535724	0.818015	0.009	0.0011918	0.0894797	-0.05
ENSMUSG00000030068	Eif4e3	6	-	99258337	99258432	99385209	99385339	99207477	99210413	99582250	99582406	1.15588e-05	0.00162499	-0.149	0.00942032	0.048882	0.074	NA	NA	NA	0.189639	0.402927	0.057	1.65683e-11	4.717e-08	-0.166

## Sheet: Retained Intron
Supplementary Data 11d. List of "high confidence " retained intron junctions that are differentially spliced by sudemycin D6 in mouse bone marrow cells
										Veh WT vs Sud WT			Veh WT vs Veh MUT			Veh WT vs Sud MUT			Sud WT vs Sud MUT			Veh MUT vs Sud MUT
Ensembl Gene ID (mm9)	Gene Symbol	Chromosome	Strand	Retained Intron Exon Start (0 base)	Retained Intron Exon End	Upstream Exon Start	Upstream Exon End	Downstream Exon Start	Downstream Exon End	Nominal p-value	FDR	Percent Spliced In (PSI, Ψ)	Nominal p-value	FDR	Percent Spliced In (PSI, Ψ)	Nominal p-value	FDR	Percent Spliced In (PSI, Ψ)	Nominal p-value	FDR	Percent Spliced In (PSI, Ψ)	Nominal p-value	FDR	Percent Spliced In (PSI, Ψ)
ENSMUSG00000000441	Raf1	6	-	115570226	115571880	115570226	115570345	115571833	115571880	1.13765e-12	2.83956e-10	-0.244	0.0434046	0.130106	0.043	1.28629e-09	2.85556e-08	-0.183	0.191963	0.397522	0.061	2.44249e-15	2.90656e-12	-0.226
ENSMUSG00000041354	Rgl2	17	+	34068984	34069316	34068984	34069163	34069265	34069316	6.46499e-10	5.89538e-08	-0.091	0.000547903	0.00332323	0.037	0.956061	1	-0.013	8.48088e-08	1.35253e-06	0.079	2.96374e-06	0.00117562	-0.05
ENSMUSG00000035967	Ddx26b	X	+	53746215	53749911	53746215	53746310	53749692	53749911	2.75553e-08	1.9105e-06	-0.264	0.00502576	0.021947	0.071	0.000199368	0.00156044	-0.115	0.00827472	0.0301524	0.148	4.32075e-11	2.57085e-08	-0.187
ENSMUSG00000007850	Hnrnph1	11	+	50192969	50193466	50192969	50193125	50193322	50193466	3.32217e-07	2.07303e-05	0.082	2.32787e-08	4.55813e-07	0.089	0	0	0.146	3.59122e-07	5.01139e-06	0.064	3.97998e-06	0.00118404	0.058
ENSMUSG00000016559	H3f3b	11	-	115884938	115885333	115884938	115885092	115885195	115885333	8.73028e-05	0.00222355	-0.066	0.0240408	0.0810708	0.042	4.80086e-09	9.60958e-08	0.081	0	0	0.147	0.000448833	0.0356074	0.039
ENSMUSG00000070034	Sp110	1	-	87475631	87476320	87475631	87475774	87476218	87476320	0.000403237	0.00756036	-0.069	1.20077e-10	2.91547e-09	0.098	0.0344344	0.110935	0.042	4.3259e-10	1.10671e-08	0.11	0.000176222	0.0209704	-0.057
ENSMUSG00000038685	Rtel1	2	+	181086280	181086658	181086280	181086404	181086507	181086658	0.000670239	0.0111528	0.127	1.66777e-06	1.9657e-05	0.157	0.161194	0.384276	0.06	0.039725	0.114782	-0.067	0.000249121	0.0247045	-0.098
ENSMUSG00000025159	Mms19	19	-	42023944	42024327	42023944	42024071	42024258	42024327	0.00415847	0.0447394	-0.129	0.115394	0.279059	0.058	0.0883479	0.237491	-0.079	0.464892	0.741412	0.05	0.00122397	0.0728262	-0.137
ENSMUSG00000051517	E130306D19Rik	4	-	43511767	43512209	43511767	43511888	43512114	43512209	0.00426564	0.0455001	-0.046	0.0170038	0.0622931	0.051	1	1	0.006	0.00574857	0.0225535	0.052	0.00252502	0.0969281	-0.045
ENSMUSG00000040701	Ap1g2	14	-	55719907	55720359	55719907	55720012	55720231	55720359	0.00667406	0.064071	-0.108	0.0153516	0.0569481	0.092	1	1	0.008	0.00173511	0.00829073	0.116	0.00249622	0.0969281	-0.084

## Sheet: Skipped Cassette Exon
Supplementary Data 11e. List of "high confidence " skipped cassette exon junctions that are differentially spliced by sudemycin D6 in mouse bone marrow cells
										Veh WT vs Sud WT			Veh WT vs Veh MUT			Veh WT vs Sud MUT			Sud WT vs Sud MUT			Veh MUT vs Sud MUT
Ensembl Gene ID (mm9)	Gene Symbol	Chromosome	Strand	Exon Start (0 base)	Exon End	Upstream Exon Start	Upstream Exon End	Downstream Exon Start	Downstream Exon End	Nominal p-value	FDR	Percent Spliced In (PSI, Ψ)	Nominal p-value	FDR	Percent Spliced In (PSI, Ψ)	Nominal p-value	FDR	Percent Spliced In (PSI, Ψ)	Nominal p-value	FDR	Percent Spliced In (PSI, Ψ)	Nominal p-value	FDR	Percent Spliced In (PSI, Ψ)	NanoString Validation
ENSMUSG00000026879	Gsn	2	+	35122339	35122423	35111937	35111993	35139424	35139629	0	0	0.095	0.524387	0.916559	-0.014	2.42854e-11	6.5353e-10	0.058	0.00891696	0.0458764	-0.037	0	0	0.072	NA
ENSMUSG00000031389	Arhgap4	X	-	71151495	71151558	71150989	71151202	71151767	71151930	0	0	0.136	0	0	0.183	0	0	0.287	4.44089e-16	7.81174e-14	0.151	8.11755e-07	4.48205e-05	0.104	NA
ENSMUSG00000070031	Sp140	1	+	87527034	87527139	87522674	87522740	87529052	87529195	0	0	0.099	1	1	0.002	1.74556e-07	2.44922e-06	0.058	0.00605105	0.0333621	-0.041	1.07957e-08	1.12772e-06	0.056	NA
ENSMUSG00000060131	Atp8b4	2	-	126240022	126240181	126231043	126231132	126249883	126249966	0	0	0.092	0.7314	1	0.012	1.61882e-12	5.16589e-11	0.067	0.111776	0.318104	-0.025	2.23912e-08	1.89334e-06	0.055	NA
ENSMUSG00000060063	Alox5ap	5	+	150090751	150090822	150083956	150084056	150096919	150097001	0	0	0.065	0.893653	1	-0.01	1.4766e-14	6.54225e-13	0.035	0.000210114	0.0022176	-0.03	0	0	0.045	NA
ENSMUSG00000026987	Baz2b	2	-	59914926	59914968	59844099	59844246	59963519	59963797	0	0	0.143	1	1	0.006	0	0	0.103	0.0321723	0.124968	-0.04	3.33067e-16	1.83901e-13	0.097	NA
ENSMUSG00000055447	Cd47	16	+	49906893	49906925	49898152	49898245	49910981	49911196	2.22045e-16	6.50221e-14	0.044	1	1	-0.006	0.0691125	0.183385	0.015	0.000228408	0.00237673	-0.028	1.67926e-05	0.000569329	0.022	NA
ENSMUSG00000022884	Eif4a2	16	+	23112423	23112530	23111889	23111969	23113239	23114003	4.44089e-16	1.20041e-13	-0.163	6.2342e-05	0.000694614	-0.084	3.33067e-16	1.84775e-14	-0.205	0.161417	0.41322	-0.041	2.17483e-06	0.000103774	-0.12	NA
ENSMUSG00000078783	Gm9733	3	-	15320413	15320767	15296550	15296661	15332149	15332302	5.93081e-13	1.15783e-10	0.161	1.36316e-06	2.42866e-05	0.092	0	0	0.214	0.110454	0.31507	0.053	2.01469e-07	1.34255e-05	0.122	NA
ENSMUSG00000022024	Sugt1	14	+	79987760	79987818	79987497	79987673	79995175	79995266	1.15619e-12	2.03142e-10	0.091	1	1	0.011	6.75723e-07	8.54968e-06	0.056	0.074577	0.234457	-0.034	8.06425e-06	0.000311683	0.045	NA
ENSMUSG00000002885	Cd97	8	-	86255801	86255936	86253280	86253424	86257312	86257465	2.05624e-12	3.44078e-10	-0.114	0	0	-0.224	0	0	-0.298	1.68754e-14	2.01089e-12	-0.183	0.0100195	0.0827128	-0.074	NA
ENSMUSG00000042675	Ypel3	7	+	133921567	133921611	133921284	133921467	133921819	133921928	6.90392e-12	1.01085e-09	0.06	1	1	-0.008	1.71058e-05	0.000152682	0.04	0.368279	0.736956	-0.02	7.81798e-09	8.97754e-07	0.048	NA
ENSMUSG00000052889	Prkcb	7	+	129771169	129771385	129744203	129744344	129777258	129777913	8.16947e-12	1.1483e-09	0.11	0	0	0.141	0	0	0.197	7.33506e-06	0.000129464	0.087	0.00896936	0.0758569	0.056	NA
ENSMUSG00000027593	Raly	2	+	154646742	154646825	154616868	154617284	154683004	154683269	8.75078e-12	1.1827e-09	0.112	1	1	0.01	5.23143e-05	0.000402595	0.067	0.0313582	0.122062	-0.045	0.000744007	0.0117371	0.057	1
ENSMUSG00000028708	Mknk1	4	+	115527506	115527612	115520824	115520967	115529636	115529738	1.17778e-11	1.53286e-09	0.045	0.000633727	0.00491005	0.03	0	0	0.06	0.177901	0.442237	0.015	6.12917e-07	3.48371e-05	0.029	NA
ENSMUSG00000027763	Mbnl1	3	+	60425344	60425380	60419541	60419695	60426067	60426162	1.93896e-11	2.19791e-09	0.063	8.95513e-10	3.84029e-08	0.056	0	0	0.095	0.0367596	0.138138	0.032	0.00702597	0.0634471	0.04	NA
ENSMUSG00000071172	Srsf3	17	+	29176398	29176854	29175434	29175569	29177719	29177758	3.33841e-11	3.65982e-09	0.068	2.63816e-05	0.000332066	0.051	0	0	0.084	1	1	0.016	0.000739873	0.0117371	0.033	NA
ENSMUSG00000044477	Zfand3	17	+	30290247	30290313	30272267	30272450	30329507	30329675	5.56925e-11	5.59152e-09	0.068	0.119935	0.329107	0.023	3.77999e-09	7.17402e-08	0.061	1	1	-0.008	0.00119403	0.0169692	0.038	NA
ENSMUSG00000026068	Il18rap	1	+	40599834	40599972	40598731	40598883	40604611	40604785	6.23851e-11	5.9249e-09	-0.037	0.766542	1	0.012	0.223657	0.462977	-0.017	0.00250635	0.016622	0.02	0.00107525	0.0156825	-0.028	NA
ENSMUSG00000026193	Fn1	1	-	71650233	71650503	71648883	71649071	71651543	71651657	2.23956e-10	1.91947e-08	-0.06	4.32987e-14	4.56245e-12	-0.068	0	0	-0.151	1.34004e-13	1.33787e-11	-0.091	4.24153e-10	6.07167e-08	-0.083	NA
ENSMUSG00000036469	2016-03-01	8	+	68910707	68911460	68910338	68910418	68942714	68942895	2.65432e-10	2.22078e-08	0.039	1	1	0.008	1.03691e-05	9.68679e-05	0.034	1	1	-0.005	0.00200786	0.0245978	0.027	NA
ENSMUSG00000044477	Zfand3	17	+	30197754	30197795	30142180	30142253	30272267	30272450	3.32012e-10	2.71323e-08	0.175	0.840501	1	0.013	1.66095e-06	1.92585e-05	0.112	0.0739321	0.232826	-0.063	4.20272e-06	0.000182511	0.098	NA
ENSMUSG00000028649	Macf1	4	-	123118845	123118908	123117792	123118034	123122077	123122195	3.61227e-10	2.88489e-08	-0.106	1	1	0.003	3.67706e-13	1.26281e-11	-0.113	1	1	-0.007	5.21805e-14	1.44055e-11	-0.116	NA
ENSMUSG00000021495	Fam193b	13	-	55665880	55665941	55657343	55657586	55671065	55672481	4.39695e-10	3.43353e-08	0.186	0.832338	1	-0.007	0.00764913	0.030411	0.09	0.00163954	0.0120756	-0.095	0.00380483	0.0401794	0.098	NA
ENSMUSG00000000826	Dnajc5	2	+	181283374	181283546	181282044	181282258	181283977	181289838	4.86562e-10	3.68775e-08	-0.068	0.449993	0.826071	-0.02	2.46395e-09	4.86748e-08	-0.069	1	1	-0.001	1.03368e-05	0.000376902	-0.048	NA
ENSMUSG00000027881	Prpf38b	3	-	108713260	108713313	108711253	108711322	108714081	108714628	6.26205e-10	4.49078e-08	-0.155	1	1	0	1.837e-06	2.11637e-05	-0.101	0.109322	0.313208	0.054	1.10339e-06	5.763e-05	-0.101	NA
ENSMUSG00000026094	Stk17b	1	-	53833360	53833523	53828453	53828666	53841917	53842068	6.51059e-10	4.57565e-08	0.072	0.156162	0.397396	-0.022	0.00771443	0.0306031	0.034	0.0125634	0.0600376	-0.038	1.00035e-07	7.02972e-06	0.056	NA
ENSMUSG00000034480	Diap2	X	+	126360462	126360483	126355774	126355879	126437435	126437575	7.3831e-10	5.0871e-08	0.158	0.0319019	0.120919	0.045	0	0	0.174	0.759265	1	0.016	5.92866e-09	7.16072e-07	0.13	NA
ENSMUSG00000009207	Lnp	2	-	74366148	74366231	74360096	74360354	74367687	74367858	9.33352e-10	6.3073e-08	0.156	0.212159	0.495217	0.046	5.64223e-07	7.18936e-06	0.13	0.343001	0.707452	-0.026	0.00235553	0.0275883	0.084	NA
ENSMUSG00000048874	Phf3	1	-	30886687	30888404	30881054	30881364	30893949	30894111	1.07831e-09	7.14937e-08	0.087	0.630976	1	0.02	2.51824e-06	2.80271e-05	0.062	0.372316	0.741821	-0.025	0.000853562	0.0130913	0.042	NA
ENSMUSG00000072501	Phf20l1	15	+	66429238	66429316	66428920	66429009	66435588	66435802	4.08215e-09	2.47322e-07	0.163	1.42643e-05	0.000191996	0.091	3.9968e-15	1.89638e-13	0.194	0.470449	0.857768	0.031	3.35184e-05	0.000988922	0.103	NA
ENSMUSG00000091694	Apol11b	15	-	77468364	77468488	77464401	77466147	77470976	77471057	7.66717e-09	4.14499e-07	-0.337	6.4837e-14	6.46267e-12	0.301	0.00166392	0.00815232	0.149	0	0	0.486	3.2337e-05	0.000975243	-0.152	NA
ENSMUSG00000027900	Dram2	3	+	106353416	106353593	106350794	106350838	106355073	106355198	8.70509e-09	4.56562e-07	-0.072	1	1	-0.003	6.18768e-10	1.38589e-08	-0.065	1	1	0.007	8.12973e-09	8.97754e-07	-0.062	NA
ENSMUSG00000064138	Fam172a	13	+	78091245	78091365	78041914	78042136	78138846	78138963	1.80454e-08	9.05879e-07	0.083	0.446903	0.823728	0.017	1.13978e-10	2.85419e-09	0.089	1	1	0.006	8.26651e-07	4.50001e-05	0.072	NA
ENSMUSG00000073386	9830107B12Rik	17	-	48268526	48268617	48262554	48265524	48282346	48282658	2.10208e-08	1.03391e-06	0.183	0.00372668	0.0217813	-0.081	6.04049e-06	6.08436e-05	0.129	0.131932	0.360143	-0.054	0	0	0.21	NA
ENSMUSG00000022892	App	16	-	85040495	85040552	85030476	85030610	85043820	85043988	2.11843e-08	1.03391e-06	0.098	1	1	-0.006	1.64557e-06	1.92037e-05	0.088	0.922604	1	-0.011	2.61444e-06	0.00011888	0.093	NA
ENSMUSG00000020376	Rnf130	11	+	49912747	49912841	49909277	49909482	49918050	49918255	2.18114e-08	1.04994e-06	0.066	0.416768	0.786613	-0.016	0.000483972	0.00284698	0.042	0.217446	0.512588	-0.024	8.40457e-09	9.02323e-07	0.058	NA
ENSMUSG00000022892	App	16	-	84971652	84971706	84965914	84966015	84978308	84978530	2.24912e-08	1.05902e-06	0.065	0.00410207	0.0234065	0.041	1.68865e-13	6.47795e-12	0.079	0.553265	0.952803	0.015	0.000759463	0.0119322	0.039	NA
ENSMUSG00000029062	Cdk11b	4	+	154999835	154999882	154999639	154999763	155000882	155000998	4.28645e-08	1.90666e-06	0.162	0.580062	0.975498	0.023	1.51212e-13	5.92687e-12	0.182	0.787848	1	0.019	1.42564e-08	1.41285e-06	0.159	NA
ENSMUSG00000021596	Mctp1	13	+	76871031	76871070	76862928	76863040	76896246	76896417	4.42289e-08	1.94275e-06	0.123	0.0045004	0.0251096	-0.076	0.00585498	0.0242679	0.067	0.0142182	0.0661485	-0.057	1.94816e-10	3.13735e-08	0.143	NA
ENSMUSG00000033429	Mcee	7	+	71545054	71545392	71537530	71537729	71556720	71557007	5.15393e-08	2.20865e-06	0.111	1.19594e-07	2.75663e-06	0.106	0	0	0.223	0.000255338	0.00260558	0.112	5.70393e-05	0.00146971	0.116	NA
ENSMUSG00000027215	Cd82	2	-	93283525	93283601	93277544	93277627	93302486	93302600	6.07037e-08	2.53944e-06	0.09	1	1	-0.001	0.0156916	0.055529	0.037	0.0194465	0.0838217	-0.053	0.00477852	0.0476005	0.038	NA
ENSMUSG00000033004	Mycbp2	14	-	103668574	103668682	103661918	103662038	103675005	103675107	6.72188e-08	2.7789e-06	0.114	0.0113562	0.0535673	-0.037	0.313437	0.588675	0.026	5.61082e-05	0.000729802	-0.089	6.85283e-06	0.000281768	0.063	NA
ENSMUSG00000021709	Erbb2ip	13	-	104620267	104620411	104617986	104618103	104623577	104625108	7.80573e-08	3.18946e-06	-0.112	1	1	-0.005	7.53841e-14	3.05433e-12	-0.105	1	1	0.007	2.921e-13	7.12844e-11	-0.1	NA
ENSMUSG00000074497	A430078G23Rik	8	+	3364627	3364752	3353436	3353730	3380257	3380520	9.29239e-08	3.66893e-06	0.072	0.00523953	0.0282093	0.042	9.59557e-10	2.03539e-08	0.083	0.851219	1	0.012	0.0114591	0.091507	0.042	NA
ENSMUSG00000027177	Hipk3	2	-	104274283	104274346	104273711	104274002	104274494	104274656	1.87979e-07	6.54017e-06	-0.068	1	1	-0.007	2.31361e-05	0.000199114	-0.045	0.482482	0.871084	0.023	0.000335704	0.00617855	-0.037	NA
ENSMUSG00000022892	App	16	-	85043820	85043988	85030476	85030610	85056568	85056771	2.80232e-07	9.28996e-06	0.073	0.147064	0.380611	0.027	1.11022e-15	5.63868e-14	0.115	0.0237277	0.0993766	0.042	1.62982e-08	1.57481e-06	0.088	NA
ENSMUSG00000015165	Hnrnpl	7	+	29602353	29602423	29600298	29600371	29603479	29603551	3.96277e-07	1.20045e-05	-0.067	1	1	0.011	0.00869752	0.0339062	-0.034	0.0893666	0.269449	0.033	0.00178806	0.0225109	-0.045	NA
ENSMUSG00000090394	4930523C07Rik	1	+	162000830	162000934	161974514	161974884	162005161	162008559	4.18112e-07	1.25576e-05	0.083	0.547781	0.939635	-0.015	0.0170543	0.0593608	0.043	0.0376117	0.14091	-0.04	6.92571e-05	0.00168351	0.058	NA
ENSMUSG00000043939	A530064D06Rik	17	-	48300207	48300391	48288845	48289922	48303327	48303639	5.83313e-07	1.66647e-05	0.153	0.000162346	0.00156737	-0.102	0.020728	0.0700019	0.072	0.00225104	0.0152296	-0.081	0	0	0.174	NA
ENSMUSG00000028420	Tmem38b	4	+	53853498	53853655	53838928	53839092	53861737	53861922	6.48346e-07	1.80817e-05	0.08	1	1	0	0.00141713	0.00709844	0.04	0.163953	0.417457	-0.039	0.00265108	0.0301365	0.04	NA
ENSMUSG00000019907	Ppp1r12a	10	+	107689812	107689980	107688895	107689000	107690380	107690551	6.60775e-07	1.82832e-05	0.101	1.62891e-09	6.3506e-08	0.102	0	0	0.211	4.74914e-06	8.90525e-05	0.11	2.17902e-08	1.89334e-06	0.109	NA
ENSMUSG00000039844	Rapgef1	2	+	29535256	29535370	29534652	29534789	29541624	29541803	7.43018e-07	2.03599e-05	-0.152	0.805174	1	-0.015	1.46628e-07	2.09818e-06	-0.149	1	1	0.004	2.69765e-06	0.000121238	-0.134	NA
ENSMUSG00000037902	Sirpa	2	+	129441182	129441500	129434639	129434996	129444192	129444306	8.33756e-07	2.20287e-05	0.073	0.279484	0.596837	-0.022	0.286968	0.552487	0.022	0.00274578	0.0177946	-0.051	0.00238878	0.0278931	0.043	NA
ENSMUSG00000040528	Gm885	11	+	106619016	106619128	106616095	106616365	106625169	106625262	1.33233e-06	3.39262e-05	0.056	0.483435	0.867596	0.014	0	0	0.08	0.00891247	0.0458764	0.024	8.21565e-15	3.17535e-12	0.067	NA
ENSMUSG00000026727	Rsu1	2	-	13163371	13163422	13145931	13146052	13192537	13192649	1.89649e-06	4.72642e-05	0.041	1	1	-0.006	0.0454468	0.131526	0.017	0.324523	0.680742	-0.024	0.000427403	0.0075087	0.023	NA
ENSMUSG00000055531	Cpsf6	10	-	116798829	116798940	116797911	116798416	116799069	116799243	2.03226e-06	4.99396e-05	-0.11	0.180675	0.440403	-0.036	1.01271e-11	2.92147e-10	-0.136	0.354162	0.718832	-0.026	8.23333e-06	0.000315067	-0.101	NA
ENSMUSG00000020788	Atp2a3	11	+	72802976	72803062	72802471	72802589	72805190	72806545	2.18522e-06	5.25949e-05	-0.101	1	1	0.006	0.00223957	0.0105429	-0.065	0.138267	0.37092	0.036	4.33027e-05	0.00117863	-0.071	NA
ENSMUSG00000050912	Tmem123	9	+	7789299	7789385	7768289	7768340	7790841	7791048	3.50236e-06	8.25994e-05	-0.063	1	1	-0.008	1.15044e-05	0.000105291	-0.054	1	1	0.009	7.84797e-05	0.00184954	-0.047	NA
ENSMUSG00000035967	Ddx26b	X	+	53747309	53747420	53746215	53746310	53749692	53749911	3.55611e-06	8.33077e-05	-0.24	0.0063634	0.0334305	0.103	0.000231019	0.00148494	-0.143	0.0560638	0.191228	0.097	5.15143e-14	1.44055e-11	-0.245	NA
ENSMUSG00000029915	Clec5a	6	-	40534354	40534429	40529371	40529478	40535148	40535247	4.47673e-06	0.000101864	0.145	0.0262438	0.105548	-0.049	0.234338	0.480399	0.045	0.00562494	0.0312459	-0.1	0.00027473	0.00523069	0.094	NA
ENSMUSG00000019961	Tmpo	10	-	90615829	90615925	90615372	90615483	90621492	90621590	4.78462e-06	0.000107777	-0.034	1	1	0	0.000251986	0.00160825	-0.026	1	1	0.007	0.000457257	0.00788973	-0.027	NA
ENSMUSG00000040481	Bptf	11	-	106948025	106948211	106943826	106944014	106956315	106956504	5.44934e-06	0.000118938	0.121	0.637728	1	0.031	2.353e-05	0.000201542	0.144	1	1	0.023	0.00196395	0.024329	0.113	NA
ENSMUSG00000033671	Cep350	1	-	157808273	157808317	157806849	157806961	157809604	157809690	6.35621e-06	0.000136193	-0.092	0.399532	0.764486	-0.035	7.63547e-10	1.67887e-08	-0.105	0.613579	1	-0.012	1.51923e-10	2.55297e-08	-0.07	NA
ENSMUSG00000021140	Pcnx	12	+	83034517	83034702	83018651	83020367	83047917	83048008	6.9089e-06	0.000145874	0.083	0.502704	0.892191	0.025	0.000135843	0.000917325	0.082	1	1	-0.001	0.00623048	0.0577477	0.057	NA
ENSMUSG00000020385	Clk4	11	+	51081666	51081733	51080672	51080833	51084038	51084097	6.93253e-06	0.000145874	-0.287	0.713145	1	-0.037	0.000906167	0.00494347	-0.196	0.222969	0.521627	0.091	0.00146723	0.0196223	-0.159	NA
ENSMUSG00000040528	Gm885	11	+	106619016	106619123	106616095	106616365	106625169	106625262	1.03717e-05	0.000208264	0.055	0.790095	1	0.01	7.77156e-16	4.06149e-14	0.081	0.0101574	0.0510115	0.025	5.21805e-15	2.24086e-12	0.07	NA
ENSMUSG00000025648	Pfkfb4	9	+	108900886	108901020	108894060	108894157	108901157	108901254	1.12499e-05	0.000223346	-0.06	0.0118258	0.055488	-0.036	1.43661e-11	4.04719e-10	-0.076	0.302516	0.648199	-0.016	0.000267426	0.0051423	-0.04	NA
ENSMUSG00000066036	Ubr4	4	+	138991863	138991947	138990924	138991099	138992036	138992174	1.18047e-05	0.000233043	-0.066	0.00341145	0.0201303	-0.042	2.44926e-12	7.61383e-11	-0.094	0.138898	0.371803	-0.028	0.00179467	0.0225208	-0.052	NA
ENSMUSG00000048249	A930001N09Rik	17	+	26878986	26880076	26876487	26876613	26894749	26894944	1.36143e-05	0.000261425	0.064	0.0321796	0.12155	-0.024	0.120981	0.285323	0.025	0.0360224	0.136675	-0.039	3.21121e-07	1.93927e-05	0.05	NA
ENSMUSG00000037270	4932438A13Rik	3	+	36921891	36921954	36921305	36921396	36925011	36925265	1.42796e-05	0.000271234	-0.188	2.57668e-09	9.50279e-08	-0.205	0	0	-0.409	1.70405e-07	4.88023e-06	-0.22	1.0959e-10	1.92529e-08	-0.204	NA
ENSMUSG00000027940	Tpm3	3	+	89894934	89895013	89893931	89894001	89903449	89904487	1.67313e-05	0.000307821	0.035	1	1	-0.006	1.1155e-05	0.00010313	0.036	1	1	0.001	4.97842e-08	3.77286e-06	0.042	NA
ENSMUSG00000022634	Yaf2	15	-	93147969	93148039	93116840	93116993	93166770	93166896	1.69897e-05	0.000310948	0.113	0.00234805	0.0147022	-0.085	0.0605939	0.164907	0.059	0.0392331	0.14435	-0.054	1.15236e-08	1.17208e-06	0.144	NA
ENSMUSG00000041126	H2afv	11	-	6333726	6333840	6329098	6329228	6339378	6339456	1.71596e-05	0.00031243	0.072	0.37616	0.733233	-0.013	0.00990689	0.0378709	0.046	0.259636	0.583391	-0.026	1.76501e-06	8.74584e-05	0.058	NA
ENSMUSG00000056032	BC018473	11	+	116616413	116616524	116615647	116615803	116616606	116617156	2.27322e-05	0.000403439	-0.028	0.00105049	0.00750816	-0.022	0	0	-0.054	0.00102261	0.00819592	-0.027	2.08168e-06	0.000101844	-0.032	NA
ENSMUSG00000036402	Gng12	6	+	66893818	66893871	66864446	66864504	66965718	66965837	2.60009e-05	0.000459131	0.195	0.465227	0.846033	-0.041	0.0831144	0.211959	0.092	0.0534529	0.184537	-0.103	0.00255905	0.0294823	0.133	NA
ENSMUSG00000021709	Erbb2ip	13	-	104620267	104620411	104613393	104613486	104623577	104625108	2.934e-05	0.000506914	-0.097	0.552378	0.945322	-0.016	1.96838e-05	0.000173121	-0.094	1	1	0.004	0.000304393	0.00568347	-0.078	NA
ENSMUSG00000031229	Atrx	X	-	103106808	103106993	103086255	103086311	103124297	103124709	2.95381e-05	0.000506914	0.335	0.720765	1	0.054	2.25783e-05	0.000195162	0.325	0.769659	1	-0.01	6.21438e-05	0.00156128	0.271	NA
ENSMUSG00000044791	Setd2	9	+	110479625	110479842	110476387	110476778	110492891	110492940	3.01524e-05	0.000511863	0.05	0.157759	0.399324	0.023	1.29069e-07	1.86169e-06	0.064	1	1	0.014	0.00270827	0.0306964	0.041	NA
ENSMUSG00000057191	AB124611	9	+	21344285	21344329	21333206	21333527	21349120	21349775	3.38417e-05	0.0005557	0.305	0.123092	0.335765	0.104	7.21515e-08	1.07512e-06	0.439	0.271134	0.598666	0.134	0.000437907	0.00762062	0.335	NA
ENSMUSG00000034252	Senp6	9	+	79946692	79946713	79941343	79941448	79951500	79951571	5.14035e-05	0.000813657	0.044	0.0597426	0.195746	-0.023	0.883307	1	0.009	0.0157585	0.0708752	-0.035	6.10976e-06	0.000256676	0.032	NA
ENSMUSG00000039968	Rsbn1l	5	-	20425342	20425980	20413924	20414062	20433437	20433548	5.97363e-05	0.000916652	0.106	0.0703886	0.221747	-0.031	0.021505	0.0722553	0.044	0.0600521	0.2013	-0.063	8.80066e-08	6.29899e-06	0.074	NA
ENSMUSG00000025648	Pfkfb4	9	+	108900903	108901020	108893946	108894157	108901157	108901254	7.54064e-05	0.00112757	-0.035	0.156243	0.397396	-0.02	9.31001e-10	1.9865e-08	-0.043	1	1	-0.008	0.00148346	0.0196355	-0.023	NA
ENSMUSG00000066800	Rnasel	1	+	155600736	155602343	155599974	155600077	155603080	155603166	8.34394e-05	0.0012268	0.09	0.0301402	0.115548	-0.039	0.002599	0.012015	0.065	0.482263	0.871084	-0.025	3.34109e-11	6.1492e-09	0.103	NA
ENSMUSG00000036087	Slain2	5	+	73357042	73357120	73349387	73349525	73365769	73365941	9.18458e-05	0.00132817	0.122	7.66553e-07	1.44237e-05	-0.181	0.195721	0.416138	-0.048	1.80448e-09	8.43767e-08	-0.17	0.000100866	0.00229321	0.133	NA
ENSMUSG00000059474	Mbtd1	11	+	93780144	93780261	93773727	93773772	93782680	93782798	9.40882e-05	0.00135502	0.064	0.942162	1	0.015	2.68147e-05	0.000224992	0.066	1	1	0.002	0.000527454	0.00886351	0.052	NA
ENSMUSG00000032381	Fam96a	9	+	65981238	65981288	65980333	65980498	65984108	65984154	0.000121488	0.00164839	0.078	1.58562e-12	1.1293e-10	0.118	0	0	0.185	8.54749e-07	1.9734e-05	0.107	0.00184413	0.0230666	0.067	NA
ENSMUSG00000026918	Brd3	2	-	27308919	27308970	27308352	27308594	27309832	27310024	0.000144655	0.00190382	-0.105	0.155214	0.396145	-0.036	1.05783e-06	1.27152e-05	-0.126	0.683719	1	-0.02	0.00205432	0.0249684	-0.09	NA
ENSMUSG00000030035	Wbp1	6	-	83070765	83070867	83070178	83070281	83071196	83071381	0.00014533	0.00190556	0.18	0.293658	0.619841	-0.064	0.474167	0.794539	0.031	3.40564e-05	0.000485731	-0.149	0.00805325	0.0691685	0.095	NA
ENSMUSG00000054387	Mdm4	1	-	134901230	134901298	134900367	134900467	134905713	134905769	0.000167424	0.00213938	0.104	0.000105034	0.00107303	0.115	0	0	0.273	2.56512e-06	5.23512e-05	0.169	4.20809e-05	0.00115349	0.158	NA
ENSMUSG00000029283	Cdc7	5	+	107403619	107403715	107402795	107403039	107404503	107404679	0.000182062	0.00230132	-0.126	0.00322449	0.0191805	0.098	0.941817	1	-0.02	0.000194104	0.00207832	0.105	0.000189271	0.00385018	-0.118	NA
ENSMUSG00000030144	Clec4d	6	+	123215336	123215429	123212124	123212380	123217072	123217180	0.000201823	0.00251492	0.035	0.575434	0.970815	-0.01	0.0975548	0.240289	0.018	0.68533	1	-0.016	2.62593e-07	1.6638e-05	0.028	NA
ENSMUSG00000037808	Fam76b	9	+	13641102	13641160	13640546	13640627	13641280	13641416	0.00020717	0.00256337	-0.139	0.0344935	0.127212	-0.063	3.31099e-07	4.40569e-06	-0.184	0.425101	0.806753	-0.045	0.00116869	0.0167296	-0.121	NA
ENSMUSG00000020385	Clk4	11	+	51084038	51084097	51080672	51080833	51085301	51085524	0.000214289	0.0026329	0.097	0.000104772	0.00107303	-0.094	0.849583	1	-0.01	7.06443e-06	0.00012668	-0.107	0.000629702	0.0102692	0.083	NA
ENSMUSG00000029064	Gnb1	4	+	154889739	154889788	154865469	154865689	154901521	154901618	0.000219793	0.00267251	0.121	0.0597642	0.195746	-0.056	0.720712	1	0.02	0.00360371	0.0220399	-0.101	0.0125814	0.0984358	0.076	NA
ENSMUSG00000040723	Rcsd1	1	-	167593696	167593786	167589503	167589575	167595079	167595181	0.00024725	0.00292538	0.047	2.22593e-05	0.000287149	0.056	0	0	0.142	7.3554e-08	2.3223e-06	0.095	1.00634e-06	5.3281e-05	0.086	1
ENSMUSG00000016756	Cmah	13	+	24487067	24487356	24467951	24468102	24508769	24508879	0.000306337	0.0035527	0.121	0.441548	0.81867	0.034	6.11646e-09	1.11394e-07	0.177	0.0736784	0.232622	0.056	1.10696e-09	1.47531e-07	0.142	NA
ENSMUSG00000032872	Cyb5r4	9	+	86942308	86942341	86937614	86937708	86950599	86950740	0.000384725	0.00434702	0.122	9.14296e-06	0.000131203	-0.08	1	1	-0.006	9.11803e-05	0.00109003	-0.128	1.26365e-05	0.000444002	0.073	NA
ENSMUSG00000004364	Cul3	1	-	80318359	80318505	80300654	80300768	80319433	80319631	0.000394405	0.00441382	-0.045	0.814767	1	0.011	0.0660929	0.177399	-0.026	0.325044	0.681419	0.019	4.73989e-05	0.00126343	-0.037	NA
ENSMUSG00000020788	Atp2a3	11	+	72802976	72803049	72802471	72802589	72805190	72806545	0.000414653	0.00462569	-0.112	0.733127	1	0.021	0.0304198	0.0956954	-0.071	0.111932	0.318304	0.041	1.66406e-05	0.000569168	-0.092	NA
ENSMUSG00000034247	Plekhm1	11	-	103248271	103248662	103241347	103241666	103256001	103256628	0.000703388	0.00740032	0.06	0.684409	1	0.015	7.48762e-06	7.27772e-05	0.075	0.652422	1	0.014	0.00131604	0.0179102	0.06	NA
ENSMUSG00000020923	Ubtf	11	-	102172239	102172350	102171756	102171890	102172693	102172814	0.000755597	0.00787882	-0.08	0.00769378	0.0390298	-0.065	1.9723e-10	4.77777e-09	-0.144	0.00677744	0.0364423	-0.063	0.000405697	0.00725935	-0.079	1
ENSMUSG00000029227	Fip1l1	5	+	74981070	74981097	74968453	74968610	74983027	74983082	0.000759578	0.00787882	0.246	1	1	-0.007	0.00400857	0.0176065	0.17	0.421033	0.802026	-0.076	0.000113356	0.00251793	0.177	1
ENSMUSG00000059436	Max	12	-	78062249	78062276	78054155	78054263	78062976	78063235	0.000765437	0.00791101	0.137	0.842511	1	-0.017	0.000321337	0.00199096	0.127	0.782018	1	-0.009	2.79486e-08	2.29833e-06	0.144	NA
ENSMUSG00000018501	Ncor1	11	-	62162896	62162995	62158736	62158820	62164879	62165048	0.000870949	0.00879459	-0.054	1	1	-0.007	0.000103407	0.000726896	-0.059	1	1	-0.005	0.000840001	0.0129347	-0.052	NA
ENSMUSG00000018501	Ncor1	11	-	62162854	62162995	62158736	62158820	62164879	62165048	0.00103965	0.0101764	-0.038	0.846468	1	0.013	0.00462638	0.0198841	-0.035	1	1	0.002	6.84054e-05	0.00167334	-0.048	NA
ENSMUSG00000022884	Eif4a2	16	+	23109192	23109332	23108791	23108924	23110057	23110226	0.00110099	0.0105661	0.091	0.000263832	0.00233898	0.091	0	0	0.195	0.000505363	0.00460354	0.104	0.000130492	0.00286564	0.104	0
ENSMUSG00000024163	Mapk8ip3	17	-	25046094	25046106	25044273	25044331	25049692	25049811	0.00122079	0.011563	0.075	0.000619443	0.00482982	0.059	4.81531e-10	1.09899e-08	0.143	0.0254728	0.104435	0.068	0.00575356	0.0543704	0.084	NA
ENSMUSG00000044791	Setd2	9	+	110479625	110479793	110476115	110476778	110492891	110492940	0.00127599	0.0120209	0.034	1	1	0.004	4.82682e-05	0.0003753	0.043	1	1	0.01	0.000824059	0.0127399	0.039	NA
ENSMUSG00000030220	Arhgdib	6	-	136883387	136883667	136882131	136882294	136888031	136888112	0.0012829	0.0120537	-0.11	7.8305e-08	1.89993e-06	0.1	0.905611	1	-0.013	0.00304317	0.0191834	0.097	4.43079e-12	9.51389e-10	-0.113	NA
ENSMUSG00000027288	Zfp106	2	-	120365030	120365228	120361155	120361415	120371578	120371640	0.00129819	0.0121649	0.057	1	1	0.005	0.000229648	0.00147877	0.065	1	1	0.008	0.000405573	0.00725935	0.06	1
ENSMUSG00000004668	Abca13	11	+	9197084	9198887	9190270	9194968	9201262	9201372	0.0013026	0.0121738	-0.029	0	0	0.098	5.92298e-05	0.000447763	0.047	0	0	0.075	6.06848e-05	0.00155329	-0.051	NA
ENSMUSG00000024392	Bag6	17	+	35279442	35279550	35279251	35279329	35279671	35279784	0.00140478	0.0129564	0.137	0.12526	0.339425	-0.055	0.0271637	0.0873014	0.076	0.20847	0.498439	-0.06	9.2524e-06	0.000343851	0.132	NA
ENSMUSG00000031683	Lsm6	8	-	81343885	81343984	81336874	81336979	81344946	81345039	0.00141399	0.0129733	0.115	1	1	-0.004	0.015788	0.0558152	0.081	0.400868	0.777326	-0.034	0.00418771	0.0432768	0.085	NA
ENSMUSG00000053101	Gpr141	13	-	19871323	19871430	19846878	19847072	19915998	19916126	0.00142844	0.0130717	0.076	0.129335	0.346903	0.042	8.60467e-12	2.52264e-10	0.143	0.000817535	0.00686358	0.067	2.57072e-07	1.65597e-05	0.101	NA
ENSMUSG00000043008	Klhl6	16	-	19966027	19966193	19956997	19957447	19982789	19983110	0.00165432	0.0146431	0.027	0.00266073	0.0162463	0.027	5.10703e-15	2.39168e-13	0.055	0.00305064	0.0191928	0.028	0.00139024	0.0187222	0.028	NA
ENSMUSG00000041642	Kif21b	1	+	138063738	138063777	138061594	138061708	138065763	138065900	0.00168751	0.0148862	0.092	0.68458	1	-0.019	0.0140108	0.0504004	0.097	1	1	0.005	0.00233224	0.0273985	0.116	NA
ENSMUSG00000040528	Gm885	11	+	106622496	106622610	106616095	106616365	106625169	106625262	0.00196328	0.0168843	0.1	0.00482115	0.0264589	-0.061	0.990237	1	0.012	0.0101774	0.0510115	-0.089	0.00308102	0.03383	0.072	NA
ENSMUSG00000045983	Eif4g1	16	+	20674300	20674387	20672895	20672949	20675416	20675593	0.00205224	0.0175038	-0.09	0.000612765	0.00480568	-0.108	2.89549e-10	6.82428e-09	-0.17	0.000768952	0.00648991	-0.079	0.00913683	0.0769365	-0.062	NA
ENSMUSG00000025162	Csnk1d	11	-	120826261	120826324	120823062	120825220	120829308	120829448	0.00207152	0.0176254	-0.093	0.892448	1	-0.018	0.000270926	0.00171119	-0.106	0.983708	1	-0.014	6.78403e-05	0.00167062	-0.088	NA
ENSMUSG00000046111	5830418K08Rik	9	-	15129950	15130190	15128592	15128735	15130518	15130621	0.00248431	0.020736	-0.177	1	1	-0.009	0.0142122	0.0509437	-0.139	0.432761	0.816872	0.038	0.000396361	0.00715858	-0.129	NA
ENSMUSG00000031229	Atrx	X	-	103095219	103095332	103086255	103086311	103124297	103124736	0.00259739	0.0214759	0.102	1	1	0.003	0.00619694	0.0254802	0.084	0.801124	1	-0.018	0.00124646	0.0172673	0.081	NA
ENSMUSG00000054302	Eapp	12	-	55792986	55793070	55786913	55786958	55793761	55793943	0.00265513	0.0218504	0.063	0.00464958	0.0257472	0.054	8.80101e-09	1.55571e-07	0.114	0.0362705	0.136997	0.051	0.00571397	0.0541287	0.059	NA
ENSMUSG00000061533	4930534B04Rik	12	-	92247272	92247375	92236931	92238099	92257731	92257845	0.00280497	0.0227112	0.034	1	1	0.001	0.00285268	0.0129688	0.033	1	1	0	0.0127032	0.0987883	0.032	NA
ENSMUSG00000018999	Slc35b4	6	-	34122627	34122755	34120460	34120574	34126777	34127082	0.00319422	0.0250503	0.279	0.0523897	0.177097	0.181	3.89637e-05	0.000311107	0.338	0.371916	0.741423	0.06	0.00740411	0.0657859	0.157	1
ENSMUSG00000020716	Nf1	11	+	79276734	79276797	79272272	79272408	79282218	79282377	0.00332248	0.0257731	-0.143	0.000874919	0.00654503	0.195	1	1	0.003	0.00767074	0.0404219	0.146	0.00119764	0.0169692	-0.192	NA
ENSMUSG00000038733	Wdr26	1	-	183110596	183110779	183107805	183107962	183111434	183111620	0.00348646	0.0269017	-0.037	3.2092e-09	1.12719e-07	0.046	0.197524	0.419724	0.018	2.52793e-08	9.15507e-07	0.055	0.00175053	0.0222559	-0.027	NA
ENSMUSG00000043940	Wdfy3	5	-	102365008	102365092	102359846	102360024	102366300	102366758	0.00390327	0.0291329	-0.111	0.0265732	0.106408	0.059	0.253526	0.507614	-0.039	0.0543422	0.186735	0.072	2.33585e-06	0.000110098	-0.099	NA
ENSMUSG00000026743	Mllt10	2	+	18004137	18004352	17992751	17992831	18031408	18031518	0.00405426	0.029993	0.241	0.847377	1	0.027	0.0148306	0.0529496	0.213	0.723796	1	-0.028	0.00408068	0.0425117	0.186	NA
ENSMUSG00000041974	2310008H04Rik	16	-	16048096	16048197	16037582	16037802	16053358	16053609	0.00457152	0.0330541	0.05	0.706871	1	-0.01	0.00442214	0.0191202	0.05	1	1	0	1.2069e-05	0.000427951	0.061	NA
ENSMUSG00000032872	Cyb5r4	9	+	86943936	86944059	86937614	86937708	86950599	86950740	0.00458712	0.0330989	0.036	0.0480368	0.166191	-0.022	0.426293	0.737625	0.02	0.350352	0.715027	-0.016	3.0435e-05	0.000956352	0.042	NA
ENSMUSG00000022636	Alcam	16	-	52268902	52268941	52268273	52268612	52270759	52270892	0.00480389	0.0343806	0.043	0.0642396	0.207083	-0.018	0.407303	0.712978	0.025	0.286834	0.624	-0.018	4.55528e-05	0.0012312	0.043	NA
ENSMUSG00000026743	Mllt10	2	+	18023084	18023139	17992751	17992831	18031408	18031518	0.00546063	0.0381484	0.059	1	1	-0.001	4.60903e-05	0.000361308	0.093	0.343645	0.707594	0.034	6.75207e-06	0.00028061	0.094	NA
ENSMUSG00000028559	Osbpl9	4	-	108764265	108764304	108759999	108760090	108771107	108771158	0.00583494	0.0404417	0.147	0.0129614	0.0602793	-0.092	0.893826	1	0.01	0.0128718	0.060847	-0.137	0.0032858	0.0356731	0.102	NA
ENSMUSG00000052270	Fpr2	17	+	18029696	18029797	18024787	18024863	18030210	18030916	0.00627705	0.0429135	0.032	1	1	-0.001	1.0419e-07	1.52108e-06	0.056	0.147309	0.386477	0.024	3.36449e-08	2.70912e-06	0.057	NA
ENSMUSG00000030314	Atg7	6	+	114596958	114597079	114593150	114593172	114622995	114623162	0.00697328	0.046853	0.03	1	1	0.009	1.7909e-07	2.5031e-06	0.054	0.229531	0.533934	0.025	8.44679e-06	0.000320067	0.045	NA
ENSMUSG00000036940	Kdm1a	4	-	136137954	136138014	136132985	136133119	136148879	136149045	0.00714699	0.0477462	0.088	0.157701	0.399324	-0.043	0.200146	0.424295	0.046	0.234212	0.541074	-0.042	0.000920542	0.0137903	0.089	NA
ENSMUSG00000059119	Nap1l4	7	-	150704754	150704790	150699483	150700542	150706288	150706345	0.00735388	0.0486658	-0.141	0.229275	0.524621	0.069	0.0585397	0.160528	-0.096	0.553732	0.953163	0.045	0.000208558	0.00413372	-0.165	NA
ENSMUSG00000019961	Tmpo	10	-	90616022	90616142	90615829	90615925	90621492	90621590	0.00980554	0.0621962	-0.025	0	0	0.128	2.0958e-06	2.34704e-05	0.051	0	0	0.076	3.59611e-10	5.34575e-08	-0.077	1
ENSMUSG00000021457	Syk	13	+	52692326	52692423	52678805	52678974	52706164	52706621	0.0107649	0.066017	0.031	0.605179	1	-0.015	0.262242	0.51987	0.019	0.881042	1	-0.011	0.00727225	0.0649129	0.034	NA
ENSMUSG00000048249	A930001N09Rik	17	+	26878986	26880076	26852594	26852719	26894749	26894944	0.0108926	0.0666244	0.068	0.0241645	0.0990207	-0.05	0.814751	1	0.012	0.0865128	0.263461	-0.056	0.00374278	0.0397414	0.062	NA
ENSMUSG00000028149	Rap1gds1	3	-	138646685	138646832	138628831	138628960	138678509	138678635	0.0111326	0.0676817	0.065	0.12943	0.346903	-0.035	0.00844331	0.0330582	0.055	1	1	-0.01	1.80069e-07	1.221e-05	0.09	NA
ENSMUSG00000059474	Mbtd1	11	+	93748335	93748387	93747419	93747435	93766472	93766672	0.0115999	0.0701135	0.125	0.00363095	0.0213232	0.134	0.886534	1	0.023	0.0167417	0.074421	-0.102	0.00477245	0.0476005	-0.111	NA
ENSMUSG00000023452	Pisd	5	-	33083271	33083437	33081784	33082021	33084857	33085123	0.0116124	0.0701135	-0.054	0.36331	0.716517	0.023	0.0968668	0.239248	-0.046	1	1	0.008	0.00200501	0.0245978	-0.069	NA
ENSMUSG00000005339	Fcer1a	1	-	175156857	175156878	175155430	175155688	175157257	175157360	0.0132719	0.0785144	0.124	1	1	-0.013	0.00587645	0.024301	0.054	0.950688	1	-0.07	0.000412984	0.00732193	0.068	NA
ENSMUSG00000031229	Atrx	X	-	103106808	103106993	103095219	103095332	103124297	103124709	0.0137914	0.0809063	0.071	0.0988782	0.28691	-0.062	0.443139	0.757405	0.034	0.221382	0.518569	-0.037	0.00724934	0.0648581	0.096	NA
ENSMUSG00000007850	Hnrnph1	11	+	50194960	50195099	50193322	50193466	50196038	50196217	0.014438	0.0836737	-0.046	0.000704885	0.00536003	-0.056	2.4436e-13	9.08415e-12	-0.096	2.15858e-05	0.000329495	-0.051	0.000879537	0.0133835	-0.04	NA
ENSMUSG00000019907	Ppp1r12a	10	+	107689812	107689980	107688895	107689000	107696811	107696902	0.0159056	0.0887177	0.039	1.39581e-10	6.68537e-09	0.121	0	0	0.209	0	0	0.169	0.000277153	0.00524898	0.088	NA
ENSMUSG00000019907	Ppp1r12a	10	+	107690380	107690551	107689812	107689980	107696811	107696902	0.0159977	0.0889493	-0.068	1	1	0.006	0.000196486	0.00129058	-0.091	0.550403	0.950089	-0.023	2.17264e-06	0.000103774	-0.097	NA
ENSMUSG00000030654	Arl6ip1	7	-	125269909	125270029	125265439	125265557	125270647	125270781	0.0167744	0.0922459	-0.019	1	1	-0.003	2.75546e-06	3.04609e-05	-0.027	1	1	-0.007	7.01248e-06	0.000282326	-0.024	NA
ENSMUSG00000027014	Cwc22	2	-	77778358	77778419	77774649	77774779	77784206	77784246	0.0174497	0.0953628	0.134	1	1	0.013	0.0319004	0.0995955	0.12	0.756492	1	-0.014	0.00342244	0.036988	0.107	NA
ENSMUSG00000017843	Ppp2r5c	12	+	111812954	111813071	111808905	111808978	111818610	111821271	0.0177317	0.0965949	0.07	0.00570558	0.0303639	-0.091	0.274814	0.536825	0.042	0.506573	0.90052	-0.027	6.78623e-05	0.00167062	0.133	NA
ENSMUSG00000000204	Slfn4	11	+	82989329	82989415	82989064	82989146	82989578	82990301	0.0182776	0.0986599	0.048	0.174871	0.42995	0.034	6.35048e-14	2.63216e-12	0.136	3.17489e-06	6.20532e-05	0.087	7.78199e-08	5.67498e-06	0.102	NA
ENSMUSG00000032035	Ets1	9	+	32545683	32545944	32541524	32541773	32560383	32560502	0.0183811	0.0987632	0.035	0.690464	1	-0.012	0.0392598	0.116615	0.03	1	1	-0.005	0.000177356	0.00368543	0.042	NA
ENSMUSG00000030269	Mtmr14	6	+	113227783	113227939	113220515	113220695	113230596	113231386	0.0184672	0.0990745	-0.063	0.339393	0.683978	0.039	0.235984	0.482402	-0.035	0.34687	0.711065	0.028	0.0104824	0.085484	-0.074	NA
ENSMUSG00000026987	Baz2b	2	-	59821838	59822027	59816599	59816764	59839562	59839613	3.43694e-11	3.65982e-09	0.203	NA	NA	NA	4.75022e-10	1.09104e-08	0.185	0.917396	1	-0.018	4.62437e-09	5.76554e-07	0.167	NA
ENSMUSG00000034663	Bmp2k	5	+	97503651	97503762	97497417	97497575	97515761	97520886	2.10441e-10	1.84873e-08	0.105	NA	NA	NA	1.14326e-07	1.65566e-06	0.077	0.337354	0.700103	-0.028	2.45556e-06	0.000114346	0.069	NA
ENSMUSG00000029780	Nt5c3	6	-	56847768	56847823	56842783	56842882	56851831	56851880	4.41093e-09	2.54098e-07	0.339	NA	NA	NA	1.19836e-10	2.9802e-09	0.255	0.198873	0.482678	-0.084	3.01836e-12	6.86234e-10	0.198	NA
ENSMUSG00000015189	Casd1	6	+	4569288	4569333	4564648	4564711	4569760	4569884	0.00516941	0.0364765	0.054	NA	NA	NA	0.0289344	0.0920082	0.04	0.909045	1	-0.015	5.20474e-08	3.86853e-06	0.073	NA
ENSMUSG00000037234	Hook3	8	-	27158723	27158811	27150140	27150223	27169711	27169852	5.93269e-05	0.000914363	0.068	NA	NA	NA	1	1	0.009	7.99392e-05	0.000974573	-0.059	0.00458243	0.0463641	0.034	NA
ENSMUSG00000019868	Vta1	10	-	14380871	14380958	14375160	14375651	14387737	14387914	9.83739e-05	0.00141096	0.047	NA	NA	NA	1.96004e-06	2.24302e-05	0.059	0.92359	1	0.012	3.1976e-05	0.000975243	0.053	NA
ENSMUSG00000040025	Ythdf2	4	-	131761428	131761630	131742602	131742862	131766666	131766724	0.000117569	0.00162015	0.141	NA	NA	NA	2.9094e-08	4.65132e-07	0.17	0.535224	0.934454	0.029	4.45764e-10	6.15313e-08	0.182	NA
ENSMUSG00000021972	Hmbox1	14	-	65506411	65506497	65480352	65480463	65515486	65515963	0.00329955	0.0256518	0.036	NA	NA	NA	0.0688416	0.182999	0.025	0.85077	1	-0.011	0.00128351	0.0176031	0.032	NA
ENSMUSG00000027508	Pag1	3	-	9752412	9752486	9706082	9706289	9787261	9787320	0.000380644	0.00431478	0.026	NA	NA	NA	3.00674e-07	4.04564e-06	0.035	1	1	0.008	0.000515613	0.00870237	0.027	NA
ENSMUSG00000055541	Lair1	7	-	4007519	4007555	3980308	3980638	4014670	4014776	0.00285923	0.0229659	0.044	NA	NA	NA	1	1	0.007	0.01505	0.0688136	-0.037	0.00558811	0.0533285	0.031	NA
ENSMUSG00000055013	Agap1	1	+	91685737	91685899	91662880	91663039	91731008	91731163	0.00366686	0.0277702	0.044	NA	NA	NA	2.41755e-05	0.00020658	0.069	0.48678	0.875585	0.025	4.45462e-08	3.44342e-06	0.086	NA
ENSMUSG00000020385	Clk4	11	+	51084038	51084097	51081666	51081733	51085301	51085524	0.013022	0.0775181	0.062	NA	NA	NA	1	1	0.005	0.020589	0.0881297	-0.057	1.61259e-06	8.09438e-05	0.062	NA
ENSMUSG00000034480	Diap2	X	+	126335930	126335963	126284340	126284652	126338548	126338725	0.013039	0.0775181	-0.093	NA	NA	NA	0.548285	0.882395	-0.031	0.124468	0.344149	0.062	8.39866e-05	0.00194376	-0.09	NA
ENSMUSG00000037536	Fbxo34	14	+	48126939	48127121	48092308	48092392	48145879	48145989	0.00927757	0.0592753	-0.11	0.00288088	0.0173606	-0.09	NA	NA	NA	0.00324627	0.0201881	0.104	0.00077647	0.012101	0.085	NA
ENSMUSG00000027219	Slc28a2	2	+	122282056	122282138	122281294	122281492	122283619	122283718	0.0177477	0.0965949	0.029	0.273033	0.590584	0.02	NA	NA	NA	7.5632e-07	1.76826e-05	-0.044	0.000239844	0.00465827	-0.035	NA
ENSMUSG00000028833	Ncdn	4	-	126430214	126430284	126429184	126429325	126430568	126430671	0.00201049	0.0171894	0.147	1.40133e-05	0.000189308	0.205	NA	NA	NA	0.117022	0.328479	-0.102	0.00615219	0.0572969	-0.16	NA
ENSMUSG00000047213	Ythdf3	3	+	16086966	16087115	16083235	16083520	16089477	16089563	4.23918e-09	2.48275e-07	0.539	NA	NA	NA	NA	NA	NA	0.436781	0.822139	-0.102	0.00359758	0.0383066	0.33	NA
ENSMUSG00000047213	Ythdf3	3	+	16083921	16083946	16083182	16083520	16089477	16089563	2.58525e-07	8.73516e-06	0.047	NA	NA	NA	NA	NA	NA	0.0366031	0.13778	0.038	3.61463e-05	0.00102725	0.07	NA
NA = Not Assayed by NanoString
1 = Validated by NanoString Assay
0 = Not Validated by NanoString Assay
