# Supplementary material for: Mutant U2AF1-expressing cells are sensitive to pharmacological modulation of the spliceosome
Source: Nat Commun. 2017 Jan 9;8:14060. doi: 10.1038/ncomms14060 (PMC5227701; doi:10.1038/ncomms14060)
Supplement: Supplementary Data 12 — Genes differentially expressed between vehicle-treated and drug-treated wildtype U2AF1- and mutant U2AF1-expressing bone marrow cells (FDR<10%) in vivo. [file ncomms14060-s13.xlsx]

## Sheet: Veh, WT vs Veh, MUT
Supplementary Data 12a. Genes differentially expressed between vehicle-treated mutant and wildtype U2AF1-expressing bone marrow cells (FDR<10%) in vivo
Gene Name	Ensembl ID (mm9)	FoldChange	Log2FoldChange	nominal p-value	FDR (padj)	Veh_WT_1.vsd	Veh_WT_2.vsd	Veh_WT_3.vsd	Veh_WT_4.vsd	Veh_WT_5.vsd	Veh_MUT_1.vsd	Veh_MUT_3.vsd	Veh_MUT_5.vsd	Veh_MUT_7.vsd	Veh_MUT_11.vsd	Human Ensembl ID (hg19)	Human Gene Name
Xist	ENSMUSG00000086503	0.0167983	-5.89554	0	0	15.0382	14.7707	15.31	15.0817	15.2109	10.4041	10.3869	10.3985	10.3944	10.3904	NA	NA
Eif2s3y	ENSMUSG00000069049	23.4767	4.55316	0	0	7.64233	7.61499	7.68009	7.6483	7.62304	11.4841	11.4334	11.2573	11.3621	11.3743	NA	NA
Ddx3y	ENSMUSG00000069045	16.958	4.0839	8.56073e-276	2.92584e-272	7.32368	7.29454	7.36368	7.33003	7.30314	10.9942	10.9649	10.3148	10.8231	10.8853	ENSG00000067048	DDX3Y
Kdm5d	ENSMUSG00000056673	16.596	4.05277	2.00089e-303	9.11806e-300	7.02942	7.00029	7.06929	7.03576	7.0089	10.1514	10.1448	10.1864	10.2046	10.1282	ENSG00000012817	KDM5D
Uty	ENSMUSG00000068457	12.7634	3.67394	1.11233e-252	3.04134e-249	6.93408	6.88268	6.94177	6.89699	6.88122	9.94479	9.8475	9.57008	9.8411	9.88209	ENSG00000183878	UTY
Hist1h4m	ENSMUSG00000069306	0.1658	-2.59248	3.79659e-189	8.65053e-186	9.83663	10.0102	9.44185	9.5785	9.93571	7.27652	7.21191	7.2016	7.26835	7.24835	NA	NA
Ifi202b	ENSMUSG00000026535	0.277739	-1.8482	1.07016e-48	1.33002e-45	6.92598	7.20676	7.23452	6.83275	7.50482	5.97414	6.00243	5.93549	5.96629	5.90858	ENSG00000163565	IFI16
Atf3	ENSMUSG00000026628	0.294033	-1.76595	7.50615e-98	1.46595e-94	11.5681	11.0747	11.0574	11.0721	11.192	9.1907	9.03574	9.13815	8.83155	8.98075	ENSG00000162772	ATF3
Gpr137b-ps	ENSMUSG00000075118	0.344524	-1.53733	1.19775e-67	2.0468e-64	8.66587	8.13146	8.66121	8.59776	8.52706	7.08371	7.11173	7.14442	7.16071	7.09322	NA	NA
Fosb	ENSMUSG00000003545	0.355291	-1.49293	1.73034e-51	2.62839e-48	11.5534	10.8288	11.5445	11.5953	11.1814	9.66622	9.50167	9.28598	9.22017	9.34199	ENSG00000125740	FOSB
Gm16627	ENSMUSG00000085299	0.364888	-1.45447	4.53252e-25	1.19162e-22	5.44911	5.42843	5.52073	5.2614	5.33967	4.87652	4.90141	4.8831	4.94642	4.88898	NA	NA
Rnaset2b	ENSMUSG00000079724	0.371008	-1.43048	5.26045e-34	3.12677e-31	6.22911	6.28466	6.09006	6.31562	6.21454	5.59849	5.55664	5.50739	5.60523	5.51844	NA	NA
Trim12a	ENSMUSG00000066258	0.387673	-1.36709	7.24034e-40	5.82251e-37	10.5536	10.3854	10.5533	10.627	10.5825	8.96307	8.74847	8.5522	9.10126	8.46738	ENSG00000132256	TRIM5
Abca6	ENSMUSG00000044749	0.393103	-1.34702	3.18313e-31	1.40376e-28	7.63165	8.05393	8.21523	8.02115	8.34442	7.00011	6.82592	6.78059	6.67045	6.81901	ENSG00000154262	ABCA6
Nr4a1	ENSMUSG00000023034	0.407758	-1.29422	2.01898e-48	2.30013e-45	12.6102	12.054	12.3246	12.3877	12.1565	10.8622	10.5524	10.7306	10.3252	10.4901	ENSG00000123358	NR4A1
Gm15915	ENSMUSG00000085723	0.410059	-1.2861	4.05798e-18	6.03007e-16	4.1602	4.0338	4.14542	4.03846	4.04665	3.85054	3.83926	3.84099	3.84039	3.84794	NA	NA
Trim30d	ENSMUSG00000057596	0.413027	-1.27569	3.90688e-24	9.89092e-22	8.48283	8.58376	8.54602	8.49143	8.36308	7.41132	7.0887	7.07321	7.08132	6.81131	ENSG00000132256	TRIM5
Gm10693	ENSMUSG00000074420	2.34808	1.23148	1.55888e-35	1.01483e-32	5.93246	5.90812	5.93178	5.9378	5.88599	6.43789	6.5163	6.66597	6.63652	6.60226	NA	NA
Gm16825	ENSMUSG00000085149	0.427891	-1.22468	2.36965e-26	6.74905e-24	5.65564	5.74527	5.62937	5.75542	5.68126	5.21216	5.23731	5.24497	5.19489	5.25941	NA	NA
Matn4	ENSMUSG00000016995	0.4308	-1.21491	2.73242e-16	3.27675e-14	4.4997	4.90843	4.63894	4.69877	4.61908	4.32087	4.3398	4.32806	4.3185	4.34252	ENSG00000124159	MATN4
Per1	ENSMUSG00000020893	0.436099	-1.19727	6.38617e-34	3.63772e-31	11.6328	11.1734	11.9763	12.107	11.3851	10.2259	9.99377	10.0716	9.95164	10.1994	ENSG00000179094	PER1
A530013C23Rik	ENSMUSG00000006462	0.437642	-1.19218	3.95653e-19	6.67774e-17	7.27279	6.78308	7.19092	7.02803	6.72043	6.30637	6.07329	6.04301	6.03582	6.05633	NA	NA
Fosl1	ENSMUSG00000024912	0.440824	-1.18173	4.469e-22	9.98248e-20	7.91257	7.49888	7.62632	7.46336	7.47888	6.83119	6.49084	6.57769	6.52569	6.46595	ENSG00000175592	FOSL1
Gm14557	ENSMUSG00000084410	0.450325	-1.15096	1.22117e-14	1.13569e-12	4.39137	4.3425	4.26262	4.47647	4.22937	4.05448	4.05125	4.05336	4.08449	4.05234	NA	NA
Lars2	ENSMUSG00000035202	2.20988	1.14397	9.01334e-15	8.67151e-13	13.1106	12.7527	13.4004	13.7052	13.2162	15.3543	14.6263	16.4523	16.2473	15.7707	ENSG00000011376	LARS2
Hspa1a	ENSMUSG00000091971	0.468554	-1.09371	5.8332e-14	4.74676e-12	7.97336	7.88311	8.24709	9.14043	8.76711	7.0887	6.9283	6.95632	6.75621	7.01943	NA	NA
Ccl2	ENSMUSG00000035385	0.470357	-1.08817	1.73982e-18	2.67249e-16	5.94335	6.1907	5.82448	5.87006	5.89302	5.47535	5.42654	5.47285	5.38479	5.4566	ENSG00000108691	CCL2
Gpr114	ENSMUSG00000061577	0.470423	-1.08797	4.5272e-22	9.98248e-20	8.81775	8.71643	8.27317	8.32332	8.27633	7.56356	7.49336	7.30745	7.21425	7.21308	ENSG00000159618	GPR114
Fah	ENSMUSG00000030630	2.1177	1.0825	1.77881e-21	3.79971e-19	7.92423	8.05789	7.69065	7.76418	7.59659	8.85339	8.70414	8.95277	9.48597	9.20279	ENSG00000103876	FAH
F830208F22Rik	ENSMUSG00000073529	0.473436	-1.07876	6.14256e-21	1.21703e-18	7.10587	6.97989	6.80525	7.18863	7.03483	6.26377	6.1476	6.29488	6.41232	6.23464	NA	NA
Plk3	ENSMUSG00000028680	0.47389	-1.07737	6.83826e-31	2.8329e-28	12.0831	11.4259	12.0429	12.1448	11.7585	10.77	10.4304	10.4554	10.2496	10.411	ENSG00000173846	PLK3
Klf2	ENSMUSG00000055148	0.475811	-1.07154	1.00988e-31	4.93072e-29	13.4724	13.1038	13.5986	14.0487	13.4976	12.2338	11.8845	12.1922	12.1686	12.0701	ENSG00000127528	KLF2
SNORA79	ENSMUSG00000080365	2.06812	1.04832	9.3809e-16	1.02597e-13	6.39051	6.33561	6.50039	6.44958	6.36668	7.86076	7.36743	6.94438	6.96543	7.14682	ENSG00000221303	SNORA79
Gm15925	ENSMUSG00000080917	2.05997	1.04262	7.74622e-30	2.86212e-27	6.05292	6.02591	6.09829	6.08043	6.05394	6.61903	6.51993	6.70027	6.69655	6.67185	NA	NA
Gm11737	ENSMUSG00000080810	0.490868	-1.02659	2.53777e-26	7.08039e-24	7.29973	7.00496	7.32233	7.24294	7.01576	6.54088	6.45904	6.43721	6.46704	6.42693	NA	NA
Ppp1r15a	ENSMUSG00000040435	0.49367	-1.01838	2.44462e-27	7.59555e-25	11.7291	11.4324	11.4676	11.6288	11.5291	10.5679	10.3136	10.1507	9.86454	9.99051	ENSG00000087074	PPP1R15A
Osm	ENSMUSG00000058755	0.493973	-1.0175	4.81033e-17	6.26305e-15	13.9958	13.3075	13.7381	14.008	13.8642	12.6564	12.1332	12.1272	11.9914	12.083	ENSG00000099985	OSM
Gm16190	ENSMUSG00000087615	0.496864	-1.00908	7.40342e-16	8.36464e-14	4.8282	4.85869	4.828	4.86551	4.85801	4.59327	4.57186	4.58071	4.563	4.59068	NA	NA
Ighv1-64	ENSMUSG00000076726	0.502573	-0.992595	1.49966e-16	1.81432e-14	7.04552	7.17479	6.81763	6.91447	6.91878	6.27491	6.32535	6.19091	6.12541	6.40519	NA	NA
Gm16847	ENSMUSG00000085191	1.98804	0.991345	6.60121e-29	2.25613e-26	6.4968	6.36803	6.51588	6.49899	6.40291	7.15457	7.06173	7.01813	7.13464	7.20447	NA	NA
Niacr1	ENSMUSG00000045502	0.504064	-0.988321	1.84411e-27	5.86298e-25	12.0331	11.4255	11.5121	11.8022	11.8531	10.6912	10.5422	10.4233	10.1914	10.2439	ENSG00000182782	HCAR2
Ccl3	ENSMUSG00000000982	0.50422	-0.987875	1.22656e-22	2.84208e-20	10.2148	10.1571	10.0625	9.94211	10.2441	9.21272	9.01311	8.87861	8.56257	8.62965	ENSG00000006075	CCL3
Gm12424	ENSMUSG00000081785	0.511104	-0.96831	7.55973e-11	3.2096e-09	5.95533	5.71284	5.87309	6.10094	5.89793	5.25513	5.41925	5.31188	5.2408	5.31396	NA	NA
Egr1	ENSMUSG00000038418	0.511701	-0.966627	1.59203e-13	1.18932e-11	12.6397	11.7291	12.573	12.9594	12.6815	11.0623	10.953	11.1014	10.5583	11.1808	ENSG00000120738	EGR1
Nr4a2	ENSMUSG00000026826	0.512912	-0.963217	9.24111e-17	1.1485e-14	7.13972	6.81501	6.78523	6.64674	6.87444	6.3571	6.1674	6.18461	6.15502	6.17056	ENSG00000153234	NR4A2
Pmaip1	ENSMUSG00000024521	0.515074	-0.957149	4.47195e-38	3.21768e-35	11.1062	10.9849	11.0651	10.9357	10.8827	10.093	9.67121	9.84502	9.63115	9.75743	ENSG00000141682	PMAIP1
D130017N08Rik	ENSMUSG00000087189	0.518156	-0.94854	3.71048e-30	1.40905e-27	7.18179	6.99899	7.16227	7.1456	7.07617	6.49362	6.5394	6.49175	6.4733	6.41123	NA	NA
Ighv1-82	ENSMUSG00000076740	0.519889	-0.943724	9.34125e-12	4.99705e-10	5.92003	5.57461	5.42061	5.47884	5.49281	5.17342	5.18541	5.14239	5.18999	5.10567	NA	NA
Fos	ENSMUSG00000021250	0.520241	-0.942748	6.57043e-16	7.48536e-14	15.4034	14.6671	15.3704	15.4506	15.2422	14.1917	13.8224	13.6415	13.5014	13.792	ENSG00000170345	FOS
Hspa1b	ENSMUSG00000090877	0.527911	-0.921633	4.34281e-10	1.579e-08	7.88126	7.72332	7.87352	9.13334	8.63458	7.05171	7.02741	6.94561	6.81662	7.06145	NA	NA
4932415G12Rik	ENSMUSG00000086635	0.529867	-0.916297	2.45216e-38	1.86242e-35	8.27528	8.30053	8.31585	8.10214	8.38477	7.55571	7.41933	7.3751	7.46978	7.46165	NA	NA
Nfatc2	ENSMUSG00000027544	0.532333	-0.909598	2.86921e-30	1.12071e-27	10.1064	9.8934	10.2496	10.3845	10.0805	9.1226	9.05116	9.27527	8.90902	8.96881	ENSG00000101096	NFATC2
Slc25a2	ENSMUSG00000050304	0.532534	-0.909053	2.67856e-12	1.59211e-10	8.34338	7.90423	8.19934	8.33691	8.26562	7.63465	7.08423	7.16849	6.9532	7.04066	ENSG00000120329	SLC25A2
Jun	ENSMUSG00000052684	0.533997	-0.905095	8.00964e-22	1.73809e-19	14.5083	14.1585	14.4526	14.7685	14.4555	13.5377	13.3109	13.27	12.8188	13.0203	ENSG00000177606	JUN
Zfp36	ENSMUSG00000044786	0.538146	-0.893931	1.7921e-29	6.282e-27	14.6176	14.2452	14.6104	14.9783	14.5167	13.4843	13.2023	13.488	13.3808	13.5108	ENSG00000128016	ZFP36
Ctse	ENSMUSG00000004552	0.538178	-0.893843	1.33091e-42	1.29963e-39	12.3423	12.4344	12.7648	12.5977	12.7677	11.4015	11.6002	11.436	11.4308	11.3668	ENSG00000196188	CTSE
Hddc3	ENSMUSG00000030532	1.85702	0.892991	1.73442e-45	1.82395e-42	7.24905	7.30929	7.23621	7.30287	7.1931	8.07401	7.99886	7.96055	8.00058	7.96006	ENSG00000184508	HDDC3
Nfkbiz	ENSMUSG00000035356	0.539094	-0.891392	8.17468e-42	6.98475e-39	13.6324	13.4817	13.4199	13.5112	13.4788	12.6038	12.2765	12.413	12.1534	12.2497	ENSG00000144802	NFKBIZ
D930028M14Rik	ENSMUSG00000074274	1.85022	0.887696	2.53016e-13	1.83989e-11	5.76256	5.98373	5.84681	5.92044	5.8747	6.44244	6.37289	6.21649	6.43728	6.48821	NA	NA
Dusp1	ENSMUSG00000024190	0.541646	-0.884577	1.17343e-14	1.09876e-12	14.9121	14.3843	15.1863	15.1992	14.7168	13.8939	13.3903	13.5002	13.3811	13.6439	ENSG00000120129	DUSP1
Neat1	ENSMUSG00000092274	0.543363	-0.880012	1.41257e-25	3.86224e-23	17.5264	17.0136	17.5982	17.8767	17.62	16.4842	16.2664	16.4668	16.2314	16.3189	NA	NA
Cxcl2	ENSMUSG00000058427	0.543633	-0.879295	3.92355e-09	1.13054e-07	12.3432	12.451	12.1239	11.5982	11.5564	10.5269	9.46739	9.4723	9.18352	9.47792	ENSG00000163739	CXCL1
Irg1	ENSMUSG00000022126	0.546926	-0.870582	9.47155e-13	6.05073e-11	11.2284	11.5997	10.8035	10.7403	10.7991	9.88345	9.61601	10.072	9.68651	9.66897	ENSG00000102794	IRG1
Trim30b	ENSMUSG00000091576	0.546934	-0.870563	9.06968e-12	4.88156e-10	7.9204	7.48872	7.87072	7.96458	7.86997	7.31183	6.85355	6.73962	6.95542	6.84897	NA	NA
Epha4	ENSMUSG00000026235	0.547624	-0.868744	3.85265e-11	1.74982e-09	5.89163	6.07038	5.99735	6.02019	6.01099	5.56915	5.47816	5.68706	5.45856	5.51426	ENSG00000116106	EPHA4
Trib1	ENSMUSG00000032501	0.548764	-0.865742	1.7944e-12	1.09514e-10	14.089	13.4842	14.1056	14.1307	13.8292	13.029	12.5141	12.5761	12.293	12.3469	ENSG00000173334	TRIB1
Dmc1	ENSMUSG00000022429	1.8215	0.865126	2.22757e-12	1.33566e-10	6.64981	6.6162	6.63839	6.4402	6.54305	6.94401	7.11896	7.1582	7.67306	7.46027	ENSG00000100206	DMC1
Aox3	ENSMUSG00000064294	0.549079	-0.864914	1.6648e-12	1.0206e-10	5.31702	5.4007	5.38332	5.38253	5.46549	5.08385	5.07436	5.138	5.043	5.02715	NA	NA
Aldh1a2	ENSMUSG00000013584	0.55143	-0.85875	9.29302e-13	5.96455e-11	6.91794	6.44665	6.68243	6.56306	6.63504	6.02023	6.21684	6.08253	6.13358	6.01726	ENSG00000128918	ALDH1A2
Slc15a2	ENSMUSG00000022899	1.80987	0.855885	5.12841e-17	6.61419e-15	8.82568	9.42435	8.7066	8.96266	9.0623	10.1402	10.2492	9.85509	10.17	10.1132	ENSG00000163406	SLC15A2
Ccl4	ENSMUSG00000018930	0.552981	-0.854698	3.39958e-14	2.86193e-12	7.90816	7.52474	7.71714	7.46522	7.99447	7.13519	7.0003	6.9532	6.78089	6.95481	ENSG00000129277	CCL4
Zfp429	ENSMUSG00000078994	0.554206	-0.851506	5.83579e-12	3.24314e-10	6.72353	6.87577	6.74253	6.54104	6.95443	6.32966	6.25307	6.06573	6.15692	6.08224	NA	NA
Ccrl2	ENSMUSG00000043953	0.557859	-0.842027	1.15994e-11	5.98397e-10	11.2991	10.948	10.8831	10.7009	10.5953	10.0776	9.61638	9.62386	9.31214	9.50788	ENSG00000121797	CCRL2
Gm4737	ENSMUSG00000048087	0.558228	-0.841074	1.21586e-08	2.98421e-07	7.7063	8.44559	7.72058	7.77848	8.10782	6.61094	6.38273	6.27932	6.44456	6.26006	NA	NA
Ank2	ENSMUSG00000032826	0.558908	-0.839317	9.85189e-12	5.1802e-10	6.2583	6.72768	6.29519	6.23916	6.48886	5.89652	5.99625	5.85587	5.89436	5.88432	ENSG00000145362	ANK2
Gbp1	ENSMUSG00000028269	0.559234	-0.838477	8.78269e-09	2.24008e-07	7.44832	8.3942	8.05087	8.04601	8.07311	6.99049	6.75394	6.97142	7.21654	6.70578	ENSG00000162645	GBP2
Trim5	ENSMUSG00000060441	0.560617	-0.834912	1.027e-08	2.57617e-07	7.91654	8.31912	7.7349	7.40032	8.1185	7.0079	6.85326	6.69193	7.08246	6.64114	ENSG00000132256	TRIM5
Gpnmb	ENSMUSG00000029816	1.78141	0.833021	9.3573e-15	8.88359e-13	8.60027	8.29393	8.64965	8.10398	8.29335	9.52013	9.22538	9.39004	9.09518	9.73407	ENSG00000136235	GPNMB
Zfp934	ENSMUSG00000074865	1.7719	0.825295	1.43307e-09	4.63155e-08	5.83547	5.84184	5.86414	5.6706	5.8099	6.48967	6.4593	5.96397	6.27686	6.41577	NA	NA
Bcat1	ENSMUSG00000030268	0.564482	-0.825	2.36458e-10	9.00452e-09	5.92881	6.04771	5.96835	5.793	5.68955	5.53459	5.53495	5.39318	5.47459	5.44462	ENSG00000060982	BCAT1
Phlda1	ENSMUSG00000020205	0.564708	-0.824422	8.44041e-17	1.05861e-14	8.49536	8.1058	8.72074	8.73984	8.50307	7.73863	7.5206	7.80232	7.65239	7.71547	ENSG00000139289	PHLDA1
Plekha6	ENSMUSG00000041757	0.564793	-0.824205	3.95214e-25	1.05941e-22	6.82953	6.93466	6.88109	6.95821	6.90876	6.33803	6.39501	6.38553	6.37861	6.44107	ENSG00000143850	PLEKHA6
Gm5806	ENSMUSG00000047347	1.77016	0.82388	8.58418e-10	2.91926e-08	4.82832	4.84011	4.88735	4.89452	4.7903	5.2376	5.08686	5.04379	5.14982	5.13491	NA	NA
Emp1	ENSMUSG00000030208	0.570633	-0.809365	3.18593e-16	3.75472e-14	9.77073	10.1084	9.66324	9.3544	9.71595	8.71094	9.06752	8.62214	8.7048	8.63755	ENSG00000134531	EMP1
Hivep3	ENSMUSG00000028634	0.572082	-0.805706	8.22368e-12	4.49704e-10	8.18158	7.63956	7.99708	8.09993	7.73112	7.27633	7.11981	7.32636	6.89103	7.13013	ENSG00000127124	HIVEP3
Gm6377	ENSMUSG00000048621	0.573095	-0.803154	2.05956e-10	7.97626e-09	7.02037	6.87175	7.04185	6.87663	7.10981	6.55002	6.50357	6.25441	6.21848	6.26727	NA	NA
Rpl10-ps2	ENSMUSG00000074108	0.573378	-0.802441	2.41325e-09	7.36419e-08	7.96297	7.81176	7.83173	7.83454	7.81445	7.37117	7.04431	6.91955	6.67251	6.80897	NA	NA
Dock9	ENSMUSG00000025558	0.573658	-0.801736	4.10631e-32	2.07916e-29	11.4925	11.8738	11.6501	11.6985	11.7374	10.6382	10.6211	10.5053	10.9066	10.7095	ENSG00000088387	DOCK9
Hebp1	ENSMUSG00000042770	0.575017	-0.798324	4.22616e-21	8.62326e-19	9.44975	9.61036	9.31647	9.31401	9.34777	8.65711	8.727	8.34462	8.3983	8.38585	ENSG00000013583	HEBP1
Egr3	ENSMUSG00000033730	0.576934	-0.793521	5.38018e-09	1.48591e-07	5.52402	5.26274	5.41731	5.52942	5.32371	5.08721	5.12318	5.14302	5.03115	5.02976	ENSG00000179388	EGR3
Pou2f2	ENSMUSG00000008496	0.577928	-0.791038	9.69823e-21	1.84145e-18	9.16025	8.95023	9.12805	9.24812	8.86117	8.31041	8.35458	8.29736	8.03451	8.09464	ENSG00000028277	POU2F2
Rgs1	ENSMUSG00000026358	0.580971	-0.783462	8.62787e-09	2.2047e-07	10.2847	10.1559	10.4907	9.96944	10.4078	9.57372	9.07869	8.71115	8.76123	8.76934	ENSG00000090104	RGS1
Scara5	ENSMUSG00000022032	1.72107	0.783306	2.9412e-08	6.55941e-07	4.27947	4.29698	4.36865	4.31424	4.28378	4.5051	4.51624	4.55018	4.55649	4.43961	ENSG00000168079	SCARA5
Naip5	ENSMUSG00000071203	0.582497	-0.779677	8.15962e-35	5.07046e-32	11.1907	11.0905	11.2313	11.195	11.3011	10.2558	10.2191	10.4556	10.0299	10.2122	ENSG00000249437	NAIP
Cd300ld	ENSMUSG00000034641	0.583925	-0.776144	9.30998e-27	2.82837e-24	11.1772	11.0783	11.1545	11.242	11.2665	10.1757	9.89264	10.3159	10.2128	10.4029	ENSG00000204345	CD300LD
Tnfaip3	ENSMUSG00000019850	0.584241	-0.775365	2.82856e-28	9.43153e-26	12.1342	12.376	12.0285	11.7844	11.9148	11.0899	11.0559	11.1734	11.053	10.9814	ENSG00000118503	TNFAIP3
Adrb1	ENSMUSG00000035283	0.585022	-0.773437	1.62004e-07	2.93894e-06	4.44674	4.31925	4.3975	4.59014	4.32495	4.17951	4.22801	4.2236	4.16775	4.18242	ENSG00000043591	ADRB1
Gm3604	ENSMUSG00000091183	1.70744	0.771838	6.92935e-09	1.83588e-07	6.57714	6.6439	6.7358	6.36803	6.65231	7.62583	7.54261	6.91178	7.22767	7.05542	NA	NA
Tlr9	ENSMUSG00000045322	0.586223	-0.770478	4.60901e-12	2.64747e-10	9.03458	8.8407	8.96008	9.21683	8.87959	8.14885	8.22395	8.30773	7.6434	8.0267	ENSG00000173366	RP11-330H6.5
Gm1966	ENSMUSG00000073902	0.586644	-0.769444	4.10513e-19	6.84406e-17	11.8538	11.9815	11.7375	11.6114	12.0214	10.8393	10.6314	10.9663	11.0998	10.5259	NA	NA
Cish	ENSMUSG00000032578	0.586951	-0.768687	1.66067e-18	2.57989e-16	7.28583	7.6195	7.65844	7.67122	7.62094	7.00385	6.98331	6.97836	6.91091	6.96808	ENSG00000114737	CISH
Apoc2	ENSMUSG00000002992	0.588101	-0.765865	2.90561e-18	4.36512e-16	8.24735	8.6122	8.13453	8.27633	8.34179	7.51233	7.62518	7.65484	7.71002	7.48828	ENSG00000234906	APOC2
Rpl29	ENSMUSG00000048758	0.588936	-0.763817	4.7196e-19	7.68115e-17	11.1165	11.703	11.4307	11.3079	11.6351	10.6764	10.4746	10.2431	10.5574	10.299	NA	NA
Csrnp1	ENSMUSG00000032515	0.590217	-0.760684	4.5054e-22	9.98248e-20	11.3386	10.7395	11.1132	11.318	10.8814	10.2062	10.0776	10.0655	10.1315	10.2146	ENSG00000144655	CSRNP1
Cd3e	ENSMUSG00000032093	0.59176	-0.756917	2.13762e-11	1.03263e-09	6.1033	5.89721	5.99889	6.0535	5.95286	5.57555	5.69624	5.67229	5.57404	5.65374	ENSG00000198851	CD3E
Lif	ENSMUSG00000034394	0.592119	-0.756041	1.3056e-07	2.43837e-06	4.50674	4.50223	4.53077	4.43249	4.45108	4.27546	4.28526	4.33032	4.27678	4.23167	ENSG00000128342	LIF
Thbs1	ENSMUSG00000040152	0.594646	-0.749898	2.4596e-08	5.56708e-07	14.816	13.8632	14.6629	14.2684	14.3868	13.437	13.508	12.9742	12.6781	12.8425	ENSG00000137801	THBS1
2210403K04Rik	ENSMUSG00000085148	0.596983	-0.744239	2.49457e-33	1.36413e-30	10.9442	10.7626	10.8128	10.7942	10.9067	10.1681	9.92864	9.94209	9.83868	9.81243	NA	NA
Gm14382	ENSMUSG00000082210	0.597704	-0.742497	6.16807e-11	2.66005e-09	5.66396	5.58224	5.72692	5.74926	5.66879	5.34088	5.32213	5.36643	5.43455	5.37619	NA	NA
Tgtp1	ENSMUSG00000078922	1.66925	0.739196	8.51138e-08	1.66704e-06	5.95636	5.91453	6.07303	5.96996	5.93649	6.20176	6.2102	6.93056	6.72794	6.28998	NA	NA
Gm15758	ENSMUSG00000089719	0.599738	-0.737595	4.51215e-11	2.02913e-09	5.92089	5.91679	6.11281	6.16075	5.99976	5.62327	5.6357	5.6464	5.71804	5.69064	NA	NA
Palmd	ENSMUSG00000033377	0.601811	-0.732617	6.12075e-09	1.65043e-07	5.08977	4.98897	5.16763	5.08526	5.06601	4.87555	4.83243	4.79562	4.86178	4.83291	ENSG00000099260	PALMD
Clec4b2	ENSMUSG00000067767	1.66098	0.732037	3.80672e-10	1.40274e-08	8.07894	7.74131	8.25559	8.1739	8.38971	9.08498	8.79079	8.6711	9.41068	9.06656	ENSG00000111729	CLEC4A
Maff	ENSMUSG00000042622	0.602611	-0.730702	1.30894e-09	4.27077e-08	5.99864	5.70439	5.88602	5.79718	5.69561	5.54434	5.4579	5.47905	5.43864	5.48167	ENSG00000185022	MAFF
Gm17024	ENSMUSG00000090582	0.603604	-0.728327	3.28495e-36	2.24542e-33	8.45299	8.33377	8.37053	8.33121	8.32263	7.68134	7.62114	7.75342	7.75242	7.69346	NA	NA
Gm11870	ENSMUSG00000084408	0.604882	-0.725275	6.12469e-11	2.6497e-09	8.757	8.63223	8.74724	8.64459	8.68284	8.28443	7.84605	7.87729	7.63532	7.63163	NA	NA
A930005H10Rik	ENSMUSG00000054426	0.606277	-0.72195	2.65866e-09	7.98825e-08	5.41974	5.43115	5.32065	5.38512	5.29635	5.12542	5.07355	5.08162	5.16732	5.06107	NA	NA
Gm16628	ENSMUSG00000085291	1.64817	0.720866	2.30232e-11	1.10439e-09	5.30667	5.33556	5.37945	5.34022	5.29448	5.5878	5.57139	5.59775	5.66995	5.64215	NA	NA
Arhgap31	ENSMUSG00000022799	0.607024	-0.720175	2.13e-26	6.19557e-24	11.1514	10.8869	10.8238	10.7767	10.7384	10.0513	9.9345	10.1466	10.0065	9.85212	ENSG00000031081	ARHGAP31
2210020M01Rik	ENSMUSG00000048442	0.607216	-0.719719	4.10714e-13	2.82154e-11	9.5058	9.03004	9.52107	9.54903	9.45243	8.6271	8.82858	8.6472	8.35	8.33515	NA	NA
Hist1h2ao	ENSMUSG00000060262	0.607781	-0.718377	4.45741e-08	9.43301e-07	5.05029	5.22785	5.03119	4.99316	5.07855	4.84898	4.81464	4.79059	4.8299	4.8809	NA	NA
Trim36	ENSMUSG00000033949	0.607897	-0.718101	4.7039e-16	5.49633e-14	7.03379	7.05002	7.0221	7.13345	6.96656	6.57745	6.57612	6.65904	6.45717	6.49027	ENSG00000152503	TRIM36
Ighv7-3	ENSMUSG00000076665	0.609499	-0.714304	6.94373e-08	1.40011e-06	5.88388	5.51813	5.95563	5.75457	5.68859	5.47393	5.38163	5.36486	5.39407	5.45606	ENSG00000211943	IGHV3-15
Ntn4	ENSMUSG00000020019	0.609548	-0.714188	7.01111e-08	1.40954e-06	5.02414	4.94548	4.94	4.86802	4.92207	4.70828	4.73622	4.75859	4.65542	4.70404	ENSG00000074527	NTN4
Gm15368	ENSMUSG00000081488	0.609742	-0.71373	1.54764e-15	1.6151e-13	7.35879	7.19342	7.41222	7.54536	7.58943	6.86308	6.83481	6.92396	6.88908	6.8779	NA	NA
2610035D17Rik	ENSMUSG00000087259	0.609995	-0.71313	2.2945e-08	5.22801e-07	6.27561	5.91606	6.05253	6.16248	6.02512	5.79869	5.70648	5.6055	5.62072	5.74449	NA	NA
Cyp2ab1	ENSMUSG00000022818	0.612227	-0.707862	2.31002e-14	1.98618e-12	7.24534	7.28967	7.21803	7.42856	7.25865	6.83546	6.83351	6.81519	6.61391	6.69282	NA	NA
Klrc1	ENSMUSG00000030167	1.63301	0.707536	3.24352e-10	1.20495e-08	6.99637	6.84419	6.90989	6.75132	6.98093	7.68223	7.74852	7.47932	7.18204	7.33621	NA	NA
4930443B20Rik	ENSMUSG00000085762	0.615738	-0.699611	5.98558e-11	2.60602e-09	6.71104	6.7651	6.80776	6.79523	6.97834	6.53089	6.31265	6.29817	6.28684	6.28796	NA	NA
Pim1	ENSMUSG00000024014	0.616636	-0.697509	4.29777e-28	1.39892e-25	12.9011	12.5658	12.6542	12.7681	12.4389	11.8943	11.7985	11.8314	11.663	11.7072	ENSG00000137193	PIM1
Slc26a7	ENSMUSG00000040569	1.61826	0.694443	9.41051e-07	1.31277e-05	4.816	4.80368	4.88577	4.7684	4.82208	5.15332	5.27379	4.91679	5.01599	5.02824	ENSG00000147606	SLC26A7
Naaladl1	ENSMUSG00000054999	0.61899	-0.692012	1.68777e-07	3.03682e-06	5.47413	5.31496	5.61022	5.58158	5.47271	5.17003	5.2838	5.19705	5.16624	5.22676	ENSG00000168060	NAALADL1
Gltscr1	ENSMUSG00000070808	0.619501	-0.690821	2.03884e-14	1.78673e-12	10.842	10.4436	10.9	11.1162	10.4896	9.85421	9.73911	10.0672	9.77742	10.0248	ENSG00000063169	GLTSCR1
2610037D02Rik	ENSMUSG00000086809	1.61245	0.689252	4.43291e-13	3.01504e-11	8.0053	7.69737	8.13575	8.01069	8.0965	8.52759	8.55935	8.83417	8.89598	8.77419	NA	NA
Vamp2	ENSMUSG00000020894	0.620671	-0.688098	6.90825e-13	4.47595e-11	11.0063	10.5337	11.1163	11.4473	10.8676	10.3086	10.0929	10.1747	9.90283	10.0941	ENSG00000220205	VAMP2
Zfp808	ENSMUSG00000074867	1.61062	0.687615	1.41332e-08	3.38973e-07	7.60684	7.84045	7.753	7.41841	7.94568	8.81353	8.69387	7.99144	8.31836	8.56645	NA	NA
RP23-127O4.4	ENSMUSG00000093465	0.621447	-0.686297	2.47773e-10	9.35721e-09	6.8626	6.81015	7.04593	6.90964	6.96196	6.40892	6.30076	6.62555	6.41149	6.4274	NA	NA
Gm9855	ENSMUSG00000085666	1.60879	0.685978	2.19811e-15	2.27654e-13	6.97487	7.13546	6.94739	6.95519	6.84551	7.46569	7.45901	7.49539	7.60275	7.54205	NA	NA
Haao	ENSMUSG00000000673	0.621725	-0.685651	1.15165e-16	1.4184e-14	8.95101	8.91353	9.03	9.01638	8.93157	8.28087	8.46177	8.20145	7.97274	8.22291	ENSG00000162882	HAAO
Mgst2	ENSMUSG00000074604	1.60523	0.682777	7.81816e-21	1.52689e-18	10.6556	10.6728	10.7801	10.7312	10.7377	11.4635	11.3013	11.4344	11.8872	11.7378	ENSG00000085871	MGST2
Zmiz1	ENSMUSG00000007817	0.624113	-0.680121	1.97556e-18	3.00088e-16	12.1037	11.9373	12.1444	12.2744	11.8385	11.2131	10.9361	11.399	11.0185	11.2787	ENSG00000108175	ZMIZ1
Kdm4d	ENSMUSG00000053914	0.624429	-0.679391	5.20524e-07	7.84574e-06	4.48968	4.53344	4.47231	4.48849	4.44763	4.33098	4.34706	4.28143	4.322	4.2857	ENSG00000186280	KDM4D
Acvrl1	ENSMUSG00000000530	1.60102	0.678992	7.52452e-08	1.49517e-06	11.886	11.6719	11.6124	11.6792	11.4416	12.3281	12.1784	12.7452	13.2909	12.8725	ENSG00000139567	ACVRL1
Ceacam2	ENSMUSG00000054385	1.59862	0.676823	1.18662e-06	1.59825e-05	4.86469	4.82876	4.93547	4.7954	4.78763	5.05688	4.97432	5.17207	5.14436	5.11001	ENSG00000124467	PSG8
Ip6k3	ENSMUSG00000024210	0.626037	-0.67568	3.07373e-07	4.99061e-06	5.41524	5.46698	5.408	5.39591	5.31811	5.1608	5.07521	5.22147	5.04835	5.10918	ENSG00000161896	IP6K3
Cdk5rap1	ENSMUSG00000027487	1.59477	0.67335	1.05919e-17	1.54044e-15	8.73165	8.8389	8.76813	8.51789	8.92885	9.57922	9.4535	9.6555	9.60332	9.31319	ENSG00000101391	CDK5RAP1
H28	ENSMUSG00000039146	0.627314	-0.672739	5.08606e-06	5.6119e-05	4.34848	4.37625	4.45326	4.35327	4.52578	4.19394	4.2028	4.13435	4.13362	4.13333	ENSG00000137959	IFI44L
Tas2r143	ENSMUSG00000046652	0.627587	-0.672113	1.16719e-06	1.57518e-05	5.69642	5.38491	5.77322	5.76266	5.92139	5.34185	5.36187	5.40284	5.32756	5.42365	NA	NA
Plk2	ENSMUSG00000021701	0.628114	-0.670903	1.31816e-16	1.60898e-14	8.95547	8.73556	8.91821	8.5938	8.60609	8.18438	7.92546	8.15423	8.08776	8.04316	ENSG00000145632	PLK2
Ifi44	ENSMUSG00000028037	0.628725	-0.669498	2.37223e-08	5.38718e-07	6.63907	6.71376	7.06921	6.68208	6.9937	6.36515	6.40805	6.46685	6.22852	6.26641	ENSG00000137965	IFI44
Gm11475	ENSMUSG00000081511	0.629886	-0.666837	7.8899e-06	8.23381e-05	5.17235	4.9351	5.2615	5.39947	5.09462	4.92025	4.78937	4.88932	4.84761	4.76913	NA	NA
Heatr5b	ENSMUSG00000073113	0.630557	-0.665302	6.89905e-09	1.83204e-07	6.02882	5.87346	5.94293	5.7664	5.88284	5.65226	5.59885	5.58824	5.50919	5.57685	NA	NA
Zfhx2	ENSMUSG00000040721	0.631029	-0.664222	8.32245e-09	2.14268e-07	7.95048	7.47321	7.86693	8.19584	7.70447	7.28099	7.22851	7.36615	7.00208	7.20846	ENSG00000136367	ZFHX2
Kif21a	ENSMUSG00000022629	0.631392	-0.663392	1.94953e-07	3.39949e-06	5.55403	5.70301	5.49936	5.59521	5.58235	5.37087	5.36239	5.25179	5.28029	5.21706	ENSG00000139116	KIF21A
RP23-333F8.1	ENSMUSG00000093559	0.632057	-0.661873	1.40275e-12	8.67735e-11	8.02509	8.08969	8.27122	8.36105	8.29445	7.40094	7.49961	7.74938	7.52231	7.69265	NA	NA
Gm6969	ENSMUSG00000066553	1.5792	0.659197	5.92252e-31	2.53021e-28	8.98725	9.1493	9.02331	9.00509	9.01247	9.64652	9.68142	9.75749	9.92702	9.82609	NA	NA
2310003F16Rik	ENSMUSG00000027245	0.633572	-0.658419	7.45349e-23	1.75684e-20	9.96971	9.74851	9.91141	9.95527	9.96476	9.37764	9.09252	9.14799	9.11602	9.01023	ENSG00000242028	C15orf63
Ncor2	ENSMUSG00000029478	0.633742	-0.658033	1.01057e-13	7.76149e-12	11.9381	11.6092	11.861	12.1139	11.5365	11.0073	10.8041	11.1893	10.652	11.0359	ENSG00000196498	NCOR2
Ptprm	ENSMUSG00000033278	1.57703	0.65721	1.24632e-14	1.14352e-12	7.73717	7.61644	7.78908	7.54074	7.76162	8.22197	8.14956	8.23745	8.50791	8.43445	ENSG00000173482	PTPRM
Trem1	ENSMUSG00000042265	0.634201	-0.656987	1.83107e-31	8.34417e-29	14.138	13.7943	14.035	13.8864	13.9274	13.1751	12.9889	13.0598	13.2507	13.0931	ENSG00000124731	TREM1
E230013L22Rik	ENSMUSG00000090605	0.634812	-0.655599	1.72099e-07	3.0715e-06	5.86249	5.70541	5.90123	5.90135	5.7377	5.50994	5.50091	5.598	5.39682	5.51322	NA	NA
Klri2	ENSMUSG00000043932	1.57471	0.65509	9.23987e-08	1.79429e-06	7.23724	6.87314	7.15338	7.06337	7.1492	7.78863	8.13679	7.78209	7.39277	7.41975	NA	NA
Rhob	ENSMUSG00000054364	0.635129	-0.654879	1.67831e-17	2.3176e-15	13.5197	13.1931	13.6756	13.9499	13.687	12.8538	12.6913	12.731	12.7936	12.721	ENSG00000143878	RHOB
Sncaip	ENSMUSG00000024534	1.57366	0.654122	6.08993e-14	4.86874e-12	7.87892	7.96303	8.23976	8.06604	8.27361	8.77713	8.60783	8.8175	8.77333	8.89761	ENSG00000064692	SNCAIP
S1pr5	ENSMUSG00000045087	0.636205	-0.652437	1.54131e-07	2.81701e-06	8.09927	7.68038	7.72804	8.12436	7.81437	7.28268	7.29317	7.50832	6.924	7.06914	ENSG00000180739	S1PR5
Rpl34-ps1	ENSMUSG00000068396	0.637014	-0.650602	1.2185e-05	0.000117983	9.28998	9.79808	9.80868	9.8374	9.97368	8.62277	8.27514	7.58483	8.33399	7.57332	NA	NA
Lrp1	ENSMUSG00000040249	0.639067	-0.645961	3.34802e-15	3.41573e-13	14.0673	14.2233	13.9506	14.0669	13.9739	13.1457	13.033	13.5624	12.8808	13.1812	ENSG00000123384	LRP1
Mll2	ENSMUSG00000048154	0.640145	-0.643528	6.23478e-12	3.43692e-10	14.6567	14.1452	14.6871	14.9835	14.3496	13.7283	13.4144	13.908	13.5814	13.8013	ENSG00000167548	MLL2
Mmp12	ENSMUSG00000049723	1.56206	0.643452	3.32121e-06	3.88482e-05	5.81321	5.64338	5.95752	5.63679	5.81242	6.18043	6.24893	6.12411	6.20801	6.1736	NA	NA
F2rl2	ENSMUSG00000021675	0.640529	-0.642665	1.01724e-07	1.95593e-06	5.65781	5.43434	5.60147	5.58244	5.45546	5.23712	5.33965	5.27735	5.27725	5.27456	ENSG00000164220	F2RL2
Atn1	ENSMUSG00000004263	0.640761	-0.642142	5.20835e-10	1.86396e-08	10.2075	9.74181	10.3143	10.6823	9.85375	9.40052	9.21425	9.48019	9.28248	9.48499	ENSG00000111676	ATN1
Ugt1a5	ENSMUSG00000089943	0.641251	-0.64104	2.96001e-10	1.10564e-08	7.67132	7.53177	7.66278	7.82363	8.00534	7.06911	7.10101	7.37749	7.14437	7.19703	NA	NA
Ets2	ENSMUSG00000022895	0.642141	-0.639038	1.44037e-19	2.49257e-17	12.5615	12.0124	12.4317	12.4112	12.1246	11.5615	11.4279	11.4235	11.5767	11.5078	ENSG00000157557	ETS2
Kdm6b	ENSMUSG00000018476	0.642234	-0.63883	5.82302e-08	1.19171e-06	12.884	12.2616	12.9159	13.2871	12.4982	11.9	11.596	12.001	11.7667	11.9539	ENSG00000132510	KDM6B
Gm5416	ENSMUSG00000068320	1.55697	0.638739	8.32026e-06	8.61025e-05	4.68848	4.60128	4.66378	4.65138	4.70692	4.81564	4.83381	4.80305	5.10787	4.86521	ENSG00000121552	CSTA
Ppard	ENSMUSG00000002250	0.642497	-0.638239	9.79399e-24	2.43443e-21	9.56292	9.56506	9.60554	9.79232	9.55672	8.95952	8.84639	9.05429	8.76599	8.90387	ENSG00000112033	PPARD
Zfp97	ENSMUSG00000073452	1.55604	0.637882	3.92806e-09	1.13054e-07	6.98205	7.14438	7.06772	6.88956	7.30704	7.76241	7.7861	7.43768	7.64423	7.5889	NA	NA
Mrpl48-ps	ENSMUSG00000078480	1.5553	0.63719	7.77265e-08	1.53777e-06	6.5531	6.7737	6.46145	6.39036	6.55097	6.89299	6.92177	7.19097	7.17092	7.01459	NA	NA
Alox15	ENSMUSG00000018924	0.643542	-0.635894	7.81061e-17	9.88693e-15	11.5809	11.1355	11.6794	11.5964	11.376	10.7294	10.8307	10.721	10.5478	10.5143	ENSG00000161905	ALOX15
6430531B16Rik	ENSMUSG00000073795	0.643777	-0.635367	1.23218e-09	4.09543e-08	7.9228	7.54089	7.86191	7.95627	7.65624	7.45384	7.21906	7.18009	7.09218	7.1294	NA	NA
Klrc3	ENSMUSG00000033027	0.644888	-0.63288	4.12869e-06	4.69188e-05	5.1072	4.83726	4.99043	5.08858	4.94326	4.80202	4.79145	4.79403	4.72597	4.75286	NA	NA
Tfpi2	ENSMUSG00000029664	1.55033	0.632574	1.91462e-07	3.34716e-06	5.19831	5.28143	5.26935	5.25434	5.20884	5.43716	5.53746	5.36426	5.57097	5.5649	ENSG00000105825	TFPI2
Nlrp3	ENSMUSG00000032691	0.64523	-0.632115	4.215e-17	5.5407e-15	13.1306	12.5267	12.878	13.0682	12.9025	12.2291	12.0331	12.175	11.9129	12.0559	ENSG00000162711	NLRP3
Zc3h12a	ENSMUSG00000042677	0.645356	-0.631832	2.35949e-17	3.16241e-15	11.0524	10.562	10.9667	11.1195	10.8536	10.2103	10.1522	10.2332	9.96465	10.112	ENSG00000163874	ZC3H12A
Gm129	ENSMUSG00000038550	0.645744	-0.630965	2.40693e-08	5.45691e-07	5.94462	5.76538	5.89027	6.07476	6.02958	5.61882	5.65364	5.62643	5.63055	5.6684	ENSG00000159208	C1orf51
Gm5483	ENSMUSG00000079597	1.54761	0.630044	9.67417e-06	9.7104e-05	11.9418	11.9976	11.9601	11.8364	12.1981	12.7049	12.5196	12.8627	14.0827	13.0474	ENSG00000121552	CSTA
Sp2	ENSMUSG00000018678	0.64638	-0.629546	5.98182e-14	4.81044e-12	10.0783	9.74575	10.1422	10.2518	9.85491	9.21226	9.02837	9.42699	9.28199	9.3619	ENSG00000167182	SP2
Zfp759	ENSMUSG00000057396	1.54659	0.629092	5.16556e-20	9.54302e-18	7.83084	8.01215	7.85274	7.81598	8.01102	8.57535	8.54823	8.39742	8.46849	8.56152	NA	NA
Klra8	ENSMUSG00000089727	1.54559	0.628159	3.79984e-06	4.36534e-05	6.96183	6.48058	6.80583	6.56743	6.71472	7.51731	7.70032	7.18097	7.0666	7.00554	NA	NA
Nr4a3	ENSMUSG00000028341	0.647605	-0.626813	2.80563e-07	4.61007e-06	6.41949	6.02723	6.26829	6.03165	6.24099	5.87611	5.77371	5.93061	5.81466	5.84093	ENSG00000119508	NR4A3
Clec4e	ENSMUSG00000030142	0.647712	-0.626576	1.10412e-31	5.20499e-29	13.6711	13.8249	13.8342	13.6992	13.917	13.1727	12.8866	12.9415	12.9334	12.9946	ENSG00000166523	CLEC4E
Bcl9l	ENSMUSG00000063382	0.648209	-0.625468	2.04536e-11	9.98645e-10	8.92924	8.68084	9.03281	9.22589	8.65319	8.31724	8.26336	8.36204	8.07145	8.17331	ENSG00000186174	BCL9L
Psd2	ENSMUSG00000024347	0.648499	-0.624824	4.00644e-07	6.26683e-06	4.87415	4.79233	4.80283	4.80096	4.81788	4.6162	4.66977	4.65311	4.62129	4.63317	ENSG00000146005	PSD2
Ntng2	ENSMUSG00000035513	0.648511	-0.624798	2.06134e-11	1.00287e-09	11.8093	11.3628	11.9441	12.1968	11.6249	10.943	10.6894	11.1086	11.0161	11.0893	ENSG00000196358	NTNG2
Nfkbid	ENSMUSG00000036931	0.648588	-0.624626	1.54101e-29	5.54398e-27	11.7529	11.4229	11.5939	11.8124	11.6044	10.9245	10.8271	10.8715	10.8155	10.9101	ENSG00000167604	NFKBID
Btg2	ENSMUSG00000020423	0.648924	-0.623879	1.33098e-14	1.21306e-12	14.8873	14.3632	14.9177	15.1289	15.0204	14.2028	14.0454	14.0528	13.91	14.0098	ENSG00000159388	BTG2
Rbm42	ENSMUSG00000036733	0.649064	-0.623566	1.70108e-08	3.99578e-07	5.71099	5.59507	5.57751	5.59606	5.64605	5.34293	5.3457	5.44687	5.35936	5.35027	ENSG00000126254	RBM42
Zfp951	ENSMUSG00000072774	1.53999	0.622917	6.375e-07	9.31117e-06	5.93579	6.05056	6.05313	5.99879	6.19716	6.45114	6.48459	6.67696	6.20769	6.38464	NA	NA
Gm12981	ENSMUSG00000086997	0.649577	-0.622428	1.53975e-07	2.81701e-06	5.82317	5.68152	5.81604	5.83323	5.72852	5.55936	5.47866	5.52701	5.38943	5.49689	NA	NA
Gm13511	ENSMUSG00000083157	0.649864	-0.621789	6.52787e-07	9.49389e-06	4.67405	4.67065	4.67504	4.6604	4.65552	4.48171	4.47433	4.52618	4.51482	4.51303	NA	NA
Zfp395	ENSMUSG00000034522	0.649966	-0.621563	6.43003e-10	2.25977e-08	9.19988	8.65983	9.33173	9.46728	8.94704	8.38401	8.31664	8.42074	8.51478	8.53915	ENSG00000186918	ZNF395
Krt80	ENSMUSG00000037185	0.650326	-0.620765	1.20943e-20	2.26494e-18	10.9446	10.7039	10.9133	11.0792	10.7233	10.1212	9.96454	10.2858	10.1075	10.0969	ENSG00000167767	KRT80
Cbfa2t3	ENSMUSG00000006362	0.651267	-0.618679	6.87686e-14	5.43431e-12	10.3257	10.0381	10.1943	10.3598	10.0939	9.54072	9.34707	9.70919	9.18093	9.41963	ENSG00000129993	CBFA2T3
Sfxn3	ENSMUSG00000025212	0.651665	-0.617798	1.74008e-14	1.54472e-12	9.17771	9.14001	9.30143	9.30175	9.18702	8.55772	8.60534	8.74631	8.26152	8.48528	ENSG00000107819	SFXN3
Cd300e	ENSMUSG00000048498	0.652785	-0.615321	4.81373e-13	3.2418e-11	8.15612	7.98964	7.92637	7.99876	7.93861	7.52591	7.33389	7.62693	7.34433	7.40455	ENSG00000186407	CD300E
Rpl13-ps1	ENSMUSG00000082806	0.652803	-0.615281	3.68265e-07	5.80017e-06	5.65694	5.46665	5.66153	5.81704	5.63747	5.37686	5.35245	5.39257	5.39741	5.3881	NA	NA
Gm17228	ENSMUSG00000091426	0.653246	-0.614301	9.3312e-09	2.36673e-07	5.57332	5.57816	5.68289	5.70404	5.61986	5.3988	5.40537	5.34145	5.37357	5.38896	NA	NA
Nav1	ENSMUSG00000009418	0.653376	-0.614015	4.96868e-12	2.84213e-10	10.8387	10.6954	10.8931	10.8119	10.8036	10.1227	10.0267	10.2903	9.55709	9.9664	ENSG00000134369	NAV1
Egr2	ENSMUSG00000037868	0.65355	-0.613631	2.05462e-08	4.72873e-07	6.88139	6.48914	6.6045	6.75356	6.6222	6.24277	6.3187	6.29849	6.17388	6.35029	ENSG00000122877	EGR2
Gm15298	ENSMUSG00000086907	0.654747	-0.610991	2.14043e-10	8.24277e-09	7.99588	7.82951	8.18672	8.44648	8.0151	7.52212	7.48915	7.60282	7.47092	7.58128	NA	NA
Tgtp2	ENSMUSG00000078921	1.52615	0.609897	9.54176e-07	1.32836e-05	7.686	7.80746	7.62885	7.48444	7.82659	7.98327	8.07776	8.96756	8.50004	8.12434	NA	NA
Dusp2	ENSMUSG00000027368	0.656386	-0.607383	1.06162e-08	2.64205e-07	9.86202	9.40149	9.74048	9.6232	9.53783	9.13344	9.19173	8.61824	8.62267	8.68068	ENSG00000158050	DUSP2
Nlrc4	ENSMUSG00000039193	0.656863	-0.606336	2.47526e-17	3.28537e-15	9.13718	9.34575	9.00196	9.07847	9.27753	8.52863	8.42442	8.683	8.44977	8.52154	ENSG00000091106	NLRC4
Gm1840	ENSMUSG00000043192	1.52201	0.605973	8.59412e-06	8.80077e-05	4.44015	4.39297	4.45687	4.45819	4.38033	4.53428	4.58178	4.60818	4.64254	4.59	ENSG00000105220	GPI
Klra13-ps	ENSMUSG00000030178	1.52167	0.605653	2.60985e-06	3.1736e-05	6.45968	6.24996	6.44271	6.17756	6.36988	6.85747	7.0971	6.84679	6.5595	6.58111	NA	NA
Ceacam19	ENSMUSG00000049848	0.657536	-0.604859	2.97077e-06	3.53775e-05	5.25583	5.42613	5.29067	5.19631	5.13289	5.0134	5.00428	5.06048	5.00774	5.07629	ENSG00000186567	CEACAM19
Mafb	ENSMUSG00000074622	0.657586	-0.604749	2.62542e-11	1.23766e-09	9.21334	9.0251	9.11137	9.26424	8.84574	8.38327	8.59859	8.56305	8.14742	8.38686	ENSG00000204103	MAFB
Prr12	ENSMUSG00000046574	0.658283	-0.603221	3.2028e-08	7.11959e-07	10.0777	9.45736	10.0977	10.4792	9.65225	9.19	9.1803	9.23869	9.02273	9.42744	ENSG00000126464	PRR12
Zfp385a	ENSMUSG00000000552	0.658315	-0.60315	3.1595e-11	1.46917e-09	9.03845	9.2054	9.05254	9.25478	8.71412	8.45585	8.34285	8.59887	8.20355	8.35692	ENSG00000161642	ZNF385A
Sik1	ENSMUSG00000024042	0.658534	-0.60267	5.32753e-11	2.34188e-09	12.8602	12.0788	12.9199	12.8664	12.4115	11.947	11.7856	11.7649	11.8165	11.9088	ENSG00000142178	SIK1
Fhl2	ENSMUSG00000008136	0.660712	-0.597906	3.10062e-09	9.17503e-08	6.70826	6.62846	6.56741	6.64001	6.67868	6.32965	6.30849	6.11215	6.31128	6.29087	ENSG00000115641	FHL2
Emr4	ENSMUSG00000032915	0.661066	-0.597134	7.67917e-11	3.24018e-09	10.8326	10.9536	10.7691	10.6302	10.829	10.1972	9.99581	10.3338	9.63829	9.85046	NA	NA
Gm4924	ENSMUSG00000073427	1.51269	0.597119	1.34057e-05	0.000127714	4.66889	4.75819	4.75972	4.67894	4.74292	4.86938	5.0572	4.94173	4.85953	4.87842	NA	NA
A230004M16Rik	ENSMUSG00000087306	0.661246	-0.596742	7.22654e-10	2.50746e-08	8.78346	8.60979	9.00922	9.37577	8.9803	8.28065	8.23502	8.41607	8.38261	8.2557	NA	NA
Dnahc2	ENSMUSG00000005237	0.661277	-0.596672	4.66904e-07	7.14786e-06	6.84906	6.50838	6.63701	6.87358	6.75195	6.35557	6.25141	6.49668	6.22335	6.23625	ENSG00000183914	DNAH2
Zfp30	ENSMUSG00000047473	1.5118	0.596267	1.63099e-05	0.000150963	4.30851	4.27801	4.35608	4.34216	4.30966	4.42708	4.5711	4.44228	4.46457	4.46707	ENSG00000120784	ZFP30
Penk	ENSMUSG00000045573	1.51087	0.595378	6.7767e-07	9.82442e-06	6.37664	6.42848	6.16945	6.32158	6.2165	6.58882	6.56869	6.6956	6.97533	6.72755	ENSG00000181195	PENK
Klra3	ENSMUSG00000067591	1.50924	0.593825	6.64109e-05	0.000491024	4.52771	4.42615	4.46569	4.43153	4.55312	4.75627	4.8218	4.71219	4.59721	4.6186	NA	NA
Gdf3	ENSMUSG00000030117	0.662867	-0.593209	1.72959e-07	3.08281e-06	6.96217	6.64925	7.05238	6.82941	7.00813	6.47019	6.62024	6.39498	6.3664	6.53009	ENSG00000184344	GDF3
Dsp	ENSMUSG00000054889	1.50815	0.592782	2.24998e-14	1.9468e-12	9.50194	9.10406	9.43518	9.5824	9.30567	10.2776	10.1132	10.0018	10.1115	10.0134	ENSG00000096696	DSP
Zfp677	ENSMUSG00000062743	1.50799	0.592632	5.0651e-11	2.23371e-09	8.31727	8.48856	8.45085	8.03398	8.4296	9.149	9.12172	8.84814	8.86089	9.01595	NA	NA
Usp36	ENSMUSG00000033909	0.663362	-0.592133	1.28268e-12	8.00709e-11	9.76603	9.37615	9.71156	9.83876	9.68615	9.03176	9.15553	8.99197	8.70984	9.02906	ENSG00000055483	USP36
A530099J19Rik	ENSMUSG00000047462	1.50746	0.592118	4.91509e-10	1.77293e-08	7.02617	7.15715	7.23412	7.10151	7.18237	7.74562	7.34234	7.62952	7.64609	7.78851	NA	NA
Nav1	ENSMUSG00000090399	0.66389	-0.590984	3.47827e-09	1.01823e-07	7.6598	7.63272	7.74419	7.93233	7.70337	7.32222	7.19979	7.30629	6.96231	7.26322	NA	NA
Camk2b	ENSMUSG00000057897	1.50623	0.590943	8.19246e-09	2.11319e-07	6.51165	6.29985	6.28252	6.3903	6.45955	6.68407	6.71533	6.86504	6.78899	6.83993	ENSG00000058404	CAMK2B
Gm1975	ENSMUSG00000079594	1.50471	0.589487	4.32345e-05	0.000342643	8.20234	9.05006	8.09314	7.9655	8.25913	9.37818	9.08749	10.2799	11.6111	10.2538	ENSG00000121552	CSTA
Slc4a8	ENSMUSG00000023032	1.5042	0.588996	1.23363e-10	4.98964e-09	6.99149	6.94944	7.06088	7.04945	6.90885	7.42001	7.25694	7.37236	7.57251	7.63065	ENSG00000050438	SLC4A8
Gm13166	ENSMUSG00000085525	1.50419	0.588988	1.83951e-05	0.000167541	4.78821	4.81099	4.8811	4.75002	4.81551	5.11436	4.93343	5.01128	5.11606	4.91297	NA	NA
Tgif2	ENSMUSG00000062175	0.665128	-0.588297	4.1779e-08	8.93836e-07	8.33888	7.95163	8.49035	8.66211	8.32652	7.80219	7.94678	7.54353	7.78184	7.68833	ENSG00000118707	TGIF2
Enpep	ENSMUSG00000028024	0.66536	-0.587792	4.53239e-05	0.000356926	6.09597	5.64281	6.2552	5.80617	5.9215	5.58227	5.73339	5.47638	5.49327	5.60431	ENSG00000138792	ENPEP
Setd1b	ENSMUSG00000038384	0.666605	-0.585096	1.14738e-06	1.55305e-05	12.2447	11.6863	12.2914	12.7009	11.8763	11.3336	11.0753	11.4748	11.2143	11.4575	ENSG00000139718	SETD1B
Skint3	ENSMUSG00000070868	1.49985	0.584822	4.52841e-15	4.55205e-13	7.26007	7.32941	7.18622	7.2465	7.19961	7.85452	7.63658	7.7784	7.62509	7.70718	NA	NA
Foxo1	ENSMUSG00000044167	0.666959	-0.58433	1.90939e-10	7.47946e-09	9.31371	8.93953	9.28656	9.41086	9.23165	8.66582	8.69457	8.68202	8.24709	8.55216	ENSG00000150907	FOXO1
Hist1h4i	ENSMUSG00000060639	1.49861	0.583625	6.6347e-33	3.48858e-30	11.5586	11.6689	11.4938	11.5356	11.7039	12.387	12.3113	12.1862	12.3051	12.4247	ENSG00000198339	HIST1H4I
Gpr35	ENSMUSG00000026271	0.667587	-0.582973	9.35686e-09	2.36885e-07	10.5035	10.556	10.53	10.6386	10.4185	9.8675	9.75498	10.1261	9.23141	9.61667	ENSG00000178623	GPR35
Hist1h2bp	ENSMUSG00000069308	1.49752	0.582572	5.79981e-12	3.24314e-10	10.7448	11.0579	10.5318	10.3824	10.8439	11.4501	11.5657	11.4434	11.5757	11.47	NA	NA
Ddit4	ENSMUSG00000020108	0.668933	-0.580067	4.29404e-12	2.48745e-10	8.50984	8.59549	8.79586	8.76859	8.40102	8.04774	8.16762	7.9268	7.91337	8.09728	ENSG00000168209	DDIT4
RP23-425D13.4	ENSMUSG00000093489	0.669203	-0.579484	1.55656e-08	3.71374e-07	8.16805	8.12407	8.34796	8.6532	8.42492	7.59604	7.68161	7.93684	7.91691	7.64753	NA	NA
Klk1b22	ENSMUSG00000060177	1.4936	0.578789	8.49287e-05	0.000602522	5.03233	5.03645	5.04779	5.24632	5.07776	5.37362	5.26657	5.15289	5.46221	5.6593	ENSG00000142515	KLK3
Nod2	ENSMUSG00000055994	0.669797	-0.578205	1.20638e-17	1.73605e-15	9.6295	9.35918	9.47503	9.68858	9.47717	8.87878	8.77414	9.04982	8.89178	8.82803	ENSG00000167207	NOD2
Ptgs2	ENSMUSG00000032487	0.669964	-0.577844	0.000107871	0.000735513	11.7897	10.6568	11.6345	11.5315	11.8238	10.8171	10.4211	9.98406	9.37651	9.75939	ENSG00000073756	PTGS2
Serinc3	ENSMUSG00000017707	1.4911	0.576379	2.41566e-49	3.30244e-46	14.3784	14.355	14.2649	14.2207	14.2201	15.0984	14.9835	14.9994	14.9643	15.0522	ENSG00000132824	SERINC3
Mbd6	ENSMUSG00000025409	0.67122	-0.575142	2.97264e-09	8.8538e-08	11.2864	10.8813	11.4039	11.7979	11.0461	10.5404	10.3534	10.6343	10.504	10.7004	ENSG00000166987	MBD6
Zfyve28	ENSMUSG00000037224	0.671606	-0.574313	6.0952e-05	0.000459144	7.37784	6.40755	7.18211	7.05714	7.05543	6.55113	6.70083	6.53377	6.27607	6.31837	ENSG00000159733	ZFYVE28
Ltbp4	ENSMUSG00000040488	0.672172	-0.573097	7.3353e-06	7.7258e-05	5.72376	5.59008	5.81603	5.82631	5.5396	5.36706	5.46237	5.48928	5.37345	5.45871	ENSG00000090006	LTBP4
Ighv1-81	ENSMUSG00000076739	0.672697	-0.571972	0.000108472	0.000738875	7.02698	7.53532	7.00063	6.59258	6.53009	6.02416	6.29971	6.36108	5.94713	6.08959	NA	NA
Ace	ENSMUSG00000020681	0.672896	-0.571544	1.78861e-05	0.000163778	11.4601	11.6134	11.1003	11.3703	11.1337	10.5836	10.1636	10.8758	9.78843	10.3247	ENSG00000159640	ACE
Dnahc12	ENSMUSG00000021879	0.672897	-0.571541	6.06315e-07	8.91284e-06	6.79426	6.72407	6.53448	6.55489	6.49413	6.39771	6.21584	6.32353	6.16396	6.22254	NA	NA
Junb	ENSMUSG00000052837	0.673052	-0.57121	2.72404e-13	1.9396e-11	14.5774	14.1424	14.4462	14.8155	14.6415	13.8858	13.8389	13.7278	13.5493	13.8563	ENSG00000171223	JUNB
Clec1b	ENSMUSG00000030159	1.48566	0.571106	1.6744e-09	5.33584e-08	8.04711	7.91237	8.27046	8.05272	8.2346	8.6611	8.46437	8.61357	9.0185	8.76087	ENSG00000165682	CLEC1B
Syvn1	ENSMUSG00000024807	0.673195	-0.570904	4.51432e-15	4.55205e-13	11.2186	11.0006	11.2595	11.4564	10.9472	10.5171	10.3557	10.5624	10.346	10.5621	ENSG00000162298	SYVN1
Gm12913	ENSMUSG00000082697	1.48473	0.570202	0.000125859	0.000843443	4.84637	4.84674	4.92775	5.01061	4.85779	5.51231	5.50034	4.88153	4.97402	5.32497	NA	NA
Cyp27a1	ENSMUSG00000026170	0.673738	-0.569739	1.00561e-12	6.3647e-11	9.84464	9.55316	9.71983	9.73695	9.81019	9.14384	9.20889	9.19436	8.7673	8.98314	ENSG00000135929	CYP27A1
Gm14738	ENSMUSG00000081291	1.48346	0.568962	1.22401e-12	7.67587e-11	7.70773	7.54003	7.51734	7.69539	7.56936	8.07075	7.9808	8.32545	8.14947	8.08163	NA	NA
S100a8	ENSMUSG00000056054	1.48232	0.567858	2.85063e-11	1.33921e-09	19.3239	19.4379	19.4298	18.9357	19.601	20.0772	19.9405	20.0652	20.4484	20.1518	ENSG00000143546	S100A8
Snora34	ENSMUSG00000065336	1.48184	0.567388	9.24921e-07	1.29355e-05	5.31741	5.31644	5.31347	5.32185	5.36103	5.42702	5.62903	5.63143	5.58969	5.49886	NA	NA
Gm15373	ENSMUSG00000082837	0.675921	-0.565073	2.29467e-05	0.000202129	5.06539	4.99733	5.11736	5.21156	5.15777	4.88735	4.92279	4.9779	4.85028	4.91336	NA	NA
Bcl3	ENSMUSG00000053175	0.676131	-0.564626	3.32311e-09	9.76995e-08	9.2558	9.01533	9.27483	9.75901	9.12443	8.67568	8.66816	8.79985	8.53293	8.60655	ENSG00000069399	BCL3
St6galnac1	ENSMUSG00000009588	1.47702	0.562686	2.33159e-07	3.94676e-06	6.22711	6.06576	6.13799	6.06262	6.23533	6.43944	6.44984	6.38359	6.65628	6.49033	ENSG00000070526	ST6GALNAC1
Mafk	ENSMUSG00000018143	0.677233	-0.562275	1.57125e-24	4.05292e-22	11.5286	11.1615	11.3383	11.3759	11.3116	10.7512	10.7041	10.6117	10.5602	10.6508	ENSG00000198517	MAFK
Atp5e	ENSMUSG00000016252	1.4763	0.561991	1.66547e-26	4.94969e-24	10.85	11.0678	10.8016	10.7462	10.901	11.4901	11.5875	11.6275	11.5987	11.5612	ENSG00000124172	ATP5E
Gm9949	ENSMUSG00000054589	0.677465	-0.561782	3.06178e-12	1.79646e-10	7.73547	7.64802	7.59552	7.51238	7.6502	7.20766	7.029	7.16313	7.28067	7.17946	NA	NA
AB041803	ENSMUSG00000044471	0.677492	-0.561723	7.27017e-08	1.45503e-06	7.53742	7.46486	7.68467	7.93188	7.70921	7.1586	7.39793	7.14833	7.09664	7.06389	NA	NA
Ighv1-72	ENSMUSG00000076732	0.678095	-0.56044	0.000166227	0.00106605	6.00094	6.41567	6.51069	6.53654	5.97236	6.15029	5.67169	5.68075	5.7628	5.70279	NA	NA
Brd4	ENSMUSG00000024002	0.67891	-0.558708	3.14101e-13	2.21344e-11	12.7568	12.4613	12.7747	13.0046	12.5366	11.9448	11.7733	12.1975	11.9477	12.021	ENSG00000141867	BRD4
Fam65a	ENSMUSG00000038604	0.678942	-0.558639	5.12625e-14	4.24733e-12	10.327	9.97706	10.2966	10.3722	10.0842	9.64303	9.47171	9.64368	9.3396	9.62504	ENSG00000039523	FAM65A
Apoe	ENSMUSG00000002985	0.67928	-0.557922	4.19136e-08	8.95313e-07	12.1235	11.3676	11.9292	12.0864	11.8959	11.286	11.4778	10.9645	10.8104	10.9659	ENSG00000130203	APOE
Cic	ENSMUSG00000005442	0.679438	-0.557586	1.05995e-14	9.9935e-13	12.9877	12.7853	12.9447	13.2386	12.7479	12.2408	12.101	12.4026	12.0567	12.282	ENSG00000079432	CIC
Lef1	ENSMUSG00000027985	0.679482	-0.557492	5.00148e-06	5.54133e-05	7.2901	6.84508	7.13795	7.20361	7.06956	6.56619	6.91373	6.50101	6.57185	6.70114	ENSG00000138795	LEF1
Mnt	ENSMUSG00000000282	0.680119	-0.556141	6.09849e-11	2.64675e-09	10.3822	10.1617	10.4995	10.7975	10.2066	9.69893	9.59668	9.86254	9.66003	9.85419	ENSG00000070444	MNT
Parvb	ENSMUSG00000022438	0.680285	-0.555789	1.64687e-10	6.54488e-09	9.52467	9.05756	9.5036	9.59361	9.15344	8.6902	8.76169	8.91573	8.66337	8.70358	ENSG00000188677	PARVB
Mamdc2	ENSMUSG00000033207	1.46915	0.554984	6.32485e-05	0.000473015	4.4526	4.43704	4.52397	4.45452	4.50857	4.68874	4.66598	4.57084	4.55813	4.6813	ENSG00000165072	MAMDC2
Zfhx3	ENSMUSG00000038872	0.680682	-0.554947	1.21934e-10	4.94645e-09	12.3429	11.9045	12.4305	12.5829	12.1628	11.5174	11.2694	11.7594	11.5614	11.6483	ENSG00000140836	ZFHX3
Gm15662	ENSMUSG00000089855	1.46909	0.554926	0.000177224	0.00112272	5.07136	5.06095	5.21157	5.24662	5.13285	5.18412	5.28325	5.64059	5.69222	5.4161	NA	NA
Zfp125	ENSMUSG00000069755	1.46887	0.554709	3.38801e-05	0.000278819	4.76703	4.75742	4.81592	4.86137	4.89054	4.98078	5.05344	5.04883	4.974	4.99684	NA	NA
G0s2	ENSMUSG00000009633	0.681038	-0.554192	1.18951e-15	1.26061e-13	12.1614	11.8343	12.0574	11.9632	11.6402	11.389	11.1262	11.1708	11.2157	11.2591	ENSG00000123689	G0S2
Metrnl	ENSMUSG00000039208	0.682277	-0.55157	6.62173e-20	1.20701e-17	10.3076	10.2527	10.3026	10.5144	10.2249	9.68809	9.77444	9.74125	9.50218	9.64759	ENSG00000176845	METRNL
Gm14763	ENSMUSG00000084040	0.682308	-0.551505	5.0022e-05	0.00038789	5.63886	5.34777	5.4755	5.81847	5.50104	5.26914	5.36206	5.32096	5.2876	5.26528	NA	NA
Zik1	ENSMUSG00000030393	1.46536	0.551253	1.96045e-08	4.55031e-07	6.68619	6.67762	6.70967	6.61504	6.62896	7.19665	7.2238	6.84876	6.9481	7.02879	ENSG00000171649	ZIK1
Hist1h2bl	ENSMUSG00000069314	1.46222	0.548165	1.19303e-10	4.85413e-09	11.5233	11.9091	11.2543	11.3609	11.7962	12.3208	12.305	12.2555	12.3949	12.387	NA	NA
Zfp873	ENSMUSG00000061371	1.46145	0.547403	4.68003e-08	9.81298e-07	7.00376	7.28735	7.35152	7.22461	7.34564	7.853	7.84383	7.68254	7.52657	7.72731	NA	NA
Gm14150	ENSMUSG00000082809	0.684285	-0.547331	8.91427e-06	9.04729e-05	5.40233	5.60341	5.39906	5.31827	5.38844	5.21891	5.1643	5.18861	5.20793	5.24758	NA	NA
Ctla4	ENSMUSG00000026011	0.684774	-0.5463	2.22034e-06	2.78479e-05	6.18588	5.97707	6.21037	6.11973	5.9943	5.89044	5.87623	5.74831	5.76432	5.81103	ENSG00000163599	CTLA4
Rab36	ENSMUSG00000020175	0.684932	-0.545966	2.44856e-07	4.10727e-06	7.19326	7.10584	7.36559	7.2472	7.19512	6.77643	6.66201	7.01623	6.67422	6.81694	ENSG00000100228	RAB36
Clec4a1	ENSMUSG00000049037	0.68495	-0.545929	9.23522e-08	1.79429e-06	9.49672	9.65173	9.48845	9.63989	9.67482	8.98233	8.93409	9.28023	8.48587	8.75057	ENSG00000111729	CLEC4A
Tgfb3	ENSMUSG00000021253	0.685098	-0.545617	6.17411e-05	0.000464026	5.8838	5.67694	5.53877	5.54684	5.6023	5.31015	5.53125	5.34462	5.34495	5.36171	ENSG00000119699	TGFB3
Apol8	ENSMUSG00000056656	0.68513	-0.545551	0.000115818	0.000783449	6.77542	6.24188	6.3757	6.12811	6.2619	5.95472	6.22298	5.88716	5.85194	5.8752	ENSG00000100342	APOL1
Gm13225	ENSMUSG00000078503	1.45941	0.545387	8.20835e-05	0.00058542	8.42733	8.44477	8.53137	8.15577	8.90219	9.55362	9.79916	8.80416	9.13073	9.15337	NA	NA
Plxdc1	ENSMUSG00000017417	0.685312	-0.545168	1.88692e-07	3.31143e-06	8.67248	8.2003	8.49996	8.4072	8.30329	8.03171	7.87058	8.0293	7.627	7.64067	ENSG00000161381	PLXDC1
Zfp703	ENSMUSG00000085795	0.685509	-0.544753	6.41501e-09	1.7196e-07	9.02699	8.71887	9.11808	9.32141	8.7574	8.51492	8.27562	8.44421	8.2775	8.48803	ENSG00000183779	ZNF703
1300015D01Rik	ENSMUSG00000087382	0.685963	-0.543798	1.05877e-05	0.000104508	5.60801	5.46098	5.55875	5.5494	5.47157	5.34227	5.29528	5.36068	5.1984	5.2946	NA	NA
Ahdc1	ENSMUSG00000037692	0.686193	-0.543314	2.17332e-07	3.74199e-06	8.91439	8.52386	8.78698	9.15109	8.60279	8.32858	8.36068	8.20694	7.89421	8.1837	ENSG00000126705	AHDC1
Glis3	ENSMUSG00000052942	0.686395	-0.542889	7.13721e-11	3.04915e-09	8.37702	8.3588	8.51485	8.56102	8.51097	7.7607	7.82352	7.8614	8.11038	8.04623	ENSG00000107249	GLIS3
Cyp2d22	ENSMUSG00000061740	1.45679	0.542794	7.58206e-06	7.97342e-05	5.20139	5.20858	5.26695	5.18324	5.20158	5.45385	5.39291	5.30492	5.56197	5.40713	ENSG00000100197	CYP2D6
Alpk1	ENSMUSG00000028028	0.686888	-0.541853	6.18084e-17	7.89703e-15	11.5514	11.8666	11.7644	11.7612	11.9861	11.074	11.0125	11.2964	11.1199	11.0134	ENSG00000073331	ALPK1
Gm12207	ENSMUSG00000086920	0.687138	-0.541328	6.04987e-05	0.000456193	5.15235	5.03037	4.9761	5.04948	5.12594	4.95888	4.82184	4.8337	4.82962	4.90627	NA	NA
Grik5	ENSMUSG00000003378	0.687521	-0.540524	5.36967e-09	1.48591e-07	8.09417	7.82413	8.04778	8.15985	7.91457	7.50982	7.32107	7.66168	7.43679	7.60829	ENSG00000105737	GRIK5
Hist1h4n	ENSMUSG00000069305	1.4544	0.540419	4.81952e-11	2.14618e-09	11.6825	12.0731	11.4418	11.5339	11.877	12.5441	12.5632	12.4218	12.3308	12.4652	ENSG00000188987	HIST1H4D
Il1b	ENSMUSG00000027398	0.687877	-0.539778	5.20789e-10	1.86396e-08	14.4768	14.1514	14.2535	14.6347	14.6014	13.9335	13.5041	13.8274	13.3464	13.7671	ENSG00000125538	IL1B
Tmc7	ENSMUSG00000042246	0.688135	-0.539237	0.000181842	0.0011456	4.95485	5.09543	5.37597	5.16392	5.26539	4.96425	4.9321	4.86781	5.00797	4.93385	ENSG00000170537	TMC7
Gm17726	ENSMUSG00000091559	0.68832	-0.538848	1.00633e-05	0.000100347	5.88974	5.9334	5.78186	5.88011	5.7651	5.70429	5.62862	5.49007	5.53006	5.56413	NA	NA
Il22ra2	ENSMUSG00000039760	1.45272	0.538754	3.31631e-08	7.33612e-07	6.17891	6.14752	6.16419	6.15718	6.10227	6.50261	6.39348	6.29921	6.54384	6.53567	ENSG00000164485	IL22RA2
Alg8	ENSMUSG00000035704	0.688419	-0.538642	1.60207e-17	2.23489e-15	8.68188	8.74551	8.63445	8.69817	8.77703	8.23741	8.29175	8.18437	8.04479	8.09649	ENSG00000159063	ALG8
Ahnak2	ENSMUSG00000072812	1.45217	0.538207	0.00018889	0.0011813	4.92406	4.95582	5.11253	4.89294	4.98147	5.2267	5.20788	5.16529	5.06916	5.38008	ENSG00000185567	AHNAK2
Ext1	ENSMUSG00000061731	0.690124	-0.535072	1.41394e-13	1.06208e-11	9.83992	9.78554	9.76115	9.85038	9.90133	9.278	9.34094	9.34242	8.95325	9.06702	ENSG00000182197	EXT1
Caskin2	ENSMUSG00000034471	0.690403	-0.53449	1.31621e-07	2.45149e-06	7.18074	7.24535	6.97837	7.15435	6.92708	6.84593	6.72638	6.68466	6.58048	6.69116	ENSG00000177303	CASKIN2
Fbp1	ENSMUSG00000069805	1.44835	0.534407	6.78139e-10	2.37106e-08	8.8893	8.60026	8.94127	8.89259	8.88208	9.29748	9.32237	9.2755	9.7656	9.57397	ENSG00000165140	FBP1
Tex14	ENSMUSG00000010342	0.690691	-0.533887	0.000170635	0.00109007	5.21844	5.39608	5.38276	5.40769	5.76152	5.21863	5.11645	5.15955	5.25672	5.16482	ENSG00000121101	TEX14
mt-Atp8	ENSMUSG00000064356	1.44782	0.533884	5.81405e-05	0.000441087	9.53173	9.64908	9.16915	8.7411	9.36588	10.4806	10.2654	9.9014	9.99354	10.0453	ENSG00000228253	J01415.25
Gucy2c	ENSMUSG00000042638	1.44596	0.532023	5.6797e-06	6.18703e-05	5.15391	5.09716	5.16428	5.19923	5.15369	5.32431	5.39895	5.28659	5.41201	5.30826	ENSG00000070019	GUCY2C
Gm13841	ENSMUSG00000083833	1.44463	0.530702	8.21044e-08	1.61503e-06	11.4058	11.3959	10.8025	10.7383	10.7525	11.7985	11.8049	11.7658	11.7353	11.896	NA	NA
Mtss1	ENSMUSG00000022353	0.692451	-0.530216	7.70671e-42	6.98475e-39	11.5022	11.4863	11.6382	11.6321	11.5061	10.9192	10.972	10.8882	10.8584	10.9067	ENSG00000170873	MTSS1
U11	ENSMUSG00000077323	1.44407	0.530142	2.42052e-07	4.07523e-06	7.25802	7.23362	7.50429	7.36557	7.39786	7.73569	7.64465	8.09922	8.00596	7.64134	ENSG00000209804	RNU11
Abca5	ENSMUSG00000018800	1.4437	0.529772	1.45606e-09	4.69476e-08	6.82502	6.74802	6.7783	6.7812	6.79455	7.16265	7.33946	7.10674	6.9887	7.20695	ENSG00000154265	ABCA5
Zmiz2	ENSMUSG00000041164	0.693272	-0.528506	5.44838e-12	3.06522e-10	10.9911	10.7054	10.9677	11.2464	10.7039	10.3249	10.2017	10.3773	10.1253	10.3338	ENSG00000122515	ZMIZ2
Gata2	ENSMUSG00000015053	0.693772	-0.527467	8.38573e-08	1.64715e-06	9.59169	9.32844	9.92578	9.91929	9.69046	9.25865	9.06984	9.17179	8.70878	9.03021	ENSG00000179348	GATA2
BC100530	ENSMUSG00000071561	1.44131	0.52738	0.000265944	0.0015739	11.1989	12.443	11.2549	11.019	11.5042	12.5813	12.3308	13.0037	14.7593	13.4185	ENSG00000121552	CSTA
Gm6202	ENSMUSG00000090516	0.693907	-0.527186	2.28456e-07	3.88944e-06	7.66917	7.45956	7.59172	7.32523	7.8175	7.16795	6.97539	7.2531	7.10487	7.14794	NA	NA
Pnp2	ENSMUSG00000068417	1.441	0.527071	5.4833e-07	8.22856e-06	7.07495	7.14877	7.00586	7.1001	6.82777	7.27787	7.32077	7.52986	7.56813	7.65481	ENSG00000198805	PNP
A930006K02Rik	ENSMUSG00000084866	0.693988	-0.527018	1.73806e-05	0.000159899	5.86352	5.78834	5.61867	5.64521	5.8024	5.53684	5.4863	5.5294	5.53786	5.39862	NA	NA
AI987944	ENSMUSG00000056383	1.44076	0.526833	2.023e-13	1.49494e-11	8.87079	8.85125	8.70759	8.478	8.81353	9.36857	9.33737	9.27154	9.37702	9.31103	NA	NA
Ier3	ENSMUSG00000003541	0.694321	-0.526325	6.07494e-13	3.99282e-11	11.1204	11.0456	10.9375	11.1546	11.0697	10.7057	10.3276	10.4513	10.2252	10.244	ENSG00000137331	IER3
Pwwp2b	ENSMUSG00000060260	0.695	-0.524915	6.23856e-16	7.16701e-14	8.09581	7.91734	7.91686	8.05096	8.02377	7.59892	7.50577	7.55964	7.59517	7.48299	ENSG00000171813	PWWP2B
Slit1	ENSMUSG00000025020	0.695358	-0.524172	4.86842e-05	0.000379021	4.78245	4.8083	4.90951	4.84576	4.91495	4.74291	4.65648	4.69459	4.70275	4.67521	ENSG00000187122	SLIT1
Col1a1	ENSMUSG00000001506	0.695493	-0.523892	1.09527e-09	3.66291e-08	8.94304	8.78343	8.86034	9.07198	8.57082	8.33094	8.32823	8.08705	8.30565	8.4208	ENSG00000108821	COL1A1
Ednra	ENSMUSG00000031616	0.695496	-0.523885	2.60496e-06	3.1736e-05	8.12027	7.77134	8.44533	8.32135	8.18144	7.69848	7.56463	7.39814	7.84515	7.68876	ENSG00000151617	EDNRA
4933433G15Rik	ENSMUSG00000086295	0.695631	-0.523605	8.73069e-06	8.90062e-05	5.55504	5.45442	5.47473	5.49426	5.46019	5.30263	5.30845	5.32195	5.25868	5.18465	NA	NA
Tmem51	ENSMUSG00000040616	0.696107	-0.522619	2.82247e-07	4.62107e-06	8.48455	8.62459	8.27017	8.47044	8.15334	8.00844	7.90766	8.00994	7.57992	7.78406	ENSG00000171729	TMEM51
Gvin1	ENSMUSG00000045868	0.696146	-0.522537	8.96594e-08	1.74855e-06	7.872	7.93812	7.81175	7.6531	8.01897	7.38617	7.24281	7.50616	7.54823	7.22736	NA	NA
AU019990	ENSMUSG00000074783	0.697006	-0.520757	3.13469e-05	0.000260671	5.80153	5.67504	5.87464	5.6027	5.73145	5.48496	5.55599	5.46037	5.39426	5.55033	NA	NA
Klrb1b	ENSMUSG00000079298	1.43468	0.520729	1.65842e-06	2.14699e-05	6.13213	6.04639	6.18501	6.13323	6.24736	6.46006	6.59556	6.44065	6.51436	6.28314	NA	NA
7SK	ENSMUSG00000065824	0.697212	-0.52033	9.12838e-06	9.23716e-05	12.544	12.2925	12.9435	12.2656	11.9056	11.7723	11.7351	11.5157	11.5196	11.72	NA	NA
Lpar5	ENSMUSG00000067714	0.697371	-0.520001	1.26298e-06	1.68586e-05	7.21514	7.34737	7.46197	7.66059	7.29818	7.01786	7.06797	7.06774	6.77953	6.90626	ENSG00000184574	LPAR5
Igkv1-110	ENSMUSG00000076520	0.697444	-0.519851	6.55941e-05	0.0004863	9.82418	9.6962	10.112	9.80563	10.4744	8.91601	9.11469	9.61929	9.02539	9.39051	ENSG00000243238	IGKV2-30
Cebpb	ENSMUSG00000056501	0.697524	-0.519684	3.53666e-11	1.61704e-09	12.4024	12.2593	12.5136	12.7697	12.2359	11.8948	11.6618	11.8808	11.5235	11.8311	ENSG00000172216	CEBPB
Ptpn23	ENSMUSG00000036057	0.697681	-0.519361	3.44354e-13	2.41419e-11	10.4775	10.3032	10.5651	10.7086	10.2803	9.81925	9.6591	9.93989	9.87712	9.92144	ENSG00000076201	PTPN23
Inpp5j	ENSMUSG00000034570	0.697856	-0.518999	5.64401e-14	4.62031e-12	9.16641	9.2469	9.17139	9.25214	9.05506	8.50133	8.47769	8.64658	8.80658	8.64669	ENSG00000185133	INPP5J
AC156953.1	ENSMUSG00000092746	0.698686	-0.517285	3.16385e-05	0.000262936	14.0144	13.7563	14.6499	13.936	13.594	13.2825	13.3082	13.0825	13.1473	13.2884	NA	NA
Fth-ps2	ENSMUSG00000091313	0.699542	-0.515518	5.18093e-07	7.82635e-06	7.73362	7.47387	7.77378	7.94362	7.9142	7.19761	7.14165	7.37158	7.43054	7.39268	NA	NA
Gm8251	ENSMUSG00000091844	1.42884	0.514848	0.000154713	0.00100004	4.66403	4.73285	4.77067	4.68212	4.79058	4.91105	4.952	4.82601	4.87564	4.94039	NA	NA
Gpc3	ENSMUSG00000055653	1.42858	0.514584	3.28996e-06	3.85407e-05	5.47621	5.53697	5.445	5.46719	5.51617	5.62701	5.64309	5.79261	5.77275	5.72308	ENSG00000147257	GPC3
Foxp3	ENSMUSG00000039521	0.700306	-0.513942	0.000312648	0.00180499	5.63943	5.38592	5.64857	5.8228	5.4367	5.27378	5.42527	5.33404	5.20991	5.35466	ENSG00000049768	FOXP3
Gm17068	ENSMUSG00000078528	0.700411	-0.513727	6.59654e-08	1.33602e-06	7.66115	7.60297	7.80207	7.74663	7.99308	7.19276	7.21469	7.42932	7.44587	7.27418	NA	NA
5330426P16Rik	ENSMUSG00000022639	0.700535	-0.513472	8.63606e-16	9.52126e-14	8.96487	8.87393	8.74697	8.72915	8.79309	8.41088	8.29417	8.36203	8.24711	8.20332	NA	NA
Sipa1l3	ENSMUSG00000030583	0.700654	-0.513226	6.26108e-13	4.09289e-11	11.0856	10.8691	11.1001	11.1383	10.7486	10.3535	10.1994	10.519	10.2256	10.4534	ENSG00000105738	SIPA1L3
Zcchc3	ENSMUSG00000074682	1.4271	0.513091	6.25067e-07	9.15894e-06	6.58803	6.51673	6.47678	6.43303	6.33573	6.8798	6.80981	6.74261	6.68975	6.95289	ENSG00000177764	ZCCHC3
Gm15667	ENSMUSG00000081850	0.700755	-0.513017	1.34179e-05	0.000127741	5.25516	5.23924	5.22671	5.36501	5.24895	5.09207	5.12674	5.08906	5.08889	5.03057	NA	NA
Mospd3	ENSMUSG00000037221	0.701065	-0.512379	1.50446e-07	2.75704e-06	8.43726	8.50164	8.59909	8.90983	8.19877	7.92872	7.93955	8.11013	7.98151	8.10522	ENSG00000106330	MOSPD3
Gm13154	ENSMUSG00000065999	1.42638	0.512355	0.000165998	0.00106543	5.42509	5.36359	5.49423	5.28383	5.51982	5.73814	5.75705	5.66863	5.65475	5.56622	NA	NA
9030619P08Rik	ENSMUSG00000053168	1.42484	0.510802	5.45524e-08	1.12317e-06	6.42075	6.32231	6.50546	6.35986	6.4822	6.77211	6.7531	6.61311	6.79473	6.77976	NA	NA
Igkv4-63	ENSMUSG00000076550	0.702209	-0.510028	0.000635601	0.00324834	5.88327	5.55194	6.54358	6.02553	5.53863	5.41961	5.59362	5.62529	5.60164	5.43647	NA	NA
Gm12403	ENSMUSG00000082186	0.702514	-0.509402	1.63239e-05	0.000150991	5.70441	5.72823	5.82657	5.64802	5.53045	5.40607	5.48241	5.45509	5.47128	5.49104	NA	NA
Rpl34	ENSMUSG00000062006	1.42314	0.509074	2.93718e-11	1.37045e-09	12.7039	12.6975	12.2812	12.1578	12.3997	13.1017	13.1647	13.16	13.1901	13.1208	NA	NA
Gm10499	ENSMUSG00000073403	0.702958	-0.50849	1.28053e-05	0.000123113	6.28662	6.25567	6.47265	6.74012	6.44754	6.12596	6.12665	6.15844	6.10832	6.15632	NA	NA
Thbd	ENSMUSG00000074743	0.703256	-0.507878	1.68065e-14	1.50171e-12	10.7007	10.56	10.7466	10.6846	10.4866	10.1527	10.1092	10.0258	9.76577	10.0169	ENSG00000178726	THBD
Tnrc18	ENSMUSG00000039477	0.703383	-0.507618	2.26162e-05	0.000199475	12.8799	12.4355	12.9301	13.4301	12.5623	12.1546	11.9414	12.2153	12.0115	12.2481	ENSG00000182095	TNRC18
Mir5115	ENSMUSG00000092984	0.704031	-0.506289	0.000422926	0.0023171	5.74193	5.34974	5.65346	5.86929	5.49925	5.27741	5.36285	5.49018	5.31372	5.31118	NA	NA
Bmp5	ENSMUSG00000032179	1.41976	0.505642	0.000110943	0.000754204	4.62164	4.65315	4.67903	4.69293	4.66424	4.78375	4.92178	4.7347	4.83613	4.79973	ENSG00000112175	BMP5
Gm11956	ENSMUSG00000084012	0.70435	-0.505636	1.27408e-05	0.000122661	5.99222	5.92403	5.95001	6.17215	6.06016	5.85799	5.67037	5.73078	5.73376	5.8026	NA	NA
Cd180	ENSMUSG00000021624	0.704415	-0.505502	3.88844e-08	8.42454e-07	10.8	10.7625	10.6376	10.4427	10.6217	10.0146	9.99264	10.389	9.69703	9.79231	ENSG00000134061	CD180
Fam129c	ENSMUSG00000043243	0.704613	-0.505097	6.39788e-06	6.8279e-05	8.16613	7.83345	8.2369	8.20095	7.94899	7.69686	7.85485	7.42877	7.33689	7.46165	ENSG00000167483	FAM129C
Nfic	ENSMUSG00000055053	0.704795	-0.504724	3.82651e-09	1.10597e-07	11.8366	11.5093	11.93	12.1257	11.5224	11.0843	10.9083	11.3067	11.0962	11.261	ENSG00000141905	NFIC
Mgp	ENSMUSG00000030218	1.41812	0.503977	2.07005e-05	0.00018545	6.56186	6.73129	6.53357	6.40815	6.59207	6.72731	6.77648	7.01542	7.18883	6.99802	ENSG00000111341	MGP
Tas2r135	ENSMUSG00000056203	0.705327	-0.503636	0.000374655	0.00209742	6.23036	5.81827	6.41692	6.28231	6.36767	5.80204	5.93694	6.03213	5.74187	5.87802	ENSG00000185899	TAS2R60
U1	ENSMUSG00000075978	1.41726	0.503105	0.000349579	0.00198103	5.15634	5.18019	5.11918	5.0442	5.14837	5.2546	5.19029	5.41167	5.61252	5.29271	NA	NA
4930594C11Rik	ENSMUSG00000087233	0.705976	-0.50231	6.08286e-09	1.64458e-07	8.18153	7.98469	8.45476	8.44403	8.27159	7.86041	7.69238	7.80734	7.81299	7.80067	NA	NA
Zfp300	ENSMUSG00000031079	1.41635	0.502177	0.000251452	0.00150255	4.69685	4.65325	4.70431	4.61575	4.6218	4.83325	4.92296	4.83033	4.69706	4.81687	NA	NA
Zfyve9	ENSMUSG00000034557	0.706119	-0.502016	1.1063e-06	1.50264e-05	10.4151	10.3855	10.3062	10.3881	10.5058	9.75522	9.83345	10.1225	9.20306	9.54876	ENSG00000157077	ZFYVE9
Pde4c	ENSMUSG00000031842	0.706147	-0.50196	0.000190501	0.00118865	4.68418	4.61636	4.79452	4.68986	4.59722	4.52007	4.55287	4.49255	4.54395	4.53544	ENSG00000105650	PDE4C
Gm14292	ENSMUSG00000061897	1.41565	0.501465	1.62138e-10	6.46235e-09	7.58716	7.40893	7.47834	7.61179	7.56129	7.82221	7.90865	8.12657	8.03248	7.95989	NA	NA
Clec4a3	ENSMUSG00000043832	0.706817	-0.500592	1.64294e-09	5.2478e-08	10.4286	10.5028	10.2941	10.3137	10.5002	9.88291	9.77195	10.0742	9.47358	9.63873	ENSG00000111729	CLEC4A
D030055H07Rik	ENSMUSG00000086296	0.706823	-0.50058	7.78257e-05	0.000560566	6.97865	6.66119	7.32332	7.2534	7.33094	6.75309	6.80746	6.69983	6.72121	6.54679	NA	NA
Mob3b	ENSMUSG00000073910	0.706902	-0.500418	3.96398e-11	1.79442e-09	9.44867	9.53107	9.46075	9.55528	9.41795	8.93804	8.84511	9.18975	8.71255	8.8403	ENSG00000120162	MOB3B
Naip6	ENSMUSG00000078942	0.707238	-0.499733	2.04209e-10	7.93109e-09	11.8494	11.9559	11.9369	11.8801	12.1445	11.3811	11.3457	11.574	10.9878	11.1305	ENSG00000249437	NAIP
Ighv1-15	ENSMUSG00000076693	0.707252	-0.499704	0.000678181	0.00342751	6.32324	5.89821	6.26206	6.34815	6.02611	5.98632	5.95922	5.66788	5.66913	5.63081	NA	NA
Atp6v0d2	ENSMUSG00000028238	1.41378	0.499559	0.000122329	0.000822605	7.09562	6.71247	6.91212	6.51855	6.81014	7.37758	7.41473	7.24749	7.01744	7.3305	ENSG00000147614	ATP6V0D2
Dvl3	ENSMUSG00000003233	0.707455	-0.49929	2.49512e-11	1.18853e-09	9.6526	9.45214	9.81016	9.96747	9.58977	9.12125	9.06842	9.17768	9.05193	9.23386	ENSG00000161202	DVL3
Ptpn14	ENSMUSG00000026604	0.707912	-0.498358	3.78523e-05	0.000306563	7.69631	7.1945	7.65324	7.82583	7.5303	7.20584	7.36545	7.09519	6.92421	6.99272	ENSG00000152104	PTPN14
Gm13237	ENSMUSG00000066002	0.708516	-0.497127	0.000428019	0.00233871	9.68273	9.56074	9.09727	9.12775	9.1275	8.03336	7.73546	7.1094	7.99866	7.17547	NA	NA
Stfa2l1	ENSMUSG00000059657	1.4112	0.49692	0.000821641	0.00401741	11.8903	12.0145	11.8835	11.6908	11.9641	12.2704	12.1051	12.71	14.0555	12.7598	ENSG00000121552	CSTA
Snai1	ENSMUSG00000042821	0.708953	-0.496238	0.000652215	0.00331712	4.94955	5.25804	5.05476	5.18402	4.947	4.8419	4.78268	4.84275	4.94964	4.92192	ENSG00000124216	SNAI1
Abi3	ENSMUSG00000018381	0.709061	-0.496017	1.05714e-08	2.64164e-07	9.93615	9.91086	9.72689	9.96414	9.77116	9.21344	9.14039	9.62917	9.03999	9.20835	ENSG00000108798	ABI3
Zfp362	ENSMUSG00000028799	0.709204	-0.495728	1.12628e-08	2.78433e-07	8.89294	8.54834	8.88867	9.04692	8.58715	8.31551	8.26253	8.34544	8.12874	8.34644	ENSG00000160094	ZNF362
Spnb5	ENSMUSG00000074899	0.709242	-0.495649	9.01295e-05	0.000631553	5.21088	5.02873	5.18924	5.19552	5.20189	4.95478	5.04004	4.95434	4.96912	5.01079	ENSG00000137877	SPTBN5
Gm11992	ENSMUSG00000040978	1.40945	0.495131	9.66122e-05	0.000671472	5.14476	5.12616	5.1947	5.15617	5.15168	5.24444	5.27848	5.31592	5.5472	5.351	ENSG00000164746	C7orf57
Atp1b2	ENSMUSG00000041329	0.709787	-0.494543	0.000265729	0.00157332	6.31659	6.01896	6.26911	6.25649	6.1731	6.09911	5.90801	5.78937	5.72135	5.88702	ENSG00000129244	ATP1B2
Zfp36l1	ENSMUSG00000021127	0.710132	-0.493841	1.59469e-14	1.43427e-12	10.2554	10.1721	10.3452	10.475	10.1458	9.81979	9.69588	9.70952	9.51846	9.73376	ENSG00000185650	ZFP36L1
Dnahc6	ENSMUSG00000052861	1.40767	0.493311	0.000850777	0.00413914	8.61668	8.18317	8.69779	8.4497	8.57281	8.76105	8.75114	8.98519	10.1768	9.73525	ENSG00000115423	DNAH6
C530050E15Rik	ENSMUSG00000090928	0.710441	-0.493213	1.09648e-05	0.000107764	6.9537	6.76214	7.05892	6.85657	7.09557	6.73008	6.68441	6.53058	6.42693	6.53611	NA	NA
Serpinb2	ENSMUSG00000062345	0.710679	-0.492729	3.81176e-07	5.98972e-06	7.13822	6.8618	7.0899	6.89341	7.15357	6.60323	6.72661	6.76562	6.66555	6.6364	ENSG00000197632	SERPINB2
Thsd4	ENSMUSG00000032289	0.710711	-0.492666	9.21143e-06	9.31431e-05	6.39534	6.11061	6.39177	6.34466	6.2089	6.05937	6.08329	5.96179	5.94608	6.00863	ENSG00000187720	THSD4
E030030I06Rik	ENSMUSG00000055657	0.711557	-0.490949	5.02801e-06	5.56132e-05	6.56806	6.23646	6.3792	6.5426	6.46203	6.19917	6.09209	6.19521	6.09782	6.16172	ENSG00000105810	CDK6
snoU97	ENSMUSG00000088948	1.40516	0.490737	0.00060685	0.00312006	7.57654	7.40803	7.70325	7.66474	7.80828	8.82508	8.64852	7.8153	7.83188	8.06337	NA	NA
Tbc1d9	ENSMUSG00000031709	0.711921	-0.490211	1.08326e-07	2.06833e-06	9.53132	9.62907	9.44189	9.68537	9.76719	9.05857	9.1669	9.27487	8.67979	8.8588	ENSG00000109436	TBC1D9
Ugt1a2	ENSMUSG00000090171	0.711978	-0.490095	1.02326e-05	0.000101813	6.88126	6.89723	6.89241	7.0066	7.3838	6.58352	6.65176	6.70892	6.62857	6.71992	NA	NA
Akr1c13	ENSMUSG00000021213	1.40444	0.489996	2.30504e-13	1.68515e-11	8.93494	9.05913	8.72548	8.80044	8.85349	9.50209	9.46702	9.48143	9.30518	9.34231	ENSG00000151632	AKR1C2
Gm16287	ENSMUSG00000073739	0.712043	-0.489963	1.31338e-05	0.000125737	5.32822	5.28743	5.28806	5.33601	5.23749	5.08904	5.10663	5.15796	5.1502	5.09213	NA	NA
Zfp40	ENSMUSG00000002617	1.40427	0.489822	2.44486e-07	4.10611e-06	7.93551	7.99866	8.0612	7.78378	8.20509	8.55324	8.64025	8.19257	8.63905	8.4811	NA	NA
Tmcc3	ENSMUSG00000020023	0.712222	-0.489601	1.57851e-08	3.75302e-07	8.07762	7.83828	8.20259	8.10216	7.98403	7.65962	7.69034	7.66951	7.44778	7.49333	ENSG00000057704	TMCC3
Farp1	ENSMUSG00000025555	1.40299	0.488508	9.29609e-11	3.8746e-09	8.17741	7.98491	8.21457	8.12386	8.18477	8.5758	8.52179	8.50895	8.85294	8.65046	ENSG00000152767	FARP1
Gm12840	ENSMUSG00000086320	0.712906	-0.488217	4.88974e-08	1.01747e-06	10.3486	9.95239	10.4662	10.3626	10.2743	9.86129	9.53651	9.76945	9.3407	9.80627	NA	NA
2310015A10Rik	ENSMUSG00000085644	0.713134	-0.487755	2.53009e-15	2.60066e-13	10.3972	10.1611	10.4001	10.3937	10.145	9.83801	9.64245	9.82198	9.65088	9.67537	NA	NA
Padi2	ENSMUSG00000028927	0.713226	-0.487569	1.16863e-07	2.20244e-06	10.879	10.4924	10.8099	10.9536	10.7704	10.3347	10.3247	10.2695	9.7338	9.99267	ENSG00000117115	PADI2
Cyp2j6	ENSMUSG00000052914	1.40166	0.487133	1.56296e-07	2.85277e-06	6.37091	6.41733	6.39017	6.35637	6.47644	6.76279	6.69387	6.54175	6.7883	6.70224	ENSG00000134716	CYP2J2
Arhgap33	ENSMUSG00000036882	0.71348	-0.487055	8.79832e-07	1.23574e-05	8.78677	8.23962	8.91061	8.97363	8.58502	8.1549	8.15553	8.22482	8.17014	8.28292	ENSG00000004777	ARHGAP33
Gm15232	ENSMUSG00000084806	1.40153	0.487005	1.65926e-13	1.23281e-11	7.66416	7.74056	7.73177	7.65995	7.70404	8.09738	8.08102	8.14425	8.30037	8.03883	NA	NA
Prrc2a	ENSMUSG00000024393	0.713859	-0.486289	1.75502e-08	4.10837e-07	13.684	13.2179	13.6594	13.9517	13.3044	12.932	12.7504	13.0559	12.8278	13.0585	ENSG00000204469	PRRC2A
Klrb1c	ENSMUSG00000030325	1.40036	0.485799	2.41785e-05	0.000209736	8.63752	8.10463	8.37633	8.09806	8.38779	8.99187	9.35576	8.87521	8.60975	8.61276	ENSG00000111796	KLRB1
Gdap10	ENSMUSG00000059937	0.714427	-0.485141	1.23876e-14	1.14352e-12	11.9068	11.5088	11.8996	11.7055	11.9705	11.2846	11.1664	11.1738	11.1409	11.2162	NA	NA
Gm10036	ENSMUSG00000058064	1.3981	0.483465	2.25434e-11	1.08518e-09	9.84802	10.2379	10.0536	9.78853	10.1307	10.5332	10.5286	10.7078	10.6612	10.6578	NA	NA
Arhgap39	ENSMUSG00000033697	0.715634	-0.482706	2.67334e-14	2.27001e-12	10.8236	10.5023	10.8036	10.9331	10.727	10.2057	10.2382	10.2264	10.0192	10.1911	ENSG00000147799	ARHGAP39
Ighv8-8	ENSMUSG00000076719	0.715811	-0.482349	0.000302927	0.00175628	7.00685	7.18203	6.94236	7.8004	7.31574	6.92873	6.66342	6.72137	6.76119	7.03578	NA	NA
Eif1	ENSMUSG00000035530	0.715953	-0.482064	5.34859e-12	3.02151e-10	13.8642	13.4742	13.8721	13.9548	13.8015	13.3847	13.1758	13.1781	13.0533	13.0176	NA	NA
B930036N10Rik	ENSMUSG00000091993	1.3954	0.48068	0.000220615	0.00134284	5.24034	5.18552	5.21749	5.1577	5.23692	5.58015	5.50644	5.34078	5.29711	5.30428	NA	NA
Gm15371	ENSMUSG00000082677	0.716768	-0.480421	3.19666e-06	3.75442e-05	7.33457	7.0887	7.23669	7.07661	7.48865	6.76248	6.85597	6.95713	6.82564	6.97309	NA	NA
Zfp72	ENSMUSG00000069184	1.39512	0.480387	0.000373389	0.00209377	5.12636	5.32115	5.24379	5.1764	5.28178	5.56411	5.4727	5.40986	5.32864	5.45254	NA	NA
Ttyh3	ENSMUSG00000036565	0.717012	-0.479931	7.72274e-05	0.000557726	12.277	11.8765	12.3615	12.7807	11.9373	11.6146	11.4476	11.7191	11.4458	11.7161	ENSG00000136295	TTYH3
Sfxn2	ENSMUSG00000025036	0.717147	-0.479659	4.85994e-21	9.77062e-19	8.61149	8.66159	8.72557	8.74763	8.77248	8.27678	8.21398	8.21907	8.20569	8.26787	ENSG00000156398	SFXN2
Cdkn1a	ENSMUSG00000023067	0.717152	-0.479649	8.5318e-11	3.57786e-09	9.10825	9.063	9.13351	9.22481	8.97716	8.60536	8.41791	8.80508	8.49242	8.57549	ENSG00000124762	CDKN1A
CT025673.1	ENSMUSG00000092805	0.717167	-0.479619	2.53545e-05	0.000217727	7.4956	7.45526	7.75793	7.39964	7.14406	7.02213	6.98956	7.05132	7.24897	6.882	NA	NA
Fam100a	ENSMUSG00000039568	0.717407	-0.479136	1.02013e-13	7.79116e-12	10.8427	10.6058	10.8602	11.0894	10.7327	10.3173	10.2934	10.2603	10.1546	10.2223	ENSG00000153443	FAM100A
AC161829.1	ENSMUSG00000093189	0.717541	-0.478867	2.41959e-05	0.000209754	6.54104	6.23835	6.52592	6.62312	6.45318	6.15189	6.07565	6.24677	6.24268	6.19283	NA	NA
AC157822.1	ENSMUSG00000092773	0.717756	-0.478435	9.71131e-05	0.000673925	14.0998	13.8182	14.6896	14.0019	13.6524	13.4335	13.423	13.1665	13.3157	13.4089	NA	NA
4933421O10Rik	ENSMUSG00000085037	0.717758	-0.478431	3.20768e-09	9.47133e-08	8.70838	8.42906	8.6294	8.53472	8.57428	8.28867	8.13458	8.12152	7.9552	7.94019	NA	NA
Zfp458	ENSMUSG00000055480	1.39272	0.477902	1.4985e-05	0.000140604	7.02733	7.15556	7.16552	6.83511	7.31484	7.63799	7.60137	7.36834	7.47499	7.55726	NA	NA
AU041133	ENSMUSG00000078435	1.3922	0.477363	5.92506e-06	6.4185e-05	6.95013	6.82654	6.91925	6.71074	7.09012	7.23801	7.47132	7.256	7.28399	7.17281	NA	NA
Socs3	ENSMUSG00000053113	0.718392	-0.477157	3.57755e-08	7.81289e-07	11.3155	11.1103	10.7238	11.3997	11.111	10.6762	10.4766	10.593	10.2557	10.6167	ENSG00000184557	SOCS3
Tgfb1	ENSMUSG00000002603	0.718528	-0.476884	1.30253e-09	4.26002e-08	11.9613	11.78	12.0146	12.299	11.7019	11.3692	11.2051	11.5096	11.1935	11.421	ENSG00000105329	TGFB1
Fam78b	ENSMUSG00000060568	0.718559	-0.476822	0.000128004	0.000856134	5.35619	5.36194	5.37279	5.1969	5.16685	5.12431	5.14062	5.10096	5.09464	5.09212	ENSG00000188859	FAM78B
Tchh	ENSMUSG00000052415	0.718838	-0.476261	2.3877e-05	0.000207648	5.26706	5.18419	5.22566	5.2223	5.22632	5.06846	5.034	5.01885	5.07696	5.09788	ENSG00000159450	TCHH
Klra9	ENSMUSG00000033024	1.39104	0.476169	0.000436128	0.00237277	5.29088	5.20221	5.32175	5.26682	5.30754	5.54131	5.71284	5.49591	5.40585	5.29991	NA	NA
Mef2d	ENSMUSG00000001419	0.719193	-0.475548	1.65974e-10	6.55791e-09	11.8067	11.5591	11.7502	12.0174	11.5494	11.1954	11.0507	11.2891	10.9114	11.1969	ENSG00000116604	MEF2D
Gm12191	ENSMUSG00000083061	0.719248	-0.47544	1.67523e-05	0.00015443	5.48035	5.45737	5.58225	5.52787	5.57441	5.36179	5.32583	5.2724	5.34726	5.36136	NA	NA
Fbrsl1	ENSMUSG00000043323	0.719349	-0.475236	1.27736e-09	4.19778e-08	9.67077	9.42636	9.73525	9.9826	9.55452	9.12677	9.14803	9.22291	8.98507	9.1906	ENSG00000112787	FBRSL1
Gla	ENSMUSG00000031266	0.719466	-0.475002	1.52659e-23	3.7268e-21	10.4451	10.288	10.3223	10.2595	10.3314	9.83502	9.64892	9.82838	9.77126	9.80353	ENSG00000102393	GLA
Jund	ENSMUSG00000071076	0.719474	-0.474986	1.04523e-07	2.00411e-06	13.0411	12.6793	13.1573	13.6024	13.1475	12.59	12.5807	12.4907	12.3242	12.5615	ENSG00000130522	JUND
Ugt1a1	ENSMUSG00000089960	0.71948	-0.474973	8.11205e-08	1.59798e-06	7.149	7.18842	7.28049	7.39363	7.4056	6.84816	6.89311	7.01619	6.93306	6.99045	NA	NA
Gm11698	ENSMUSG00000083237	0.719657	-0.474619	0.000126468	0.000846276	6.10594	5.78567	6.08462	5.92405	5.86476	5.77621	5.62825	5.72507	5.6436	5.75519	NA	NA
Inf2	ENSMUSG00000037679	0.719743	-0.474447	6.08156e-10	2.14281e-08	10.3788	10.3555	10.3281	10.5262	10.1336	9.76179	9.71889	10.0194	9.52209	9.77609	ENSG00000203485	INF2
Zfp947	ENSMUSG00000063383	1.38938	0.474438	9.98751e-05	0.000687471	6.3538	6.44119	6.37065	6.13591	6.39303	6.8921	6.77536	6.56742	6.5454	6.56937	NA	NA
Dusp10	ENSMUSG00000039384	0.719836	-0.474259	8.60726e-12	4.68804e-10	7.7793	7.77926	7.68731	7.66962	7.73618	7.35142	7.42917	7.3925	7.24191	7.28298	ENSG00000143507	DUSP10
Arhgef37	ENSMUSG00000045094	0.719839	-0.474253	7.46206e-08	1.48492e-06	10.9625	10.9498	10.7242	10.9195	11.1018	10.3402	10.4265	10.6169	9.93672	10.1635	ENSG00000183111	ARHGEF37
Pom121	ENSMUSG00000053293	0.720076	-0.473778	2.78022e-10	1.04133e-08	11.1075	10.9349	11.1095	11.2444	10.8364	10.4528	10.2347	10.6789	10.3371	10.5266	ENSG00000135213	POM121C
A430110C17Rik	ENSMUSG00000093578	0.720205	-0.473521	7.4625e-11	3.17819e-09	9.22975	8.91869	9.31563	9.16937	9.30208	8.72949	8.5499	8.79382	8.64871	8.67046	NA	NA
Igkv6-25	ENSMUSG00000076582	1.38809	0.4731	0.0014447	0.00643549	6.46093	6.37993	6.6579	6.66155	6.39812	6.58804	6.59817	7.32169	8.11053	7.04738	NA	NA
Csf2rb2	ENSMUSG00000071714	0.720458	-0.473013	7.74655e-08	1.53483e-06	11.1196	11.4421	11.1009	11.4459	11.2093	10.5189	10.3002	10.969	10.6267	10.7253	ENSG00000100368	CSF2RB
7SK	ENSMUSG00000084608	0.720632	-0.472665	0.00148354	0.00658064	5.12599	4.98194	5.44198	5.29488	5.22624	4.9798	4.88097	5.07197	5.03863	4.88529	NA	NA
Btg1	ENSMUSG00000036478	0.72072	-0.472489	8.42466e-08	1.65242e-06	15.715	15.2036	15.7682	15.6592	15.6954	15.3362	14.9427	14.9377	14.677	14.8443	ENSG00000133639	BTG1
Atxn2l	ENSMUSG00000032637	0.720781	-0.472367	2.00928e-09	6.27143e-08	12.8195	12.4847	12.8336	13.0939	12.5914	12.1545	11.9342	12.3092	12.0983	12.2519	ENSG00000168488	ATXN2L
Klra7	ENSMUSG00000067599	1.3869	0.471866	0.000305203	0.00176723	7.26586	6.88597	6.99379	6.66072	7.15136	7.48211	7.71716	7.52978	7.34761	7.23866	NA	NA
Igkv15-103	ENSMUSG00000076523	0.721174	-0.471581	0.00159485	0.00696587	9.76113	8.47195	9.57825	8.71752	8.40894	7.82033	8.70876	7.94138	7.99488	8.01948	NA	NA
Gm14047	ENSMUSG00000074805	0.721335	-0.471258	1.10995e-05	0.000108931	6.75862	6.57939	6.66917	6.88977	6.71587	6.58658	6.36273	6.40776	6.33796	6.34335	NA	NA
U1	ENSMUSG00000065294	1.38599	0.470912	0.000834644	0.00407224	5.30361	5.31914	5.22672	5.20219	5.37576	5.28983	5.44767	5.64973	5.70289	5.48647	NA	NA
Plekhg1	ENSMUSG00000040624	1.38558	0.470486	6.37183e-08	1.29434e-06	10.9103	10.5364	10.5763	10.3691	10.4853	11.0041	11.003	11.1749	11.5302	11.2333	ENSG00000120278	PLEKHG1
Wbp7	ENSMUSG00000006307	0.721971	-0.469988	8.99413e-10	3.05108e-08	12.317	11.9488	12.3217	12.5731	12.0755	11.6331	11.501	11.7626	11.5854	11.7532	ENSG00000105663	MLL4
A830012C17Rik	ENSMUSG00000085996	1.38504	0.46993	0.000459791	0.00248549	5.62127	5.75414	5.66299	5.63368	5.57738	5.73969	5.74119	5.87789	6.22536	5.92796	NA	NA
Fbrs	ENSMUSG00000042423	0.722129	-0.469671	7.91673e-09	2.04854e-07	12.0952	11.7128	12.11	12.3616	11.8912	11.4676	11.1872	11.5793	11.385	11.5175	ENSG00000156860	FBRS
Gm15859	ENSMUSG00000086944	0.7222	-0.46953	9.35226e-05	0.000652653	5.4302	5.40916	5.61975	5.60768	5.39621	5.3017	5.30405	5.30963	5.2834	5.30477	NA	NA
Xylt1	ENSMUSG00000030657	0.722654	-0.468623	6.23075e-12	3.43692e-10	11.9261	11.6035	11.9605	12.0883	11.866	11.3301	11.1005	11.4257	11.2539	11.3635	ENSG00000103489	XYLT1
Camta2	ENSMUSG00000040712	0.72278	-0.468372	2.29371e-10	8.75901e-09	11.6203	11.2344	11.6373	11.8072	11.4163	10.9563	10.7954	11.0639	10.9193	11.0444	ENSG00000108509	CAMTA2
Slc7a11	ENSMUSG00000027737	0.7228	-0.468332	7.3984e-05	0.000538857	11.9775	11.3682	11.9145	11.8107	12.0342	11.5279	11.2258	11.135	10.7726	10.8629	ENSG00000151012	SLC7A11
H2-Q5	ENSMUSG00000055413	0.722967	-0.467999	1.26e-07	2.35643e-06	9.04868	8.94653	9.16474	9.35358	9.03975	8.41871	8.80566	8.74226	8.51797	8.42824	NA	NA
BC100451	ENSMUSG00000076433	0.723047	-0.467838	8.24826e-07	1.16973e-05	9.37966	8.77116	9.22	9.23867	9.16774	8.52277	8.37709	8.79562	8.71947	8.70952	ENSG00000178404	AC100788.1
Leng9	ENSMUSG00000043432	0.723072	-0.467788	2.10026e-13	1.54369e-11	8.54811	8.49913	8.59741	8.72405	8.6234	8.21543	8.22101	8.1575	8.04872	8.05986	ENSG00000182909	LENG9
Gm10565	ENSMUSG00000073728	0.723147	-0.467638	0.000901476	0.00434712	4.99949	5.11548	5.03577	5.16663	4.9932	4.81747	4.81563	5.01407	4.85723	4.87491	NA	NA
Igkv8-16	ENSMUSG00000076591	1.38264	0.467431	0.00161632	0.0070394	4.83036	4.78514	4.81871	4.76905	4.85381	5.19153	4.89354	4.84499	4.82526	5.313	ENSG00000211598	IGKV4-1
Tmsb15l	ENSMUSG00000072955	1.38249	0.467274	0.000199099	0.00123274	5.13378	5.16701	5.20586	5.05293	5.20482	5.41729	5.32672	5.30531	5.31006	5.33072	NA	NA
Celsr2	ENSMUSG00000068740	0.723584	-0.466768	0.000117629	0.000794125	6.14483	5.82331	6.05432	6.05234	5.99941	5.82471	5.78661	5.84658	5.69253	5.68321	ENSG00000143126	CELSR2
Gm13510	ENSMUSG00000080937	0.723719	-0.466498	0.000291114	0.00170026	4.98216	4.98394	5.06042	4.92136	5.12072	4.79665	4.85576	4.87361	4.88632	4.86504	NA	NA
Rere	ENSMUSG00000039852	0.723819	-0.466299	9.88142e-13	6.2832e-11	12.5814	12.3903	12.5902	12.762	12.4748	11.9712	11.7622	12.1653	11.897	11.9886	ENSG00000142599	RERE
Plcl1	ENSMUSG00000038349	0.723939	-0.46606	1.23564e-06	1.65449e-05	6.5838	6.58665	6.66059	6.71137	6.76201	6.34496	6.44645	6.44001	6.26002	6.34829	ENSG00000115896	PLCL1
Pnma1	ENSMUSG00000054383	0.724069	-0.4658	2.88034e-05	0.000242023	5.4153	5.3099	5.39726	5.43434	5.36844	5.21966	5.23884	5.23381	5.1639	5.19277	ENSG00000176903	PNMA1
Lrch4	ENSMUSG00000093445	0.724342	-0.465258	8.08194e-08	1.59435e-06	8.87447	8.6652	8.96441	9.28092	8.80599	8.43301	8.32919	8.45458	8.42347	8.51907	NA	NA
Rusc2	ENSMUSG00000035969	0.724476	-0.46499	1.48075e-07	2.72822e-06	7.3678	7.3137	7.37677	7.34898	7.29694	6.96923	6.99026	7.14858	6.81346	6.96092	ENSG00000198853	RUSC2
Cd14	ENSMUSG00000051439	0.724533	-0.464877	2.62245e-09	7.91424e-08	13.0138	12.8503	13.0375	13.0247	12.7175	12.6578	12.1564	12.1551	12.3583	12.1592	ENSG00000170458	CD14
Ighv2-9	ENSMUSG00000076651	1.38003	0.464701	0.000996357	0.00472302	6.57231	6.29877	6.2973	6.39318	6.26208	6.86515	6.97577	6.22135	7.05845	6.5898	NA	NA
E230016K23Rik	ENSMUSG00000051832	0.724639	-0.464667	5.24467e-05	0.000403943	6.79289	6.54712	6.99574	6.84868	6.97375	6.46789	6.61382	6.5887	6.44474	6.39812	NA	NA
Cd300lg	ENSMUSG00000017309	0.724889	-0.464168	1.84863e-07	3.2526e-06	9.347	9.14313	9.30594	9.38388	9.26014	8.88765	8.91029	8.84227	8.37485	8.68916	ENSG00000161649	CD300LG
Gm15431	ENSMUSG00000059058	1.3795	0.46415	0.000833366	0.00406891	5.97556	5.84993	5.76345	5.62856	5.70695	5.96266	5.99229	6.21173	6.28402	5.95686	NA	NA
Fmnl1	ENSMUSG00000055805	0.72499	-0.463967	1.68506e-09	5.35732e-08	14.6106	14.3185	14.6067	14.8338	14.3851	13.889	13.69	14.1744	13.912	13.9935	ENSG00000184922	FMNL1
Fth1	ENSMUSG00000024661	0.725162	-0.463624	6.09795e-19	9.80766e-17	14.763	14.445	14.6558	14.7244	14.4705	14.0487	14.0106	14.0985	13.9665	13.9871	ENSG00000167996	FTH1
Rras	ENSMUSG00000038387	0.725386	-0.46318	2.71992e-07	4.49626e-06	8.09134	8.38766	8.16096	8.19578	7.96138	7.68419	7.70961	7.93651	7.63014	7.6344	ENSG00000126458	RRAS
Gm16570	ENSMUSG00000089806	0.725388	-0.463175	0.000618991	0.00317413	4.79846	4.74061	4.80607	4.71524	4.68162	4.6147	4.5488	4.67951	4.58248	4.59415	NA	NA
4930522L14Rik	ENSMUSG00000072762	1.37838	0.462971	1.78741e-07	3.16114e-06	7.78445	7.89339	7.80724	7.54124	7.86453	8.29721	8.38967	8.10695	8.07322	8.26052	NA	NA
Ccdc80	ENSMUSG00000022665	0.725525	-0.462902	2.89223e-06	3.45324e-05	6.9348	6.962	6.75285	6.81203	6.73498	6.59244	6.56565	6.45054	6.61031	6.41715	ENSG00000091986	CCDC80
Gm14286	ENSMUSG00000087445	0.725787	-0.462383	0.000418428	0.00229732	5.33963	5.12233	5.42631	5.27274	5.26523	5.07599	5.12284	5.10747	5.04862	5.15246	NA	NA
Klf6	ENSMUSG00000000078	0.725847	-0.462264	1.26714e-19	2.22091e-17	14.8336	14.6268	14.9272	14.9395	14.9271	14.3667	14.2226	14.2405	14.2904	14.1849	ENSG00000067082	KLF6
Gm3513	ENSMUSG00000089746	0.726028	-0.461904	0.000359178	0.00202906	5.07633	5.14603	5.10135	5.22811	5.00811	4.92934	4.88745	4.99333	4.986	4.9335	NA	NA
Endou	ENSMUSG00000022468	1.37721	0.461752	0.000316575	0.00182381	5.24563	5.14491	5.17005	5.16606	5.24696	5.35282	5.40457	5.23835	5.52401	5.39181	ENSG00000111405	ENDOU
Iigp1	ENSMUSG00000054072	1.37708	0.461614	0.00199399	0.00835167	6.9567	7.35017	7.21654	7.01928	6.9726	7.167	7.33775	8.5421	8.13698	7.43805	NA	NA
Cdcp1	ENSMUSG00000035498	0.726235	-0.461492	0.000998551	0.00473178	4.58383	4.47273	4.62224	4.49035	4.47865	4.40256	4.33893	4.38223	4.41914	4.43647	ENSG00000163814	CDCP1
Gm11868	ENSMUSG00000050550	1.37685	0.461375	5.05387e-18	7.42919e-16	9.60559	9.74719	9.68102	9.48843	9.63717	10.1305	10.0797	10.128	10.2447	10.2545	NA	NA
Hist1h1t	ENSMUSG00000036211	0.726483	-0.460998	0.00176749	0.00757709	4.70756	4.7411	4.61181	4.65455	4.74516	4.52419	4.55096	4.60601	4.43493	4.49913	ENSG00000187475	HIST1H1T
Cyp2j9	ENSMUSG00000015224	1.37626	0.460755	1.3488e-05	0.00012823	5.82042	5.82594	5.72288	5.68238	5.80881	5.94064	5.95447	6.02136	6.03081	6.05655	ENSG00000134716	CYP2J2
Ier2	ENSMUSG00000053560	0.72664	-0.460687	1.11621e-08	2.76444e-07	13.6562	13.2183	13.6731	14.0258	13.6751	13.1307	13.1301	13.0642	12.9036	13.0462	ENSG00000160888	IER2
Leng8	ENSMUSG00000035545	0.726779	-0.460412	8.1099e-21	1.56156e-18	13.2171	13.0565	13.2975	13.3859	13.2231	12.6151	12.5878	12.7562	12.642	12.6738	ENSG00000167615	LENG8
Rnf169	ENSMUSG00000092273	0.726806	-0.460357	1.6528e-07	2.98487e-06	7.46948	7.41693	7.5166	7.71795	7.64746	7.15852	7.04246	7.22386	7.18942	7.2817	NA	NA
Zfp958	ENSMUSG00000058748	1.37553	0.45999	2.04295e-08	4.71776e-07	8.26739	8.33256	8.44567	8.18922	8.49714	8.92383	8.91827	8.56385	8.78207	8.95506	NA	NA
U1	ENSMUSG00000065773	1.37523	0.459672	0.000797978	0.00393123	5.15015	5.18591	5.0699	5.07173	5.19341	5.20989	5.24255	5.39302	5.52849	5.27972	NA	NA
Dot1l	ENSMUSG00000061589	0.727187	-0.459602	7.60385e-11	3.21833e-09	11.4233	11.1488	11.3996	11.6378	11.1852	10.7829	10.686	10.929	10.688	10.8492	ENSG00000104885	DOT1L
Zfp51	ENSMUSG00000023892	1.37386	0.458232	2.58473e-09	7.81766e-08	9.24821	9.31155	9.45942	9.14088	9.61325	10.0051	9.97917	9.73829	9.91476	9.89558	NA	NA
Arhgap5	ENSMUSG00000035133	1.37377	0.458138	3.95114e-06	4.52017e-05	8.6441	8.73811	8.98836	8.79724	9.08125	9.67679	9.56334	9.30253	8.9807	9.40993	ENSG00000100852	ARHGAP5
Notch1	ENSMUSG00000026923	0.727941	-0.458106	1.14224e-11	5.91498e-10	13.9753	13.6645	14.1095	14.185	13.8033	13.3929	13.2678	13.416	13.2862	13.439	ENSG00000148400	NOTCH1
Lsm5	ENSMUSG00000091625	1.37256	0.456871	6.90146e-09	1.83204e-07	9.06594	9.24221	9.08452	8.72269	9.09711	9.72247	9.55004	9.51297	9.53325	9.58415	NA	NA
Bmf	ENSMUSG00000040093	0.728772	-0.45646	6.73809e-10	2.36196e-08	9.89028	9.96907	9.6423	9.78086	9.73027	9.22602	9.20042	9.52566	9.12529	9.25911	ENSG00000104081	BMF
Myo1h	ENSMUSG00000066952	0.728848	-0.45631	1.92196e-06	2.45332e-05	6.75748	6.56754	6.67522	6.73217	6.76709	6.34013	6.46668	6.50065	6.32099	6.41516	ENSG00000174527	MYO1H
Fam20a	ENSMUSG00000020614	0.729059	-0.455893	0.000973364	0.00463653	4.95901	5.00315	4.95867	4.79793	4.75973	4.71633	4.77131	4.76466	4.69875	4.74359	ENSG00000108950	FAM20A
Ttc28	ENSMUSG00000033209	0.729123	-0.455765	4.50403e-11	2.02913e-09	8.51743	8.28879	8.52844	8.65178	8.4789	8.04577	8.13411	8.02855	7.99106	8.075	NA	NA
Sstr4	ENSMUSG00000037014	0.729147	-0.455718	0.000213709	0.00130604	6.16149	5.97644	6.38053	6.33397	6.15137	6.06189	5.9585	5.88042	5.88861	5.89608	ENSG00000132671	SSTR4
Frat1	ENSMUSG00000067199	0.72938	-0.455258	1.09238e-06	1.48597e-05	6.27264	6.18794	6.2495	6.34515	6.23297	5.98597	6.02151	6.0631	5.95444	6.05548	NA	NA
C030013D06Rik	ENSMUSG00000079489	0.729399	-0.45522	3.62353e-06	4.18036e-05	7.26344	7.035	7.37226	7.49403	7.27713	6.99993	6.98587	6.83613	6.97014	6.90218	NA	NA
Jazf1	ENSMUSG00000063568	0.729489	-0.455043	1.08241e-05	0.000106611	5.90318	5.87511	5.79585	5.75477	5.81693	5.63257	5.57776	5.60751	5.63835	5.68222	ENSG00000153814	JAZF1
Wipf2	ENSMUSG00000038013	0.729625	-0.454773	1.17982e-11	6.06367e-10	11.4769	11.187	11.5537	11.5833	11.3768	10.8376	10.6589	10.9992	10.8775	10.9489	ENSG00000171475	WIPF2
Gm13212	ENSMUSG00000078502	1.37036	0.454554	6.18834e-05	0.000464584	8.76177	8.73507	9.02606	8.49494	9.17624	9.85852	9.55443	9.0839	9.32683	9.244	NA	NA
Cdc42bpb	ENSMUSG00000021279	0.729967	-0.454097	9.46661e-08	1.83052e-06	10.4816	10.4574	10.3444	10.4379	10.3505	9.83811	9.91067	10.1509	9.45725	9.75416	ENSG00000198752	CDC42BPB
Gm11688	ENSMUSG00000082436	0.729977	-0.454078	0.000796681	0.0039305	5.13181	4.92778	5.01969	4.85069	4.98228	4.80546	4.88569	4.80517	4.79354	4.8243	NA	NA
D830050J10Rik	ENSMUSG00000055396	0.730284	-0.45347	0.000696735	0.00350536	4.81975	4.95685	4.92889	4.97954	4.9334	4.84038	4.70499	4.79097	4.73912	4.77641	NA	NA
Zfp54	ENSMUSG00000023882	1.36914	0.453269	5.22831e-07	7.87184e-06	7.09031	7.28748	7.23235	7.08644	7.36391	7.6644	7.70657	7.4911	7.50561	7.59692	NA	NA
Olfml2b	ENSMUSG00000038463	1.3688	0.452914	1.01874e-07	1.95607e-06	12.5527	12.443	12.2336	12.4	12.1616	12.8773	12.5651	12.9383	13.3158	13.0725	ENSG00000162745	OLFML2B
Rin3	ENSMUSG00000044456	0.730838	-0.452376	8.04758e-10	2.76428e-08	14.3438	14.0263	14.4404	14.6221	14.2121	13.7159	13.5352	13.8492	13.7721	13.8246	ENSG00000100599	RIN3
2310028H24Rik	ENSMUSG00000028439	0.731092	-0.451875	4.35068e-08	9.22142e-07	9.36113	9.21068	9.43743	9.69651	9.17529	8.7865	8.72633	8.95874	8.95781	8.93686	ENSG00000164970	FAM219A
Gm16044	ENSMUSG00000081339	0.731397	-0.451273	0.000785145	0.0038834	4.63156	4.56215	4.51965	4.48248	4.45893	4.40189	4.43469	4.41697	4.39233	4.39754	NA	NA
Tstd1	ENSMUSG00000091166	1.36711	0.451129	0.00113474	0.00527294	4.61108	4.68599	4.66979	4.6057	4.61015	4.67239	4.70578	4.79839	4.88768	4.84816	ENSG00000215845	TSTD1
Prkce	ENSMUSG00000045038	0.731479	-0.451112	5.12975e-10	1.8455e-08	9.68117	9.32927	9.75129	9.73601	9.72886	9.20557	9.22233	9.15505	8.98255	9.11463	ENSG00000171132	PRKCE
Gm17455	ENSMUSG00000090439	0.73186	-0.450361	0.00169991	0.00735192	6.26489	5.64816	6.14714	6.28178	5.96307	5.81738	5.85383	5.70028	5.67259	5.80324	NA	NA
Ddr1	ENSMUSG00000003534	0.732189	-0.449711	0.000442421	0.00240204	6.15818	5.86573	6.10353	6.18272	5.87685	5.84628	5.90436	5.73441	5.72579	5.7163	ENSG00000204580	DDR1
Tulp3	ENSMUSG00000001521	0.732312	-0.449469	2.87921e-07	4.70833e-06	6.79671	6.83843	6.9979	7.04968	6.87088	6.56241	6.64842	6.59062	6.60793	6.64958	ENSG00000078246	TULP3
St3gal1	ENSMUSG00000013846	0.732366	-0.449363	2.1756e-14	1.89444e-12	11.7789	11.4975	11.7347	11.8752	11.5682	11.1335	11.0487	11.2565	11.0946	11.1367	ENSG00000008513	ST3GAL1
Klra14	ENSMUSG00000072721	1.36543	0.449359	0.00261251	0.0104371	4.46641	4.37373	4.45561	4.46094	4.54133	4.65162	4.71235	4.69951	4.606	4.50545	NA	NA
Igkv1-88	ENSMUSG00000076535	1.36515	0.449058	0.00113782	0.00528369	6.16727	5.83678	5.98936	5.81893	6.05388	6.05831	6.45221	6.30301	6.42659	6.17879	ENSG00000241566	IGKV2D-24
Pid1	ENSMUSG00000045658	0.732582	-0.448937	8.67753e-06	8.87288e-05	10.4175	10.2908	10.3742	10.2757	10.3829	9.90334	9.97202	9.97761	9.21634	9.52585	ENSG00000153823	PID1
Cadm3	ENSMUSG00000005338	0.732879	-0.448352	0.000387205	0.00215708	5.6332	5.64754	5.41264	5.56432	5.42544	5.32325	5.36665	5.37539	5.26044	5.38055	ENSG00000162706	CADM3
Brpf3	ENSMUSG00000063952	0.73292	-0.448272	3.54321e-10	1.30917e-08	11.5108	11.2004	11.5852	11.7937	11.4186	10.9033	10.8134	11.0131	10.9877	11.0057	ENSG00000096070	BRPF3
Laptm5	ENSMUSG00000028581	0.733077	-0.447964	3.74802e-12	2.18039e-10	14.5792	14.408	14.5452	14.7393	14.364	13.9587	13.7175	14.0778	13.9029	14.0465	ENSG00000162511	LAPTM5
Nckap5l	ENSMUSG00000023009	0.73312	-0.447879	2.8923e-05	0.000242879	7.13829	6.98786	7.18506	7.23367	7.07811	6.80758	6.71314	6.93838	6.56588	6.84647	ENSG00000167566	NCKAP5L
3110045C21Rik	ENSMUSG00000085494	1.3639	0.447733	0.00175875	0.00755148	4.30716	4.42167	4.38576	4.35764	4.43312	4.47355	4.55826	4.49474	4.51651	4.53558	NA	NA
Gm13357	ENSMUSG00000083650	0.733333	-0.447459	2.36752e-07	3.99584e-06	6.9826	6.86665	6.99413	7.08073	7.09426	6.67913	6.65998	6.80892	6.67777	6.6536	NA	NA
Gm4262	ENSMUSG00000086305	0.73339	-0.447347	0.000588074	0.00304807	4.55534	4.52132	4.51839	4.62957	4.58725	4.45484	4.4294	4.43459	4.42405	4.47983	NA	NA
Gm11455	ENSMUSG00000085538	0.733429	-0.447271	0.000183533	0.00115307	6.43946	6.28764	6.6766	6.63683	6.60306	6.20305	6.09277	6.29624	6.32932	6.26683	NA	NA
Sepn1	ENSMUSG00000050989	0.733593	-0.446947	8.39685e-10	2.86268e-08	12.2644	11.6346	12.1401	12.1306	11.9909	11.4712	11.3568	11.5326	11.4703	11.5244	ENSG00000255054	RP1-317E23.6
Iqsec2	ENSMUSG00000041115	0.733652	-0.446833	9.07337e-08	1.76698e-06	8.23246	8.25783	8.23315	8.29429	8.28969	7.87911	7.78787	8.05159	7.60868	7.78504	ENSG00000124313	IQSEC2
4933407C03Rik	ENSMUSG00000034390	0.73401	-0.446128	1.32611e-09	4.31647e-08	13.2997	13.0502	13.3549	13.5091	13.1188	12.6805	12.4119	12.8657	12.6722	12.7617	ENSG00000153815	CMIP
Slc25a42	ENSMUSG00000002346	0.734025	-0.446099	2.45661e-09	7.47981e-08	7.19537	7.18081	7.26145	7.31122	7.27636	6.92455	6.87313	6.85029	6.947	7.00721	ENSG00000181035	SLC25A42
Pax8	ENSMUSG00000026976	1.3622	0.44594	0.000405607	0.00224224	6.3194	6.54203	6.40106	6.43748	6.24076	6.56986	6.47733	6.68398	7.03522	6.76865	ENSG00000125618	PAX8
Clcf1	ENSMUSG00000040663	0.73427	-0.445617	0.00058493	0.0030336	7.77808	7.27236	7.75205	7.98394	7.69679	7.4576	7.50679	7.1129	6.94749	7.12732	ENSG00000175505	CLCF1
Nlrp1a	ENSMUSG00000069830	1.36166	0.445367	1.2765e-08	3.09966e-07	8.73672	9.10082	8.96583	8.91561	9.20051	9.49527	9.39291	9.6583	9.43054	9.53068	ENSG00000091592	NLRP1
2610507I01Rik	ENSMUSG00000085882	1.36164	0.445345	4.8179e-07	7.35927e-06	9.38458	9.61053	9.82768	9.77443	10.0473	10.2025	10.2046	10.2975	10.5109	10.3152	NA	NA
Gm17354	ENSMUSG00000091985	0.734534	-0.4451	0.001182	0.00544996	6.21785	6.16781	6.20252	6.33075	6.25922	6.00482	5.84348	6.16884	5.73655	5.86909	NA	NA
Ucp2	ENSMUSG00000033685	0.734582	-0.445004	2.94832e-16	3.50491e-14	14.4746	14.3043	14.506	14.6195	14.2912	13.8591	13.7861	13.9968	13.8134	13.8944	ENSG00000175567	UCP2
Zfp788	ENSMUSG00000074165	1.36084	0.444495	3.78014e-13	2.61002e-11	8.32918	8.3646	8.42073	8.24672	8.44169	8.93093	8.76933	8.71883	8.75053	8.87385	NA	NA
Irs2	ENSMUSG00000038894	0.734957	-0.444268	1.17569e-10	4.81223e-09	11.1304	10.6384	11.0457	11.159	10.9325	10.5119	10.4371	10.411	10.3626	10.4893	ENSG00000185950	IRS2
Ccne2	ENSMUSG00000028212	1.36055	0.444192	1.13483e-10	4.65893e-09	10.1484	10.5043	10.1423	10.0808	10.3241	10.9049	10.7735	10.6653	10.8465	10.7984	ENSG00000175305	CCNE2
Shank1	ENSMUSG00000038738	0.735524	-0.443155	0.00264007	0.0105349	5.34445	5.06869	5.30088	5.5815	5.2398	5.10298	5.16792	5.13928	4.97359	5.02997	ENSG00000161681	SHANK1
Tmem8b	ENSMUSG00000078716	0.735584	-0.443038	9.57736e-05	0.000666321	5.77513	5.85702	5.94668	6.00136	5.76565	5.68876	5.69191	5.58194	5.65252	5.67109	ENSG00000137103	TMEM8B
Gm15842	ENSMUSG00000083909	0.73586	-0.442497	0.000153124	0.000991641	5.84382	5.65235	5.89675	5.70185	5.68945	5.61394	5.5032	5.51436	5.57726	5.55642	NA	NA
Clec2d	ENSMUSG00000030157	1.35842	0.441926	7.61451e-15	7.38283e-13	11.4895	11.442	11.5181	11.5501	11.7424	11.987	12.1474	12.1143	12.2682	12.0181	NA	NA
Gm15920	ENSMUSG00000080893	1.35786	0.441339	3.47458e-05	0.000284437	6.22504	6.11162	6.12792	6.09042	6.07798	6.40535	6.50844	6.31612	6.21094	6.46102	NA	NA
Gm17517	ENSMUSG00000091944	0.737044	-0.440178	9.97286e-09	2.51085e-07	11.055	10.9813	11.4701	11.4685	11.4286	10.8429	10.6278	10.7189	10.6538	10.827	NA	NA
Fpgt	ENSMUSG00000053870	1.35653	0.439923	9.50452e-16	1.03124e-13	8.26721	8.34596	8.27231	8.17386	8.33579	8.78142	8.76254	8.67358	8.66288	8.68861	ENSG00000254685	FPGT
P2rx7	ENSMUSG00000029468	0.737186	-0.4399	2.11268e-10	8.15889e-09	9.84245	9.87747	9.70344	9.71909	9.68855	9.33707	9.33927	9.39335	9.01498	9.18282	ENSG00000089041	P2RX7
Zc3h3	ENSMUSG00000075600	0.737278	-0.43972	2.61876e-11	1.23766e-09	9.29469	9.1061	9.25605	9.40897	9.13625	8.80055	8.63292	8.82415	8.71236	8.86445	ENSG00000014164	ZC3H3
Hist3h2bb-ps	ENSMUSG00000080712	1.35625	0.43962	3.10402e-05	0.000259225	7.02019	7.16639	6.82938	6.97	7.13139	7.48665	7.5062	7.48995	7.19181	7.26768	NA	NA
Ifrd1	ENSMUSG00000001627	0.737446	-0.43939	1.0479e-30	4.2135e-28	12.2781	12.2964	12.3094	12.2371	12.2692	11.8291	11.7034	11.646	11.7977	11.6811	ENSG00000006652	IFRD1
Gm15443	ENSMUSG00000082588	1.356	0.439359	4.91106e-05	0.000381906	6.31883	6.43044	6.43088	6.25974	6.36172	6.73341	6.71811	6.39724	6.69568	6.66721	NA	NA
Fn1	ENSMUSG00000026193	0.737606	-0.439078	5.22702e-06	5.73965e-05	16.0627	16.1558	15.9599	15.8442	16.0289	15.4701	15.4335	15.7955	14.8511	15.1657	ENSG00000115414	FN1
Serpina3n	ENSMUSG00000021091	1.35569	0.439022	0.000673954	0.00340954	7.03437	7.40144	6.83764	6.79911	6.9235	7.23255	7.46528	7.28008	7.70118	7.50375	ENSG00000196136	SERPINA3
Rpl3l	ENSMUSG00000002500	1.35517	0.438473	0.00051578	0.0027394	6.21807	6.16615	6.00617	5.9924	6.20377	6.27576	6.2557	6.34223	6.65736	6.47047	ENSG00000140986	RPL3L
Gm20419	ENSMUSG00000092215	0.737919	-0.438466	1.64791e-05	0.000152117	9.42426	9.02986	9.59538	9.15555	9.3216	9.00719	8.72465	8.93312	8.41052	8.80767	NA	NA
Slc27a2	ENSMUSG00000027359	1.35492	0.438208	0.00119759	0.00550682	4.22741	4.23122	4.24155	4.23743	4.24158	4.30936	4.31825	4.29404	4.43804	4.35199	ENSG00000140284	SLC27A2
B230325K18Rik	ENSMUSG00000063254	0.738079	-0.438153	3.59293e-05	0.000292898	7.97784	7.5259	8.13237	8.11229	7.95357	7.60871	7.46565	7.65207	7.36829	7.56559	NA	NA
Rnase12	ENSMUSG00000068407	1.35484	0.438121	0.00195299	0.00822276	4.419	4.34973	4.33825	4.31159	4.29723	4.42007	4.53546	4.42352	4.44683	4.49937	ENSG00000206171	RNASE12
Ssh1	ENSMUSG00000042121	0.738115	-0.438083	1.91225e-12	1.15165e-10	10.6527	10.4582	10.6297	10.8398	10.6081	10.102	10.1587	10.2543	9.97249	10.0638	ENSG00000084112	SSH1
Gm6044	ENSMUSG00000083100	0.738119	-0.438074	0.00101531	0.00480285	5.93864	5.88538	5.81326	5.66758	5.91727	5.55459	5.47342	5.72088	5.57386	5.70428	NA	NA
Gpr132	ENSMUSG00000021298	0.738248	-0.437822	1.24182e-18	1.95138e-16	9.75529	9.73251	9.76384	9.90148	9.71713	9.2372	9.38381	9.33379	9.23541	9.23251	ENSG00000183484	GPR132
Gp49a	ENSMUSG00000089672	0.7385	-0.43733	3.39985e-12	1.9863e-10	14.8389	14.5549	14.6399	14.6754	14.8556	14.3422	14.09	14.2227	14.0807	13.9595	ENSG00000239961	LILRA4
Osgin1	ENSMUSG00000074063	0.73861	-0.437115	3.67115e-05	0.000298207	10.8493	10.0735	10.7628	10.8509	10.2017	10.047	9.74368	10.0197	9.88665	10.256	ENSG00000140961	OSGIN1
Ciita	ENSMUSG00000075404	0.738628	-0.43708	0.00163385	0.00709992	5.57776	5.53403	5.75334	5.88229	5.75547	5.45337	5.55751	5.57995	5.35493	5.38653	NA	NA
Gatad2b	ENSMUSG00000042390	0.738743	-0.436856	5.40445e-09	1.4866e-07	10.8677	10.6219	10.9293	11.0452	10.6718	10.1944	10.079	10.4738	10.3623	10.3066	ENSG00000143614	GATAD2B
Lama5	ENSMUSG00000015647	0.73883	-0.436686	3.52734e-07	5.60073e-06	7.36204	7.47852	7.62613	7.74729	7.53329	7.15945	7.27885	7.2141	7.1532	7.19028	ENSG00000130702	LAMA5
AC099934.1	ENSMUSG00000092665	0.738983	-0.436387	8.65622e-07	1.22251e-05	14.2075	14.0202	14.7904	14.1588	14.0159	13.5722	13.6558	13.7944	13.7676	13.5738	NA	NA
5031425F14Rik	ENSMUSG00000085129	1.35314	0.43631	4.11638e-05	0.000328518	6.56293	6.33946	6.33293	6.41559	6.23373	6.67068	6.62062	6.66772	6.64821	6.73174	NA	NA
Shisa2	ENSMUSG00000044461	1.35312	0.43629	0.00104524	0.00491894	5.13221	5.18041	5.20414	5.16555	5.18065	5.38612	5.27778	5.16558	5.4043	5.52592	ENSG00000180730	SHISA2
Zdhhc9	ENSMUSG00000036985	0.739036	-0.436283	3.18547e-11	1.47622e-09	11.2436	11.1486	11.242	11.465	11.2851	10.7541	10.5198	10.9406	10.6694	10.749	ENSG00000188706	ZDHHC9
Arntl2	ENSMUSG00000040187	0.73915	-0.436061	0.00319028	0.0122719	4.83224	4.69476	5.17931	4.85137	4.83933	4.77724	4.62968	4.69047	4.69982	4.71135	ENSG00000029153	ARNTL2
Acvr1	ENSMUSG00000026836	0.739268	-0.43583	5.92283e-07	8.75362e-06	7.3718	7.43767	7.46492	7.38352	7.39974	7.16834	7.03018	7.18184	6.8841	7.05135	ENSG00000115170	ACVR1
Tgoln1	ENSMUSG00000056429	0.739496	-0.435386	1.5392e-14	1.39354e-12	13.2266	12.9074	13.1554	13.1827	13.109	12.7187	12.443	12.6286	12.4903	12.513	ENSG00000152291	TGOLN2
Cx3cr1	ENSMUSG00000052336	0.739779	-0.434834	5.18887e-07	7.8297e-06	11.5117	11.4728	11.4663	11.3565	11.3152	10.9153	10.9767	11.1131	10.3856	10.7321	ENSG00000168329	CX3CR1
Bcorl1	ENSMUSG00000036959	0.740003	-0.434398	1.18394e-08	2.91109e-07	11.2477	10.9639	11.2194	11.4599	11.1231	10.5941	10.3866	10.7166	10.7522	10.8032	ENSG00000085185	BCORL1
Blvrb	ENSMUSG00000040466	1.35109	0.434121	4.59773e-15	4.588e-13	9.89598	9.77533	9.75999	9.7401	9.68495	10.3445	10.3902	10.1251	10.1887	10.3371	ENSG00000090013	BLVRB
Zfp825	ENSMUSG00000069208	1.35061	0.433616	2.71471e-05	0.000230801	7.46443	7.8035	7.61504	7.41863	7.90557	8.06985	8.11084	7.9387	8.17193	8.12947	ENSG00000196418	ZNF124
Gm15369	ENSMUSG00000081602	0.740423	-0.433579	0.000277014	0.00162954	6.92544	7.24947	7.25775	7.48469	7.58386	6.84665	6.81878	7.10232	6.93261	7.00054	NA	NA
Polg2	ENSMUSG00000020718	0.740582	-0.433269	6.67918e-12	3.66711e-10	9.44336	9.15394	9.44502	9.51279	9.39985	8.94239	8.84318	9.01211	8.88056	8.92704	ENSG00000256525	POLG2
Hspg2	ENSMUSG00000028763	0.7407	-0.43304	4.6366e-06	5.18715e-05	8.78093	8.62955	9.02612	9.0372	8.56996	8.27418	8.5801	8.17421	8.33534	8.3483	ENSG00000142798	HSPG2
Gabbr1	ENSMUSG00000024462	0.740709	-0.43302	3.98863e-06	4.55924e-05	11.7269	11.0332	11.9206	11.9556	11.6669	11.2137	11.0544	11.1937	11.0434	11.0746	ENSG00000204681	GABBR1
Atf4	ENSMUSG00000042406	0.740892	-0.432665	5.04011e-12	2.87097e-10	13.6144	13.1961	13.4977	13.5794	13.4811	13.0651	12.9956	12.9032	12.809	12.8101	ENSG00000128272	ATF4
Dusp5	ENSMUSG00000034765	0.740967	-0.432519	1.56201e-08	3.72025e-07	9.83378	9.46118	9.66773	9.68606	9.38449	9.26465	9.04433	9.12524	8.96807	9.17562	ENSG00000138166	DUSP5
Zfp560	ENSMUSG00000045519	1.34923	0.432139	2.27183e-10	8.69978e-09	7.49494	7.58437	7.62457	7.44836	7.61708	7.83195	8.01048	7.90841	7.92302	7.95956	ENSG00000170100	ZNF778
Ggh	ENSMUSG00000073987	1.34906	0.431959	2.86808e-11	1.34279e-09	10.116	10.4173	10.0439	10.0394	10.2273	10.7647	10.6221	10.8007	10.6926	10.6404	ENSG00000137563	GGH
2810046L04Rik	ENSMUSG00000049504	0.741284	-0.431902	2.80105e-12	1.65771e-10	9.77084	9.49947	9.68933	9.82955	9.58779	9.21068	9.1283	9.27391	9.10374	9.24831	ENSG00000120685	PROSER1
Gm12250	ENSMUSG00000082292	1.34883	0.431713	0.000512525	0.00272529	8.0053	8.40402	8.20337	8.22181	8.16195	8.3183	8.34636	9.362	8.81384	8.48748	NA	NA
Vcp-rs	ENSMUSG00000083327	0.741623	-0.431242	0.000520431	0.00275936	5.61514	5.61399	5.75349	5.7188	5.84701	5.59321	5.47059	5.48851	5.4111	5.56255	NA	NA
3110053B16Rik	ENSMUSG00000085642	1.34815	0.430977	9.3411e-07	1.30441e-05	6.08371	6.0735	6.15477	6.1503	6.17387	6.30664	6.36743	6.40257	6.39579	6.33481	NA	NA
Zfp52	ENSMUSG00000051341	1.34785	0.43066	2.14993e-09	6.67994e-08	9.34061	9.49797	9.47686	9.30971	9.60147	10.1357	10.1108	9.81805	9.81631	9.85713	NA	NA
Zfp935	ENSMUSG00000055228	1.34752	0.430304	2.84822e-06	3.40775e-05	8.23002	8.45489	8.51912	8.19725	8.66826	9.04224	8.96532	8.69277	8.82706	8.95122	NA	NA
Smpdl3b	ENSMUSG00000028885	0.742146	-0.430225	0.000578215	0.00300905	7.23545	7.58787	7.27741	7.36455	7.44678	6.91115	6.90833	7.37434	6.87099	6.76791	ENSG00000130768	SMPDL3B
Cdh1	ENSMUSG00000000303	0.742546	-0.429447	2.4555e-05	0.000212463	8.60443	8.39578	8.95379	9.0182	8.82186	8.44131	8.39066	8.37696	8.05405	8.20439	ENSG00000039068	CDH1
Gm16334	ENSMUSG00000089757	0.742769	-0.429015	0.00156341	0.00684826	5.90356	5.77905	5.94448	6.20198	5.89836	5.67641	5.54671	5.84944	5.7138	5.69835	NA	NA
Iqsec1	ENSMUSG00000034312	0.742832	-0.428891	2.5502e-09	7.73034e-08	13.5604	13.2784	13.5706	13.781	13.4551	12.9435	12.7005	13.1059	13.0072	13.0685	ENSG00000144711	IQSEC1
Axin2	ENSMUSG00000000142	0.742872	-0.428814	7.1816e-05	0.000525025	6.8269	6.68913	6.95584	7.10462	6.93983	6.62493	6.70653	6.62946	6.45773	6.57563	ENSG00000168646	AXIN2
Phxr4	ENSMUSG00000031802	0.742905	-0.428749	0.00187259	0.00794052	5.01624	4.78014	4.95128	5.01774	4.97737	4.81788	4.85584	4.78302	4.76531	4.77642	NA	NA
Foxd4	ENSMUSG00000051490	0.742907	-0.428746	7.23181e-09	1.90493e-07	7.83205	7.69416	7.7312	7.88323	7.7765	7.4513	7.3013	7.47368	7.36454	7.51401	ENSG00000204828	FOXD4L2
Zfp101	ENSMUSG00000055240	1.34598	0.428653	1.38158e-12	8.58527e-11	9.81263	9.97663	9.87069	9.62327	9.95052	10.4282	10.4175	10.2694	10.3391	10.3555	NA	NA
Il2rg	ENSMUSG00000031304	0.742995	-0.428575	1.26094e-13	9.57687e-12	10.2476	10.3112	10.0718	10.1885	10.2223	9.66313	9.83124	9.81446	9.57785	9.63668	ENSG00000147168	IL2RG
Tbx6	ENSMUSG00000030699	0.743155	-0.428265	7.08088e-05	0.000519328	7.74257	7.42677	7.77072	8.17153	7.79633	7.48263	7.30617	7.44659	7.36332	7.41968	ENSG00000149922	TBX6
Foxp4	ENSMUSG00000023991	0.743182	-0.428213	7.50701e-09	1.95856e-07	9.00321	9.01496	9.24131	9.33288	8.94488	8.7106	8.59663	8.63642	8.5582	8.75772	ENSG00000137166	FOXP4
2900026A02Rik	ENSMUSG00000051339	0.743307	-0.427969	8.64404e-05	0.000611977	7.4155	7.24742	7.50643	7.46058	7.2866	7.05533	7.18625	6.91025	6.78315	7.13852	ENSG00000197077	KIAA1671
Klrc2	ENSMUSG00000052736	1.34518	0.427803	0.0011976	0.00550682	7.49354	6.92024	7.22157	7.1167	7.35477	7.94835	8.045	7.54914	7.36303	7.37645	NA	NA
Cadps2	ENSMUSG00000017978	1.34513	0.427748	1.04912e-05	0.000103856	5.92266	5.83289	5.94044	5.88587	5.99695	6.12115	6.1028	6.12032	6.17492	6.15216	ENSG00000081803	CADPS2
Zfp119b	ENSMUSG00000062101	1.34494	0.427547	3.56515e-08	7.8061e-07	7.75521	7.8627	7.99488	7.65508	7.87345	8.25725	8.29252	8.09951	8.27593	8.24829	NA	NA
Pou6f1	ENSMUSG00000009739	0.743605	-0.427392	0.000160963	0.00103505	7.85271	7.34434	7.71117	7.80925	7.67447	7.36412	7.48164	7.30024	7.02347	7.23164	ENSG00000184271	POU6F1
Nfatc1	ENSMUSG00000033016	0.743708	-0.427192	1.88581e-12	1.14075e-10	12.6654	12.3686	12.6475	12.6901	12.4931	12.0213	11.8373	12.1607	12.0111	12.104	ENSG00000131196	NFATC1
Igkv5-43	ENSMUSG00000076567	0.743936	-0.42675	0.000719326	0.00360084	7.37807	7.01697	7.47578	7.55476	7.79347	6.9382	7.1636	6.97969	6.89872	7.28961	NA	NA
Igfbp3	ENSMUSG00000020427	1.34382	0.426336	2.452e-05	0.000212294	6.48632	6.26614	6.30539	6.33321	6.40088	6.5477	6.56116	6.64641	6.77215	6.61202	ENSG00000146674	IGFBP3
Tmem88	ENSMUSG00000045377	0.744152	-0.426332	0.000500515	0.00267078	5.42182	5.30677	5.22208	5.29371	5.2183	5.13409	5.15586	5.14927	5.06555	5.15084	ENSG00000167874	TMEM88
AW011738	ENSMUSG00000078349	0.744209	-0.426221	0.000696917	0.00350536	8.13686	7.83602	8.25328	8.47736	8.25885	7.91314	7.60969	7.94698	7.2557	7.75853	NA	NA
Pnrc1	ENSMUSG00000040128	0.744297	-0.42605	1.94519e-09	6.09924e-08	12.5139	12.1839	12.6146	12.6754	12.5154	12.169	11.9526	11.9601	11.7898	11.8796	ENSG00000146278	PNRC1
Adamtsl3	ENSMUSG00000070469	1.34352	0.426019	2.3096e-05	0.000203179	7.8126	7.44042	7.92625	7.77889	7.831	8.05492	8.24967	8.02884	8.38028	8.2235	ENSG00000156218	ADAMTSL3
Creb3l1	ENSMUSG00000027230	0.744373	-0.425902	0.000142026	0.000929903	5.99458	6.12136	6.17478	6.17965	5.95073	5.85301	5.8656	5.77132	5.86648	5.94384	ENSG00000157613	CREB3L1
Gm13986	ENSMUSG00000087203	0.744409	-0.425833	0.000285002	0.00167221	5.66741	5.56166	5.67426	5.59047	5.53012	5.40376	5.49445	5.45339	5.40914	5.33194	NA	NA
Zcchc24	ENSMUSG00000055538	0.744511	-0.425635	5.82259e-08	1.19171e-06	10.1788	10.1537	10.1027	10.2179	10.1477	9.66264	9.81244	9.83773	9.31502	9.50151	ENSG00000165424	ZCCHC24
Cd74	ENSMUSG00000024610	0.744519	-0.42562	0.00190934	0.00806191	13.5964	13.0803	13.7172	14.0993	13.5652	12.9339	13.3925	12.9171	12.3349	12.6018	ENSG00000019582	CD74
Als2cl	ENSMUSG00000044037	0.744824	-0.425028	2.23661e-06	2.79987e-05	7.18631	7.36344	7.3421	7.42006	7.19911	6.95639	7.13192	6.91325	6.89237	6.97975	ENSG00000178038	ALS2CL
Il9r	ENSMUSG00000020279	0.74486	-0.424959	0.00439764	0.0159597	7.77561	7.11578	7.37405	7.88715	7.61034	7.02139	7.40664	6.87849	6.6293	6.71094	ENSG00000124334	IL9R
Agpat4	ENSMUSG00000023827	0.745178	-0.424343	3.8219e-10	1.40455e-08	8.95562	8.91645	8.90199	8.96311	8.83067	8.47098	8.56752	8.62175	8.34522	8.32581	ENSG00000026652	AGPAT4
Hmgn2-ps1	ENSMUSG00000079067	1.34184	0.42421	5.26899e-09	1.4611e-07	12.4078	12.7157	12.5054	12.4564	12.8408	13.1526	12.9926	13.0018	13.2929	13.3093	NA	NA
Faah	ENSMUSG00000034171	0.745298	-0.424111	0.000551014	0.00288949	8.56933	7.85107	8.37072	8.64532	8.32862	7.9071	8.25067	7.8476	7.59423	7.75418	ENSG00000117480	FAAH
Gata3	ENSMUSG00000015619	0.745311	-0.424085	0.000183215	0.00115213	5.72286	5.61125	5.78347	5.8182	5.65884	5.55249	5.59047	5.52665	5.47587	5.49686	ENSG00000107485	GATA3
5930434B04Rik	ENSMUSG00000015488	0.745322	-0.424064	6.25305e-11	2.68822e-09	9.2241	9.06852	9.21366	9.44917	9.15218	8.85172	8.78249	8.77048	8.69027	8.75652	ENSG00000160325	CACFD1
B930095G15Rik	ENSMUSG00000085133	1.34168	0.42404	0.000357426	0.00202	5.64205	5.51699	5.59762	5.58664	5.43145	5.77618	5.74527	5.72116	5.80855	5.72656	NA	NA
Mink1	ENSMUSG00000020827	0.745468	-0.423782	4.31081e-13	2.94665e-11	10.9399	10.8012	10.8138	10.9209	10.8569	10.3732	10.412	10.4751	10.104	10.3588	ENSG00000141503	MINK1
Gigyf1	ENSMUSG00000029714	0.745507	-0.423706	2.56343e-08	5.78293e-07	11.4193	11.1086	11.5061	11.7565	11.2499	10.8366	10.8051	10.9297	10.8829	10.9703	ENSG00000146830	GIGYF1
Pprc1	ENSMUSG00000055491	0.745606	-0.423514	2.34274e-09	7.18107e-08	10.7007	10.2632	10.5927	10.7088	10.4594	10.0756	10.1708	10.0413	9.87843	10.008	ENSG00000148840	PPRC1
Depdc1a	ENSMUSG00000028175	1.34111	0.423431	2.44351e-05	0.000211693	9.6631	10.096	9.99892	9.48227	10.1512	10.6829	10.5328	10.118	10.4378	10.4952	ENSG00000024526	DEPDC1
Runx2	ENSMUSG00000039153	0.74577	-0.423197	1.23423e-09	4.09543e-08	10.8737	10.4644	10.8905	10.959	10.681	10.3706	10.209	10.2733	10.1636	10.2977	ENSG00000124813	RUNX2
Tmem104	ENSMUSG00000045980	0.745932	-0.422884	2.9366e-08	6.55941e-07	10.4055	10.2816	10.5261	10.7603	10.317	9.88696	9.74148	10.0464	9.9881	10.0615	ENSG00000109066	TMEM104
Cd300lh	ENSMUSG00000069607	0.745982	-0.422788	0.000692863	0.0034901	6.65972	6.18277	6.41838	6.72991	6.49262	6.14957	6.2829	6.26401	6.16724	6.25443	ENSG00000204345	CD300LD
Ldlrad3	ENSMUSG00000048058	0.746023	-0.422707	1.91509e-10	7.48033e-09	10.8006	10.6759	10.755	10.7104	10.8986	10.3587	10.3482	10.3744	10.0228	10.1039	ENSG00000179241	LDLRAD3
Klhdc7a	ENSMUSG00000078234	0.746045	-0.422666	0.0028587	0.0112335	4.31008	4.34661	4.38688	4.50593	4.35247	4.23896	4.23323	4.26343	4.31904	4.27161	ENSG00000179023	KLHDC7A
U5	ENSMUSG00000070228	1.34024	0.422489	0.00465219	0.0166886	5.33906	5.33631	5.74809	5.40897	5.53161	5.9565	6.03864	5.572	5.64545	5.74481	ENSG00000200169	RNU5D-1
Gm10056	ENSMUSG00000058945	0.746192	-0.422381	6.59493e-06	7.01083e-05	7.14792	6.9759	7.23326	7.17237	7.2068	6.79827	6.90521	6.94291	6.69331	6.8259	NA	NA
Gm13786	ENSMUSG00000083951	0.746204	-0.422357	3.90796e-05	0.000314825	6.75503	6.48938	6.78055	6.8249	6.75609	6.42816	6.40332	6.47561	6.54769	6.40999	NA	NA
Irf4	ENSMUSG00000021356	0.746257	-0.422256	5.29453e-05	0.000406638	9.88824	9.29409	9.87337	9.79099	9.82372	9.20109	9.56984	9.08889	8.84868	9.24578	ENSG00000137265	IRF4
Arl4c	ENSMUSG00000049866	0.746321	-0.422132	8.82123e-08	1.72279e-06	11.2389	11.0931	11.2355	11.2745	11.3584	10.9102	10.9093	10.6258	10.3689	10.5864	ENSG00000188042	ARL4C
Zfp930	ENSMUSG00000059897	1.3399	0.42213	4.38413e-07	6.77236e-06	8.29993	8.20131	8.12663	7.93728	8.10555	8.58453	8.79041	8.45005	8.44397	8.54509	NA	NA
Gm15513	ENSMUSG00000086291	0.746481	-0.421823	0.00332713	0.0126912	5.09071	4.88577	5.01482	5.14935	5.1046	4.8775	5.01173	4.84143	4.8231	4.81459	NA	NA
Gab2	ENSMUSG00000004508	0.746533	-0.421722	4.5309e-23	1.0867e-20	12.0342	11.9425	11.9871	12.0776	12.0651	11.3965	11.4438	11.616	11.5036	11.5266	ENSG00000033327	GAB2
Zfand5	ENSMUSG00000024750	0.746954	-0.420909	6.72168e-14	5.34256e-12	13.039	12.9458	13.1494	13.0893	13.216	12.7628	12.4865	12.5325	12.4556	12.4955	ENSG00000107372	ZFAND5
Nfkbia	ENSMUSG00000021025	0.747043	-0.420736	5.56998e-14	4.58718e-12	12.709	12.9001	12.9178	12.9423	12.5959	12.308	12.2601	12.1739	12.3614	12.3093	ENSG00000100906	NFKBIA
Fus	ENSMUSG00000030795	0.747054	-0.420716	1.35359e-13	1.02237e-11	12.565	12.272	12.6642	12.6353	12.5417	12.052	11.9617	12.0747	11.9001	12.0444	ENSG00000089280	FUS
Pitpnm2	ENSMUSG00000029406	0.747071	-0.420682	3.42505e-05	0.000280887	8.8301	8.46912	8.88952	8.94898	8.74317	8.40892	8.53875	8.37492	7.98049	8.19909	ENSG00000090975	PITPNM2
Shank3	ENSMUSG00000022623	0.7472	-0.420434	0.000434388	0.00236972	7.54029	7.21033	7.60726	7.82514	7.37649	7.14827	7.39179	7.03538	6.9366	7.13208	ENSG00000251322	SHANK3
Maoa	ENSMUSG00000025037	1.33794	0.420009	3.96927e-07	6.21579e-06	8.04679	8.1475	7.84774	7.7777	8.02592	8.45519	8.38129	8.37926	8.25609	8.47668	ENSG00000189221	MAOA
RP23-152I2.1	ENSMUSG00000093760	0.747431	-0.419988	1.16245e-06	1.57034e-05	6.6217	6.57561	6.72658	6.74273	6.66554	6.44574	6.43837	6.44763	6.37102	6.34094	NA	NA
4933408B17Rik	ENSMUSG00000049357	0.747497	-0.41986	0.000414887	0.0022843	7.05742	7.03505	6.99987	7.47413	7.04768	6.62458	6.72686	6.70893	6.99628	6.86008	NA	NA
Tlr2	ENSMUSG00000027995	0.747834	-0.419209	4.20472e-21	8.62326e-19	12.7348	12.6186	12.6278	12.7998	12.8274	12.2762	12.1491	12.2355	12.2033	12.1205	ENSG00000137462	TLR2
Atp1a3	ENSMUSG00000040907	0.747872	-0.419137	2.05262e-08	4.72873e-07	13.2633	13.0721	13.3138	13.4636	13.0661	12.72	12.3968	12.881	12.5935	12.7943	NA	NA
Sap25	ENSMUSG00000079165	0.747901	-0.419081	7.78217e-06	8.14002e-05	7.86281	7.62973	7.85715	8.17079	7.76237	7.4969	7.40026	7.54476	7.45443	7.55313	ENSG00000205307	SAP25
Ubc	ENSMUSG00000008348	0.748119	-0.41866	1.05801e-19	1.87844e-17	15.2343	15.0164	15.0857	15.0121	15.2363	14.6824	14.5885	14.5346	14.5431	14.5752	NA	NA
Rab4a	ENSMUSG00000019478	0.748227	-0.418452	0.00235885	0.00959187	5.63275	5.41866	5.51717	5.60028	5.63551	5.40219	5.50231	5.2858	5.23928	5.32248	ENSG00000168118	RAB4A
Slc26a1	ENSMUSG00000046959	0.748425	-0.41807	0.00174957	0.00752333	6.16745	6.03223	6.45329	6.37196	6.30838	6.09682	6.16274	5.88784	5.86686	5.94093	ENSG00000145217	SLC26A1
Irf2	ENSMUSG00000031627	0.749173	-0.41663	7.27576e-07	1.04923e-05	11.6113	11.2147	11.5451	11.6969	11.4339	10.9245	10.6139	11.2352	10.9845	10.9756	ENSG00000168310	IRF2
Bcl11b	ENSMUSG00000048251	0.74932	-0.416346	0.00123735	0.00565368	6.71391	6.40451	6.52326	6.81565	6.60774	6.25816	6.53451	6.25166	6.12408	6.36475	ENSG00000127152	BCL11B
Sox5	ENSMUSG00000041540	0.749445	-0.416105	0.001782	0.00762496	4.85087	4.75827	4.82741	4.80599	4.87579	4.75439	4.73575	4.65767	4.63298	4.66516	ENSG00000134532	SOX5
Dopey2	ENSMUSG00000022946	0.749629	-0.415751	6.57258e-11	2.81673e-09	12.3842	12.0914	12.4039	12.4682	12.2537	11.756	11.581	11.9142	11.8524	11.8414	ENSG00000142197	DOPEY2
Creb3l2	ENSMUSG00000038648	0.749747	-0.415525	1.61062e-10	6.45713e-09	10.2663	10.2081	10.3595	10.5214	10.2575	9.85526	9.7234	9.97231	9.67261	9.90727	ENSG00000182158	CREB3L2
Ighv1-9	ENSMUSG00000076689	0.749854	-0.415318	0.005387	0.0187251	8.21221	6.88719	7.50505	7.20844	7.7993	6.90084	7.0115	6.87649	6.83969	7.30415	NA	NA
Samd4b	ENSMUSG00000037513	0.750006	-0.415026	1.93213e-10	7.52538e-09	10.6854	10.4968	10.6907	10.9079	10.5358	10.1965	10.0518	10.2688	10.0774	10.2258	ENSG00000179134	SAMD4B
Rai1	ENSMUSG00000062115	0.750231	-0.414594	1.15055e-07	2.17855e-06	11.015	10.533	10.9358	11.0904	10.7466	10.3473	10.4947	10.3203	10.1621	10.4361	ENSG00000108557	RAI1
A430078I02Rik	ENSMUSG00000085589	0.750311	-0.41444	0.00207011	0.00859573	5.09825	5.09228	5.06304	4.9366	5.11831	5.01109	4.89901	4.86982	4.84473	4.91459	NA	NA
Tgds	ENSMUSG00000022130	1.33274	0.414391	3.41229e-14	2.86193e-12	9.78968	9.57102	9.71332	9.75623	9.7042	10.0883	10.1332	10.1564	10.3534	10.2056	ENSG00000088451	TGDS
Arsi	ENSMUSG00000036412	0.750383	-0.414301	0.00330363	0.0126121	5.18428	4.90485	5.04464	4.97912	4.98499	4.8794	4.95543	4.86354	4.7901	4.80246	ENSG00000183876	ARSI
Foxj2	ENSMUSG00000003154	0.750438	-0.414196	1.46531e-10	5.90921e-09	11.3231	11.0209	11.3881	11.474	11.2232	10.8176	10.6648	10.8673	10.6886	10.8387	ENSG00000065970	FOXJ2
Hist1h2bn	ENSMUSG00000069271	0.750941	-0.413229	2.72361e-09	8.16544e-08	11.9294	12.0379	11.7276	11.6621	12.1472	11.3082	11.3655	11.3153	11.5462	11.3725	NA	NA
Gtsf1	ENSMUSG00000022487	1.33155	0.413108	0.00506945	0.0179174	4.46619	4.64882	4.5601	4.49926	4.52014	4.73581	4.64204	4.68822	4.58621	4.78246	ENSG00000170627	GTSF1
Kdm5c	ENSMUSG00000025332	0.751226	-0.412681	7.79251e-20	1.40173e-17	13.2986	13.233	13.2601	13.4593	13.2375	12.7729	12.6573	12.8398	12.7858	12.8278	ENSG00000126012	KDM5C
Cplx2	ENSMUSG00000025867	0.751228	-0.412678	0.00439357	0.0159491	6.84805	6.54569	7.07805	6.88057	6.91866	6.4116	6.84789	6.26574	6.14898	6.4765	ENSG00000145920	CPLX2
Tas2r126	ENSMUSG00000048284	0.751276	-0.412585	0.00476417	0.0170004	4.86216	4.70462	5.0589	5.04689	4.98087	4.80051	4.74898	4.75004	4.72458	4.80825	ENSG00000221855	TAS2R41
Ifng	ENSMUSG00000055170	0.751332	-0.412478	0.00341312	0.0129649	5.1896	4.87447	4.92556	4.83401	4.93024	4.81	4.74719	4.84769	4.81538	4.78052	ENSG00000111537	IFNG
Sirpb1a	ENSMUSG00000044138	0.75136	-0.412425	1.94781e-08	4.53597e-07	8.63709	8.63474	8.55643	8.70082	8.85979	8.2589	8.20674	8.45017	8.15901	8.22252	ENSG00000198053	SIRPA
Cmya5	ENSMUSG00000047419	0.751393	-0.41236	0.000269367	0.00159141	6.60326	6.33779	6.39464	6.39863	6.44444	6.20456	6.30411	6.2362	6.0464	6.10464	ENSG00000164309	CMYA5
mt-Nd3	ENSMUSG00000064360	1.33047	0.411931	0.0020538	0.00854197	11.3657	11.7415	11.4396	10.6676	11.5219	12.4472	12.317	11.791	11.8118	11.9675	ENSG00000198840	MT-ND3
Nt5e	ENSMUSG00000032420	1.33018	0.411623	1.14115e-07	2.16376e-06	11.3505	10.8671	11.2897	11.0945	11.3146	11.6804	11.5573	11.7316	11.9815	11.6727	ENSG00000135318	NT5E
Gm17699	ENSMUSG00000091877	0.751893	-0.411401	1.36592e-06	1.81472e-05	8.70134	8.41013	8.72902	8.97011	8.53255	8.24976	8.21973	8.36259	8.20535	8.23639	NA	NA
Slc44a4	ENSMUSG00000007034	1.32989	0.411308	0.00499811	0.0177018	4.96715	5.07684	4.96485	4.8657	4.99647	5.19572	5.05607	4.98117	5.23671	5.3472	ENSG00000204385	SLC44A4
Btbd19	ENSMUSG00000073771	0.752308	-0.410605	6.31868e-06	6.75393e-05	9.51412	8.95871	9.41087	9.40262	9.31436	9.12267	8.8378	8.84146	8.67157	8.76552	NA	NA
Rbms2	ENSMUSG00000040043	0.752356	-0.410512	1.90904e-11	9.38795e-10	8.90096	8.74933	8.77385	8.77701	8.71707	8.34505	8.38945	8.43923	8.21921	8.4459	ENSG00000076067	RBMS2
Csf1r	ENSMUSG00000024621	0.752371	-0.410483	5.02188e-11	2.22181e-09	14.0152	14.115	13.8681	14.0524	13.9635	13.5092	13.4299	13.6932	13.2295	13.4398	ENSG00000182578	CSF1R
Ighv1-39	ENSMUSG00000076706	0.752495	-0.410247	0.00496823	0.0176234	5.22913	4.74658	4.87821	4.71435	4.83083	4.62654	4.55993	4.5478	4.72393	4.7212	NA	NA
Zfp229	ENSMUSG00000061544	1.32882	0.410141	1.33352e-07	2.48034e-06	7.56858	7.61604	7.60051	7.40514	7.66666	7.9421	8.03735	7.8884	7.79836	8.00446	NA	NA
Zyx	ENSMUSG00000029860	0.752703	-0.409848	1.0589e-08	2.64164e-07	14.363	14.0894	14.3978	14.6377	14.2287	13.7848	13.6151	13.9419	13.7718	13.9281	ENSG00000159840	ZYX
Zbtb16	ENSMUSG00000066687	0.752749	-0.409759	2.3664e-05	0.000206415	9.10504	8.61305	9.20784	9.32754	9.0599	8.72943	8.68126	8.54781	8.47661	8.70775	ENSG00000109906	ZBTB16
Cdkn1c	ENSMUSG00000037664	1.32816	0.409425	0.000103237	0.000707447	5.74726	5.61607	5.72466	5.6456	5.71868	5.83565	5.95855	5.84557	5.85074	5.91977	ENSG00000129757	CDKN1C
Serpinb8	ENSMUSG00000026315	0.752983	-0.409311	0.00126529	0.0057525	6.70154	7.04785	6.65111	6.68845	6.66929	6.41076	6.35746	6.71333	6.27319	6.43214	ENSG00000166401	SERPINB8
Tomm6	ENSMUSG00000033475	0.753038	-0.409205	0.000930695	0.00447224	5.89896	5.98501	5.86572	5.97443	5.97789	5.83884	5.64811	5.83569	5.60841	5.66683	ENSG00000214736	TOMM6
Gm16576	ENSMUSG00000087543	0.753045	-0.409193	4.6696e-08	9.80616e-07	8.82852	8.61439	8.89329	9.04704	8.7935	8.29389	8.38776	8.53313	8.41077	8.44404	NA	NA
Dock4	ENSMUSG00000035954	0.753093	-0.4091	1.031e-08	2.58146e-07	9.94857	9.75809	9.72853	9.9072	9.81036	9.49205	9.39758	9.49947	9.16512	9.18068	ENSG00000128512	DOCK4
BC002059	ENSMUSG00000060149	1.32774	0.408972	4.18325e-06	4.746e-05	7.84646	7.85434	7.77626	7.51102	7.96731	8.09845	8.25854	8.17165	8.24235	8.2037	NA	NA
Slc8a1	ENSMUSG00000054640	0.753285	-0.408733	1.36173e-07	2.52938e-06	10.3126	10.4924	10.2025	10.2112	10.4041	9.86181	9.94102	10.0318	9.55293	9.6887	ENSG00000183023	SLC8A1
Zfp457	ENSMUSG00000055341	1.32686	0.408011	0.0060676	0.0205837	3.98316	4.03169	4.04284	4.01745	4.13723	4.13778	4.12408	4.18522	4.18369	4.16909	NA	NA
Tesc	ENSMUSG00000029359	1.32672	0.407868	4.56744e-08	9.60639e-07	7.97132	7.83857	8.11876	8.06456	7.96103	8.41444	8.29502	8.25465	8.51387	8.44018	ENSG00000088992	TESC
Gm6724	ENSMUSG00000090620	1.32647	0.407595	0.00188323	0.00797327	5.43072	5.57329	5.61478	5.51406	5.48525	5.57108	5.59084	5.76421	5.89162	5.80858	NA	NA
Gbp2	ENSMUSG00000028270	1.32606	0.407143	0.00631113	0.0212198	10.0093	10.6994	10.1293	10.1229	10.2081	10.4696	10.0234	12.2328	11.6243	10.9396	ENSG00000162645	GBP2
Rnf44	ENSMUSG00000034928	0.75415	-0.407076	2.52183e-06	3.0906e-05	11.9747	11.7277	12.2197	12.4454	11.8488	11.5179	11.3213	11.5887	11.502	11.6816	ENSG00000146083	RNF44
Rspo1	ENSMUSG00000028871	0.754424	-0.406552	0.00203357	0.00847897	5.6739	5.46293	5.46989	5.69343	5.58954	5.44268	5.3684	5.49703	5.30869	5.31279	ENSG00000169218	RSPO1
Fam189b	ENSMUSG00000032657	0.754524	-0.406361	1.43095e-11	7.1921e-10	8.31724	8.27626	8.2254	8.39581	8.20297	7.94786	7.95001	7.88956	7.82358	7.93805	ENSG00000160767	FAM189B
Cacna1h	ENSMUSG00000024112	0.754666	-0.40609	0.000119984	0.000808027	6.94325	6.86115	7.11918	7.24965	6.97732	6.66395	6.75673	6.68566	6.65169	6.89353	ENSG00000196557	CACNA1H
Zfp758	ENSMUSG00000044501	1.32452	0.405471	6.78425e-05	0.000499717	8.42905	8.43534	8.59498	8.48503	8.7984	9.27425	9.26177	8.62559	8.82411	9.00885	NA	NA
Gm16344	ENSMUSG00000084824	0.755229	-0.405014	7.65337e-14	6.01317e-12	10.2606	10.0584	10.3191	10.2679	10.3002	9.76213	9.67791	9.87633	9.82187	9.70911	NA	NA
Adrb2	ENSMUSG00000045730	0.755313	-0.404853	6.79075e-09	1.81321e-07	12.538	12.2302	12.6533	12.7447	12.3933	12.1081	11.8131	12.0416	12.0109	12.006	ENSG00000169252	ADRB2
Pim3	ENSMUSG00000035828	0.755387	-0.404712	3.47563e-06	4.04042e-05	9.10646	8.74058	9.16882	9.15125	8.90332	8.77607	8.67426	8.48803	8.41389	8.49841	ENSG00000198355	PIM3
Tgif1	ENSMUSG00000047407	0.755465	-0.404563	7.99154e-10	2.7589e-08	9.66001	9.56985	9.53548	9.40522	9.40921	9.08771	9.16396	9.03152	8.87464	9.15455	ENSG00000177426	TGIF1
9130008F23Rik	ENSMUSG00000054951	0.75552	-0.404458	0.0017836	0.00762704	4.68052	4.84283	4.77442	4.69177	4.7534	4.60439	4.64719	4.65865	4.62061	4.61216	ENSG00000197261	C6orf141
Plekhg5	ENSMUSG00000039713	0.755525	-0.404448	0.000335599	0.00191485	7.86296	7.40228	7.86561	7.99028	7.60493	7.44057	7.5787	7.36266	7.1881	7.27956	ENSG00000171680	PLEKHG5
Zfp628	ENSMUSG00000074406	0.755584	-0.404337	6.38977e-07	9.32279e-06	9.00019	8.72091	9.05603	9.26722	8.82374	8.51918	8.50616	8.59985	8.51417	8.61838	ENSG00000197483	ZNF628
Gm14335	ENSMUSG00000081805	0.755734	-0.40405	2.52683e-05	0.000217175	8.09215	7.77609	8.19893	8.26332	8.26985	7.68886	7.57049	7.83501	7.764	7.82972	NA	NA
Disc1	ENSMUSG00000043051	0.756082	-0.403385	5.89916e-06	6.39956e-05	7.65728	7.59222	7.55862	7.72177	7.67819	7.31759	7.38519	7.44559	7.1024	7.21951	ENSG00000162946	DISC1
Pacsin1	ENSMUSG00000040276	0.756192	-0.403175	0.00274618	0.0108883	6.27261	5.94612	6.26882	6.32259	6.16621	6.03205	6.03144	5.97515	5.7399	5.89284	ENSG00000124507	PACSIN1
Il10ra	ENSMUSG00000032089	0.75623	-0.403103	1.11301e-15	1.18874e-13	12.3971	12.3571	12.4868	12.539	12.3215	11.9656	11.96	12.0228	11.7936	11.8163	ENSG00000110324	IL10RA
Ms4a8a	ENSMUSG00000024730	0.756306	-0.402958	0.000758496	0.00376795	7.66009	7.8617	7.68375	7.56501	7.60133	7.24242	7.45143	7.53315	6.93259	7.16802	ENSG00000166959	MS4A8B
Chit1	ENSMUSG00000026450	0.756397	-0.402784	0.0001683	0.00107717	8.22142	7.92799	8.4728	8.49831	8.4735	7.929	7.99387	7.61036	7.9676	8.01824	ENSG00000133063	CHIT1
Obfc2a	ENSMUSG00000026107	0.75645	-0.402684	1.22513e-17	1.74466e-15	12.1366	12.0139	12.1621	12.2341	12.1786	11.7854	11.6125	11.6653	11.5661	11.5789	ENSG00000173559	OBFC2A
Pigp	ENSMUSG00000022940	1.32178	0.40248	1.43141e-07	2.64329e-06	8.06997	8.19537	8.37165	8.159	8.34052	8.6145	8.72713	8.44612	8.69929	8.69639	ENSG00000185808	PIGP
Sbsn	ENSMUSG00000046056	0.756565	-0.402464	0.00183082	0.00780695	5.61548	5.37457	5.34081	5.58554	5.46079	5.28141	5.25099	5.29653	5.28895	5.38854	ENSG00000189001	SBSN
Lrrc32	ENSMUSG00000090958	0.756578	-0.402439	0.00207049	0.00859573	5.31652	5.25085	5.44747	5.29334	5.34745	5.08582	5.23393	5.19122	5.08808	5.21522	NA	NA
Gm15374	ENSMUSG00000082513	0.756628	-0.402344	7.50626e-05	0.000544682	7.43419	7.36667	7.65398	7.61542	7.84911	7.1619	7.19761	7.42409	7.23286	7.19563	NA	NA
Gm15708	ENSMUSG00000086894	0.75667	-0.402264	0.00189025	0.00800048	5.81857	5.79963	5.87813	6.03329	5.86078	5.71687	5.52175	5.80257	5.65657	5.6	NA	NA
Zbtb7a	ENSMUSG00000035011	0.756684	-0.402237	3.65116e-07	5.76386e-06	11.8335	11.6217	11.9107	12.2571	11.6437	11.3324	11.2223	11.4031	11.3153	11.4691	ENSG00000178951	ZBTB7A
Fam43a	ENSMUSG00000046546	0.756926	-0.401776	7.50296e-07	1.07745e-05	8.77595	8.41712	8.64954	8.80054	8.55155	8.32132	8.29183	8.21928	8.04122	8.27906	ENSG00000185112	FAM43A
Adamtsl4	ENSMUSG00000015850	0.756938	-0.401752	0.000140498	0.000921223	7.48443	7.76492	7.43368	7.67977	7.29709	7.0282	7.14692	7.14268	7.33142	7.29393	ENSG00000143382	ADAMTSL4
Ighv1-80	ENSMUSG00000076738	0.757041	-0.401557	0.00697646	0.0229543	5.70027	5.41001	5.54889	6.30658	5.83104	5.29572	5.30096	5.3699	5.3928	5.75591	NA	NA
Bcl2l11	ENSMUSG00000027381	0.757234	-0.401189	1.79551e-17	2.45465e-15	11.3409	11.4961	11.3678	11.1956	11.3104	10.8528	10.7771	10.9048	10.8509	10.8911	ENSG00000153094	BCL2L11
Gm9812	ENSMUSG00000046747	0.757276	-0.401109	0.00344969	0.0130764	4.58394	4.57432	4.57675	4.68268	4.58701	4.57082	4.46433	4.46272	4.48526	4.43765	NA	NA
Solh	ENSMUSG00000037326	0.757293	-0.401077	7.98e-14	6.19855e-12	10.3282	10.1932	10.2157	10.3975	10.1726	9.88455	9.74539	9.87038	9.68008	9.78663	ENSG00000103326	SOLH
D130062J21Rik	ENSMUSG00000090278	0.757313	-0.401039	0.00359388	0.0135313	6.88154	6.32375	6.72625	6.82677	6.791	6.45286	6.64474	6.35852	6.1732	6.25893	NA	NA
Ighv1-53	ENSMUSG00000076714	0.75742	-0.400834	0.00708279	0.0232426	7.12695	6.97852	7.91366	7.10289	6.76213	7.08398	6.53766	6.3635	6.44115	6.5437	NA	NA
Stac2	ENSMUSG00000017400	0.757533	-0.40062	0.00559611	0.0193047	5.59348	5.32937	5.56833	5.87176	5.52278	5.36522	5.45349	5.25693	5.27311	5.44869	ENSG00000141750	STAC2
P2ry6	ENSMUSG00000048779	0.75757	-0.400548	1.21614e-06	1.62998e-05	8.30558	8.33143	8.18261	8.23119	8.13538	7.76477	7.82044	8.08135	7.70066	7.87111	ENSG00000171631	P2RY6
Pcdhb16	ENSMUSG00000047910	1.31967	0.400174	0.00145409	0.0064731	5.57111	5.52926	5.72479	5.61059	5.69325	5.95021	5.9387	5.7117	5.72601	5.81198	ENSG00000187372	PCDHB13
Gadd45g	ENSMUSG00000021453	0.75856	-0.398666	1.69663e-06	2.1923e-05	9.88731	9.47487	9.84622	10.0336	9.65639	9.40178	9.16257	9.17377	9.431	9.40387	ENSG00000130222	GADD45G
Rap1gap	ENSMUSG00000041351	0.758627	-0.398538	0.00439169	0.0159466	5.89468	5.6688	5.59617	5.74506	5.61304	5.5515	5.43459	5.34006	5.44293	5.6437	ENSG00000076864	RAP1GAP
Cnga4	ENSMUSG00000030897	1.31813	0.39849	0.0014904	0.0066025	5.84299	5.88675	6.02328	5.86899	5.93046	5.9837	6.06084	6.01128	6.40506	6.21491	ENSG00000132259	CNGA4
Il2ra	ENSMUSG00000026770	0.75867	-0.398455	0.00206923	0.0085957	5.68232	5.58064	5.8262	5.87482	5.70311	5.46112	5.647	5.47752	5.48278	5.59964	ENSG00000134460	IL2RA
Rarres2	ENSMUSG00000009281	1.3179	0.398241	0.0034476	0.0130741	4.81879	4.77249	4.70062	4.74407	4.73767	4.75778	4.98596	4.89153	4.88773	4.92632	ENSG00000106538	RARRES2
Abca9	ENSMUSG00000041797	0.758855	-0.398103	1.35382e-05	0.000128618	11.2232	11.0209	11.1489	11.1794	11.3266	10.7678	10.8706	10.8261	10.1547	10.4978	ENSG00000154258	ABCA9
AA987161	ENSMUSG00000058093	1.31776	0.398088	4.12521e-08	8.83946e-07	10.4644	10.4696	10.5532	10.1231	10.6387	11.0593	11.0389	10.8247	10.8894	10.9857	NA	NA
Fignl1	ENSMUSG00000035455	1.31756	0.397865	7.73138e-13	4.98565e-11	10.7607	11.0503	10.8187	10.7281	10.927	11.4107	11.33	11.257	11.4093	11.3652	ENSG00000132436	FIGNL1
H2-Ab1	ENSMUSG00000073421	0.759069	-0.397697	0.00266962	0.0106341	11.9686	11.4324	12.075	12.3232	11.9425	11.3816	11.7972	11.2919	10.8335	11.0367	ENSG00000232629	HLA-DQB2
Slc12a2	ENSMUSG00000024597	0.759097	-0.397643	7.24843e-07	1.04639e-05	9.20949	9.21943	9.16992	9.09575	9.0816	8.8692	8.90778	8.66342	8.44677	8.62672	ENSG00000064651	SLC12A2
Dll4	ENSMUSG00000027314	0.759241	-0.397371	0.00280458	0.0110878	4.87685	4.74246	4.79559	4.80274	4.82678	4.73137	4.69123	4.71516	4.60942	4.66208	ENSG00000128917	DLL4
Ciita	ENSMUSG00000022504	0.759262	-0.39733	0.00234338	0.00953747	10.3437	10.005	10.5195	10.6763	10.3861	9.79076	10.2042	9.96268	9.25531	9.48496	ENSG00000179583	CIITA
Rfx1	ENSMUSG00000031706	0.759278	-0.397299	9.21992e-09	2.34285e-07	10.3341	10.186	10.4532	10.6128	10.2632	9.83018	9.77652	9.94494	9.87199	10.0557	ENSG00000132005	RFX1
4933413C19Rik	ENSMUSG00000089952	0.759346	-0.397171	0.00640077	0.0214315	4.67058	4.79451	4.80186	4.8591	4.96467	4.65136	4.57971	4.7387	4.70031	4.67227	NA	NA
Zfp748	ENSMUSG00000069204	1.31642	0.396619	1.18721e-10	4.84487e-09	9.93276	9.90443	10.0589	9.94375	10.2354	10.5119	10.5783	10.3514	10.5408	10.4971	NA	NA
1810034E14Rik	ENSMUSG00000074861	0.759688	-0.396521	0.00121834	0.00558737	5.44046	5.6945	5.55347	5.54182	5.41949	5.3559	5.30468	5.41659	5.36669	5.36332	NA	NA
Xlr4a	ENSMUSG00000079845	1.31601	0.396172	0.00151785	0.00670022	6.59207	6.35072	6.48639	6.43592	6.65043	7.04527	7.01421	6.58918	6.6791	6.64435	NA	NA
Klf4	ENSMUSG00000003032	0.759893	-0.396131	1.08986e-05	0.00010719	11.5713	11.6086	11.3498	11.3968	11.438	11.0821	10.9349	11.2795	10.5171	10.7665	ENSG00000136826	KLF4
Yes1	ENSMUSG00000014932	1.31585	0.395991	0.000167294	0.00107223	6.59429	6.62039	6.75173	6.55273	6.79119	6.93598	6.83503	6.81317	7.14692	7.00097	ENSG00000176105	YES1
Rapgef5	ENSMUSG00000041992	1.3158	0.395938	3.91777e-08	8.46128e-07	8.96829	8.87787	8.90596	8.96088	8.98708	9.30275	9.32344	9.15832	9.65856	9.40095	ENSG00000136237	RAPGEF5
Snora68	ENSMUSG00000077563	1.31567	0.395797	0.000399404	0.00221332	8.5443	8.07924	8.19753	7.81397	8.27705	8.59939	8.61891	8.80538	8.84843	8.38712	NA	NA
Gadd45a	ENSMUSG00000036390	0.760079	-0.395778	1.52882e-12	9.41462e-11	12.388	12.0348	12.219	12.404	12.2987	11.8857	11.7331	11.787	11.7563	11.7085	ENSG00000116717	GADD45A
Klre1	ENSMUSG00000050241	1.3154	0.395503	0.000289649	0.00169366	6.88258	6.72817	6.74065	6.714	6.90935	7.12969	7.3836	7.0375	7.02293	6.88484	NA	NA
Etohd2	ENSMUSG00000089875	0.760413	-0.395144	0.000152094	0.000985905	6.69592	6.55532	6.84382	6.56003	6.76038	6.55673	6.42418	6.40597	6.33156	6.41054	NA	NA
Trp53inp2	ENSMUSG00000038375	0.760489	-0.395001	5.57581e-06	6.09684e-05	13.402	13.1836	13.6223	13.7136	13.4515	12.8676	12.551	12.9832	13.233	12.9949	ENSG00000078804	TP53INP2
Kif26a	ENSMUSG00000021294	0.760576	-0.394835	0.00434147	0.0157936	4.58165	4.49632	4.67642	4.59311	4.71846	4.46981	4.52197	4.47139	4.50763	4.50559	ENSG00000066735	KIF26A
Sntb1	ENSMUSG00000060429	0.760768	-0.394472	2.75289e-05	0.000233177	9.31502	8.80377	9.45261	9.31374	9.48328	8.87445	9.00046	8.85992	8.70921	8.72	ENSG00000172164	SNTB1
Gm4707	ENSMUSG00000091831	0.760802	-0.394406	3.42246e-11	1.57537e-09	8.40188	8.36815	8.35057	8.51167	8.35985	7.96387	8.00255	8.12748	7.97379	8.06321	NA	NA
Card10	ENSMUSG00000033170	0.76084	-0.394334	1.14715e-05	0.000111859	11.5611	11.1963	11.579	12.0079	11.347	11.0326	10.8733	10.9764	11.1906	11.1327	ENSG00000100065	CARD10
D930030I03Rik	ENSMUSG00000090612	0.761063	-0.393911	0.00334683	0.0127483	5.79534	5.72356	5.84836	5.76227	5.75547	5.79209	5.48332	5.53635	5.45195	5.52492	NA	NA
7SK	ENSMUSG00000065911	0.761152	-0.393743	1.00015e-06	1.37973e-05	12.8452	12.634	13.1826	12.6653	12.4056	12.2657	12.2975	12.2481	12.2198	12.2288	ENSG00000201793	RN7SKP9
RNaseP_nuc	ENSMUSG00000088025	0.761257	-0.393545	2.29719e-06	2.85533e-05	11.6492	11.4103	11.8269	11.8578	11.7189	10.9601	11.0767	11.4035	11.4067	10.9791	NA	NA
Cyb561	ENSMUSG00000019590	0.761257	-0.393545	0.000568472	0.00296738	5.53807	5.61532	5.72913	5.64153	5.60689	5.38503	5.42641	5.50779	5.4704	5.49952	ENSG00000008283	CYB561
Jak3	ENSMUSG00000031805	0.761358	-0.393354	7.14366e-09	1.88899e-07	10.8874	10.8576	10.6784	11.1386	10.7936	10.289	10.3569	10.5569	10.3927	10.4141	ENSG00000105639	JAK3
Proca1	ENSMUSG00000044122	1.31325	0.393146	7.49885e-05	0.000544433	6.84415	6.86147	6.73963	6.68556	6.81607	7.05107	6.92162	7.02279	7.32026	7.05717	ENSG00000167525	PROCA1
Hint3	ENSMUSG00000019791	1.31325	0.393139	4.27074e-06	4.83722e-05	7.94222	8.08584	7.8625	7.76099	7.91422	8.38909	8.25477	8.05087	8.43087	8.3464	ENSG00000111911	HINT3
Ak8	ENSMUSG00000026807	0.761542	-0.393004	0.000790171	0.00390543	6.47119	6.42403	6.49066	6.24338	6.50559	6.26341	6.30419	6.1917	6.04238	6.08415	ENSG00000165695	AK8
Rgmb	ENSMUSG00000048027	0.761898	-0.392331	7.81095e-05	0.000561722	6.8835	6.92838	6.87711	7.06127	6.88913	6.6017	6.7505	6.77445	6.50107	6.6113	ENSG00000174136	RGMB
Ifit3	ENSMUSG00000074896	1.3125	0.392319	0.00186771	0.00792719	7.94139	7.85449	7.72826	7.66865	7.81112	7.99295	7.83529	8.90551	8.09685	8.09388	ENSG00000119917	IFIT3
Crtc2	ENSMUSG00000027936	0.761907	-0.392313	2.74644e-06	3.30224e-05	10.6113	10.283	10.6128	10.979	10.3796	10.1663	9.96539	10.0922	10.1288	10.1605	ENSG00000160741	CRTC2
Igkv14-126	ENSMUSG00000076509	0.762046	-0.392049	0.000199292	0.00123337	8.57322	8.01244	8.78248	8.28787	8.43446	7.97834	8.02207	8.19748	7.91348	8.01056	NA	NA
Gm17392	ENSMUSG00000090426	0.762307	-0.391556	8.33612e-05	0.000593249	6.82407	6.82762	7.04259	7.19978	6.91156	6.65221	6.70414	6.72546	6.72961	6.63655	NA	NA
Crtc3	ENSMUSG00000030527	0.762375	-0.391427	1.77513e-09	5.60457e-08	11.2548	11.034	11.2912	11.4732	11.151	10.6758	10.6147	10.8367	10.8015	10.8566	ENSG00000140577	CRTC3
Slc16a14	ENSMUSG00000026220	0.762457	-0.391272	0.000290039	0.00169522	7.16355	6.87319	7.41068	7.4014	7.30538	6.93132	6.89795	6.96341	6.90875	6.9571	ENSG00000163053	SLC16A14
Gm6498	ENSMUSG00000063885	0.762464	-0.391259	5.97711e-05	0.000451453	6.81935	6.74689	6.92233	6.98667	6.99159	6.58631	6.509	6.61697	6.74364	6.66029	NA	NA
Arhgap23	ENSMUSG00000049807	0.762645	-0.390916	1.15318e-08	2.84406e-07	11.1789	11.0303	11.2747	11.5033	11.0371	10.6804	10.6069	10.798	10.7383	10.8034	ENSG00000225485	ARHGAP23
Fcgrt	ENSMUSG00000003420	0.762709	-0.390795	1.397e-06	1.85241e-05	9.94113	9.92282	9.89333	9.97848	9.7981	9.56389	9.67169	9.4762	9.14018	9.25396	ENSG00000104870	FCGRT
Zfpm1	ENSMUSG00000049577	0.762776	-0.390669	0.000339767	0.0019354	9.22585	8.78061	9.17509	9.1499	8.89864	8.74457	8.93004	8.35529	8.24863	8.5144	ENSG00000179588	ZFPM1
Klhl21	ENSMUSG00000073700	0.762983	-0.390277	1.26399e-06	1.68586e-05	8.83072	8.65534	8.803	9.09179	8.68398	8.40711	8.49606	8.4812	8.23689	8.4188	ENSG00000162413	KLHL21
Slc9a1	ENSMUSG00000028854	0.763133	-0.389994	1.41065e-07	2.60961e-06	11.6429	11.379	11.6549	11.7944	11.4861	11.0843	10.8001	11.2567	11.0839	11.211	ENSG00000090020	SLC9A1
U1	ENSMUSG00000075960	1.31037	0.389979	0.00825378	0.0262596	9.84673	10.6621	9.80509	9.44023	10.0492	10.3471	10.3187	10.9201	11.5187	10.6561	NA	NA
Zfp53	ENSMUSG00000057409	1.31037	0.389975	4.47076e-08	9.43829e-07	9.00848	9.36041	9.23073	9.08176	9.29448	9.81866	9.66036	9.56301	9.52682	9.66003	NA	NA
Cecr2	ENSMUSG00000071226	0.763203	-0.38986	0.00819227	0.0261369	8.48527	7.91216	8.49494	8.06287	8.28668	7.74225	8.12607	7.43191	7.14744	7.64322	ENSG00000099954	CECR2
Zfp609	ENSMUSG00000040524	0.763267	-0.389741	7.47997e-10	2.58883e-08	11.113	10.8049	11.1337	11.2625	11.0427	10.6163	10.4462	10.641	10.6206	10.6562	ENSG00000180357	ZNF609
Igkv8-21	ENSMUSG00000076586	1.3101	0.389678	0.00255905	0.0102625	7.14736	6.75687	7.08963	7.00821	6.7213	7.22666	7.56906	7.50243	6.94279	7.26797	ENSG00000211598	IGKV4-1
Tppp3	ENSMUSG00000014846	0.76342	-0.389452	0.00371217	0.013881	7.36321	7.75405	7.3355	7.56446	7.43617	7.16101	7.09208	7.46777	6.7218	6.87691	ENSG00000159713	TPPP3
Cd80	ENSMUSG00000075122	0.763568	-0.389172	4.52013e-09	1.26889e-07	9.05898	8.76799	9.05771	9.12387	8.94761	8.67661	8.59642	8.60438	8.52059	8.53895	ENSG00000121594	CD80
Arid1a	ENSMUSG00000007880	0.763701	-0.38892	1.70066e-09	5.38222e-08	13.9658	13.7244	13.9469	14.0483	13.8222	13.4075	13.1669	13.5813	13.3101	13.481	ENSG00000117713	ARID1A
Sh3tc2	ENSMUSG00000045629	0.763845	-0.388648	0.0015938	0.00696351	6.63777	6.57324	6.72349	6.69453	6.59784	6.45291	6.6056	6.23701	6.19747	6.28693	ENSG00000169247	SH3TC2
Rara	ENSMUSG00000037992	0.763915	-0.388517	1.39452e-08	3.35643e-07	12.3432	12.1023	12.2792	12.5714	12.2011	11.825	11.6521	11.9434	11.6852	11.9059	ENSG00000131759	RARA
Klf11	ENSMUSG00000020653	0.763939	-0.38847	2.42515e-07	4.07802e-06	10.0326	9.90531	10.1131	9.98745	9.96731	9.53709	9.82626	9.30239	9.45684	9.50285	ENSG00000172059	KLF11
AA474408	ENSMUSG00000073867	0.763987	-0.38838	0.000147964	0.000963249	7.08165	6.82051	7.06219	7.00608	6.95502	6.86806	6.7083	6.7332	6.55381	6.63966	NA	NA
BC018473	ENSMUSG00000056032	1.30861	0.38803	2.82388e-08	6.32874e-07	14.3052	14.2892	14.3051	14.2286	14.3804	14.7246	14.5329	14.6689	15.1281	14.928	NA	NA
A930039A15Rik	ENSMUSG00000078493	0.764242	-0.387898	0.00559471	0.0193047	4.541	4.53809	4.77953	4.63587	4.6619	4.49246	4.53733	4.48655	4.54235	4.50128	NA	NA
Ric3	ENSMUSG00000048330	1.30831	0.387701	0.000151748	0.000984481	5.45752	5.50891	5.46883	5.46282	5.45899	5.59231	5.70166	5.5906	5.65609	5.61321	ENSG00000166405	RIC3
Rhbdf1	ENSMUSG00000020282	0.764515	-0.387382	0.00528653	0.0184787	6.40036	6.11528	6.1919	6.49194	6.36834	6.01481	6.31167	6.02159	5.83945	5.95499	ENSG00000007384	RHBDF1
Zfp938	ENSMUSG00000062931	1.30792	0.387278	0.00196573	0.00825861	6.05024	6.23945	6.26046	5.98748	6.21847	6.55219	6.52462	6.25784	6.27924	6.41123	NA	NA
Ier5	ENSMUSG00000056708	0.764603	-0.387217	2.85859e-08	6.39604e-07	13.7779	13.415	13.6009	13.9863	13.8338	13.3413	13.2473	13.2699	13.1068	13.1694	ENSG00000162783	IER5
Cox7b	ENSMUSG00000031231	1.30765	0.386979	0.00014762	0.000961464	11.1709	11.588	10.9154	10.5817	11.2928	11.703	11.6923	11.7884	11.6603	11.6821	ENSG00000131174	COX7B
Lrp5	ENSMUSG00000024913	0.764755	-0.386931	2.26049e-10	8.68066e-09	11.0674	10.8753	10.979	11.1645	10.8197	10.4892	10.4529	10.6012	10.3795	10.6207	ENSG00000162337	LRP5
Ighv1-12	ENSMUSG00000076691	0.764999	-0.38647	0.00957361	0.0294976	4.55766	4.64952	5.05181	4.71178	4.75092	4.58488	4.51607	4.54044	4.69681	4.48307	NA	NA
Gm5665	ENSMUSG00000074863	1.30718	0.386454	0.000979547	0.00465787	6.26693	6.29567	6.30371	6.04257	6.26952	6.59778	6.60313	6.46196	6.42431	6.33812	NA	NA
Mtss1l	ENSMUSG00000033763	0.765085	-0.386309	0.00086822	0.00420902	6.53129	6.27901	6.69929	6.43551	6.34396	6.2694	6.27609	6.14762	6.13636	6.26283	ENSG00000132613	MTSS1L
B230307C23Rik	ENSMUSG00000080717	1.30679	0.386029	2.70409e-07	4.4763e-06	7.03635	7.15409	7.08627	7.09875	7.02152	7.41225	7.47592	7.29653	7.30091	7.34228	NA	NA
Syngap1	ENSMUSG00000067629	0.765301	-0.385901	0.00254796	0.01023	5.3556	5.16618	5.46956	5.36327	5.29256	5.19461	5.20078	5.15115	5.19382	5.13574	ENSG00000197283	SYNGAP1
R3hdm2	ENSMUSG00000025404	0.765322	-0.38586	3.21964e-08	7.14541e-07	12.0133	11.7757	12.0334	12.0559	11.8637	11.3984	11.1737	11.674	11.4741	11.5011	ENSG00000179912	R3HDM2
Fzd4	ENSMUSG00000049791	0.765615	-0.385308	1.81346e-06	2.32787e-05	7.25525	7.38875	7.35788	7.27626	7.33014	7.10117	7.03377	7.11662	6.88621	7.00002	ENSG00000174804	FZD4
Ccdc102a	ENSMUSG00000063605	0.765654	-0.385236	2.31336e-05	0.000203179	7.30731	7.28375	7.04162	7.19917	7.11682	6.92269	6.94321	7.01699	6.8646	6.80065	ENSG00000135736	CCDC102A
Spen	ENSMUSG00000040761	0.765887	-0.384796	5.49546e-07	8.23776e-06	13.4542	13.1171	13.4305	13.6631	13.2955	12.8525	12.5963	13.0607	12.9276	12.9743	ENSG00000065526	SPEN
Sertad1	ENSMUSG00000008384	0.765978	-0.384625	5.63063e-09	1.53953e-07	10.4716	10.0445	10.2124	10.3554	10.2213	9.92056	9.79531	9.69877	9.74877	9.8799	ENSG00000197019	SERTAD1
Paqr3	ENSMUSG00000055725	0.766005	-0.384574	1.48552e-05	0.000139673	7.72306	7.75841	7.58552	7.63891	7.74782	7.5071	7.32032	7.49175	7.20328	7.25374	ENSG00000163291	PAQR3
Rbm47	ENSMUSG00000070780	0.766407	-0.383817	4.11595e-09	1.16741e-07	11.2844	11.1317	11.245	11.541	11.268	10.7933	10.6374	10.9582	10.7895	10.9008	ENSG00000163694	RBM47
Spef2	ENSMUSG00000072663	1.30436	0.38334	0.000368967	0.00207322	7.15229	7.3296	7.06113	7.07268	7.2866	7.3466	7.37604	7.52043	7.84139	7.44857	ENSG00000152582	SPEF2
Rltpr	ENSMUSG00000050357	0.766661	-0.38334	1.04554e-05	0.000103577	9.72787	9.2504	9.70175	9.93201	9.5033	9.17922	9.26379	9.09029	9.10392	9.3029	ENSG00000159753	RLTPR
Trerf1	ENSMUSG00000064043	0.766977	-0.382745	5.31322e-08	1.09724e-06	9.80071	9.69288	9.89246	9.89185	9.6598	9.28489	9.16004	9.53447	9.26852	9.44734	ENSG00000124496	TRERF1
A430104N18Rik	ENSMUSG00000084796	0.767076	-0.382558	1.0842e-06	1.4763e-05	9.43046	9.06312	9.45379	9.65233	9.50127	9.0147	9.06078	9.02181	9.00988	8.89223	NA	NA
Hs6st1	ENSMUSG00000045216	0.767081	-0.382549	2.31701e-07	3.93001e-06	9.80732	9.70311	9.83212	9.77324	9.66002	9.3937	9.52629	9.31744	9.04809	9.20605	ENSG00000136720	HS6ST1
Dstn	ENSMUSG00000015932	1.30232	0.381084	5.9373e-14	4.80289e-12	14.548	14.5944	14.6273	14.5767	14.6045	15.035	14.914	15.0042	15.2896	15.0853	ENSG00000125868	DSTN
Gm8378	ENSMUSG00000090722	0.767995	-0.380832	0.00467595	0.016743	5.88757	5.80957	5.93411	5.83124	5.70419	5.6096	5.4437	5.74858	5.65142	5.64731	NA	NA
Gm16907	ENSMUSG00000086950	0.768014	-0.380795	0.000331189	0.00189443	5.49274	5.52145	5.62363	5.60338	5.61797	5.4031	5.3911	5.40963	5.43603	5.44347	NA	NA
Exosc9	ENSMUSG00000027714	1.30175	0.380453	6.22189e-16	7.16701e-14	9.84777	9.98907	9.78186	9.74724	9.87661	10.2689	10.3365	10.3029	10.3113	10.2524	ENSG00000123737	EXOSC9
Raver1	ENSMUSG00000010205	0.768366	-0.380135	1.56293e-09	5.02747e-08	11.7675	11.5725	11.679	11.8623	11.4503	11.2293	11.0752	11.3016	11.0929	11.2599	ENSG00000161847	RAVER1
Zfp950	ENSMUSG00000074732	1.30142	0.380089	0.00259299	0.0103712	6.77226	6.97207	7.07368	6.80958	7.2754	7.50101	7.56604	7.03973	7.24262	7.31441	NA	NA
Selp	ENSMUSG00000026580	0.768395	-0.380079	3.02044e-05	0.000252708	8.4353	8.59314	8.48253	8.60463	8.57107	7.97813	7.92017	8.115	8.42678	8.19848	ENSG00000174175	SELP
Snora24	ENSMUSG00000092730	1.30099	0.379609	0.00104016	0.00490008	7.29091	7.21611	7.30877	7.43339	7.26463	7.38501	7.51862	7.85715	8.02048	7.37229	NA	NA
Mlxip	ENSMUSG00000038342	0.768826	-0.379271	6.05092e-10	2.13752e-08	12.5383	12.3081	12.5616	12.6922	12.5492	12.0079	11.8513	12.187	12.104	12.0721	ENSG00000175727	MLXIP
Neto2	ENSMUSG00000036902	1.30029	0.378832	1.19836e-05	0.000116272	8.99225	8.78108	9.22873	9.09612	9.31745	9.56374	9.68088	9.31378	9.583	9.55183	ENSG00000171208	NETO2
Gm872	ENSMUSG00000020014	1.30026	0.378801	2.70672e-05	0.000230265	7.33631	7.31271	7.45709	7.52828	7.40648	7.60911	7.52877	7.82089	7.9098	7.78979	ENSG00000188596	C12orf55
Bach2	ENSMUSG00000040270	0.769193	-0.378582	0.00830655	0.0263916	9.37664	8.51584	9.28958	9.38037	9.17963	8.77736	8.99534	8.42702	8.06904	8.36498	ENSG00000112182	BACH2
BC013712	ENSMUSG00000037731	0.769363	-0.378264	7.311e-09	1.91472e-07	13.1648	12.8466	13.0621	13.2057	12.866	12.5924	12.4525	12.7206	12.3948	12.5462	ENSG00000130775	C1orf38
Gm12906	ENSMUSG00000084874	0.76941	-0.378176	4.50853e-05	0.000355251	7.22758	7.23113	7.04801	7.20342	7.05859	6.76973	6.87644	6.9539	6.99007	6.76362	NA	NA
Bahcc1	ENSMUSG00000039741	0.769482	-0.378041	4.00993e-05	0.000321901	8.87787	8.5528	8.91418	9.00137	8.56785	8.4236	8.47952	8.41198	8.17022	8.48229	ENSG00000171282	BAHCC1
Midn	ENSMUSG00000035621	0.769533	-0.377946	1.32222e-06	1.76008e-05	12.7077	12.346	12.6652	13.0408	12.4847	12.1979	12.0356	12.1997	12.1526	12.2667	ENSG00000167470	MIDN
Epas1	ENSMUSG00000024140	0.76955	-0.377913	5.25933e-10	1.87729e-08	9.54681	9.2786	9.47643	9.41577	9.3643	8.89354	9.13759	8.96285	9.04246	8.96816	ENSG00000116016	EPAS1
Ighv5-6	ENSMUSG00000076637	0.76955	-0.377913	0.00622776	0.0210118	7.045	6.87024	6.53448	7.10174	7.58063	6.58617	6.65048	6.82219	6.72728	6.796	NA	NA
Lrg1	ENSMUSG00000037095	0.769556	-0.377902	3.3006e-05	0.000273139	13.1636	13.3821	13.0691	13.6424	12.9773	12.6166	12.4221	12.7521	12.9599	12.9174	ENSG00000171236	LRG1
Wiz	ENSMUSG00000024050	0.769833	-0.377383	9.69644e-12	5.14034e-10	10.1689	9.89891	10.1799	10.2196	10.0409	9.67703	9.59702	9.70004	9.66527	9.7069	ENSG00000011451	WIZ
Nfix	ENSMUSG00000001911	0.769891	-0.377274	4.84344e-07	7.39003e-06	9.51481	9.3184	9.47784	9.67866	9.28831	9.05479	9.12903	9.1604	8.86904	8.94381	ENSG00000008441	NFIX
Tpmt	ENSMUSG00000021376	1.29875	0.377122	0.00559806	0.0193065	5.83903	6.07131	5.75578	5.64665	5.82334	6.05962	6.0006	6.10684	6.06501	6.13538	ENSG00000137364	TPMT
Mrps18c	ENSMUSG00000016833	1.29852	0.376868	2.4264e-14	2.07321e-12	10.0366	10.1588	9.97384	9.9131	10.0099	10.4617	10.4059	10.4606	10.5753	10.4193	ENSG00000163319	MRPS18C
Itga5	ENSMUSG00000000555	0.77015	-0.376789	1.05059e-09	3.52889e-08	10.4648	10.657	10.4458	10.5838	10.4949	10.054	9.99863	10.3019	9.94433	10.0566	ENSG00000161638	ITGA5
Gm13340	ENSMUSG00000083563	1.29833	0.376661	0.00327519	0.0125386	5.3852	5.33378	5.38165	5.19191	5.29777	5.40059	5.50259	5.51307	5.55167	5.45608	NA	NA
Prkcc	ENSMUSG00000078816	0.770299	-0.376509	0.000701954	0.0035242	6.59082	6.42374	6.7398	6.8789	6.56156	6.35241	6.39331	6.46988	6.41788	6.35025	ENSG00000126583	PRKCG
Gm17717	ENSMUSG00000091666	1.29777	0.376031	0.00306307	0.0118627	6.4523	6.43369	6.74543	6.47837	6.83394	6.89134	6.8396	6.7395	7.15833	6.85895	NA	NA
Gse1	ENSMUSG00000031822	0.77063	-0.375889	2.63046e-09	7.92093e-08	11.8963	11.5771	11.8671	12.0348	11.7062	11.3993	11.2178	11.4008	11.3204	11.4044	ENSG00000131149	KIAA0182
Rpl39	ENSMUSG00000079641	1.29761	0.375858	1.64224e-06	2.13211e-05	13.1444	13.3903	13.008	12.6907	13.217	13.6674	13.6001	13.6161	13.6722	13.5394	ENSG00000198918	RPL39
4933427J07Rik	ENSMUSG00000087267	0.770725	-0.375712	9.92832e-05	0.000683892	6.93814	6.84898	7.12858	7.16313	7.01382	6.86425	6.72489	6.68025	6.69267	6.79157	NA	NA
Hic1	ENSMUSG00000043099	0.770789	-0.375592	0.010571	0.0319655	4.29996	4.29521	4.41531	4.45595	4.21083	4.19176	4.20039	4.24523	4.20659	4.2779	ENSG00000177374	HIC1
Gm4890	ENSMUSG00000085259	1.29737	0.375587	0.00216714	0.00893455	5.6865	5.53189	5.60553	5.51302	5.58209	5.87627	5.7734	5.61426	5.84956	5.70856	NA	NA
1110019D14Rik	ENSMUSG00000084931	1.29723	0.375435	0.000179764	0.0011346	6.13455	6.35907	6.15564	6.26038	6.29007	6.49168	6.44529	6.49578	6.49962	6.40838	NA	NA
Lrch4	ENSMUSG00000029720	0.771139	-0.374937	9.94423e-07	1.37599e-05	9.55032	9.25729	9.67685	9.77812	9.53273	9.23598	9.14225	9.09914	8.99737	9.21532	ENSG00000077454	LRCH4
Pltp	ENSMUSG00000017754	0.771281	-0.374672	0.000108299	0.000738065	8.43409	8.60499	8.35047	8.50856	8.20736	8.16584	8.13642	8.15455	7.73328	7.94833	ENSG00000100979	PLTP
Zfp709	ENSMUSG00000056019	1.29651	0.374628	1.38865e-05	0.000131561	7.99615	8.13035	8.0167	7.71148	8.11513	8.36819	8.49346	8.26117	8.36471	8.38679	NA	NA
A730061H03Rik	ENSMUSG00000053588	0.771388	-0.374471	0.00316859	0.0122091	6.12217	5.93972	6.08762	6.13759	5.96186	5.83444	5.88045	5.9917	5.68157	5.77063	NA	NA
U1	ENSMUSG00000075736	1.29617	0.374257	4.90943e-05	0.000381906	14.1278	13.9461	14.0648	13.6053	14.2432	14.2569	14.61	14.6915	14.8148	14.2086	NA	NA
Carm1	ENSMUSG00000032185	0.771691	-0.373904	1.52142e-11	7.56337e-10	10.1469	10.0178	10.1705	10.1622	10.034	9.76195	9.72585	9.66178	9.48436	9.71456	ENSG00000142453	CARM1
Rreb1	ENSMUSG00000039087	0.771744	-0.373807	1.28856e-11	6.54865e-10	12.7077	12.5077	12.7785	12.76	12.5942	12.194	12.0237	12.3165	12.176	12.2591	ENSG00000124782	RREB1
Hnrnpa1l2-ps	ENSMUSG00000086743	0.771824	-0.373656	0.00297841	0.0116204	5.25246	5.1246	5.1609	5.1951	5.27462	5.10559	4.97604	5.10601	5.06802	5.05303	NA	NA
Dio2	ENSMUSG00000007682	1.2954	0.373398	4.07375e-09	1.15997e-07	9.59116	9.6721	9.66209	9.49286	9.62495	10.0529	9.92804	9.8396	10.171	10.1995	ENSG00000211448	DIO2
Grap	ENSMUSG00000004837	0.772321	-0.372728	8.02195e-06	8.35248e-05	10.2394	9.72512	10.0178	10.208	9.96851	9.47627	9.77604	9.43784	9.73221	9.49125	ENSG00000154016	GRAP
Gm6548	ENSMUSG00000091549	0.772353	-0.372667	1.59898e-08	3.78851e-07	8.36836	8.53286	8.32761	8.39673	8.38425	7.90344	8.05916	8.1589	8.04106	8.0623	NA	NA
Gm15590	ENSMUSG00000058542	0.772356	-0.372662	0.0023305	0.00949634	6.27135	6.31669	6.35656	6.06347	5.99548	6.00416	5.98252	5.98647	5.87891	6.07484	NA	NA
Zfp622	ENSMUSG00000052253	0.77241	-0.372562	1.92767e-19	3.29415e-17	11.4755	11.3157	11.4661	11.4159	11.3741	11.0692	10.9527	10.9168	10.9228	10.9161	ENSG00000173545	ZNF622
Dusp3	ENSMUSG00000003518	0.772528	-0.37234	6.05201e-07	8.90603e-06	10.1991	10.2326	10.1001	10.0177	10.0976	9.68124	9.81555	9.86566	9.37795	9.61052	ENSG00000108861	DUSP3
Tet3	ENSMUSG00000034832	0.772625	-0.372159	6.88844e-10	2.40234e-08	13.0723	12.7839	13.0897	13.2583	12.9413	12.6133	12.4977	12.603	12.4792	12.6038	ENSG00000187605	TET3
Adora2a	ENSMUSG00000020178	0.772881	-0.371682	0.000196301	0.00121763	7.34059	7.14501	7.39585	7.38615	7.15396	7.00261	7.08604	7.12346	6.86887	6.85805	ENSG00000128271	ADORA2A
Gm10621	ENSMUSG00000074075	0.772922	-0.371606	0.00300957	0.011717	7.19461	6.90112	7.1571	7.07022	7.33939	7.0263	6.91854	6.88858	6.58772	6.60415	NA	NA
Trbc2	ENSMUSG00000076498	0.772933	-0.371585	0.0037375	0.0139643	6.08747	6.15243	6.05078	6.05728	6.1263	5.85297	6.10447	5.75802	5.75031	5.86273	ENSG00000211772	TRBC2
Igkv9-120	ENSMUSG00000076515	0.772934	-0.371582	0.00387584	0.014379	7.88794	7.46883	7.65127	7.8905	8.31445	7.35686	7.19652	7.54752	7.37668	7.79477	NA	NA
Gpr19	ENSMUSG00000032641	1.29372	0.371524	5.67457e-08	1.16657e-06	7.20196	7.24356	7.34681	7.20126	7.2398	7.53969	7.4992	7.47558	7.54529	7.6289	ENSG00000183150	GPR19
Apba1	ENSMUSG00000024897	0.772995	-0.371468	1.01749e-05	0.000101312	10.4934	10.5232	10.3743	10.271	10.3497	10.0805	9.97366	10.1696	9.55785	9.81287	ENSG00000107282	APBA1
Zfp942	ENSMUSG00000071267	1.29364	0.37144	7.27288e-05	0.000531414	9.35985	9.56679	9.81039	9.35686	9.80909	10.3283	10.1841	9.82087	9.87175	10.0488	NA	NA
Ulk1	ENSMUSG00000029512	0.773094	-0.371284	7.23917e-08	1.45112e-06	11.7169	11.6649	11.7129	12.0016	11.6781	11.2601	11.0043	11.4159	11.3307	11.3757	ENSG00000177169	ULK1
2010002M12Rik	ENSMUSG00000067297	1.29317	0.370914	0.000222729	0.0013533	10.1036	9.44605	10.0729	10.1735	10.2808	10.692	10.5649	10.3932	10.6653	10.3708	ENSG00000204010	IFIT1B
Tnfrsf1b	ENSMUSG00000028599	0.773365	-0.370778	1.47357e-11	7.35223e-10	13.115	13.1611	12.9787	13.1837	13.034	12.6176	12.5673	12.8169	12.4588	12.6206	ENSG00000028137	TNFRSF1B
Sh3pxd2a	ENSMUSG00000053617	0.773622	-0.370299	6.83467e-05	0.000502618	9.47652	9.19896	9.48662	9.41081	9.3	9.08394	9.21633	8.87303	8.59254	8.83817	ENSG00000107957	SH3PXD2A
Gm12395	ENSMUSG00000085910	0.773638	-0.37027	0.00273667	0.0108538	5.37473	5.23704	5.42822	5.29438	5.38089	5.21784	5.13914	5.25963	5.22227	5.15422	NA	NA
Trim30b	ENSMUSG00000052749	0.773641	-0.370265	4.32806e-08	9.18771e-07	11.8692	11.4791	11.6464	12.0156	11.8644	11.3634	11.2622	11.3933	11.2875	11.2777	ENSG00000132256	TRIM5
Ctif	ENSMUSG00000052928	0.773667	-0.370215	3.49363e-05	0.000285825	7.28885	7.1373	7.46532	7.26744	7.15984	7.08368	6.9274	7.02002	6.92584	6.96688	ENSG00000134030	CTIF
Zan	ENSMUSG00000079173	0.773752	-0.370057	0.00973106	0.0298616	4.5497	4.45759	4.52218	4.52978	4.41785	4.47839	4.33796	4.39603	4.36452	4.33563	NA	NA
Gm15382	ENSMUSG00000083083	1.29225	0.369885	0.00122972	0.00563202	5.7573	5.77561	5.8562	5.83527	5.99793	5.99054	5.99918	6.01694	6.13949	6.06903	NA	NA
C130060C02Rik	ENSMUSG00000087529	1.2922	0.36983	0.000248119	0.00148774	6.50163	6.41879	6.5827	6.52678	6.5667	6.68663	6.637	6.79064	6.97579	6.7169	NA	NA
5031434O11Rik	ENSMUSG00000085462	0.773902	-0.369777	1.44942e-05	0.000136749	8.26336	7.99561	8.34303	8.42542	8.23583	7.83528	7.7495	7.93477	8.00474	7.97053	NA	NA
Aoah	ENSMUSG00000021322	0.773971	-0.369648	9.40217e-11	3.9048e-09	11.6018	11.533	11.7236	11.691	11.7491	11.11	11.1158	11.1276	11.4149	11.1978	ENSG00000136250	AOAH
Tigit	ENSMUSG00000071552	0.773983	-0.369627	0.00877318	0.0276056	4.66801	4.55529	4.78454	4.7923	4.60027	4.5287	4.54437	4.58525	4.56665	4.58378	ENSG00000181847	TIGIT
Gm17316	ENSMUSG00000091838	0.774272	-0.369088	0.0119945	0.0352556	4.55853	4.70049	4.69066	4.66557	4.93504	4.58437	4.56922	4.54144	4.66153	4.52229	NA	NA
Slc2a1	ENSMUSG00000028645	0.7743	-0.369036	6.9242e-10	2.40867e-08	10.7634	10.625	10.6002	10.9629	10.6491	10.2551	10.2148	10.3849	10.2283	10.3129	ENSG00000117394	SLC2A1
S100a9	ENSMUSG00000056071	1.29138	0.368912	4.00979e-08	8.61917e-07	20.3461	20.2972	20.3084	20.1632	20.4081	20.6849	20.5761	20.7977	21.1174	20.7249	ENSG00000163220	S100A9
Sorcs2	ENSMUSG00000029093	0.774398	-0.368852	0.0112539	0.0335263	5.60166	5.33951	5.74043	5.43087	5.40743	5.24191	5.4255	5.32621	5.15689	5.36166	ENSG00000184985	SORCS2
Zfp867	ENSMUSG00000054519	1.29122	0.368736	0.000659591	0.00334729	7.0167	6.84952	6.93103	6.61424	7.01391	7.1418	7.23718	7.17984	7.15133	7.23461	NA	NA
Meis3	ENSMUSG00000041420	0.774489	-0.368684	0.0021939	0.00903396	5.21436	5.05398	5.13194	5.13026	5.0317	4.96843	5.00659	4.97919	4.98528	4.98868	ENSG00000105419	MEIS3
Whrn	ENSMUSG00000039137	0.774658	-0.368369	0.00891272	0.0279015	5.69058	5.47492	5.6734	5.83908	5.74455	5.5847	5.56201	5.48625	5.32088	5.45022	ENSG00000095397	DFNB31
4931415C17Rik	ENSMUSG00000054910	1.29082	0.368288	0.00354932	0.0133967	4.83116	4.89756	4.90673	4.90804	4.90347	4.97572	4.93908	5.0639	5.10785	4.97966	NA	NA
Xlr4c	ENSMUSG00000031362	1.29075	0.36821	0.00148632	0.00658868	6.40074	6.61397	6.42047	6.38522	6.57916	7.01681	6.70555	6.70706	6.67299	6.5798	NA	NA
Acsf2	ENSMUSG00000076435	0.774858	-0.367995	4.72556e-05	0.000369795	8.28752	7.95127	8.35905	8.23454	8.10648	7.70914	8.04272	7.85683	7.76199	7.79012	ENSG00000167107	ACSF2
Tspan18	ENSMUSG00000027217	0.77491	-0.3679	0.00198466	0.00832022	5.50783	5.45727	5.48738	5.61433	5.46192	5.36331	5.3499	5.4037	5.25833	5.39057	ENSG00000157570	TSPAN18
Abtb2	ENSMUSG00000032724	0.775182	-0.367394	1.60191e-09	5.12873e-08	11.7856	11.5379	11.7791	12.0264	11.7105	11.3697	11.271	11.371	11.2534	11.307	ENSG00000166016	ABTB2
Fam122a	ENSMUSG00000074922	0.775242	-0.367282	8.33838e-09	2.14274e-07	8.63412	8.41274	8.519	8.72221	8.59342	8.16549	8.1781	8.26009	8.24259	8.25136	ENSG00000187866	FAM122A
Pld4	ENSMUSG00000052160	0.775301	-0.367172	1.98774e-05	0.000179133	12.701	12.9507	12.6227	12.5969	12.705	12.2091	12.2727	12.5844	11.8556	12.0599	ENSG00000166428	PLD4
Zfp960	ENSMUSG00000067034	1.28982	0.367169	0.00646674	0.0215889	5.37918	5.53426	5.46802	5.34544	5.52734	5.78772	5.73253	5.55182	5.47459	5.62118	NA	NA
Gm12185	ENSMUSG00000048852	1.28978	0.367128	0.00117402	0.00542597	5.90794	5.8404	5.87514	5.81509	5.92691	5.98936	6.05923	6.27745	6.02587	5.96489	NA	NA
Rps3a	ENSMUSG00000028081	1.28973	0.367074	6.70218e-19	1.06541e-16	13.8777	14.1375	14.0157	14.0346	14.0936	14.4653	14.5204	14.4971	14.5201	14.5062	NA	NA
Batf3	ENSMUSG00000026630	0.775611	-0.366594	0.00593507	0.0202643	4.84143	4.79924	4.71657	4.72163	4.70172	4.61357	4.69647	4.6678	4.64275	4.58815	ENSG00000123685	BATF3
Bcas1	ENSMUSG00000013523	1.28926	0.366544	0.002909	0.0113919	5.18821	5.1533	5.14938	5.17933	5.19733	5.45948	5.21546	5.28195	5.24989	5.36309	ENSG00000064787	BCAS1
Tnfrsf25	ENSMUSG00000024793	0.775655	-0.366513	0.0137762	0.0394549	4.44142	4.38261	4.48397	4.68871	4.42785	4.39321	4.43168	4.33595	4.28154	4.33821	ENSG00000215788	TNFRSF25
Gm13157	ENSMUSG00000078495	1.28895	0.366193	0.000165633	0.00106358	9.66056	9.743	9.98482	9.46356	9.91302	10.5121	10.4316	9.81425	10.1323	10.1758	NA	NA
Ccdc97	ENSMUSG00000002608	0.775855	-0.36614	1.3698e-05	0.000129955	10.7365	10.5502	10.8049	11.1456	10.4761	10.3779	10.1777	10.3787	10.1685	10.3799	ENSG00000142039	CCDC97
Arap1	ENSMUSG00000032812	0.775859	-0.366134	1.70185e-07	3.04928e-06	13.9088	13.6275	13.9217	14.1945	13.7101	13.4212	13.2657	13.4831	13.3767	13.4752	ENSG00000186635	ARAP1
Ddit3	ENSMUSG00000025408	0.775941	-0.36598	5.57213e-11	2.44156e-09	9.75927	9.45896	9.63896	9.75088	9.65535	9.28822	9.26822	9.25726	9.16703	9.25866	ENSG00000175197	DDIT3
Dennd1a	ENSMUSG00000035392	0.775971	-0.365926	4.22568e-19	6.96016e-17	10.8665	10.7025	10.8491	10.8902	10.8206	10.3521	10.3435	10.4621	10.4054	10.3924	ENSG00000119522	DENND1A
Foxk1	ENSMUSG00000056493	0.776009	-0.365854	2.75848e-07	4.54352e-06	12.3273	12.081	12.3083	12.5	12.1275	11.7566	11.5363	11.9391	11.8364	11.9029	ENSG00000164916	FOXK1
Gm10687	ENSMUSG00000074408	0.776099	-0.365687	0.00396419	0.0146554	5.37922	5.40549	5.36313	5.57718	5.5615	5.3702	5.32852	5.21749	5.28194	5.30855	NA	NA
Pcnxl3	ENSMUSG00000054874	0.776137	-0.365617	1.01011e-09	3.40967e-08	12.333	12.1681	12.3577	12.5655	12.1981	11.8378	11.7707	11.9651	11.8035	11.9465	ENSG00000197136	PCNXL3
Dnajc15	ENSMUSG00000022013	1.28806	0.365196	8.75228e-06	8.91598e-05	9.15934	9.31229	8.93404	8.78905	9.1173	9.48877	9.49804	9.65348	9.42511	9.42836	ENSG00000120675	DNAJC15
Zfp773	ENSMUSG00000063535	1.28786	0.36498	0.0005425	0.0028558	6.45205	6.28926	6.56579	6.41237	6.49375	6.62346	6.69925	6.57204	6.68423	6.84027	NA	NA
Tmem229a	ENSMUSG00000048022	0.776609	-0.364739	0.0127391	0.03696	4.36969	4.42717	4.43804	4.50599	4.57409	4.3508	4.27381	4.42487	4.35417	4.33239	ENSG00000234224	TMEM229A
Sema4f	ENSMUSG00000000627	0.776638	-0.364686	0.000172639	0.00109979	9.67917	9.0955	9.78862	9.88054	9.58479	9.04499	9.169	9.18183	9.31579	9.28384	ENSG00000135622	SEMA4F
Zfp944	ENSMUSG00000033972	1.28757	0.364654	4.57075e-05	0.000359532	9.0972	9.26015	9.23918	8.98106	9.40374	9.88496	9.83078	9.38287	9.44229	9.57914	NA	NA
Smap2	ENSMUSG00000032870	0.776751	-0.364476	4.90455e-08	1.019e-06	12.8481	12.5898	12.843	13.0672	12.7737	12.3101	12.1686	12.5208	12.3646	12.4107	ENSG00000084070	SMAP2
Gm16201	ENSMUSG00000086742	0.776835	-0.364319	7.27542e-09	1.91274e-07	7.66259	7.56939	7.69629	7.67022	7.65734	7.3921	7.29362	7.35396	7.4152	7.33536	NA	NA
Ccnl1	ENSMUSG00000027829	0.776857	-0.36428	5.33494e-12	3.02151e-10	13.7035	13.4693	13.7185	13.519	13.6944	13.3196	13.1378	13.0973	13.1468	13.0753	ENSG00000163660	CCNL1
Tram2	ENSMUSG00000041779	0.776918	-0.364166	3.28262e-08	7.27337e-07	10.1633	10.0253	10.1685	10.4167	10.1416	9.73397	9.58785	9.85388	9.74059	9.8538	ENSG00000065308	TRAM2
Hipk2	ENSMUSG00000061436	0.776958	-0.364091	2.24498e-08	5.1323e-07	12.6835	12.3856	12.7098	12.7551	12.5378	12.0889	11.9249	12.2653	12.2103	12.2339	ENSG00000064393	HIPK2
Gm16236	ENSMUSG00000089965	0.777158	-0.36372	0.0113854	0.0338001	4.75788	4.79307	4.92018	4.70746	4.7659	4.626	4.58241	4.72036	4.74346	4.60768	NA	NA
Gm14399	ENSMUSG00000090093	1.28658	0.363539	0.000349951	0.00198103	6.09749	6.16775	6.16126	6.12902	6.30904	6.40704	6.49801	6.30876	6.36372	6.34886	NA	NA
Map3k14	ENSMUSG00000020941	0.777266	-0.36352	1.92571e-08	4.49255e-07	11.1442	10.9687	11.2122	11.3246	10.9801	10.671	10.6411	10.8491	10.5295	10.693	ENSG00000006062	MAP3K14
Tsc22d3	ENSMUSG00000031431	0.777294	-0.363467	1.92079e-05	0.000173901	13.4909	13.3748	13.9539	14.0812	13.5588	13.2979	13.1946	13.1059	13.2043	13.3388	ENSG00000157514	TSC22D3
Eid1	ENSMUSG00000091337	1.28646	0.363403	2.51233e-06	3.08313e-05	9.29157	9.54576	9.40556	9.55272	9.47814	10.1366	9.80672	9.70544	9.69454	10.034	NA	NA
Enc1	ENSMUSG00000041773	0.777352	-0.363359	1.16494e-07	2.1997e-06	7.97377	7.87247	7.88875	7.83374	7.98905	7.53569	7.69784	7.52843	7.54955	7.66445	ENSG00000171617	ENC1
Gm10025	ENSMUSG00000057577	0.777368	-0.36333	0.00634714	0.0213198	5.62902	5.62876	5.94533	5.9062	5.87142	5.56226	5.50962	5.66332	5.71031	5.58095	NA	NA
Zfp606	ENSMUSG00000030386	1.28628	0.363205	3.97569e-09	1.14184e-07	8.88293	8.85819	8.96229	8.79408	8.96211	9.38959	9.39217	9.09356	9.25822	9.27566	ENSG00000166704	ZNF606
Mpl	ENSMUSG00000006389	0.777508	-0.36307	1.8842e-05	0.00017127	6.58864	6.64056	6.75855	6.69006	6.67643	6.41523	6.49869	6.46288	6.37168	6.48194	ENSG00000117400	MPL
Ppp1r13l	ENSMUSG00000040734	0.777521	-0.363046	0.00382671	0.0142199	5.13425	5.13312	5.08194	5.26753	5.12536	4.97589	4.98317	5.07598	4.98225	5.06432	ENSG00000104881	PPP1R13L
Gm12942	ENSMUSG00000070737	0.777548	-0.362996	4.05041e-06	4.62191e-05	7.21457	7.41554	7.36288	7.42686	7.43761	7.07466	7.01361	7.17579	7.06457	7.14391	ENSG00000243749	ZMYM6NB
Ulk3	ENSMUSG00000032308	0.777724	-0.362671	1.36337e-06	1.8131e-05	9.32894	9.03666	9.41299	9.5548	9.20344	8.85061	8.89203	8.96507	8.90175	8.96895	ENSG00000140474	ULK3
Dnajb9	ENSMUSG00000014905	0.777907	-0.36233	5.69907e-07	8.49641e-06	10.6849	10.5257	10.8134	10.657	10.8823	10.5449	10.1767	10.2522	10.1747	10.1476	ENSG00000128590	DNAJB9
Adam3	ENSMUSG00000031553	0.777909	-0.362327	0.00872104	0.0274713	4.48864	4.59936	4.49744	4.52702	4.59114	4.39854	4.39163	4.44189	4.50566	4.44818	NA	NA
A030009H04Rik	ENSMUSG00000043419	1.28546	0.362287	0.0010188	0.00481604	6.52468	6.56498	6.64419	6.48303	6.67664	6.91209	7.04235	6.81093	6.58153	6.80041	NA	NA
Ndc80	ENSMUSG00000024056	1.28532	0.362125	9.29314e-08	1.80208e-06	11.0054	11.2703	10.9189	10.8245	11.0553	11.439	11.3478	11.4482	11.6584	11.5078	ENSG00000080986	NDC80
Srrm1	ENSMUSG00000028809	0.778062	-0.362043	8.68549e-12	4.71188e-10	12.7859	12.5788	12.8107	12.8241	12.6383	12.3084	12.1191	12.3894	12.2286	12.2952	ENSG00000133226	SRRM1
Ubqln2	ENSMUSG00000050148	0.778222	-0.361747	1.37078e-11	6.93485e-10	9.89735	9.85112	9.85657	9.81397	9.73013	9.45622	9.28709	9.53177	9.34304	9.47117	ENSG00000188021	UBQLN2
2510009E07Rik	ENSMUSG00000043391	0.778293	-0.361614	0.0014918	0.00660507	6.5165	6.94383	6.65224	6.47306	6.57208	6.49201	6.40884	6.37743	6.36362	6.35322	ENSG00000187068	C3orf70
Col8a1	ENSMUSG00000068196	0.77838	-0.361454	0.00197681	0.00829437	7.35712	7.03136	7.12993	6.84927	6.96036	6.73777	6.96195	6.70008	6.87142	6.63597	ENSG00000144810	COL8A1
Ptchd1	ENSMUSG00000041552	0.77851	-0.361213	0.0122423	0.0358274	4.35321	4.40224	4.37075	4.40542	4.39111	4.26221	4.37325	4.22822	4.22596	4.29903	ENSG00000165186	PTCHD1
Msr1	ENSMUSG00000025044	0.778533	-0.36117	0.0110803	0.0331229	10.1144	10.3589	9.75846	9.67559	10.3383	9.57087	9.7649	9.7513	8.80419	9.07456	ENSG00000038945	MSR1
Rps15a-ps8	ENSMUSG00000084403	1.28428	0.360965	0.00936912	0.0289851	4.71889	4.73949	4.66849	4.69321	4.65837	4.70648	4.7634	4.95538	4.89847	4.75806	NA	NA
Ptch2	ENSMUSG00000028681	0.778648	-0.360957	0.000804436	0.00395589	7.79514	7.35083	7.83949	7.98134	7.74495	7.37086	7.31755	7.3259	7.53635	7.54419	ENSG00000117425	PTCH2
Gm16702	ENSMUSG00000086627	0.77878	-0.360712	0.00205871	0.0085598	6.57105	6.24294	6.64346	6.6468	6.49126	6.2753	6.18377	6.3118	6.39357	6.27773	NA	NA
Sufu	ENSMUSG00000025231	0.778799	-0.360678	8.95649e-09	2.28015e-07	9.51631	9.36624	9.44058	9.68511	9.36424	9.10471	9.00276	9.15362	9.00416	9.12934	ENSG00000107882	SUFU
Rasgrp3	ENSMUSG00000071042	0.778963	-0.360373	0.00541598	0.0188052	8.34661	7.82846	8.26141	8.47639	8.43122	7.81155	8.33695	7.67183	7.44905	7.7894	ENSG00000152689	RASGRP3
Trim13	ENSMUSG00000035235	1.28345	0.36003	0.00016034	0.00103199	6.87616	6.87575	6.69	6.63819	6.76997	7.11602	7.13051	6.98828	6.98097	6.94927	ENSG00000204977	TRIM13
Cenpw	ENSMUSG00000075266	1.28331	0.359864	1.69849e-07	3.04725e-06	8.0822	8.4155	8.19847	8.16911	8.1905	8.56965	8.50511	8.61789	8.62218	8.55521	ENSG00000203760	CENPW
Ccdc91	ENSMUSG00000030301	1.28302	0.359545	2.00537e-14	1.76874e-12	9.27927	9.46591	9.32622	9.29532	9.37783	9.78329	9.67285	9.74583	9.80068	9.75742	ENSG00000123106	CCDC91
Bcl9	ENSMUSG00000038256	0.779412	-0.359542	4.12217e-06	4.68837e-05	9.44542	9.18775	9.47444	9.58804	9.28696	9.01314	8.76752	9.13118	8.95568	9.08272	ENSG00000116128	BCL9
Cdkn3	ENSMUSG00000037628	1.28272	0.359209	1.38088e-08	3.33534e-07	9.62021	9.89515	9.65446	9.62026	9.7624	10.1189	9.96696	10.1089	10.2777	10.2004	ENSG00000100526	CDKN3
Mta1	ENSMUSG00000021144	0.779647	-0.359107	3.52816e-13	2.46089e-11	10.2716	10.2688	10.3073	10.3832	10.1576	9.83523	9.94717	9.91817	9.74987	9.8442	ENSG00000182979	MTA1
Rxra	ENSMUSG00000015846	0.779696	-0.359016	2.51663e-10	9.47794e-09	10.4954	10.2632	10.3821	10.439	10.4345	10.0038	10.0254	10.1061	9.8032	9.93464	ENSG00000186350	RXRA
4930572J05Rik	ENSMUSG00000056665	0.779704	-0.359001	8.06049e-06	8.37984e-05	7.9242	7.95001	7.83973	7.8459	7.73922	7.54568	7.63613	7.66918	7.39599	7.46066	ENSG00000130193	C8orf55
Klhl4	ENSMUSG00000025597	1.28229	0.358723	0.00103246	0.00486903	5.50833	5.42049	5.51331	5.44924	5.44606	5.70347	5.60085	5.66327	5.57221	5.55235	ENSG00000102271	KLHL4
Mdm1	ENSMUSG00000020212	1.28205	0.358456	8.55602e-09	2.19455e-07	10.5179	10.6971	10.4786	10.3978	10.412	10.8627	10.7717	10.9496	11.0874	11.0372	ENSG00000111554	MDM1
1810035L17Rik	ENSMUSG00000021040	1.28202	0.358416	0.000444296	0.00241031	9.09046	9.41142	9.12677	8.60211	9.31489	9.66044	9.58072	9.6738	9.48492	9.54273	ENSG00000119705	SLIRP
Dusp16	ENSMUSG00000030203	0.780149	-0.358178	2.24333e-06	2.80334e-05	9.38303	9.57894	9.23273	9.59204	9.36132	9.09898	8.97314	9.21075	8.86135	8.98473	ENSG00000111266	DUSP16
6530401N04Rik	ENSMUSG00000020956	1.28162	0.357968	3.31588e-07	5.34568e-06	7.39477	7.5145	7.55095	7.33029	7.42099	7.74878	7.73511	7.72583	7.6931	7.8112	ENSG00000203546	RP11-176H8.1
Hlx	ENSMUSG00000039377	0.780347	-0.357813	5.56419e-05	0.000424487	11.2928	10.9594	11.3314	11.7466	11.1634	10.8051	10.6288	10.9176	10.9335	10.9661	ENSG00000136630	HLX
Zfp948	ENSMUSG00000067931	1.28132	0.357625	0.000175507	0.00111287	6.58129	6.74579	6.59023	6.49228	6.59786	6.92445	6.89777	6.70571	6.84859	6.85024	NA	NA
Arhgap24	ENSMUSG00000057315	0.780628	-0.357293	4.6377e-10	1.68175e-08	10.683	10.6337	10.6498	10.7494	10.7707	10.2308	10.1386	10.4422	10.3514	10.1386	ENSG00000138639	ARHGAP24
Gm13456	ENSMUSG00000082536	1.28101	0.357284	2.65953e-05	0.000226957	9.11868	9.18254	9.05139	8.90053	8.86861	9.25362	9.37984	9.61105	9.6822	9.22037	NA	NA
Furin	ENSMUSG00000030530	0.780686	-0.357185	2.66602e-06	3.22541e-05	12.9317	12.7142	12.9339	13.2324	12.6875	12.4188	12.2319	12.5457	12.388	12.599	ENSG00000140564	FURIN
Hnf4a	ENSMUSG00000017950	1.28092	0.357185	0.016797	0.0462941	4.85618	4.68099	4.61127	4.73587	4.63254	4.99703	4.86259	5.02282	4.75887	4.73081	ENSG00000101076	HNF4A
2610019E17Rik	ENSMUSG00000093565	1.28092	0.357184	1.13241e-05	0.000110738	6.88727	6.91361	6.80014	6.85321	6.75701	7.14184	7.14888	7.1305	6.96462	7.09027	NA	NA
Gm13814	ENSMUSG00000085261	0.780697	-0.357165	0.0027957	0.0110559	6.4846	6.76042	6.78317	6.68927	7.06961	6.45018	6.44757	6.65471	6.50855	6.48401	NA	NA
Akna	ENSMUSG00000039158	0.780769	-0.357033	1.07537e-07	2.05902e-06	14.919	14.5994	14.898	15.0895	14.7895	14.3324	14.1932	14.5113	14.4419	14.489	ENSG00000106948	AKNA
Mfsd7a	ENSMUSG00000029490	0.780925	-0.356745	4.0228e-09	1.15295e-07	9.43762	9.48551	9.38992	9.56644	9.48995	9.04163	9.16306	9.2254	8.92326	9.0224	ENSG00000169026	MFSD7
Tgfb1i1	ENSMUSG00000030782	0.781008	-0.35659	0.00718749	0.0234791	5.35814	5.14625	5.44985	5.20061	5.35299	5.10638	5.1299	5.18192	5.16188	5.19982	ENSG00000140682	TGFB1I1
Samd14	ENSMUSG00000047181	0.781027	-0.356555	0.000530758	0.00280588	7.93097	7.59442	7.85327	7.8174	7.57863	7.51906	7.61352	7.3252	7.21573	7.45807	ENSG00000167100	SAMD14
Nos3	ENSMUSG00000028978	0.781071	-0.356475	0.00505963	0.0178919	4.75494	4.82155	4.7436	4.82984	4.67483	4.65417	4.65036	4.67958	4.64813	4.66503	ENSG00000164867	NOS3
Dzip1	ENSMUSG00000042156	1.28022	0.356387	0.00400994	0.0148011	5.09387	5.04705	5.10894	5.06347	5.06574	5.22115	5.33011	5.10134	5.14564	5.22634	ENSG00000134874	DZIP1
Gm17311	ENSMUSG00000091113	0.781155	-0.356319	0.00497355	0.0176377	6.88976	6.68156	7.06105	6.82008	6.96164	6.89617	6.66052	6.47879	6.44471	6.4503	NA	NA
Awat1	ENSMUSG00000015665	1.28012	0.35628	0.00635539	0.0213371	4.95115	4.80042	4.84346	4.83298	4.7977	4.91177	4.93246	4.99824	5.009	4.9892	ENSG00000204195	AWAT1
1700028N14Rik	ENSMUSG00000078635	0.78123	-0.356181	0.00362335	0.013616	4.89926	4.92393	4.907	4.93638	4.85076	4.75152	4.78661	4.85457	4.76673	4.79601	NA	NA
Traf5	ENSMUSG00000026637	0.781232	-0.356178	7.21271e-07	1.04234e-05	8.2964	8.15722	8.12311	8.30693	8.15565	7.96865	7.94223	7.90777	7.71717	7.83908	ENSG00000082512	TRAF5
Igkv4-80	ENSMUSG00000076540	0.781314	-0.356026	0.0159339	0.0444011	5.7489	6.11846	5.6454	5.68276	6.39141	5.70043	5.87716	5.64691	5.58575	5.59587	NA	NA
Vdr	ENSMUSG00000022479	1.27987	0.356	0.000208693	0.00128169	6.86122	7.04176	6.83222	6.80251	6.92077	7.14402	7.14037	7.35533	7.01298	7.1435	ENSG00000111424	VDR
Cldn12	ENSMUSG00000046798	1.27948	0.355559	4.42968e-09	1.24862e-07	8.37831	8.25091	8.3178	8.26099	8.30851	8.74906	8.62763	8.53018	8.76466	8.59022	ENSG00000157224	CLDN12
Sema4d	ENSMUSG00000021451	0.781708	-0.355299	1.09063e-07	2.0795e-06	13.3599	13.1089	13.4448	13.4651	13.1651	12.8124	12.6202	13.0018	12.8739	12.9226	ENSG00000187764	SEMA4D
H3f3b	ENSMUSG00000016559	0.781822	-0.355089	1.23267e-09	4.09543e-08	15.453	15.2138	15.5357	15.5982	15.5471	15.1764	14.9891	14.9682	14.9063	15.0171	NA	NA
Slc36a2	ENSMUSG00000020264	1.27867	0.354647	0.000408413	0.00225501	5.7757	5.74641	5.84307	5.73162	5.81586	6.01728	5.89535	5.98135	5.89024	5.96465	ENSG00000186335	SLC36A2
Syt8	ENSMUSG00000031098	0.782192	-0.354406	0.00764257	0.0247235	4.79584	4.71634	4.8298	4.9179	4.77866	4.63705	4.70796	4.73293	4.68851	4.70526	ENSG00000149043	SYT8
Tgm3	ENSMUSG00000027401	0.782293	-0.354219	0.000497369	0.00265607	7.66687	7.19028	7.66467	7.52229	7.67566	7.26193	7.33839	7.26505	7.24481	7.14083	ENSG00000125780	TGM3
Grm6	ENSMUSG00000000617	0.782419	-0.353986	0.0120703	0.0354334	4.84364	4.76351	4.89838	5.05748	4.85762	4.82331	4.80823	4.71945	4.72178	4.70654	ENSG00000113262	GRM6
Lifr	ENSMUSG00000054263	0.782523	-0.353794	3.53721e-09	1.03327e-07	10.2966	10.1464	10.2635	10.2609	10.3676	9.76429	9.98048	9.97307	9.68612	9.8174	ENSG00000113594	LIFR
AC150277.1	ENSMUSG00000092819	1.2777	0.353555	0.00139077	0.00623181	6.82728	6.56633	6.73541	6.90862	6.79042	6.97622	6.993	7.0447	7.27784	6.88572	NA	NA
Ly6k	ENSMUSG00000044678	0.782671	-0.353523	0.00959283	0.0295435	5.60806	5.32098	5.28878	5.42402	5.3415	5.12865	5.27659	5.32137	5.22348	5.23868	ENSG00000160886	LY6K
Plcb1	ENSMUSG00000051177	0.782752	-0.353372	6.18678e-05	0.000464584	10.5412	10.6313	10.5969	10.5946	10.8926	10.2693	10.2987	10.4913	9.86878	9.96799	ENSG00000182621	PLCB1
Tyw3	ENSMUSG00000047583	1.27746	0.353275	1.02817e-05	0.000102203	8.01691	7.95133	7.98313	7.96853	8.05092	8.17749	8.22354	8.24174	8.60799	8.37838	ENSG00000162623	TYW3
Bok	ENSMUSG00000026278	0.782854	-0.353186	0.012894	0.0373461	4.45643	4.42212	4.42673	4.46799	4.45307	4.3475	4.44547	4.29139	4.30288	4.31529	ENSG00000176720	BOK
Darc	ENSMUSG00000037872	0.782871	-0.353154	0.0167683	0.0462363	4.58576	4.4428	4.54579	4.56639	4.49341	4.43353	4.51066	4.32512	4.35974	4.38609	ENSG00000213088	DARC
Zfp943	ENSMUSG00000053347	1.27721	0.352997	0.000195043	0.00121201	9.27162	9.37096	9.51659	9.16173	9.68233	10.1442	9.96848	9.53929	9.69443	9.82652	NA	NA
Apobec3	ENSMUSG00000009585	1.2772	0.352987	1.61588e-10	6.45927e-09	10.4413	10.2862	10.3392	10.492	10.2911	10.7636	10.7891	10.9482	10.6421	10.8345	ENSG00000100298	APOBEC3H
Zfp366	ENSMUSG00000050919	0.783137	-0.352664	0.00570163	0.0195896	4.79246	4.73061	4.71379	4.74949	4.66518	4.64611	4.65651	4.62464	4.63224	4.57905	ENSG00000178175	ZNF366
Kifc3	ENSMUSG00000031788	0.783265	-0.352428	0.0011971	0.00550682	8.47859	8.77287	8.35717	8.51062	8.38503	8.27174	8.22948	8.23794	7.67343	8.08376	ENSG00000140859	KIFC3
Runx3	ENSMUSG00000070691	0.78332	-0.352326	9.99357e-09	2.51143e-07	9.93255	9.58917	9.85518	9.95799	9.7841	9.48081	9.38585	9.45742	9.34603	9.46209	ENSG00000020633	RUNX3
Fam38a	ENSMUSG00000014444	0.783395	-0.352189	6.41042e-09	1.7196e-07	12.1348	12.0797	11.9763	12.1341	11.9579	11.6258	11.6586	11.7787	11.352	11.5971	ENSG00000103335	PIEZO1
4930513N10Rik	ENSMUSG00000074136	0.783453	-0.352082	0.00127305	0.0057782	5.88606	5.78508	5.89988	5.71868	5.75207	5.71243	5.6326	5.60994	5.5953	5.67489	NA	NA
Mapre3	ENSMUSG00000029166	0.783552	-0.351898	0.00241187	0.00977256	5.36791	5.32866	5.35045	5.36376	5.33855	5.18657	5.20365	5.30801	5.14471	5.22151	ENSG00000084764	MAPRE3
Hist1h2bg	ENSMUSG00000058385	1.276	0.351629	0.00716786	0.0234374	12.9809	13.0347	12.3776	12.2256	13.1711	13.6591	13.4562	13.3175	13.6287	12.8219	ENSG00000197846	HIST1H2BF
Cc2d2a	ENSMUSG00000039765	1.27584	0.351445	0.00166522	0.00721788	6.69567	6.97707	6.75563	6.59254	6.85337	7.01729	7.0771	6.85994	7.20484	7.09844	ENSG00000048342	CC2D2A
Gan	ENSMUSG00000052557	0.783806	-0.351432	3.7717e-08	8.1846e-07	8.71273	8.80293	8.83045	8.967	8.7694	8.49765	8.4996	8.51868	8.29755	8.47213	ENSG00000127688	GAN
Zfp85-rs1	ENSMUSG00000058331	1.27568	0.351272	0.000112703	0.000764264	7.75988	7.61504	7.66216	7.31933	7.54665	7.97453	7.94891	7.81237	7.91779	7.9026	NA	NA
Zfp708	ENSMUSG00000074824	1.27561	0.351184	0.0060861	0.0206408	5.17444	5.28582	5.15647	5.18576	5.09477	5.30213	5.33363	5.30279	5.24418	5.41972	NA	NA
Man1c1	ENSMUSG00000037306	0.783978	-0.351115	3.48163e-10	1.2899e-08	10.9503	10.8446	10.9299	11.1398	10.8248	10.5497	10.3655	10.564	10.5584	10.5287	ENSG00000117643	MAN1C1
Gpr27	ENSMUSG00000072875	0.784092	-0.350905	0.000373889	0.00209485	7.91216	7.95687	8.30504	8.41708	7.89127	7.76377	7.81004	7.68897	7.77331	7.83339	ENSG00000170837	GPR27
Dos	ENSMUSG00000035640	0.7844	-0.350338	0.00368411	0.0137988	5.20131	5.1434	5.27464	5.23137	5.13425	5.02167	5.13807	5.05901	5.06468	5.06789	ENSG00000099625	C19orf26
Cpm	ENSMUSG00000020183	0.78442	-0.350301	0.016712	0.0460995	6.36728	5.81839	6.18789	6.16052	6.0588	5.91246	6.13653	5.787	5.65188	5.74981	ENSG00000135678	CPM
Eng	ENSMUSG00000026814	0.784481	-0.35019	1.92595e-06	2.45612e-05	9.30912	9.15023	9.29312	9.23386	9.06721	8.92974	8.94613	8.86803	8.57749	8.78002	ENSG00000106991	ENG
Tmem180	ENSMUSG00000025227	0.784495	-0.350163	3.10723e-05	0.000259252	9.37687	9.47168	9.62513	9.9407	9.54033	9.18125	9.0861	9.05419	9.28056	9.35134	ENSG00000138111	TMEM180
Slc16a3	ENSMUSG00000025161	0.784806	-0.349591	4.30836e-10	1.57066e-08	13.8986	13.6214	13.7786	13.9571	13.7542	13.3945	13.1797	13.3358	13.4228	13.435	ENSG00000141526	SLC16A3
Trim62	ENSMUSG00000041000	0.784844	-0.349523	0.000169189	0.00108184	6.85544	6.78128	6.70814	6.73105	6.62398	6.54636	6.4763	6.62297	6.43577	6.50744	ENSG00000116525	TRIM62
Gpc4	ENSMUSG00000031119	0.784892	-0.349433	0.000811742	0.00398468	5.70995	5.66805	5.84134	5.68957	5.78295	5.6018	5.61122	5.58726	5.54913	5.57396	ENSG00000076716	GPC4
Nat8l	ENSMUSG00000048142	0.784965	-0.349301	0.000345315	0.00195949	11.1295	10.4361	11.3478	11.3941	10.9743	10.7358	10.6522	10.5983	10.5822	10.6014	ENSG00000185818	NAT8L
Hdac7	ENSMUSG00000022475	0.785031	-0.349179	4.87479e-07	7.42129e-06	10.6206	10.3156	10.6244	10.8416	10.4035	10.1686	10.1703	10.1547	10.0802	10.171	ENSG00000061273	HDAC7
Ppfibp1	ENSMUSG00000016487	1.27379	0.349128	5.604e-13	3.70108e-11	9.28559	9.46412	9.33755	9.32205	9.41489	9.75291	9.69468	9.6945	9.83803	9.80165	ENSG00000110841	PPFIBP1
Fam131a	ENSMUSG00000050821	0.785091	-0.349068	0.00369294	0.013828	5.24493	5.20106	5.10939	5.24663	5.16697	5.07385	5.09421	5.10041	5.00086	5.07799	ENSG00000175182	FAM131A
Nupr1	ENSMUSG00000030717	0.785101	-0.349049	0.000288649	0.00169071	8.53258	8.78526	8.32938	8.4714	8.53087	8.13776	8.18632	8.45452	8.02106	7.9844	ENSG00000176046	NUPR1
A530088E08Rik	ENSMUSG00000053467	0.785127	-0.349003	0.0013498	0.00607211	5.9505	5.92232	6.12599	6.10688	6.09342	5.94398	5.80307	5.89353	5.82271	5.84034	NA	NA
Gm12183	ENSMUSG00000082454	0.785173	-0.348918	0.00769414	0.0248668	4.91791	4.75876	4.87467	4.93014	4.93627	4.76334	4.75243	4.80039	4.73751	4.80321	NA	NA
Ccdc86	ENSMUSG00000024732	0.785224	-0.348824	9.63031e-07	1.33797e-05	9.88697	9.67416	9.64421	9.51132	9.47484	9.3157	9.19897	9.33199	9.08703	9.28825	ENSG00000110104	CCDC86
Zfp558	ENSMUSG00000074500	1.27345	0.348747	0.00192444	0.00811254	5.521	5.6419	5.54969	5.58741	5.72611	5.77729	5.76272	5.78593	5.75812	5.77107	ENSG00000167785	ZNF558
Pde10a	ENSMUSG00000023868	0.785325	-0.348638	0.0033517	0.0127564	6.68105	6.39088	6.64327	6.55009	6.46696	6.2254	6.33308	6.15012	6.48571	6.35168	ENSG00000112541	PDE10A
Krt81	ENSMUSG00000067615	0.785402	-0.348498	0.0190851	0.0510992	4.54819	4.345	4.45428	4.55433	4.42785	4.45503	4.29175	4.29097	4.35664	4.34195	ENSG00000170442	AC021066.1
Satb2	ENSMUSG00000038331	0.785406	-0.348489	9.72274e-05	0.000674377	6.493	6.47389	6.44224	6.64427	6.49786	6.26371	6.28896	6.36819	6.27807	6.33365	ENSG00000119042	SATB2
Nos1ap	ENSMUSG00000038473	0.785592	-0.348149	2.11303e-05	0.000188805	10.2336	9.94039	10.2715	10.4422	10.1575	9.69282	9.51063	9.94787	9.9089	9.84099	ENSG00000254706	RP11-565P22.6
Synpo	ENSMUSG00000043079	0.785727	-0.3479	0.000232167	0.00140627	6.82499	6.61947	6.78369	6.73156	6.59432	6.45438	6.55118	6.55495	6.41019	6.46622	ENSG00000171992	SYNPO
Ttc30a1	ENSMUSG00000075271	1.27259	0.347765	8.26019e-06	8.56142e-05	6.94304	6.98921	6.84834	6.91322	6.99884	7.19634	7.11122	7.29911	7.21372	7.13905	ENSG00000196659	TTC30B
2210021J22Rik	ENSMUSG00000064284	1.27239	0.34754	5.3476e-05	0.000410022	7.04827	7.13595	6.93997	7.06029	6.91574	7.32922	7.19816	7.37066	7.18355	7.35002	ENSG00000205643	C22orf40
Gm17388	ENSMUSG00000091448	1.27222	0.347346	0.00420617	0.0153997	5.25349	5.34262	5.42888	5.43042	5.37425	5.46812	5.59079	5.47901	5.53742	5.50337	NA	NA
Lass5	ENSMUSG00000023021	1.27212	0.347236	2.06032e-17	2.78877e-15	10.78	10.7821	10.626	10.6971	10.6438	11.1223	11.0529	11.1402	11.1889	11.1264	ENSG00000139624	CERS5
Myl10	ENSMUSG00000005474	0.786113	-0.347191	0.0200592	0.0533313	5.14983	4.71014	4.91303	4.73246	4.72931	4.76496	4.78607	4.61117	4.65967	4.62949	ENSG00000106436	MYL10
Sf3a2	ENSMUSG00000020211	0.786186	-0.347057	4.65665e-06	5.20107e-05	9.88808	9.65638	9.80624	10.0331	9.59499	9.44616	9.24229	9.49133	9.27443	9.51259	ENSG00000104897	SF3A2
Eml6	ENSMUSG00000044072	0.786187	-0.347056	4.97338e-05	0.000386093	8.11205	7.93866	8.02026	7.95578	8.16543	7.75126	7.86357	7.763	7.48832	7.69314	ENSG00000214595	EML6
Hist1h2ap	ENSMUSG00000069304	0.786283	-0.346879	0.0111325	0.0332299	5.1811	5.21985	5.05505	5.0361	5.09794	5.00484	5.01452	4.87514	5.02958	4.99736	NA	NA
Ccdc34	ENSMUSG00000027160	1.27172	0.346782	4.23395e-08	9.01593e-07	9.31023	9.63404	9.32077	9.37102	9.53357	9.84443	9.80738	9.78931	9.93776	9.82494	ENSG00000109881	CCDC34
Has2	ENSMUSG00000022367	1.27168	0.346733	0.00153878	0.00675769	8.09791	7.57875	8.12098	7.90383	8.20036	8.35248	8.38438	8.14373	8.5528	8.42045	ENSG00000170961	HAS2
Ifi47	ENSMUSG00000078920	1.27161	0.346652	5.79511e-06	6.29769e-05	10.2335	10.3807	10.2467	10.1034	10.2989	10.5547	10.5752	11.0387	10.6943	10.4924	NA	NA
Fam71b	ENSMUSG00000020401	0.786526	-0.346434	0.00579287	0.0198631	8.25661	7.41046	8.28504	8.2925	7.89503	7.72666	7.87118	7.64484	7.68659	7.50038	ENSG00000170613	FAM71B
Zdhhc14	ENSMUSG00000034265	0.786564	-0.346364	0.00233794	0.00952381	7.0594	6.82676	7.13706	7.114	6.85151	6.77695	6.9245	6.684	6.54135	6.71933	ENSG00000175048	ZDHHC14
Lrr1	ENSMUSG00000034883	1.27121	0.346197	8.71371e-06	8.89077e-05	7.52681	7.72782	7.69783	7.57028	7.73267	8.09434	8.00224	7.80407	7.9285	7.97286	ENSG00000165501	LRR1
Cacna1d	ENSMUSG00000015968	0.786851	-0.345838	7.67506e-07	1.0987e-05	8.50139	8.8079	8.60623	8.53355	8.73679	8.27733	8.22728	8.41769	8.30038	8.24848	ENSG00000157388	CACNA1D
Rbpms2	ENSMUSG00000032387	0.787111	-0.345362	0.00221744	0.00910623	6.16044	5.95759	6.07828	5.85822	5.89142	5.79313	5.82682	5.84009	5.78533	5.83464	ENSG00000166831	RBPMS2
Zfp68	ENSMUSG00000058291	1.27038	0.345261	3.61733e-11	1.64842e-09	10.9067	10.912	10.9522	10.7457	11.0146	11.3853	11.3877	11.162	11.3728	11.3509	NA	NA
Mark4	ENSMUSG00000030397	0.787209	-0.345182	3.32189e-06	3.88482e-05	10.4056	10.0746	10.3412	10.487	10.0851	9.82411	9.69101	9.91483	9.88481	10.0179	ENSG00000007047	MARK4
Camk1d	ENSMUSG00000039145	0.787287	-0.345039	2.60637e-13	1.87535e-11	12.0535	11.8711	12.1094	12.0348	12.09	11.6113	11.5732	11.729	11.5782	11.5198	ENSG00000183049	CAMK1D
Gm4759	ENSMUSG00000053541	1.27006	0.344895	4.67601e-06	5.21842e-05	10.6819	10.4156	10.604	10.3557	10.8089	10.9369	10.9875	11.2452	11.035	10.8747	NA	NA
Dok2	ENSMUSG00000022102	0.787491	-0.344664	5.56724e-10	1.98202e-08	11.4256	11.3503	11.5293	11.7373	11.4025	11.1117	11.0652	11.0313	11.0836	11.0539	ENSG00000147443	DOK2
Nanos1	ENSMUSG00000072437	1.26963	0.344403	1.65792e-06	2.14699e-05	8.31118	8.24653	8.44727	8.33268	8.46853	8.73587	8.68394	8.50777	8.86147	8.76006	ENSG00000188613	NANOS1
Gm11223	ENSMUSG00000046341	1.26961	0.344387	2.7802e-08	6.24107e-07	10.2949	10.6041	10.5145	10.6334	10.6469	10.981	10.9536	10.8412	10.9528	11.1097	NA	NA
9330020H09Rik	ENSMUSG00000091050	0.787721	-0.344243	0.000383938	0.00214237	8.64198	8.32535	8.48447	8.67638	8.59677	8.44369	8.20207	8.23782	7.89285	8.07088	NA	NA
Trim26	ENSMUSG00000024457	0.787783	-0.344129	1.10747e-08	2.74776e-07	10.6049	10.2808	10.5072	10.5704	10.4123	10.0764	10.1181	10.1825	9.92731	10.0209	ENSG00000234127	TRIM26
Gm15372	ENSMUSG00000084195	0.787843	-0.34402	0.000368593	0.00207197	7.79412	7.81494	7.90528	7.90728	8.16337	7.50333	7.5227	7.82805	7.4562	7.65977	NA	NA
Padi3	ENSMUSG00000025328	1.26915	0.343857	0.00479887	0.0171001	5.41344	5.28516	5.35199	5.2415	5.31003	5.48636	5.3906	5.42171	5.55778	5.4568	ENSG00000142619	PADI3
Prdm1	ENSMUSG00000038151	0.788007	-0.343719	1.60785e-05	0.000149225	7.80323	7.55101	7.79742	7.54702	7.60312	7.44251	7.3186	7.34157	7.37247	7.41521	ENSG00000057657	PRDM1
Ncr1	ENSMUSG00000062524	1.269	0.34369	0.0107032	0.0322724	9.16043	8.53843	8.84941	8.57726	9.08033	9.4689	9.70265	9.57425	9.0139	8.91033	ENSG00000189430	NCR1
Col20a1	ENSMUSG00000016356	0.788084	-0.34358	0.00229955	0.00938421	8.57733	7.88235	8.60406	8.72795	8.52656	8.08732	8.13167	7.89895	8.22077	8.20771	ENSG00000101203	COL20A1
Srgap3	ENSMUSG00000030257	0.788095	-0.343559	9.80178e-05	0.000678139	8.80452	8.47063	8.81872	8.76221	8.60321	8.50345	8.48392	8.26804	8.11879	8.2481	ENSG00000196220	SRGAP3
Ccr9	ENSMUSG00000029530	0.788231	-0.343309	0.0053548	0.0186511	6.78659	6.37022	6.66564	6.44023	6.67962	6.38613	6.52315	6.30872	6.19875	6.33977	ENSG00000173585	CCR9
Arhgap26	ENSMUSG00000036452	0.788327	-0.343134	1.39996e-08	3.36359e-07	12.7346	12.6353	12.6888	12.8167	12.8918	12.2642	12.2245	12.5612	12.1976	12.2903	ENSG00000145819	ARHGAP26
Zfp36l2	ENSMUSG00000045817	0.788441	-0.342926	1.11225e-05	0.000109079	13.8359	13.5678	14.1521	14.2086	13.8172	13.5835	13.3958	13.5422	13.3456	13.5187	ENSG00000152518	ZFP36L2
Casp8ap2	ENSMUSG00000028282	1.26832	0.34292	2.41226e-11	1.15308e-09	11.8561	12.0313	11.8694	11.7152	11.9692	12.3819	12.2911	12.2399	12.403	12.3066	NA	NA
Gm15249	ENSMUSG00000085963	1.26828	0.342879	0.0208983	0.054953	4.67526	4.7487	4.89355	4.69341	4.87724	4.95388	5.00774	4.84402	4.93442	4.93578	NA	NA
Zfp532	ENSMUSG00000042439	1.26822	0.3428	6.35524e-05	0.000474249	6.3912	6.35522	6.46466	6.34451	6.46287	6.5785	6.69895	6.56418	6.61817	6.59237	ENSG00000074657	ZNF532
Git1	ENSMUSG00000011877	0.788524	-0.342773	9.42567e-11	3.9048e-09	10.6791	10.5572	10.684	10.8376	10.5502	10.2887	10.2646	10.3102	10.1401	10.2678	ENSG00000108262	GIT1
Samd9l	ENSMUSG00000047735	1.26816	0.34274	7.3091e-09	1.91472e-07	14.178	14.2218	14.3186	14.054	14.4604	14.7335	14.6269	14.6515	14.8435	14.6368	ENSG00000177409	SAMD9L
Mtap6	ENSMUSG00000055407	0.788594	-0.342645	0.00152864	0.00672557	5.38381	5.37974	5.45262	5.41438	5.44225	5.28909	5.2259	5.28326	5.33244	5.28373	ENSG00000171533	MAP6
Gm10093	ENSMUSG00000061062	1.2678	0.342322	1.83814e-07	3.24211e-06	8.00107	8.19255	8.06733	8.24675	8.20503	8.49973	8.43341	8.46285	8.57577	8.4184	ENSG00000116478	HDAC1
Tubb6	ENSMUSG00000001473	1.26765	0.342153	2.60087e-05	0.000222506	8.57661	8.82888	8.57161	8.5364	8.42773	9.09593	8.97827	8.96034	8.72032	9.04874	ENSG00000176014	TUBB6
Mast3	ENSMUSG00000031833	0.788996	-0.34191	1.7851e-06	2.29577e-05	12.6791	12.3809	12.7668	12.9824	12.524	12.1552	12.1665	12.2705	12.2513	12.3377	ENSG00000099308	MAST3
Rgag4	ENSMUSG00000049191	0.789005	-0.341894	0.000866409	0.00420173	7.76049	7.53534	7.74302	7.82548	7.70852	7.50999	7.63998	7.35496	7.26872	7.19455	ENSG00000242732	RGAG4
Dars	ENSMUSG00000026356	1.2673	0.341758	1.41776e-17	1.99817e-15	12.5738	12.5129	12.6042	12.4776	12.5455	13.0107	12.9473	12.8396	13.0654	12.9884	ENSG00000115866	DARS
Gm13123	ENSMUSG00000083708	0.789243	-0.341458	0.00627078	0.0211048	4.9124	4.86203	4.92281	4.84662	4.93286	4.78138	4.72029	4.79915	4.80531	4.82661	NA	NA
Ces2g	ENSMUSG00000031877	0.789394	-0.341182	6.76784e-05	0.000499315	9.42075	9.14896	9.61576	9.53404	9.37424	9.15454	9.23978	8.82306	8.91234	8.98106	ENSG00000172831	CES2
Ctdnep1	ENSMUSG00000018559	0.789571	-0.34086	2.17321e-07	3.74199e-06	10.6554	10.6536	10.7798	10.9973	10.5323	10.3331	10.2024	10.4174	10.2955	10.3271	ENSG00000175826	CTDNEP1
Rtn1	ENSMUSG00000021087	0.789577	-0.340847	0.00638919	0.0214033	4.89104	4.86517	4.84682	4.92814	4.93014	4.78567	4.83508	4.79652	4.71887	4.78168	ENSG00000139970	RTN1
Ear1	ENSMUSG00000072601	0.789581	-0.340841	1.1444e-05	0.000111678	11.0894	10.838	11.3811	10.7937	11.0638	10.6525	10.7716	10.5913	10.5545	10.5082	ENSG00000169397	RNASE3
Cass4	ENSMUSG00000074570	0.789591	-0.340823	0.000192674	0.00120057	10.2745	9.79134	10.2749	10.2149	9.97125	9.84325	9.64565	9.89674	9.35022	9.64664	ENSG00000087589	CASS4
Zmat3	ENSMUSG00000027663	0.789626	-0.340758	2.11502e-05	0.00018886	7.61628	7.69322	7.83967	7.79256	7.59527	7.44543	7.51368	7.45678	7.29274	7.41467	ENSG00000172667	ZMAT3
Calcoco1	ENSMUSG00000023055	0.789689	-0.340644	2.88207e-13	2.04149e-11	10.3898	10.2612	10.3074	10.375	10.2011	9.90053	9.85136	9.94042	9.85354	10.0071	ENSG00000012822	CALCOCO1
Cd5l	ENSMUSG00000015854	1.26614	0.34044	0.0185668	0.0500347	8.48095	8.84012	8.12746	7.94544	8.29579	9.20861	9.27833	8.87728	8.447	8.60034	ENSG00000073754	CD5L
Evpl	ENSMUSG00000034282	1.26584	0.340098	0.00056189	0.00294201	6.01366	5.96765	5.96993	6.08318	5.96672	6.21147	6.08609	6.16097	6.15413	6.28191	ENSG00000167880	EVPL
Zeb1	ENSMUSG00000093585	0.790043	-0.339997	0.000678744	0.00342909	5.84379	5.73903	5.89358	5.85773	5.82972	5.67882	5.65769	5.69795	5.64394	5.71978	NA	NA
Rad51ap1	ENSMUSG00000030346	1.26563	0.339852	4.75188e-10	1.7186e-08	10.4508	10.5706	10.3134	10.2806	10.4795	10.8683	10.8048	10.7271	10.9089	10.8649	ENSG00000111247	RAD51AP1
Zfp120	ENSMUSG00000068134	1.26555	0.339763	3.43007e-06	3.99766e-05	10.1803	10.5396	10.3743	10.1448	10.5431	10.9431	10.85	10.6646	10.7112	10.7817	NA	NA
Sgol1	ENSMUSG00000023940	1.26538	0.339567	4.29237e-08	9.12612e-07	10.2765	10.5489	10.3561	10.1782	10.5027	10.8091	10.7184	10.7654	10.9014	10.783	ENSG00000129810	SGOL1
Gm15448	ENSMUSG00000074419	0.790314	-0.339501	5.46593e-09	1.5005e-07	9.65135	9.4377	9.54944	9.62096	9.66382	9.15112	9.1611	9.37025	9.19943	9.14493	ENSG00000187116	LILRA5
BC096441	ENSMUSG00000018752	0.790335	-0.339463	8.49766e-06	8.7347e-05	7.19699	7.09864	7.32397	7.24154	7.15761	6.92829	6.96573	7.01096	6.90632	6.97693	ENSG00000161955	TNFSF13
Dpm1	ENSMUSG00000078919	0.790417	-0.339313	3.60964e-08	7.87041e-07	9.71991	9.49705	9.81181	9.77643	9.66051	9.38606	9.32941	9.36275	9.15709	9.31797	ENSG00000000419	DPM1
AW146154	ENSMUSG00000074166	1.26514	0.339295	1.93281e-09	6.07434e-08	8.12302	8.18351	8.29978	8.19904	8.28411	8.47745	8.59877	8.51122	8.60152	8.54328	NA	NA
Siah2	ENSMUSG00000036432	0.790429	-0.339293	2.53118e-07	4.23028e-06	9.39859	9.3536	9.23578	9.34152	9.31801	9.09337	9.06494	8.97298	8.75963	8.85991	ENSG00000181788	SIAH2
Tmem106a	ENSMUSG00000034947	0.790505	-0.339153	2.11682e-06	2.67706e-05	9.09395	9.12437	9.16828	9.14402	9.12604	8.72725	8.80724	8.99523	8.56278	8.67067	ENSG00000184988	TMEM106A
Gm17655	ENSMUSG00000090963	1.26496	0.339095	0.0228348	0.0590904	4.21409	4.31094	4.31847	4.24858	4.38781	4.40247	4.41683	4.4347	4.48254	4.33329	NA	NA
Car3	ENSMUSG00000027559	1.26484	0.338956	0.0172471	0.0471381	5.41945	5.32322	5.57982	5.30778	5.41426	5.52822	5.86938	5.43012	5.49479	5.62461	ENSG00000164879	CA3
Cherp	ENSMUSG00000052488	0.790806	-0.338604	5.20085e-08	1.07566e-06	11.1088	10.8743	11.0682	11.2011	10.8982	10.632	10.4834	10.7693	10.5342	10.6513	ENSG00000085872	CHERP
9830147E19Rik	ENSMUSG00000074158	1.26453	0.338601	0.00642296	0.0214848	6.89835	7.10642	7.24141	6.86506	7.17561	7.66035	7.52828	7.04874	7.15554	7.3954	NA	NA
Cdr2l	ENSMUSG00000050910	0.790824	-0.338571	0.00564499	0.019439	5.54577	5.35612	5.44244	5.46777	5.53733	5.36911	5.41183	5.2707	5.29478	5.2978	ENSG00000109089	CDR2L
F730035M05Rik	ENSMUSG00000085298	0.790913	-0.338409	0.000196021	0.00121754	6.9486	6.92325	6.8651	6.95106	6.85465	6.8477	6.67334	6.57812	6.62918	6.63622	NA	NA
Lmo1	ENSMUSG00000036111	1.26426	0.33829	4.64025e-07	7.11176e-06	8.49765	8.5894	8.53381	8.66384	8.57107	8.77762	8.83914	8.90931	9.13893	8.92951	ENSG00000166407	LMO1
Pparg	ENSMUSG00000000440	0.791078	-0.338108	0.00064894	0.00330308	8.03897	7.74506	7.82716	7.70315	7.8761	7.49394	7.747	7.61582	7.32591	7.41647	ENSG00000132170	PPARG
Gm14085	ENSMUSG00000079071	1.26393	0.33792	1.99679e-08	4.62681e-07	9.00291	8.92678	8.92879	9.04807	9.10746	9.38879	9.28002	9.23171	9.49504	9.45611	NA	NA
Atp5j2	ENSMUSG00000038690	1.26375	0.33771	1.49051e-07	2.7425e-06	10.832	11.1051	10.698	10.6704	10.826	11.2433	11.1842	11.334	11.2984	11.2394	ENSG00000241468	ATP5J2
Srcap	ENSMUSG00000090663	0.791304	-0.337696	1.64014e-08	3.87371e-07	11.1316	11.002	11.137	11.2627	11.0162	10.6741	10.4927	10.8271	10.6785	10.781	NA	NA
Phf1	ENSMUSG00000024193	0.791336	-0.337637	0.000107407	0.000733078	11.2295	10.6879	11.2701	11.5355	11.0309	10.7951	10.7874	10.7554	10.6904	10.6844	ENSG00000112511	PHF1
Pira2	ENSMUSG00000089942	0.791373	-0.337571	3.35476e-21	7.05583e-19	12.947	12.9793	12.8855	12.9479	12.9474	12.5369	12.4185	12.5497	12.6014	12.483	ENSG00000187116	LILRA5
Scaf4	ENSMUSG00000022983	0.791571	-0.337209	1.442e-11	7.2211e-10	11.0232	10.8094	10.9767	11.045	10.8857	10.5332	10.4456	10.6546	10.5087	10.5636	ENSG00000156304	SCAF4
Cd69	ENSMUSG00000030156	0.791625	-0.337111	5.32845e-08	1.09872e-06	9.44785	9.35178	9.40278	9.17319	9.37029	9.02624	9.11547	8.89755	8.98247	8.87873	ENSG00000110848	CD69
Hfe	ENSMUSG00000006611	0.791638	-0.337088	1.07676e-06	1.46892e-05	9.62121	9.87737	9.46913	9.5351	9.46878	9.27336	9.17427	9.22244	9.1367	9.29592	ENSG00000010704	HFE
5830416P10Rik	ENSMUSG00000074788	0.791783	-0.336823	3.85263e-05	0.000310734	13.1649	12.5989	13.2952	13.3152	13.1851	12.6229	12.5763	12.8125	12.7644	12.6397	NA	NA
Gm14388	ENSMUSG00000084230	0.791814	-0.336767	0.00644025	0.0215216	4.94302	4.9321	4.99684	5.08446	5.03189	4.88287	4.9087	4.88035	4.91721	4.84018	NA	NA
Snta1	ENSMUSG00000027488	0.792115	-0.336218	0.00481445	0.0171371	6.09777	6.14071	5.9852	6.15503	6.00357	6.03528	5.86853	5.89093	5.74057	5.90149	ENSG00000101400	SNTA1
Ppargc1b	ENSMUSG00000033871	0.79218	-0.336099	0.000592057	0.00306475	7.15822	6.87671	7.07313	7.29128	7.04166	6.907	6.90698	6.77266	6.78744	6.84662	ENSG00000155846	PPARGC1B
Pappa	ENSMUSG00000028370	1.26225	0.335992	0.00755057	0.0245216	6.88697	6.45997	6.75868	6.63618	6.76879	6.99195	7.2995	6.75077	6.90489	6.92386	ENSG00000182752	PAPPA
Sox13	ENSMUSG00000070643	0.792285	-0.335909	0.000709162	0.00355517	8.88125	8.74882	9.29087	9.4205	9.11131	8.65252	8.56923	8.63145	8.8579	8.88503	ENSG00000143842	SOX13
Ndufb4	ENSMUSG00000022820	1.26198	0.335689	4.57352e-07	7.01735e-06	9.73163	9.85299	9.7103	9.42679	9.85726	10.0958	10.1176	10.1273	10.1565	10.1285	ENSG00000065518	NDUFB4
Ube2d3	ENSMUSG00000078578	1.26195	0.335656	1.93072e-11	9.46052e-10	12.9196	13.0031	12.993	12.8046	12.9627	13.545	13.3474	13.2322	13.3258	13.3599	ENSG00000109332	UBE2D3
Traf3ip2	ENSMUSG00000019842	0.792565	-0.335399	0.000299621	0.00174081	7.81689	7.50697	7.6547	7.58139	7.66144	7.29835	7.55235	7.34597	7.19243	7.37036	ENSG00000056972	TRAF3IP2
Chpt1	ENSMUSG00000060002	1.2616	0.335258	4.57406e-06	5.1257e-05	9.11336	9.22167	9.18329	8.90429	9.25987	9.69307	9.44094	9.35605	9.60634	9.49999	ENSG00000111666	CHPT1
Arhgap17	ENSMUSG00000030766	0.792729	-0.335101	1.4372e-08	3.44097e-07	11.7718	11.6868	11.7534	11.8196	11.6578	11.2382	11.2121	11.5638	11.2019	11.3257	ENSG00000140750	ARHGAP17
Gm5431	ENSMUSG00000058163	0.792846	-0.334887	0.0015288	0.00672557	7.47486	7.52925	7.43916	7.32206	7.56985	7.02587	7.06588	7.47637	7.09783	7.16874	NA	NA
Eif4ebp2	ENSMUSG00000020091	0.792939	-0.334717	4.96466e-07	7.53295e-06	11.4666	11.3387	11.4866	11.6867	11.2811	11.0182	10.8364	11.1796	11.0146	11.1099	ENSG00000148730	EIF4EBP2
Kcna3	ENSMUSG00000047959	0.792942	-0.334712	4.03141e-06	4.6043e-05	8.91253	8.82279	8.93856	8.98555	9.01215	8.60656	8.73659	8.55931	8.33532	8.62643	ENSG00000177272	KCNA3
BC024978	ENSMUSG00000078786	0.793418	-0.333846	0.00376114	0.0140258	6.25807	6.15028	6.43581	6.50435	6.25828	6.18402	6.1423	6.18807	6.02426	6.08454	ENSG00000188493	C19orf54
Slc7a8	ENSMUSG00000022180	0.793464	-0.333764	4.24662e-07	6.60473e-06	8.41569	8.37547	8.3912	8.50785	8.38333	8.17927	8.16054	8.1474	7.92868	8.03749	ENSG00000092068	SLC7A8
Ankrd52	ENSMUSG00000014498	0.793482	-0.333731	4.35095e-09	1.22896e-07	12.1194	12.194	12.1486	12.297	11.9658	11.6973	11.6303	11.8796	11.6182	11.7893	ENSG00000139645	ANKRD52
Fkbp3	ENSMUSG00000020949	1.2602	0.333657	1.1528e-07	2.17979e-06	9.94867	10.0505	9.9099	9.77049	9.98959	10.502	10.4293	10.2984	10.1674	10.2519	ENSG00000100442	FKBP3
Csf1	ENSMUSG00000014599	0.79357	-0.333571	9.89008e-05	0.000682176	10.2302	9.92286	10.4926	10.6059	10.1736	9.84473	9.9564	9.96685	9.73975	9.94702	ENSG00000184371	CSF1
Serpinb6b	ENSMUSG00000042842	1.25995	0.333367	0.000521758	0.00276364	7.2302	7.29844	7.31695	7.09576	7.3311	7.54303	7.77812	7.47017	7.52525	7.33339	ENSG00000124570	SERPINB6
Mir5105	ENSMUSG00000093077	1.25986	0.333269	0.0209679	0.055083	6.24631	6.06165	6.24695	6.75169	6.10925	6.5515	6.4861	6.72347	6.7772	6.53014	NA	NA
Sccpdh	ENSMUSG00000038936	1.25963	0.333002	1.33107e-05	0.000126985	7.33711	7.35975	7.32026	7.29046	7.3923	7.7291	7.66316	7.50341	7.46578	7.67947	ENSG00000143653	SCCPDH
Hmgb1-ps5	ENSMUSG00000083822	0.793906	-0.33296	0.00609068	0.0206461	5.74301	5.65706	5.59905	5.57593	5.71243	5.54162	5.51976	5.5987	5.39713	5.45612	NA	NA
Klf13	ENSMUSG00000052040	0.793907	-0.332958	4.75676e-08	9.95861e-07	13.9417	13.8509	13.9842	14.1385	13.872	13.4422	13.3005	13.6594	13.5796	13.6242	ENSG00000169926	KLF13
Zfp184	ENSMUSG00000006720	1.2595	0.332849	0.000564353	0.00295152	6.59485	6.5175	6.53619	6.48679	6.70247	6.83688	6.89515	6.70101	6.6831	6.81574	ENSG00000096654	ZNF184
Hexim1	ENSMUSG00000048878	0.794174	-0.332474	2.61874e-08	5.89799e-07	11.5336	11.2619	11.3992	11.5726	11.3366	11.136	10.8533	11.0244	10.9442	11.0786	ENSG00000186834	HEXIM1
Phactr4	ENSMUSG00000066043	0.794299	-0.332245	4.77096e-08	9.97306e-07	10.5581	10.4806	10.6421	10.7735	10.4996	10.1171	10.0579	10.347	10.1781	10.2482	ENSG00000204138	PHACTR4
Hr	ENSMUSG00000022096	0.794306	-0.332234	0.0102482	0.0312033	4.77789	4.81412	4.79371	4.89467	4.78078	4.77746	4.71715	4.67012	4.71685	4.6642	ENSG00000168453	HR
Irak1bp1	ENSMUSG00000032251	1.25892	0.332186	0.0139403	0.0398281	4.38207	4.29948	4.35852	4.29702	4.30259	4.46561	4.41402	4.40585	4.40513	4.37872	ENSG00000146243	IRAK1BP1
Dyrk1b	ENSMUSG00000002409	0.794407	-0.332049	2.54227e-06	3.1115e-05	8.18929	8.50558	8.45243	8.52888	8.33364	8.14818	8.03458	8.07039	8.10784	8.07644	ENSG00000105204	DYRK1B
Zfp961	ENSMUSG00000052446	1.25869	0.331919	2.07143e-11	1.0042e-09	9.65627	9.7928	9.90517	9.71317	9.87144	10.1461	10.1788	10.2294	10.1749	10.1507	NA	NA
Sf1	ENSMUSG00000024949	0.794585	-0.331726	3.64563e-13	2.52992e-11	13.3528	13.127	13.3556	13.3508	13.2545	12.9315	12.766	12.9235	12.8295	12.8965	ENSG00000168066	SF1
Cd52	ENSMUSG00000000682	1.25848	0.331687	2.52294e-06	3.0906e-05	14.5076	14.7197	14.5043	14.4071	14.6144	14.8056	14.7899	15.0088	15.2984	14.9995	NA	NA
Akap12	ENSMUSG00000038587	0.794643	-0.331621	0.00172752	0.00744779	8.49247	8.10223	8.57181	8.32141	8.26435	7.96855	8.34498	7.85993	7.79782	7.98346	ENSG00000131016	AKAP12
Casc5	ENSMUSG00000027326	1.25827	0.331444	2.12772e-05	0.000189746	12.6425	12.9474	12.7768	12.3716	13.0073	13.3153	13.2331	13.1046	13.2166	13.2023	ENSG00000137812	CASC5
Zfp58	ENSMUSG00000071291	1.25824	0.331413	2.3855e-07	4.02124e-06	8.62286	8.64691	8.68423	8.51387	8.86074	8.97659	9.05748	8.9687	9.02918	9.07397	NA	NA
Ttc38	ENSMUSG00000035944	1.25822	0.331387	2.53058e-09	7.6879e-08	8.91192	9.05704	9.00877	8.85382	8.92725	9.29359	9.18546	9.31683	9.34223	9.40998	ENSG00000075234	TTC38
Gm13785	ENSMUSG00000081730	0.794875	-0.331201	0.00759679	0.0246395	6.76543	6.69202	6.75986	6.77803	6.89539	6.45478	6.25446	6.73012	6.63389	6.49842	NA	NA
Tbc1d14	ENSMUSG00000029192	0.794881	-0.33119	2.51095e-08	5.67392e-07	12.4524	12.2357	12.4125	12.6835	12.3875	12.0134	11.9113	12.1257	11.9985	12.0451	ENSG00000132405	TBC1D14
Edaradd	ENSMUSG00000039309	1.25785	0.330962	0.00201692	0.00842449	6.96628	6.77999	6.71405	6.73109	6.79532	6.96333	7.08179	6.84061	7.29062	7.03997	ENSG00000186197	EDARADD
Chac2	ENSMUSG00000020309	1.25783	0.330942	1.88895e-06	2.42023e-05	7.34408	7.33329	7.29641	7.34546	7.43355	7.66356	7.60154	7.49078	7.6917	7.62164	ENSG00000143942	CHAC2
Vav2	ENSMUSG00000009621	0.795036	-0.330908	0.000193908	0.00120661	9.94587	9.64208	9.80851	9.79362	9.69056	9.45124	9.64304	9.45064	9.01834	9.22231	ENSG00000160293	VAV2
Pnpla6	ENSMUSG00000004565	0.79504	-0.330901	1.26877e-09	4.18731e-08	10.2756	10.3051	10.2979	10.3349	10.1907	9.99633	9.84113	9.70193	9.92679	9.97205	ENSG00000032444	PNPLA6
Adam11	ENSMUSG00000020926	0.795071	-0.330844	0.00829885	0.0263784	6.2112	5.94593	6.14035	6.22272	5.88129	5.96211	5.90696	5.89479	5.77456	5.93594	ENSG00000073670	ADAM11
Gng11	ENSMUSG00000032766	1.25738	0.330419	9.83983e-05	0.000679739	7.70297	7.66601	7.61432	7.44059	7.73845	7.85895	7.96967	7.79287	8.10544	7.93202	ENSG00000127920	GNG11
Gm10060	ENSMUSG00000059078	0.795315	-0.330402	0.000733984	0.0036675	6.12134	5.97277	6.07032	6.04876	6.08756	5.89885	5.95553	5.9251	5.85506	5.83451	NA	NA
S100a11	ENSMUSG00000027907	0.795321	-0.330391	3.34847e-06	3.91256e-05	13.4563	13.275	13.4875	13.7058	13.353	12.9266	12.7616	13.1121	13.1658	13.1278	ENSG00000163191	S100A11
0610009B22Rik	ENSMUSG00000007777	1.25733	0.330367	2.15536e-05	0.000191462	7.72266	7.86189	7.68032	7.5447	7.70214	8.01383	7.94132	7.92085	8.00711	8.13811	ENSG00000196459	TRAPPC2
Ypel3	ENSMUSG00000042675	0.795407	-0.330234	1.82571e-08	4.26655e-07	12.114	11.9365	12.205	12.3952	12.1177	11.71	11.6598	11.7888	11.7737	11.7853	ENSG00000090238	YPEL3
Emid1	ENSMUSG00000034164	0.795433	-0.330188	0.00105961	0.00497969	7.23847	6.952	7.1663	7.24036	7.23232	7.01925	6.99574	6.9398	6.731	6.86648	ENSG00000186998	EMID1
Pawr	ENSMUSG00000035873	1.25714	0.330147	0.020133	0.0534756	4.82173	4.77685	4.78997	4.80375	4.83501	5.07191	5.07861	4.80024	4.80096	4.8773	ENSG00000177425	PAWR
Aipl1	ENSMUSG00000040554	1.25694	0.32992	0.00671744	0.0222628	5.07402	5.17756	5.14937	5.1688	5.1909	5.17622	5.29396	5.26158	5.34519	5.30245	ENSG00000129221	AIPL1
Apc-ps1	ENSMUSG00000083152	0.795616	-0.329857	0.00837285	0.0265642	5.94141	5.9708	6.0918	6.25834	6.08223	5.82399	5.74906	5.97401	5.98946	5.86383	NA	NA
Zfp397	ENSMUSG00000024276	1.25653	0.329441	3.56873e-08	7.8061e-07	11.137	11.0705	11.284	11.1687	11.4315	11.7116	11.732	11.4973	11.6266	11.6182	ENSG00000186812	ZNF397
Pkdcc	ENSMUSG00000024247	0.795871	-0.329393	0.00774016	0.024986	6.62647	6.42074	6.43061	6.7069	6.46586	6.40019	6.49027	6.27417	6.14211	6.18826	ENSG00000162878	PKDCC
BC002163	ENSMUSG00000081824	1.25624	0.329114	2.46633e-05	0.000213265	7.71417	8.06968	7.93648	8.02709	7.92632	8.24751	8.15051	8.34646	8.25464	8.27558	NA	NA
Ubap2	ENSMUSG00000028433	0.796119	-0.328945	5.59567e-13	3.70108e-11	10.7957	10.6083	10.7618	10.8141	10.6504	10.3305	10.3247	10.3838	10.2555	10.3844	ENSG00000137073	UBAP2
Abca3	ENSMUSG00000024130	0.796136	-0.328913	7.34468e-15	7.26545e-13	12.481	12.5176	12.5159	12.5128	12.4841	12.0462	12.0389	12.2286	11.9785	12.1431	ENSG00000167972	ABCA3
Stk36	ENSMUSG00000033276	0.79619	-0.328816	0.00525347	0.0184154	6.33595	6.69312	6.46833	6.60092	6.54246	6.28195	6.16647	6.29868	6.3905	6.44637	ENSG00000163482	STK36
Gbp6	ENSMUSG00000079362	1.25598	0.328809	0.0196386	0.0524154	6.85589	6.88697	6.6286	6.42717	6.68258	6.69251	6.69436	7.51734	7.14451	6.87443	ENSG00000183347	GBP6
Zfp617	ENSMUSG00000066880	1.25585	0.328667	1.7281e-11	8.52883e-10	9.93888	9.83919	9.94295	9.73314	9.80152	10.2575	10.3174	10.2278	10.2214	10.149	NA	NA
Mcl1	ENSMUSG00000038612	0.796292	-0.328631	9.35736e-12	4.99705e-10	15.2334	15.1122	15.2486	15.4426	15.3073	14.9458	14.8162	14.8738	14.7844	14.834	ENSG00000143384	MCL1
Gm14494	ENSMUSG00000083097	1.25564	0.328418	0.00949769	0.0293109	5.13696	5.2266	5.09803	5.11194	5.25222	5.24628	5.35112	5.36034	5.23413	5.29861	NA	NA
H2-Eb1	ENSMUSG00000060586	0.796484	-0.328284	0.0181114	0.0490299	11.7052	11.1636	11.7891	12.1103	11.6945	11.2495	11.6814	11.0721	10.6405	10.7565	ENSG00000196126	HLA-DRB1
Serpina3f	ENSMUSG00000066363	1.25548	0.32824	0.0171644	0.0470033	6.59081	7.07248	6.86459	6.76132	6.85346	6.75719	6.86961	7.44295	7.52523	6.99098	ENSG00000196136	SERPINA3
Hist1h3h	ENSMUSG00000069312	1.25544	0.328193	3.2387e-06	3.79765e-05	11.7753	12.0539	11.6369	11.6163	11.956	12.3245	12.2944	12.0446	12.2666	12.2901	NA	NA
Vcam1	ENSMUSG00000027962	1.25539	0.328135	9.53059e-06	9.60153e-05	12.2292	12.4083	12.3253	12.1248	12.3709	12.6207	12.6784	12.442	13.0554	12.7527	ENSG00000162692	VCAM1
Xkrx	ENSMUSG00000031258	0.796575	-0.328118	0.0205185	0.0542342	5.01677	4.83209	5.00212	4.98158	4.94304	4.88525	4.90845	4.84233	4.7429	4.75536	ENSG00000182489	XKRX
Gm7664	ENSMUSG00000092062	1.25523	0.327953	0.00446626	0.016153	5.32803	5.3319	5.24879	5.23648	5.37461	5.43759	5.42636	5.45686	5.38328	5.48305	NA	NA
Ksr1	ENSMUSG00000018334	0.796714	-0.327866	2.29679e-06	2.85533e-05	11.2294	10.8893	11.203	11.3542	11.0164	10.7438	10.5448	10.7994	10.7379	10.8423	ENSG00000141068	KSR1
Nuf2	ENSMUSG00000026683	1.25512	0.32782	9.34662e-08	1.80988e-06	11.4719	11.7244	11.4934	11.31	11.63	11.9318	11.8342	11.9362	12.062	11.9835	ENSG00000143228	NUF2
Gm7598	ENSMUSG00000087390	1.25501	0.327702	0.010268	0.0312498	4.55417	4.55586	4.60369	4.59387	4.63177	4.64615	4.67684	4.66045	4.74658	4.673	NA	NA
Hes1	ENSMUSG00000022528	0.796876	-0.327572	0.00441567	0.0160057	5.46932	5.44377	5.44298	5.46015	5.39558	5.30513	5.34171	5.36449	5.21056	5.32327	ENSG00000114315	HES1
Macrod2	ENSMUSG00000068205	1.25488	0.327545	0.00595877	0.0203249	4.97357	4.92802	4.97074	4.92785	5.00314	5.14136	5.09702	5.03634	5.06081	5.01853	ENSG00000172264	MACROD2
Jmy	ENSMUSG00000021690	0.797059	-0.327242	7.41177e-09	1.9374e-07	9.34152	9.15158	9.33293	9.38538	9.22983	8.99139	9.01009	8.84292	8.87571	8.95948	ENSG00000152409	JMY
Sec61g	ENSMUSG00000078974	1.25458	0.327205	0.000362613	0.00204172	10.6079	11.1781	10.5853	10.354	10.82	11.1509	11.1442	11.2032	11.1739	11.2426	ENSG00000132432	SEC61G
8430427H17Rik	ENSMUSG00000061411	0.797238	-0.326918	9.79593e-05	0.000678077	8.05514	7.82226	8.15605	8.19496	7.94251	7.7724	7.77215	7.74328	7.58824	7.80789	ENSG00000197183	C20orf112
mt-Co3	ENSMUSG00000064358	1.25423	0.3268	0.0062502	0.0210624	16.3434	16.6447	16.4416	15.6407	16.4903	17.1274	17.1428	16.5578	16.6406	16.7838	ENSG00000198938	MT-CO3
Gatsl2	ENSMUSG00000015944	0.797481	-0.326478	9.31384e-05	0.000650304	8.47266	8.69418	8.26643	8.38508	8.30969	8.14978	7.95603	8.20446	8.05932	8.16282	ENSG00000160844	GATS
Sik3	ENSMUSG00000034135	0.797512	-0.326422	3.31998e-11	1.53336e-09	11.935	11.7724	11.9335	11.9486	11.8047	11.4525	11.3253	11.5941	11.4702	11.5126	ENSG00000160584	SIK3
Adam8	ENSMUSG00000025473	0.797521	-0.326406	4.79827e-08	1.00148e-06	14.886	14.5338	14.8913	15.009	14.8451	14.3852	14.3083	14.4369	14.4808	14.474	ENSG00000151651	ADAM8
Gm16867	ENSMUSG00000085092	1.25363	0.326116	0.00131193	0.00592124	7.49032	7.1652	7.33932	7.11681	7.06088	7.47768	7.51435	7.46006	7.63773	7.54367	NA	NA
Rps17	ENSMUSG00000061787	1.25361	0.326093	3.51163e-05	0.000286955	13.6898	13.9886	13.523	13.2627	13.7182	14.0553	14.0734	14.1022	14.1555	14.1272	NA	NA
Gm6139	ENSMUSG00000057244	1.25356	0.326031	0.00528775	0.0184787	8.13128	8.41608	7.7534	7.74163	8.02803	8.6886	8.3242	8.30827	8.20387	8.48888	NA	NA
Crocc	ENSMUSG00000040860	0.797745	-0.326001	1.46705e-06	1.93405e-05	8.51866	8.50628	8.36741	8.63318	8.33405	8.22039	8.21053	8.16027	8.07175	8.12904	ENSG00000058453	CROCC
Sec24b	ENSMUSG00000001052	0.797859	-0.325794	2.29491e-09	7.05657e-08	11.9314	11.8041	11.8655	11.9777	11.8537	11.4362	11.3019	11.6692	11.4829	11.4726	ENSG00000138802	SEC24B
C130046K22Rik	ENSMUSG00000085154	0.798067	-0.325418	0.0198347	0.0528167	4.28253	4.32447	4.39452	4.36899	4.305	4.23523	4.28083	4.22306	4.20631	4.30138	NA	NA
Acot1	ENSMUSG00000072949	1.25284	0.325201	8.01991e-05	0.000574634	7.51641	7.84108	7.59777	7.67616	7.56548	7.92939	7.95765	7.84194	8.07019	7.88541	ENSG00000119673	ACOT2
Hbb-b2	ENSMUSG00000073940	0.798223	-0.325137	0.0246729	0.0629416	11.1993	10.4047	10.431	10.3347	10.4863	10.2537	10.5662	9.53203	9.51631	9.75365	ENSG00000244734	HBB
Gk5	ENSMUSG00000041440	1.25268	0.325015	7.67697e-09	1.99528e-07	10.5685	10.4892	10.5606	10.4213	10.5917	10.822	10.8104	10.8497	11.1267	10.9779	ENSG00000175066	GK5
Iqce	ENSMUSG00000036555	0.798347	-0.324913	5.97885e-09	1.62499e-07	9.79874	9.68603	9.74683	9.8817	9.67625	9.38044	9.37713	9.48949	9.24252	9.45764	ENSG00000106012	IQCE
Uqcrb	ENSMUSG00000021520	1.25248	0.324786	1.51846e-06	1.99083e-05	11.1564	11.4449	11.1027	10.9087	11.2156	11.5755	11.5203	11.6203	11.6637	11.584	ENSG00000156467	UQCRB
Heg1	ENSMUSG00000075254	0.798486	-0.324662	5.16166e-07	7.80587e-06	11.1999	10.8635	11.1653	11.1219	10.9154	10.6777	10.8296	10.6313	10.5208	10.6052	ENSG00000173706	HEG1
Gm11439	ENSMUSG00000083876	0.798511	-0.324616	0.0109159	0.0327621	5.06329	5.05931	5.14126	5.03003	5.14485	4.90132	4.91345	4.99968	5.02168	5.01263	NA	NA
Ptger4	ENSMUSG00000039942	0.798548	-0.324549	1.59701e-09	5.12505e-08	10.8418	10.4878	10.7222	10.7654	10.666	10.3661	10.3023	10.357	10.2608	10.2729	ENSG00000171522	PTGER4
Atp5k	ENSMUSG00000050856	1.25216	0.324421	0.000161298	0.00103672	10.8417	11.0653	10.5984	10.314	10.7933	11.1807	11.0914	11.2443	11.1957	11.1692	ENSG00000169020	ATP5I
Tmco7	ENSMUSG00000041949	0.798656	-0.324353	1.83075e-05	0.000166966	10.1245	9.6146	10.0489	10.2141	9.98953	9.65816	9.67569	9.61722	9.59501	9.5955	ENSG00000103047	TMCO7
Tln2	ENSMUSG00000052698	0.798789	-0.324113	0.00138422	0.00620855	8.02852	8.60164	8.04966	7.95138	8.09204	7.81379	7.84929	7.94104	7.81334	7.81473	ENSG00000171914	TLN2
Slc41a1	ENSMUSG00000013275	0.798794	-0.324104	6.06514e-08	1.23572e-06	8.90007	8.92336	8.86215	8.9152	8.982	8.54648	8.69807	8.63146	8.41211	8.60065	ENSG00000133065	SLC41A1
3110070M22Rik	ENSMUSG00000074635	1.25174	0.323936	0.0170412	0.0467529	4.28894	4.21397	4.27683	4.28487	4.2306	4.32498	4.31591	4.31595	4.39144	4.34898	NA	NA
Tarsl2	ENSMUSG00000030515	1.2517	0.32389	5.39428e-09	1.4866e-07	8.98218	8.82522	8.9305	8.7839	8.95853	9.27192	9.28722	9.1179	9.29636	9.24535	ENSG00000185418	TARSL2
Trp53i11	ENSMUSG00000068735	0.798921	-0.323874	0.00572506	0.0196602	9.03496	8.52076	9.08018	9.17434	8.85653	8.5972	8.95108	8.21758	8.24476	8.57945	ENSG00000175274	TP53I11
Mark2	ENSMUSG00000024969	0.798995	-0.323742	6.50558e-06	6.93201e-05	13.1593	12.9548	13.1797	13.4806	13.0054	12.6971	12.5365	12.8191	12.8128	12.8329	ENSG00000072518	MARK2
Zfp760	ENSMUSG00000067928	1.25129	0.323421	3.40111e-05	0.000279259	8.76035	8.93669	8.99704	8.76941	9.11934	9.39754	9.31648	9.18558	9.09688	9.41323	NA	NA
Fhod1	ENSMUSG00000014778	0.799235	-0.323308	8.05308e-05	0.000576709	10.9041	10.6192	10.8185	11.2409	10.6728	10.462	10.2692	10.5768	10.4252	10.5457	ENSG00000135723	FHOD1
BC030867	ENSMUSG00000034773	0.799288	-0.323213	2.06094e-07	3.56952e-06	9.26022	9.26418	9.08095	9.2531	9.05344	8.83967	8.68263	8.85225	8.8917	8.91498	ENSG00000125319	C17orf53
Taf7	ENSMUSG00000051316	0.799328	-0.32314	1.75e-05	0.000160889	12.0896	11.7785	12.1003	12.068	12.1611	11.8633	11.6771	11.6956	11.4165	11.3972	ENSG00000178913	TAF7
Eno3	ENSMUSG00000060600	0.799362	-0.323078	0.000139236	0.000915143	9.12176	9.27362	8.95464	8.98159	8.96777	8.81047	8.65643	8.93893	8.51111	8.56302	ENSG00000108515	ENO3
Tle3	ENSMUSG00000032280	0.799422	-0.322971	2.88003e-06	3.44169e-05	13.459	13.2151	13.4456	13.7078	13.3208	12.9998	12.8251	13.135	13.0308	13.111	ENSG00000140332	TLE3
Prl8a1	ENSMUSG00000019756	0.799446	-0.322927	0.0034847	0.0131965	6.82301	6.76858	6.95286	7.09828	7.00264	6.55786	6.6544	6.89477	6.71803	6.64506	NA	NA
Zdhhc23	ENSMUSG00000036304	0.799487	-0.322853	0.0109223	0.0327715	5.126	5.18475	5.12272	5.15074	5.15735	5.02856	5.13415	5.0121	4.94078	5.01548	ENSG00000184307	ZDHHC23
Gm13251	ENSMUSG00000070605	1.25075	0.322793	0.000261538	0.00155253	9.17455	9.26371	9.08689	8.8343	9.33509	9.72974	9.69898	9.34056	9.45719	9.39064	NA	NA
Fam110a	ENSMUSG00000027459	0.799592	-0.322663	4.57417e-06	5.1257e-05	9.52372	9.43549	9.42676	9.66455	9.27135	9.02028	8.95065	9.15848	9.20245	9.18617	ENSG00000125898	FAM110A
Ccnk	ENSMUSG00000021258	0.799617	-0.322618	2.03958e-07	3.54295e-06	10.1219	9.94263	10.0975	10.07	9.96074	9.6112	9.4652	9.80637	9.63823	9.76271	ENSG00000090061	CCNK
Fosl2	ENSMUSG00000029135	0.799716	-0.32244	3.45863e-07	5.51726e-06	13.9753	13.6131	13.9072	14.1035	13.9324	13.5151	13.3211	13.5711	13.5207	13.5397	ENSG00000075426	FOSL2
Zfp933	ENSMUSG00000059423	1.25044	0.322434	1.12439e-05	0.000110033	9.27498	9.29125	9.32582	9.0758	9.57879	9.76627	9.74631	9.58443	9.67091	9.70507	NA	NA
Lmf1	ENSMUSG00000002279	0.800129	-0.321696	2.98565e-06	3.55238e-05	9.47835	9.37277	9.51393	9.46202	9.48427	9.22393	9.19111	9.17916	8.83917	9.02658	ENSG00000103227	LMF1
Zfp112	ENSMUSG00000052675	0.800313	-0.321364	0.0125921	0.0366036	5.64852	5.63731	5.68046	5.51332	5.54207	5.40907	5.44401	5.61639	5.42106	5.35024	ENSG00000062370	ZFP112
Gm16836	ENSMUSG00000087471	1.2495	0.321348	0.0147889	0.0417293	6.28368	6.44682	6.36841	6.0008	6.1737	6.42749	6.52178	6.61858	6.3989	6.52026	NA	NA
Abhd14b	ENSMUSG00000042073	0.80037	-0.32126	0.00479944	0.0171001	6.12174	5.92676	6.01704	6.07705	5.93366	5.9178	5.9283	5.82888	5.81839	5.73473	ENSG00000114779	ABHD14B
Ubd	ENSMUSG00000035186	1.24938	0.321208	0.0236823	0.0609146	4.8866	5.08456	4.95378	4.98076	4.9832	4.99133	5.07269	5.30201	5.16529	5.02607	ENSG00000213886	UBD
Slc46a1	ENSMUSG00000020829	1.24933	0.321155	0.0090343	0.028166	4.84167	4.87608	4.87265	4.88806	4.82338	4.89063	5.02628	5.01337	4.92074	4.96716	ENSG00000076351	SLC46A1
Snord13	ENSMUSG00000088252	1.24908	0.320869	0.021703	0.0566226	5.26006	5.31437	5.45736	5.24857	5.40648	5.37581	5.5023	5.50121	5.73279	5.36144	NA	NA
Prrc2b	ENSMUSG00000039262	0.800657	-0.320744	9.75048e-09	2.45939e-07	13.0326	12.794	13.0656	13.1365	12.891	12.5153	12.4774	12.6675	12.5472	12.6779	ENSG00000130723	PRRC2B
Fgfr1	ENSMUSG00000031565	0.800722	-0.320626	0.00464053	0.016665	6.52548	6.44424	6.77231	6.71928	6.48094	6.31683	6.53599	6.389	6.29588	6.34987	ENSG00000077782	FGFR1
1700029J11Rik	ENSMUSG00000027505	1.24885	0.320597	0.00795981	0.0255503	5.61068	5.51596	5.48903	5.44948	5.5419	5.58313	5.58694	5.81743	5.71968	5.63464	ENSG00000124103	FAM209A
Celsr3	ENSMUSG00000023473	0.800786	-0.320511	6.55522e-05	0.000486253	11.111	10.8538	11.1491	11.4409	11.0471	10.6238	10.5031	10.6972	10.8955	10.8545	ENSG00000008300	CELSR3
Sdc3	ENSMUSG00000025743	0.800833	-0.320427	0.0019574	0.00823373	10.0198	9.83541	9.73887	9.67286	9.60668	9.54045	9.66972	9.43918	8.91145	9.13448	ENSG00000162512	SDC3
Myadm	ENSMUSG00000068566	0.800972	-0.320177	3.5257e-06	4.08181e-05	12.6794	12.5337	12.7883	12.97	12.6095	12.2947	12.0534	12.4297	12.3494	12.3803	ENSG00000179820	MYADM
Hist2h3c2	ENSMUSG00000081058	0.801187	-0.319789	5.09965e-05	0.000394999	7.87703	8.10146	8.01975	7.84457	7.81824	7.62617	7.63076	7.71677	7.52959	7.74257	NA	NA
Maged1	ENSMUSG00000025151	1.24809	0.319717	7.70193e-05	0.000556518	8.40965	8.52324	8.24761	8.22971	8.23561	8.53862	8.70361	8.7568	8.49077	8.81278	ENSG00000179222	MAGED1
Dusp7	ENSMUSG00000053716	0.801401	-0.319403	2.68206e-06	3.23909e-05	9.79914	9.79802	9.98261	10.0998	9.9538	9.67905	9.65807	9.42641	9.40117	9.59573	ENSG00000164086	DUSP7
Hs3st1	ENSMUSG00000051022	0.801405	-0.319396	0.0263948	0.0666132	5.36341	5.14643	5.35345	5.25346	5.38241	5.25617	5.21791	5.13161	5.00301	5.10964	ENSG00000002587	HS3ST1
Kif21b	ENSMUSG00000041642	0.801432	-0.319348	2.89793e-07	4.73329e-06	14.7884	14.5439	14.8311	14.9005	14.6576	14.2772	14.108	14.4297	14.4123	14.4085	ENSG00000116852	KIF21B
Arid3b	ENSMUSG00000004661	0.801444	-0.319326	8.68369e-07	1.22386e-05	11.4487	11.1476	11.4489	11.6509	11.4126	10.9749	10.9038	11.1197	11.0755	11.0675	ENSG00000179361	ARID3B
2810442N19Rik	ENSMUSG00000090260	0.801573	-0.319094	0.0312351	0.0759381	4.40123	4.39234	4.40801	4.31202	4.48179	4.37482	4.31743	4.31923	4.21723	4.23813	NA	NA
Lphn3	ENSMUSG00000037605	0.801748	-0.31878	0.0200699	0.0533492	5.51473	5.27961	5.33977	5.52406	5.24507	5.22172	5.36119	5.16462	5.24082	5.19505	ENSG00000150471	LPHN3
Trim65	ENSMUSG00000054517	0.801754	-0.318768	9.93314e-06	9.93387e-05	9.05104	9.07032	9.0199	9.37729	9.14228	8.87017	8.82098	8.865	8.61458	8.77598	ENSG00000141569	TRIM65
Gm11261	ENSMUSG00000085840	0.801757	-0.318764	0.0124507	0.0362898	5.23022	5.1959	5.27677	5.40162	5.22159	5.07052	5.09058	5.14119	5.20918	5.18314	NA	NA
Gm7461	ENSMUSG00000048484	0.801861	-0.318577	0.0282579	0.0702133	4.50505	4.5177	4.6423	4.67967	4.7041	4.56344	4.53531	4.45853	4.434	4.51987	NA	NA
Myl4	ENSMUSG00000061086	0.80189	-0.318524	0.0169711	0.0465887	5.55909	5.32027	5.53481	5.34876	5.34623	5.27012	5.40065	5.21994	5.21373	5.29012	ENSG00000198336	MYL4
Syn1	ENSMUSG00000037217	0.801923	-0.318465	0.0124523	0.0362898	5.93203	5.69688	5.91552	5.96907	5.739	5.70125	5.55526	5.74098	5.72461	5.7202	ENSG00000008056	SYN1
2310061I04Rik	ENSMUSG00000050705	0.801964	-0.31839	0.0001223	0.000822605	8.17057	8.11272	8.21567	8.47746	8.10216	7.97151	7.79428	8.00062	7.82882	7.9817	ENSG00000204564	C6orf136
Alox12e	ENSMUSG00000018907	0.802025	-0.318282	0.00829766	0.0263784	5.52676	5.48371	5.62798	5.73256	5.54799	5.46307	5.45528	5.51213	5.37461	5.41375	NA	NA
Mybph	ENSMUSG00000042451	0.802075	-0.318191	0.0169475	0.0465447	4.68391	4.7041	4.79724	4.66812	4.6995	4.61728	4.5828	4.56914	4.69526	4.60245	ENSG00000133055	MYBPH
Pdlim7	ENSMUSG00000021493	0.802121	-0.318108	6.12768e-06	6.60812e-05	11.532	11.2935	11.65	11.8487	11.4196	11.1648	11.0321	11.174	11.1718	11.2432	ENSG00000196923	PDLIM7
Large	ENSMUSG00000004383	0.802131	-0.31809	4.21273e-05	0.000335229	8.64406	8.4423	8.5811	8.32841	8.53913	8.28857	8.2804	8.2104	7.992	8.1694	ENSG00000133424	LARGE
Eif4e3	ENSMUSG00000030068	0.802246	-0.317883	2.38523e-05	0.000207565	9.41472	9.32501	9.73278	9.6469	9.78293	9.27022	9.23003	9.32281	9.14597	9.16493	NA	NA
Clec16a	ENSMUSG00000068663	0.80225	-0.317876	9.01956e-12	4.87377e-10	11.3764	11.3317	11.549	11.4985	11.4686	11.0518	10.9424	11.1495	11.0542	11.0783	ENSG00000038532	CLEC16A
C130039O16Rik	ENSMUSG00000042507	0.802253	-0.31787	5.82403e-07	8.63613e-06	12.7225	12.4766	12.7548	13.0044	12.6585	12.2834	12.2265	12.3701	12.3758	12.3675	ENSG00000156030	C14orf43
Ces1d	ENSMUSG00000056973	1.24645	0.317824	0.000118758	0.000800958	8.64659	8.40928	8.80867	8.8151	8.8892	9.01737	9.14086	8.9486	9.10187	9.17088	ENSG00000198848	CES1
SNORD94	ENSMUSG00000080465	1.24643	0.317797	0.000193515	0.00120471	8.29366	8.03611	8.22912	8.10956	8.35767	8.46952	8.67266	8.62451	8.59692	8.27848	ENSG00000208772	SNORD94
2610524H06Rik	ENSMUSG00000092486	1.24639	0.31775	0.0019627	0.00824842	7.07778	7.4806	7.17149	7.05525	7.227	7.49257	7.54733	7.41053	7.37575	7.59698	NA	NA
Gm17496	ENSMUSG00000092023	1.24634	0.317702	0.0319232	0.0771745	4.16439	4.15013	4.26104	4.18218	4.27116	4.32445	4.32058	4.33781	4.35293	4.18336	NA	NA
Ttll3	ENSMUSG00000030276	0.802412	-0.317585	3.9498e-05	0.000317634	10.084	9.65943	10.2005	10.2342	10.0526	9.658	9.55786	9.73919	9.72176	9.72057	ENSG00000250151	ARPC4-TTLL3
Ifit2	ENSMUSG00000045932	1.24624	0.317581	1.46403e-06	1.93193e-05	10.3128	10.5437	10.4391	10.3419	10.4594	10.6415	10.6111	10.8983	11.0093	10.856	ENSG00000119922	IFIT2
Zfp955a	ENSMUSG00000008686	1.2462	0.31754	2.17301e-06	2.73547e-05	8.09867	8.03306	8.0734	7.93816	8.12626	8.39523	8.50993	8.25961	8.28447	8.32266	NA	NA
AW112010	ENSMUSG00000075010	1.24616	0.317484	0.0010262	0.00484851	9.34258	9.59735	9.29321	8.98935	9.3511	9.59505	9.63006	10.087	9.71968	9.49396	NA	NA
Chrna1	ENSMUSG00000027107	0.802612	-0.317226	0.0261465	0.0661698	4.54477	4.44631	4.60401	4.61522	4.5668	4.53159	4.38463	4.44902	4.4512	4.46228	ENSG00000138435	CHRNA1
Camkk1	ENSMUSG00000020785	0.802684	-0.317096	0.000574465	0.00299181	8.73267	8.60426	8.80084	8.81277	8.21139	8.25163	8.2436	8.36906	8.35008	8.35916	ENSG00000004660	CAMKK1
Mrpl32	ENSMUSG00000015672	1.24581	0.317088	2.57971e-06	3.14886e-05	9.21404	9.4616	9.13479	9.07376	9.26332	9.61241	9.49451	9.60426	9.70107	9.57397	ENSG00000106591	MRPL32
2310003H01Rik	ENSMUSG00000025384	0.802873	-0.316757	6.79593e-05	0.000500308	9.97761	9.62187	9.94783	10.1225	9.70759	9.53677	9.6577	9.44591	9.33191	9.55965	ENSG00000185504	C17orf70
Sbno2	ENSMUSG00000035673	0.802895	-0.316717	2.00192e-08	4.63084e-07	13.3541	13.2231	13.2053	13.5858	13.2429	12.923	12.8965	12.9951	12.8459	12.9573	ENSG00000064932	SBNO2
5830428H23Rik	ENSMUSG00000074733	1.24532	0.316513	9.56029e-09	2.41587e-07	9.00561	8.98466	9.20872	9.12928	9.19046	9.49761	9.48036	9.36413	9.44538	9.48	NA	NA
Zdhhc8	ENSMUSG00000060166	0.803014	-0.316503	0.00052756	0.00279113	8.53543	8.29835	8.57583	8.61415	8.4427	8.28777	8.32194	8.0938	7.87003	8.21436	ENSG00000099904	ZDHHC8
H2-Aa	ENSMUSG00000036594	0.803032	-0.316471	0.0171422	0.0469595	12.4968	12.0417	12.6424	12.756	12.5587	12.0636	12.5005	11.9922	11.4313	11.6167	ENSG00000196735	HLA-DQA1
Gm12057	ENSMUSG00000084081	0.803086	-0.316374	0.0140295	0.03997	4.90666	4.91704	5.06131	4.86478	4.90145	4.77748	4.875	4.83084	4.80561	4.83437	NA	NA
Heatr7a	ENSMUSG00000022558	0.803126	-0.316301	3.65282e-09	1.0625e-07	12.3285	12.2128	12.3727	12.5603	12.2571	11.9412	11.8362	12.0103	11.9599	12.0079	ENSG00000179832	HEATR7A
Grb10	ENSMUSG00000020176	0.803129	-0.316296	7.11779e-05	0.000521196	8.4541	8.40076	8.28096	8.4061	8.30978	8.2057	8.22012	7.97607	7.89695	7.96374	ENSG00000106070	GRB10
Hsd17b7	ENSMUSG00000026675	1.24493	0.316064	2.86843e-09	8.58081e-08	9.86812	9.85183	9.79047	9.91009	9.88472	10.1373	10.1714	10.1277	10.4143	10.2777	ENSG00000132196	HSD17B7
Rpl3-ps1	ENSMUSG00000084349	0.803283	-0.31602	0.000137075	0.000903981	10.7019	11.1136	10.616	10.6651	10.722	10.5179	10.3822	10.125	10.2359	10.5565	NA	NA
Ahr	ENSMUSG00000019256	0.803378	-0.31585	0.000953313	0.0045585	9.01138	8.87614	8.99826	9.05859	9.31656	8.75042	8.85179	8.88283	8.34989	8.57233	ENSG00000106546	AHR
Phf12	ENSMUSG00000037791	0.803383	-0.315841	3.63359e-09	1.05916e-07	12.0794	11.8787	12.1	12.201	11.9376	11.6149	11.5256	11.6854	11.6876	11.7167	ENSG00000109118	PHF12
Arl6	ENSMUSG00000022722	1.24464	0.315729	0.00945927	0.0292309	5.67253	5.91647	5.75016	5.67788	5.6985	5.92849	5.9722	6.00025	5.81598	5.84025	ENSG00000113966	ARL6
Rtp4	ENSMUSG00000033355	1.24456	0.315631	0.00056493	0.00295228	9.18365	9.18363	8.93075	8.95567	8.92261	9.23315	9.12064	9.7657	9.45501	9.3827	ENSG00000136514	RTP4
Fbxo17	ENSMUSG00000030598	0.803501	-0.315628	0.00189254	0.00800525	7.29133	6.99295	7.37387	7.37465	7.23186	6.95203	6.92613	6.95629	7.15668	7.06187	NA	NA
Apoo	ENSMUSG00000079508	1.24439	0.315436	0.000529243	0.00279895	7.4587	7.81114	7.59965	7.4341	7.73512	7.99888	7.95937	7.86535	7.87161	7.8428	NA	NA
1100001G20Rik	ENSMUSG00000051748	1.24436	0.315403	4.42102e-06	4.97856e-05	14.3556	14.5916	14.3019	14.2555	14.4677	14.6899	14.5951	14.851	15.078	14.8174	NA	NA
Klrk1	ENSMUSG00000030149	1.24421	0.315226	0.00278757	0.01103	9.48238	9.05206	9.42344	9.11288	9.52283	9.80439	10.1389	9.7536	9.43958	9.38848	ENSG00000213809	KLRK1
Mfsd3	ENSMUSG00000019080	0.803825	-0.315047	0.00060596	0.00311666	6.63799	6.81022	6.7818	6.78392	6.6683	6.59543	6.62144	6.44873	6.46441	6.5269	ENSG00000167700	MFSD3
Tgfbr3	ENSMUSG00000029287	0.803833	-0.315032	0.000631321	0.0032325	9.24752	8.79597	9.23118	9.22237	9.15484	8.77509	9.08118	8.68682	8.59195	8.70028	ENSG00000069702	TGFBR3
Cyp1b1	ENSMUSG00000024087	1.24399	0.314974	0.00645094	0.0215426	7.37494	7.29909	7.3917	7.01337	7.033	7.5022	7.72213	7.27796	7.66418	7.39316	ENSG00000138061	CYP1B1
Adamdec1	ENSMUSG00000022057	0.803876	-0.314956	0.0205836	0.0543136	5.11468	5.34411	5.27756	5.26287	5.38827	5.16176	5.11831	5.26006	5.07574	5.11675	ENSG00000134028	ADAMDEC1
Gm16714	ENSMUSG00000085339	0.803877	-0.314954	0.0184534	0.0497784	4.54107	4.48252	4.52728	4.58454	4.51939	4.46838	4.38393	4.4798	4.42953	4.45938	NA	NA
A330049M08Rik	ENSMUSG00000043924	1.24394	0.314914	2.22417e-07	3.81035e-06	8.27088	8.20466	8.34269	8.40992	8.42374	8.69987	8.5607	8.61799	8.70598	8.63958	ENSG00000184454	C1orf130
Snx29	ENSMUSG00000071669	0.803928	-0.314861	4.49381e-06	5.04806e-05	9.6565	9.40732	9.64606	9.83076	9.7053	9.3493	9.32482	9.22929	9.18128	9.41224	NA	NA
Mybl1	ENSMUSG00000025912	1.24386	0.314827	4.79636e-05	0.00037405	8.01706	8.18277	8.07347	7.84013	8.1807	8.38095	8.33228	8.32488	8.49529	8.33089	ENSG00000185697	MYBL1
Dhfr	ENSMUSG00000021707	1.24373	0.314673	3.92707e-10	1.43933e-08	10.3649	10.5278	10.2707	10.2356	10.3378	10.7725	10.7016	10.7489	10.7432	10.6829	ENSG00000178700	DHFRL1
Mesdc1	ENSMUSG00000070462	0.804068	-0.31461	4.61231e-09	1.28683e-07	10.3138	10.3392	10.3536	10.6009	10.3053	10.0951	10.028	9.98483	9.96486	10.0058	ENSG00000140406	MESDC1
Klf9	ENSMUSG00000033863	0.804187	-0.314397	8.61258e-07	1.21802e-05	9.20517	9.21469	9.24732	9.28045	9.05045	8.84385	8.99242	8.67991	8.89805	8.87098	ENSG00000119138	KLF9
Gpr160	ENSMUSG00000037661	1.24346	0.314364	2.79175e-07	4.59278e-06	10.3274	10.6063	10.4578	10.4845	10.5847	10.8807	10.7131	10.8097	11.0647	10.9132	ENSG00000173890	GPR160
Gm2093	ENSMUSG00000087697	1.2434	0.314291	0.0108488	0.0326252	5.10792	5.13485	5.20202	5.16141	5.16632	5.31156	5.1471	5.23452	5.35229	5.32333	NA	NA
Atg2a	ENSMUSG00000024773	0.804263	-0.31426	6.59958e-07	9.57779e-06	12.4346	12.2512	12.5002	12.5098	12.2371	11.9422	11.757	12.0278	12.0561	12.1258	ENSG00000110046	ATG2A
Hibch	ENSMUSG00000041426	1.24334	0.314225	2.33266e-07	3.94676e-06	10.2711	10.5281	10.3306	10.2123	10.413	10.7094	10.6126	10.6634	10.8861	10.8053	ENSG00000198130	HIBCH
Ccrn4l	ENSMUSG00000023087	1.24321	0.314074	1.13956e-11	5.91498e-10	13.7252	13.713	13.7251	13.6789	13.8867	14.1967	14.0441	14.0432	14.2314	14.2141	ENSG00000151014	CCRN4L
Ifit1	ENSMUSG00000034459	1.24316	0.314016	0.00935373	0.0289441	7.86539	8.0912	7.80361	7.68569	7.73528	7.95554	7.87985	8.73623	8.07827	8.07971	ENSG00000204010	IFIT1B
Adrbk2	ENSMUSG00000042249	0.804494	-0.313846	5.93748e-10	2.10288e-08	11.8935	11.8623	11.8924	11.9727	11.9177	11.6353	11.579	11.5878	11.3649	11.3838	ENSG00000100077	ADRBK2
Polr2a	ENSMUSG00000005198	0.804505	-0.313827	6.85681e-09	1.82728e-07	13.4814	13.3817	13.4648	13.486	13.358	13.0011	12.8438	13.2339	12.9933	13.0548	ENSG00000181222	POLR2A
Zfp119a	ENSMUSG00000057835	1.24288	0.313682	0.000182148	0.00114648	7.82057	7.88453	8.10509	7.77357	8.02278	8.39142	8.2732	8.08761	8.18617	8.19415	NA	NA
Fnbp1	ENSMUSG00000075415	0.804717	-0.313446	1.59836e-08	3.78851e-07	13.4629	13.2235	13.4712	13.5703	13.3438	12.9901	12.8608	13.114	13.0644	13.0434	ENSG00000187239	FNBP1
Ckb	ENSMUSG00000001270	0.804761	-0.313367	0.000361732	0.00203843	7.89634	7.86011	7.75573	7.69058	7.68854	7.62037	7.65171	7.47262	7.39393	7.35053	ENSG00000166165	CKB
Maml1	ENSMUSG00000050567	0.804778	-0.313338	6.20298e-07	9.09881e-06	12.4411	12.1789	12.5208	12.6089	12.3917	12.019	11.8406	12.0953	12.0939	12.1039	ENSG00000161021	MAML1
Sgol2	ENSMUSG00000026039	1.2425	0.313242	4.47143e-07	6.89166e-06	11.2748	11.4857	11.253	11.0371	11.3784	11.7378	11.6334	11.6141	11.7744	11.694	ENSG00000163535	SGOL2
Elk3	ENSMUSG00000008398	0.804847	-0.313213	5.81278e-12	3.24314e-10	10.2425	10.2256	10.0968	10.1215	10.1664	9.86518	9.85884	9.82783	9.68847	9.80468	ENSG00000111145	ELK3
Ccdc148	ENSMUSG00000036641	1.24234	0.313056	0.0281775	0.0701155	5.26997	5.12676	5.12452	5.00987	5.13323	5.29438	5.46419	5.28823	5.14845	5.19733	ENSG00000153237	CCDC148
Eif4g3	ENSMUSG00000028760	0.804946	-0.313037	3.59657e-07	5.68458e-06	13.6302	13.3583	13.5848	13.7084	13.4548	13.088	12.942	13.2805	13.2055	13.192	ENSG00000075151	EIF4G3
Rps13-ps1	ENSMUSG00000066362	1.2423	0.313014	1.56793e-06	2.04926e-05	9.31023	9.50861	9.13021	9.19944	9.21476	9.61352	9.6512	9.55901	9.71457	9.64338	NA	NA
Prrg4	ENSMUSG00000027171	1.24221	0.312913	0.00315635	0.0121791	5.98008	6.08808	6.01162	5.90055	6.04702	6.17422	6.28448	6.14243	6.0734	6.19211	ENSG00000135378	PRRG4
Rhoq	ENSMUSG00000024143	0.805053	-0.312844	6.37482e-05	0.000474933	9.75538	10.0791	9.87447	9.90085	9.83805	9.56311	9.60342	9.72762	9.23463	9.41	ENSG00000119729	RHOQ
Pilrb2	ENSMUSG00000066682	1.24212	0.312808	6.32006e-09	1.70082e-07	11.9745	11.9731	12.1027	12.1241	12.0498	12.3491	12.2915	12.408	12.6433	12.4882	ENSG00000121716	PILRB
Plekhm3	ENSMUSG00000051344	0.805077	-0.312802	2.55215e-10	9.5853e-09	12.4202	12.4831	12.4146	12.3507	12.4229	12.0431	12.0186	12.2057	11.8944	11.9348	ENSG00000178385	PLEKHM3
Dkkl1	ENSMUSG00000030792	1.24205	0.312725	0.0126747	0.0368047	5.31779	5.49322	5.33959	5.2939	5.32212	5.51378	5.46517	5.55495	5.38283	5.54542	ENSG00000104901	DKKL1
Ercc6l	ENSMUSG00000051220	1.24193	0.312589	8.04788e-06	8.3731e-05	10.8267	11.2653	10.8316	10.7518	10.9901	11.3672	11.3086	11.3659	11.3662	11.327	ENSG00000186871	ERCC6L
Il6ra	ENSMUSG00000027947	0.805204	-0.312574	5.62833e-09	1.53953e-07	12.7357	12.7292	12.7256	12.955	12.7724	12.3857	12.222	12.546	12.3695	12.3972	ENSG00000160712	IL6R
Ttc3	ENSMUSG00000040785	1.24191	0.312565	8.16326e-10	2.79699e-08	11.8479	11.7797	11.9834	11.8901	12.0399	12.3637	12.3142	12.1429	12.3463	12.3484	ENSG00000182670	TTC3
Mmp23	ENSMUSG00000029061	0.805326	-0.312356	0.0163528	0.0453283	5.09938	4.97178	4.95193	4.97009	5.11766	4.86978	4.97962	4.94033	4.8834	4.88742	ENSG00000189409	MMP23B
Rnpepl1	ENSMUSG00000026269	0.805435	-0.31216	1.62092e-07	2.93894e-06	11.5188	11.3614	11.6245	11.7421	11.4534	11.1004	11.0424	11.2507	11.1335	11.2417	ENSG00000142327	RNPEPL1
Ccno	ENSMUSG00000042417	0.805494	-0.312053	0.000212855	0.00130311	10.4499	9.96568	10.5419	10.7043	10.4345	10.059	9.9398	10.012	10.1708	10.0704	ENSG00000152669	CCNO
Rasgrp1	ENSMUSG00000027347	0.805564	-0.311928	0.00468294	0.0167637	9.5831	9.26283	9.42629	9.56013	9.54325	9.24926	9.44549	9.09314	8.56336	8.83128	ENSG00000172575	RASGRP1
Bbs10	ENSMUSG00000035759	1.24136	0.311919	0.000813269	0.00398645	6.37524	6.47945	6.49276	6.27301	6.42602	6.59926	6.64214	6.64831	6.56222	6.57396	ENSG00000179941	BBS10
Zeb2	ENSMUSG00000026872	0.805622	-0.311824	8.64349e-06	8.84469e-05	13.891	14.0788	13.9309	13.8371	14.0726	13.5967	13.5631	13.8146	13.2662	13.4525	ENSG00000169554	ZEB2
Stard9	ENSMUSG00000033705	0.805659	-0.311759	6.97344e-05	0.000511998	11.6505	11.7251	11.5601	11.45	11.7247	11.2356	11.1785	11.5457	10.9191	11.1237	ENSG00000159433	STARD9
Zfp820	ENSMUSG00000069743	1.24106	0.31157	0.034637	0.082229	4.96291	5.08341	5.24526	4.98155	5.10286	5.43578	5.28483	5.17372	5.22459	5.05899	NA	NA
6030429G01Rik	ENSMUSG00000055809	0.805766	-0.311567	0.000414793	0.0022843	6.92888	7.01698	6.99008	7.19668	6.87665	6.78998	6.81631	6.82357	6.73979	6.76659	ENSG00000167646	DNAAF3
Sfn	ENSMUSG00000047281	0.805773	-0.311554	8.6162e-05	0.000610322	8.27996	8.02841	8.14023	8.30633	7.99135	7.75422	7.90097	7.79472	7.90663	7.94772	ENSG00000175793	SFN
2900056M20Rik	ENSMUSG00000087403	0.805977	-0.31119	0.0119969	0.0352556	5.9657	5.87423	5.9742	5.98018	6.02227	5.62791	5.76078	5.92152	5.75909	5.87379	NA	NA
Fap	ENSMUSG00000000392	1.24058	0.31102	0.00266081	0.0106063	6.69414	6.78197	6.8347	6.57682	6.92274	6.97234	6.92531	6.96633	7.15139	6.96733	ENSG00000078098	FAP
Nr1d1	ENSMUSG00000020889	0.806189	-0.31081	0.00178344	0.00762704	6.03462	6.03722	6.16194	6.0182	5.96009	5.83605	5.94572	5.89407	5.89302	5.86238	ENSG00000126368	NR1D1
Zfp295	ENSMUSG00000046962	0.806271	-0.310664	1.01398e-09	3.41433e-08	10.2097	10.0462	10.0796	9.98953	9.95782	9.73204	9.70733	9.68842	9.62041	9.77659	ENSG00000173276	ZNF295
Srcap	ENSMUSG00000053877	0.806365	-0.310496	6.06988e-09	1.64458e-07	12.3553	12.2056	12.297	12.3737	12.2872	11.8357	11.7173	12.0456	11.9364	11.9965	ENSG00000080603	SRCAP
Larp7	ENSMUSG00000027968	1.24008	0.310437	2.21215e-08	5.06571e-07	10.3322	10.4149	10.0961	10.1323	10.2064	10.58	10.6077	10.657	10.6462	10.5907	ENSG00000174720	LARP7
Gm11346	ENSMUSG00000085603	0.806398	-0.310435	0.00423092	0.0154696	7.46519	7.32379	7.5081	7.68718	7.56993	7.44063	7.37583	7.1733	6.99626	7.15815	NA	NA
Zdhhc18	ENSMUSG00000037553	0.806432	-0.310376	1.57961e-05	0.000147004	12.762	12.4943	12.7961	13.1158	12.6156	12.3964	12.3158	12.3237	12.3428	12.4651	ENSG00000204160	ZDHHC18
Gm16619	ENSMUSG00000086303	1.23994	0.310269	0.00698821	0.0229733	5.5299	5.55823	5.71532	5.70723	5.57186	5.73267	5.79856	5.7832	5.72669	5.78211	NA	NA
Gm17446	ENSMUSG00000090648	0.806511	-0.310234	0.024545	0.0627237	4.4916	4.52074	4.55616	4.5028	4.50319	4.43771	4.514	4.40991	4.37175	4.38412	NA	NA
Chchd1	ENSMUSG00000063787	1.23982	0.310125	6.272e-06	6.71979e-05	9.27781	9.43267	9.17125	8.98188	9.27285	9.59887	9.64565	9.61048	9.56501	9.5341	ENSG00000172586	CHCHD1
Eif3e	ENSMUSG00000022336	1.23951	0.30977	8.73061e-08	1.70753e-06	12.2159	12.3909	12.2076	11.9739	12.3372	12.6963	12.6498	12.5725	12.633	12.5996	ENSG00000104408	EIF3E
Lrrc61	ENSMUSG00000073096	0.806794	-0.309727	7.38016e-07	1.06204e-05	9.41484	9.27053	9.3752	9.59822	9.31335	9.15431	9.00426	9.08647	8.95812	9.0798	ENSG00000127399	LRRC61
Ski	ENSMUSG00000029050	0.806958	-0.309435	1.25681e-07	2.35367e-06	11.9747	11.7055	11.9971	12.0954	11.8015	11.5884	11.4312	11.6061	11.4819	11.5469	ENSG00000157933	SKI
Rnls	ENSMUSG00000071573	1.23894	0.30911	0.0018155	0.00774647	6.3287	6.35255	6.12541	6.19514	6.28324	6.44758	6.47455	6.47782	6.39265	6.43345	ENSG00000184719	RNLS
Prss34	ENSMUSG00000056399	0.80724	-0.308931	0.009152	0.0284616	12.5505	12.324	13.0005	13.0516	12.8198	12.5247	12.5936	12.2901	11.8918	12.0759	NA	NA
Pkd1	ENSMUSG00000032855	0.807322	-0.308783	1.62091e-07	2.93894e-06	11.9676	11.7265	12.004	12.0601	11.9443	11.5921	11.6248	11.6297	11.3435	11.5617	ENSG00000008710	PKD1
Zfp354c	ENSMUSG00000044807	1.23865	0.308771	0.018205	0.049215	5.33927	5.29384	5.53937	5.41333	5.46211	5.59024	5.62632	5.50881	5.45478	5.60478	ENSG00000177932	ZNF354C
Mcam	ENSMUSG00000032135	0.80733	-0.30877	4.65354e-05	0.000364785	10.9895	11.404	10.8245	11.3823	11.1473	10.7683	10.7442	10.8366	10.8082	10.7324	ENSG00000076706	MCAM
Polr2k	ENSMUSG00000045996	1.2386	0.308712	6.03269e-06	6.52993e-05	8.33113	8.52956	8.31188	8.23841	8.45031	8.69484	8.71373	8.64676	8.79952	8.59055	ENSG00000147669	POLR2K
Pcbp2	ENSMUSG00000056851	0.807393	-0.308657	1.59078e-11	7.87955e-10	13.1375	13.0998	13.1255	13.1519	13.0105	12.7	12.5606	12.8535	12.7141	12.7283	ENSG00000197111	PCBP2
Hist4h4	ENSMUSG00000068851	0.807408	-0.308631	1.51886e-06	1.99083e-05	11.4883	11.8791	11.3708	11.5676	11.5851	11.1615	11.125	11.2507	11.2253	11.2405	ENSG00000197238	HIST1H4J
Igtp	ENSMUSG00000078853	1.23846	0.308542	0.013578	0.0389885	10.2866	10.3653	10.2517	10.1259	10.1467	10.2723	10.2932	11.2409	10.9056	10.4582	NA	NA
Hmgn5	ENSMUSG00000031245	1.23838	0.308458	1.61575e-05	0.000149794	8.79308	8.97574	8.59086	8.81508	8.70571	9.15278	9.03631	9.16112	9.22753	9.00394	ENSG00000198157	HMGN5
Rps27l	ENSMUSG00000036781	1.23829	0.308354	0.00080472	0.00395589	10.2657	10.7114	10.1382	9.91081	10.4072	10.7833	10.7555	10.7674	10.5957	10.7144	ENSG00000185088	RPS27L
Cd79a	ENSMUSG00000003379	0.807664	-0.308173	0.038988	0.0900499	9.54799	8.69189	9.64187	9.91042	9.39063	8.98444	9.44935	8.52194	8.09042	8.73642	ENSG00000105369	CD79A
C5ar1	ENSMUSG00000049130	0.807685	-0.308135	2.49543e-05	0.000215236	13.1977	13.0145	13.299	13.4938	13.0602	12.7501	12.5632	12.9126	12.9123	12.9154	ENSG00000197405	C5AR1
5330430P22Rik	ENSMUSG00000085255	1.23792	0.307915	0.0157163	0.043938	4.63983	4.62163	4.61802	4.57859	4.57395	4.66045	4.64237	4.69845	4.71286	4.75699	NA	NA
Pde4b	ENSMUSG00000028525	0.807814	-0.307905	7.74214e-09	2.0084e-07	11.4829	11.3351	11.6827	11.4208	11.4311	11.0917	11.0803	11.2025	11.0365	11.0564	ENSG00000184588	PDE4B
Tnfrsf10b	ENSMUSG00000022074	0.8079	-0.307752	0.00187344	0.00794166	6.27638	6.48731	6.37178	6.47259	6.44021	6.23809	6.28599	6.13596	6.28945	6.21509	ENSG00000173530	TNFRSF10D
Rpl30	ENSMUSG00000058600	1.23766	0.307611	1.65255e-10	6.5484e-09	13.0143	13.1743	12.9231	12.8462	13.0142	13.3995	13.4065	13.3404	13.4253	13.3857	NA	NA
Sulf1	ENSMUSG00000016918	1.23762	0.30757	0.0155635	0.0435556	5.77006	5.88668	5.75238	5.63783	5.68842	5.72406	5.92288	6.02805	6.00318	5.88943	ENSG00000137573	SULF1
Ighv1-75	ENSMUSG00000076735	0.808074	-0.307441	0.012016	0.0352966	4.58182	4.6819	4.9628	4.75777	4.68491	4.39009	4.38586	4.38862	4.50313	4.43474	NA	NA
Tns1	ENSMUSG00000055322	0.808145	-0.307314	0.000136104	0.000899316	10.2521	9.76863	10.2217	10.282	9.99931	9.80277	9.8991	9.69172	9.55325	9.75373	ENSG00000079308	TNS1
Klf3	ENSMUSG00000029178	0.808175	-0.30726	2.36542e-07	3.99584e-06	11.2354	11.1881	11.3545	11.5695	11.1757	10.9275	10.872	10.9802	10.8982	10.9812	ENSG00000109787	KLF3
Rph3a	ENSMUSG00000029608	0.808178	-0.307255	0.0141735	0.0402504	5.37305	5.48819	5.49763	5.5307	5.37662	5.3076	5.22109	5.3737	5.4021	5.29753	ENSG00000089169	RPH3A
Tspan17	ENSMUSG00000025875	0.808233	-0.307157	0.000235032	0.00141936	7.24111	7.25891	7.2547	7.36505	7.18181	7.03278	7.16795	6.99724	7.02528	6.9031	ENSG00000048140	TSPAN17
Gstt2	ENSMUSG00000033318	1.23715	0.307016	0.000113274	0.000767381	7.51712	7.71118	7.52173	7.53434	7.52719	7.86763	7.83901	7.63772	7.84163	7.95848	ENSG00000133433	GSTT2B
2810021B07Rik	ENSMUSG00000012429	1.23714	0.307008	2.31179e-06	2.86792e-05	9.42848	9.43154	9.61908	9.45488	9.61017	10.0439	9.90552	9.68554	9.77311	9.87124	ENSG00000168303	MPLKIP
Pgs1	ENSMUSG00000017715	0.808392	-0.306874	3.40068e-07	5.44388e-06	12.7143	12.5312	12.7339	12.9918	12.7649	12.3181	12.2332	12.435	12.3978	12.4174	ENSG00000087157	PGS1
Gm5465	ENSMUSG00000075502	1.23701	0.306855	5.65025e-06	6.15985e-05	8.71202	8.65333	8.74051	8.69854	8.66586	9.02131	8.9341	8.78893	9.17197	9.13829	ENSG00000165572	KBTBD6
Aldh6a1	ENSMUSG00000021238	1.23698	0.306817	2.38043e-09	7.28028e-08	8.91106	8.79835	8.82889	8.7996	8.86731	9.25018	9.18355	9.02852	9.15311	9.20131	ENSG00000119711	ALDH6A1
Hist1h2an	ENSMUSG00000069309	0.808437	-0.306792	0.0152161	0.04282	8.20976	8.59355	8.27263	8.11989	8.50891	8.32414	8.11849	7.49022	7.71128	8.08391	ENSG00000168274	HIST1H2AE
C230066G23Rik	ENSMUSG00000085771	0.808474	-0.306726	0.0118357	0.0348869	5.22525	5.26577	5.33615	5.29312	5.30769	5.2413	5.11096	5.23296	5.12953	5.11451	NA	NA
Gm16316	ENSMUSG00000087129	1.23684	0.30666	0.0369905	0.0865733	4.17908	4.11721	4.15395	4.05311	4.06388	4.18071	4.17952	4.18506	4.1731	4.2732	NA	NA
Arhgef10l	ENSMUSG00000040964	0.80852	-0.306644	0.000791269	0.00390804	10.8673	11.2155	10.7712	10.8091	10.8821	10.56	10.5892	10.8053	10.0896	10.4144	ENSG00000074964	ARHGEF10L
Hist3h2ba	ENSMUSG00000056895	1.23662	0.306398	0.00849835	0.0268813	6.86564	6.96303	6.72584	6.62798	6.87715	7.09023	7.22513	7.18352	6.86898	6.86168	ENSG00000196890	HIST3H2BB
Cyyr1	ENSMUSG00000041134	0.80876	-0.306216	0.00461634	0.0166035	6.6972	6.69141	6.84925	6.72996	6.64211	6.38919	6.67514	6.44892	6.61508	6.40028	ENSG00000166265	CYYR1
Trim12c	ENSMUSG00000057143	1.23644	0.30619	2.66018e-13	1.90405e-11	12.36	12.2997	12.3168	12.2554	12.4285	12.7127	12.5998	12.7738	12.8046	12.6875	ENSG00000132256	TRIM5
Grk5	ENSMUSG00000003228	0.808833	-0.306086	5.58977e-13	3.70108e-11	10.8956	10.7289	10.8628	10.8194	10.7401	10.4424	10.3748	10.5325	10.4441	10.4299	ENSG00000198873	GRK5
Gm14296	ENSMUSG00000074527	1.23633	0.306063	0.0267686	0.0673452	4.80508	4.95715	4.78629	4.92449	4.88512	5.07329	5.00393	4.92678	4.92494	5.01497	NA	NA
Cd200r3	ENSMUSG00000036172	0.808953	-0.305873	0.00146919	0.00653049	8.79848	8.66172	9.22095	9.09815	9.17971	8.83526	8.74543	8.68258	8.45294	8.56593	ENSG00000163606	CD200R1
Tmem184b	ENSMUSG00000009035	0.808961	-0.305858	2.67277e-06	3.23072e-05	11.0545	10.897	11.1137	11.2861	10.9506	10.7237	10.5076	10.7496	10.6264	10.8082	ENSG00000198792	TMEM184B
Gm14853	ENSMUSG00000079965	0.808985	-0.305814	0.00189507	0.0080085	5.90667	5.97566	6.05564	6.08704	6.07053	5.85592	5.90712	5.88363	5.85105	5.84665	NA	NA
Gm15739	ENSMUSG00000080957	0.808991	-0.305804	0.00966901	0.0297446	5.49369	5.56978	5.7482	5.59106	5.63659	5.49118	5.50805	5.50039	5.39044	5.47568	NA	NA
Vbp1	ENSMUSG00000031197	1.236	0.305678	4.21928e-08	8.99871e-07	10.7326	10.8392	10.931	10.7077	10.9293	11.3538	11.2261	11.0566	11.1558	11.2311	ENSG00000155959	VBP1
Wasf2	ENSMUSG00000028868	0.809065	-0.305672	2.29411e-07	3.90085e-06	13.5388	13.4108	13.5505	13.7607	13.3954	13.1423	13.0026	13.2665	13.1265	13.1924	ENSG00000158195	WASF2
Ptp4a1	ENSMUSG00000026064	0.809075	-0.305654	5.78986e-05	0.000439984	13.2561	12.9378	13.483	13.3376	13.3115	13.1562	12.7875	12.7359	12.7851	12.8398	ENSG00000112245	PTP4A1
Rgs5	ENSMUSG00000026678	1.23579	0.305435	0.00833258	0.026461	8.04694	8.21541	8.08141	7.48607	7.9289	8.21325	8.24584	8.56037	8.31718	8.21668	ENSG00000143248	RGS5
Fam83h	ENSMUSG00000046761	0.809199	-0.305434	0.02626	0.0663831	4.69519	4.53125	4.62712	4.71355	4.74563	4.5616	4.60029	4.55437	4.56275	4.56709	ENSG00000180921	FAM83H
Zfp108	ENSMUSG00000030486	1.23565	0.305271	0.0112718	0.0335575	5.08847	5.13606	5.21675	5.14159	5.20282	5.19506	5.29415	5.32389	5.23559	5.30747	ENSG00000159917	ZNF235
Prim1	ENSMUSG00000025395	1.2356	0.30521	2.23851e-06	2.79987e-05	10.9748	11.122	10.9816	10.6362	11.022	11.3869	11.3362	11.2717	11.3797	11.3381	ENSG00000198056	PRIM1
Rfx2	ENSMUSG00000024206	0.809345	-0.305173	1.10684e-06	1.50264e-05	8.64374	8.55591	8.52404	8.50339	8.41316	8.22863	8.2705	8.28309	8.09172	8.27494	ENSG00000087903	RFX2
Ppp1r10	ENSMUSG00000039220	0.809401	-0.305073	2.69026e-07	4.46341e-06	12.8735	12.6038	12.9517	13.0711	12.8991	12.5401	12.4358	12.5908	12.4632	12.453	ENSG00000204569	PPP1R10
Mrpl47	ENSMUSG00000037531	1.23543	0.305012	2.8162e-07	4.62107e-06	8.42596	8.4728	8.40838	8.27342	8.43085	8.76408	8.81865	8.65762	8.66684	8.63156	ENSG00000136522	MRPL47
6030422M02Rik	ENSMUSG00000046101	1.23542	0.304998	0.00418923	0.0153541	6.16896	6.08326	6.27994	6.18285	6.13164	6.31187	6.20404	6.37283	6.49814	6.34064	ENSG00000178460	C8orf45
Tob2	ENSMUSG00000048546	0.809457	-0.304973	1.24055e-08	3.03391e-07	11.214	10.9605	11.2111	11.2809	11.0413	10.762	10.7343	10.8302	10.7085	10.8291	ENSG00000183864	TOB2
Kctd12	ENSMUSG00000048107	0.809492	-0.304911	1.85229e-07	3.25484e-06	14.6985	14.2889	14.6298	14.6332	14.6056	14.3004	14.1146	14.2501	14.118	14.1228	NA	NA
Phlda3	ENSMUSG00000041801	1.23534	0.304903	0.0202489	0.0536894	5.24558	5.35695	5.3699	5.24199	5.3828	5.49504	5.55934	5.4401	5.28899	5.49293	ENSG00000174307	PHLDA3
Fam20c	ENSMUSG00000025854	0.809548	-0.304812	0.0283384	0.0703621	8.49788	9.26084	8.5212	8.52642	8.21467	8.2007	7.84559	8.33122	8.41272	8.30712	ENSG00000177706	FAM20C
Dock6	ENSMUSG00000032198	0.809573	-0.304767	7.48414e-05	0.000543654	7.93687	7.85177	8.01394	8.15736	7.87484	7.65692	7.70027	7.75196	7.59271	7.77936	ENSG00000130158	DOCK6
Nebl	ENSMUSG00000053702	1.23513	0.304664	0.0115327	0.0341336	5.97595	6.15968	5.99001	5.9235	6.16406	6.22872	6.0718	6.18247	6.33589	6.31742	ENSG00000078114	NEBL
Zfp865	ENSMUSG00000074405	0.809647	-0.304636	0.000168447	0.00107761	9.59065	9.35269	9.73993	9.9041	9.43112	9.28681	9.18153	9.36727	9.16823	9.31029	ENSG00000261221	ZNF865
Ero1lb	ENSMUSG00000057069	0.809687	-0.304563	1.10113e-15	1.18532e-13	10.6453	10.7628	10.725	10.8337	10.8082	10.405	10.3796	10.3999	10.3802	10.416	ENSG00000086619	ERO1LB
Ppm1h	ENSMUSG00000034613	0.809758	-0.304437	7.4403e-15	7.26545e-13	11.9464	11.8168	11.8719	11.9091	11.8685	11.5077	11.3948	11.5876	11.4905	11.5495	ENSG00000111110	PPM1H
Fam162a	ENSMUSG00000003955	1.23488	0.304375	2.36972e-06	2.92916e-05	8.8369	8.92171	8.62079	8.84086	8.79884	9.04871	9.07899	9.10058	9.28481	9.14996	ENSG00000114023	FAM162A
Gm16786	ENSMUSG00000084914	1.23481	0.304293	0.00118428	0.00545679	7.81019	7.55995	7.81348	7.82536	7.91612	8.02043	7.96831	7.99936	8.37083	8.00822	NA	NA
Mst1r	ENSMUSG00000032584	0.809852	-0.30427	0.0115912	0.0342771	6.12346	5.99571	6.09201	6.22958	6.353	6.0747	6.01469	6.03413	5.86439	5.93914	ENSG00000164078	MST1R
Zfp110	ENSMUSG00000058638	1.23479	0.304268	7.56209e-16	8.47388e-14	11.1792	11.2824	11.1341	11.0778	11.1882	11.5278	11.5361	11.532	11.5811	11.5535	ENSG00000171606	ZNF274
Smagp	ENSMUSG00000053559	0.80986	-0.304256	0.0158062	0.0441225	5.76071	5.6544	5.79239	5.87524	5.65378	5.66728	5.6954	5.50213	5.50139	5.60287	ENSG00000170545	SMAGP
Thyn1	ENSMUSG00000035443	1.23467	0.30413	0.000188454	0.00117911	9.2191	9.54106	9.08452	9.07206	9.27462	9.59765	9.64115	9.78717	9.44217	9.5525	ENSG00000151500	THYN1
Sumo1	ENSMUSG00000026021	1.23456	0.303994	4.56045e-09	1.27758e-07	11.4921	11.6894	11.5743	11.3651	11.6265	11.9795	11.8521	11.9067	11.996	11.9412	ENSG00000116030	SUMO1
D3Ertd751e	ENSMUSG00000025766	1.23449	0.303914	6.86527e-06	7.26157e-05	7.96364	8.06312	7.9859	7.80964	7.96126	8.2977	8.30958	8.12175	8.21164	8.26883	ENSG00000151470	C4orf33
Gm5595	ENSMUSG00000069727	1.23438	0.30379	0.0125207	0.0364504	6.87955	6.81546	6.80722	6.81647	7.20373	7.34805	7.29618	6.96385	6.91777	7.28979	NA	NA
Pacs1	ENSMUSG00000024855	0.810138	-0.30376	3.65999e-06	4.21887e-05	13.0412	12.75	13.0578	13.1351	12.9091	12.5246	12.3527	12.6872	12.6698	12.6852	ENSG00000175115	PACS1
Pvrl1	ENSMUSG00000032012	0.810142	-0.303754	0.0100678	0.0307501	7.01104	6.93194	6.87647	6.99078	6.64113	6.70185	6.67653	6.82249	6.42562	6.65795	ENSG00000110400	PVRL1
Ngrn	ENSMUSG00000047084	1.23432	0.303716	7.89005e-14	6.16371e-12	9.86266	9.83136	9.82727	9.73079	9.71519	10.1611	10.0932	10.1247	10.1813	10.1528	ENSG00000182768	NGRN
Maged2	ENSMUSG00000025268	1.23416	0.303525	0.00126772	0.00576045	7.293	7.35435	7.03843	7.18401	7.19077	7.51174	7.49002	7.25353	7.54427	7.52427	ENSG00000102316	MAGED2
Crls1	ENSMUSG00000027357	1.23414	0.303501	2.35162e-05	0.000205688	8.78991	9.13102	9.00595	8.81744	9.0089	9.37137	9.22771	9.13604	9.34288	9.38023	ENSG00000088766	CRLS1
Lyrm2	ENSMUSG00000045854	1.23412	0.303488	1.77135e-05	0.000162525	9.56791	9.64582	9.51304	9.44236	9.6664	9.74704	9.77278	9.92272	10.1832	9.95484	ENSG00000083099	LYRM2
Zfp932	ENSMUSG00000066613	1.23411	0.30347	0.000656428	0.00333483	8.06321	8.29602	8.2873	8.057	8.38575	8.69596	8.70087	8.40445	8.34363	8.51263	NA	NA
Gm11602	ENSMUSG00000084799	1.23398	0.303321	0.000175221	0.00111158	7.50103	7.49384	7.56342	7.48532	7.57335	7.77098	7.57783	7.76093	7.98388	7.8001	NA	NA
Palld	ENSMUSG00000058056	0.810422	-0.303255	0.00312146	0.0120649	6.77596	6.44459	6.54011	6.61926	6.47236	6.45061	6.35188	6.33098	6.42086	6.36506	ENSG00000129116	PALLD
Diap1	ENSMUSG00000024456	0.810433	-0.303235	1.15991e-05	0.00011291	14.4376	14.2301	14.4186	14.6284	14.3267	13.963	13.7347	14.2055	14.0725	14.0453	ENSG00000131504	DIAPH1
Cyp11a1	ENSMUSG00000032323	0.810487	-0.303139	0.00525946	0.0184223	7.83414	7.7359	8.34647	8.1385	8.19418	7.85739	7.95194	7.68648	7.61343	7.67935	ENSG00000140459	CYP11A1
Adhfe1	ENSMUSG00000025911	1.23374	0.303041	0.00919987	0.0285755	6.03201	6.00437	6.09748	6.12078	6.12067	6.15742	6.1181	6.13143	6.42959	6.39423	ENSG00000147576	ADHFE1
Sumo2	ENSMUSG00000020738	1.2337	0.302988	3.4246e-09	1.00467e-07	12.1606	12.2002	12.1093	11.9689	12.2369	12.6341	12.5887	12.4074	12.5237	12.4424	ENSG00000188612	SUMO2
BC025920	ENSMUSG00000074862	1.23368	0.302971	0.000129719	0.000865912	6.8515	6.72618	6.86663	6.75169	6.76719	6.98724	6.92069	7.05332	7.0682	6.97211	NA	NA
Rel	ENSMUSG00000020275	0.81061	-0.30292	2.09628e-08	4.8165e-07	10.7541	10.6677	10.8505	10.8757	10.759	10.4536	10.2531	10.5362	10.3543	10.4684	ENSG00000162924	REL
Pnp	ENSMUSG00000021871	1.23354	0.302804	1.02839e-06	1.41015e-05	12.1874	12.4324	11.9911	12.1353	12.1367	12.5927	12.4118	12.6039	12.6388	12.6195	ENSG00000198805	PNP
Klra1	ENSMUSG00000079853	1.23341	0.30265	0.0155319	0.0434761	5.55501	5.64355	5.68705	5.59348	5.46593	5.78776	5.73024	5.8608	5.61245	5.70003	NA	NA
Intu	ENSMUSG00000060798	0.81079	-0.302599	1.95096e-08	4.53597e-07	9.02955	9.02151	9.0967	9.12309	9.03847	8.64861	8.65763	8.76074	8.85533	8.79005	ENSG00000164066	INTU
I830012O16Rik	ENSMUSG00000062488	1.23323	0.302442	0.0104688	0.031746	7.46233	7.39966	7.19586	7.13203	7.2261	7.39513	7.35268	8.0014	7.53297	7.46064	ENSG00000119917	IFIT3
Ankrd46	ENSMUSG00000048307	1.2332	0.302404	4.7786e-11	2.13937e-09	10.5258	10.3739	10.4787	10.4975	10.4006	10.8031	10.7664	10.7184	10.9402	10.8531	ENSG00000186106	ANKRD46
Med15	ENSMUSG00000012114	0.811002	-0.302222	1.25346e-08	3.06001e-07	11.2221	11.1109	11.1067	11.1495	11.0734	10.6984	10.6042	10.8904	10.7145	10.8799	ENSG00000099917	MED15
Kdm6a	ENSMUSG00000037369	0.811148	-0.301962	1.06777e-11	5.57154e-10	12.3628	12.4414	12.4168	12.3089	12.5819	12.0976	12.016	11.9975	12.0886	12.0559	ENSG00000147050	KDM6A
Gm8898	ENSMUSG00000089756	1.23276	0.301889	0.00333564	0.0127201	6.8675	6.95885	6.75948	6.83614	6.95005	7.3116	7.23351	7.00347	6.94027	7.00295	NA	NA
Hist2h3c1	ENSMUSG00000070392	0.811214	-0.301845	0.00643056	0.0214944	6.83473	6.85373	6.89974	7.09552	7.12459	6.94706	6.76524	6.64508	6.59687	6.70864	NA	NA
Trim8	ENSMUSG00000025034	0.811248	-0.301785	2.84914e-06	3.40775e-05	11.1755	11.0075	11.1234	11.3952	10.9549	10.7394	10.6302	10.8554	10.7883	10.8044	ENSG00000171206	TRIM8
Hdgfrp3	ENSMUSG00000025104	0.811269	-0.301748	0.0171311	0.0469524	5.56707	5.51235	5.72855	5.65156	5.56491	5.5051	5.5756	5.35726	5.44754	5.43851	ENSG00000166503	RP11-382A20.3
Itpa-ps1	ENSMUSG00000081476	0.811331	-0.301637	0.013962	0.0398402	4.79558	4.79603	4.74429	4.8332	4.88315	4.73606	4.71545	4.73972	4.69558	4.7186	NA	NA
Dynlt3	ENSMUSG00000031176	1.23253	0.30162	3.89668e-08	8.42903e-07	10.3416	10.3998	10.4575	10.2504	10.5	10.8879	10.7558	10.5958	10.7796	10.7513	ENSG00000165169	DYNLT3
Neo1	ENSMUSG00000032340	0.811367	-0.301573	0.00716004	0.023423	6.06618	6.32457	6.2933	6.16614	6.31792	6.0219	6.1104	5.96162	6.12859	6.10457	ENSG00000067141	NEO1
Dynll1	ENSMUSG00000009013	1.23248	0.301566	1.38595e-08	3.34168e-07	11.6421	11.8813	11.64	11.5212	11.7593	12.0725	12.0229	12.0947	12.1335	12.0517	NA	NA
Pgk1-rs7	ENSMUSG00000066632	0.811426	-0.301469	0.0297675	0.0731928	4.7663	4.84268	4.85587	4.68884	4.68592	4.65146	4.5987	4.66436	4.73896	4.68194	NA	NA
Zbtb34	ENSMUSG00000068966	0.811451	-0.301424	4.83664e-08	1.00795e-06	11.5268	11.3917	11.6352	11.6853	11.5327	11.2122	10.9989	11.255	11.1893	11.2415	ENSG00000177125	ZBTB34
Snrpb2	ENSMUSG00000008333	1.23234	0.301401	1.52936e-06	2.00266e-05	10.4666	10.7637	10.5065	10.3361	10.5792	11.0117	10.9601	10.8773	10.8428	10.8571	ENSG00000125870	SNRPB2
Ms4a6c	ENSMUSG00000079419	0.811521	-0.3013	0.000969212	0.00462468	12.524	12.8403	12.4514	12.2581	12.7585	12.2254	12.327	12.4197	11.8284	11.9424	NA	NA
Gm3662	ENSMUSG00000090316	0.811526	-0.30129	0.000262076	0.00155505	7.74631	7.7634	7.87967	7.79914	8.08275	7.66817	7.64688	7.47246	7.55035	7.62136	NA	NA
Tmc8	ENSMUSG00000050106	0.8116	-0.301159	0.000107503	0.000733371	10.8509	10.5951	10.9174	11.1497	10.6735	10.3756	10.2949	10.5163	10.5908	10.5623	ENSG00000167895	TMC8
Gm15472	ENSMUSG00000084760	0.811608	-0.301145	0.00869094	0.0273954	6.21337	5.98646	6.09788	5.93336	6.05114	5.92594	5.81237	6.00925	5.85918	5.87095	NA	NA
Rps26	ENSMUSG00000025362	1.23207	0.30108	0.000136811	0.000903319	12.816	13.2426	12.7232	12.5364	12.8849	13.2334	13.2084	13.3259	13.2575	13.3269	NA	NA
Abca4	ENSMUSG00000028125	0.811656	-0.301059	0.0358602	0.0845103	5.20057	4.98327	5.23923	4.94461	5.13743	5.00492	5.04531	4.87121	4.95533	4.98993	ENSG00000198691	ABCA4
Rpl22l1	ENSMUSG00000039221	1.23203	0.301035	5.52063e-05	0.000421797	10.3436	10.737	10.4137	10.2355	10.5344	11.0309	10.86	10.721	10.7521	10.8382	ENSG00000163584	RPL22L1
Slc25a23	ENSMUSG00000046329	0.81176	-0.300875	0.000365812	0.00205718	7.15886	7.15635	7.12761	7.2067	7.01964	6.90336	6.91368	6.97678	6.77393	6.99665	ENSG00000125648	SLC25A23
Eif2c2	ENSMUSG00000093631	0.811838	-0.300737	0.00333694	0.0127215	7.68655	7.38811	7.8157	7.82388	7.52131	7.5153	7.22339	7.4873	7.31156	7.3842	NA	NA
Mthfd2l	ENSMUSG00000029376	1.23159	0.300525	0.00908353	0.0282768	5.87499	5.71886	5.92752	5.82676	5.9516	6.0828	6.09504	5.99574	5.93444	5.99815	ENSG00000163738	MTHFD2L
Lmbr1	ENSMUSG00000010721	1.23149	0.300403	7.45434e-05	0.000542065	7.31026	7.30858	7.31203	7.4025	7.40167	7.67504	7.65693	7.40488	7.60953	7.59696	ENSG00000105983	LMBR1
Nynrin	ENSMUSG00000075592	0.812031	-0.300393	1.2666e-05	0.000122027	8.62206	8.47185	8.6435	8.70241	8.55434	8.37507	8.34496	8.36185	8.10845	8.29076	ENSG00000205978	NYNRIN
Rftn1	ENSMUSG00000039316	0.812076	-0.300314	5.18723e-05	0.000400658	10.8534	10.6992	10.7629	10.7227	10.8013	10.4165	10.6457	10.4668	10.0746	10.2751	ENSG00000131378	RFTN1
Enah	ENSMUSG00000022995	0.812092	-0.300284	0.00199053	0.00833975	6.27173	6.38157	6.38854	6.30081	6.21647	6.19439	6.10302	6.16917	6.19794	6.06714	ENSG00000154380	ENAH
Stk40	ENSMUSG00000042608	0.812193	-0.300105	1.59244e-05	0.000147996	11.806	11.577	11.7905	12.1464	11.7527	11.4516	11.3637	11.5508	11.357	11.4903	ENSG00000196182	STK40
Mtap7d1	ENSMUSG00000028849	0.812197	-0.300098	9.25384e-07	1.29355e-05	12.1128	11.9511	12.0032	12.2767	11.8574	11.6665	11.5414	11.7657	11.6179	11.7341	ENSG00000116871	MAP7D1
Fam160b2	ENSMUSG00000022095	0.812214	-0.300068	3.30794e-05	0.00027358	10.5933	10.3007	10.6899	10.8866	10.4972	10.2133	10.1689	10.3069	10.2292	10.2782	ENSG00000158863	FAM160B2
Arl3	ENSMUSG00000025035	0.812339	-0.299847	8.20898e-05	0.00058542	7.52707	7.5584	7.62721	7.72643	7.49596	7.34618	7.28891	7.40631	7.42163	7.25213	ENSG00000138175	ARL3
Rexo1	ENSMUSG00000047417	0.81241	-0.29972	1.01687e-07	1.95593e-06	11.6755	11.4534	11.6011	11.786	11.4188	11.2025	11.1853	11.2608	11.1674	11.2851	ENSG00000079313	REXO1
2700073G19Rik	ENSMUSG00000021041	0.812431	-0.299683	0.00316166	0.0121915	7.16801	6.86098	6.98874	7.14697	7.17163	6.94636	6.95902	6.81026	6.76923	6.75889	NA	NA
1700017B05Rik	ENSMUSG00000032300	0.812485	-0.299587	7.70748e-06	8.07425e-05	10.926	10.5559	10.8337	10.9504	10.6213	10.4372	10.4802	10.3505	10.2981	10.5155	ENSG00000167173	C15orf39
6430527G18Rik	ENSMUSG00000034168	0.81252	-0.299524	0.00124926	0.00569461	8.30297	8.11542	8.26578	8.50078	8.24136	7.98478	8.14086	8.09303	7.70715	7.97821	ENSG00000119669	IRF2BPL
Lrfn1	ENSMUSG00000030600	0.812591	-0.299398	0.0158634	0.0442408	5.49442	5.51892	5.3758	5.6238	5.36225	5.33494	5.30635	5.4227	5.33923	5.34167	ENSG00000128011	LRFN1
Rpf1	ENSMUSG00000028187	1.23056	0.299315	2.82194e-07	4.62107e-06	9.96416	10.1003	9.92675	9.7189	10.028	10.3208	10.3566	10.2971	10.2948	10.2816	ENSG00000117133	RPF1
Grm8	ENSMUSG00000024211	0.812714	-0.29918	0.0397867	0.0914926	4.44431	4.37858	4.43127	4.35814	4.48191	4.33594	4.41034	4.34279	4.24855	4.28974	ENSG00000179603	GRM8
Tulp4	ENSMUSG00000034377	0.812723	-0.299165	9.95666e-06	9.94284e-05	10.3469	10.1179	10.2061	10.2804	10.2321	9.9118	10.0306	10.007	9.64844	9.75333	ENSG00000130338	TULP4
Gpr18	ENSMUSG00000050350	0.812737	-0.29914	0.0115307	0.0341336	7.35631	7.14912	7.47514	7.50188	7.58238	7.12815	7.42334	7.2152	6.90111	7.00141	ENSG00000125245	GPR18
1700102P08Rik	ENSMUSG00000032611	0.812772	-0.299077	0.0230898	0.0596148	4.58281	4.58114	4.5645	4.62063	4.68024	4.46546	4.52517	4.53503	4.51698	4.56388	ENSG00000188315	C3orf62
Ighm	ENSMUSG00000076617	1.23025	0.29895	0.00184171	0.00784362	14.3179	13.9545	14.2224	14.0655	14.3315	14.2742	14.9318	14.0919	14.7345	14.7953	ENSG00000211899	IGHM
Cpeb2	ENSMUSG00000039782	0.812845	-0.298949	2.50032e-06	3.07391e-05	11.2062	10.9384	11.3375	11.3465	11.174	10.896	10.7006	10.9315	10.8425	10.8254	ENSG00000137449	CPEB2
Gm13400	ENSMUSG00000084143	0.812853	-0.298933	0.0178289	0.0483897	4.80721	4.84091	4.76525	4.85103	4.82628	4.67096	4.71472	4.6992	4.76878	4.77175	NA	NA
Fmn1	ENSMUSG00000044042	0.812862	-0.298917	0.000946892	0.0045334	7.3909	7.73707	7.43949	7.38788	7.52841	7.32616	7.20025	7.36055	7.2113	7.18173	ENSG00000248905	FMN1
Amz1	ENSMUSG00000050022	0.812917	-0.298821	0.00941894	0.0291261	8.2339	7.73931	8.11691	8.45818	8.0285	7.86794	8.06169	7.8536	7.54304	7.71519	ENSG00000174945	AMZ1
Adnp	ENSMUSG00000051149	0.812927	-0.298802	3.06671e-05	0.000256265	7.5318	7.51777	7.61668	7.61786	7.53669	7.29566	7.205	7.43036	7.32581	7.35283	ENSG00000101126	ADNP
Tnni3	ENSMUSG00000035458	0.812955	-0.298752	0.0108895	0.0327098	5.94583	5.98603	6.00663	6.10288	5.91256	5.69672	5.82785	5.97189	5.81873	5.83019	ENSG00000129991	TNNI3
1810030N24Rik	ENSMUSG00000028295	1.23005	0.298719	4.49613e-05	0.000354478	7.4531	7.73875	7.56561	7.60915	7.57761	7.86006	7.81957	7.7794	7.92943	7.86964	ENSG00000111850	C6orf162
Gpr77	ENSMUSG00000074361	0.812986	-0.298698	0.00047183	0.00253852	10.8318	10.2735	10.8889	11.099	10.7978	10.4497	10.4217	10.4417	10.4165	10.401	ENSG00000134830	GPR77
Plcd3	ENSMUSG00000020937	1.23003	0.298697	0.0228403	0.0590933	4.45139	4.49106	4.42604	4.51228	4.46986	4.51635	4.57718	4.57971	4.50123	4.58493	ENSG00000161714	PLCD3
Agmo	ENSMUSG00000050103	0.813073	-0.298543	0.0283326	0.0703621	5.377	5.33901	5.67566	5.61575	5.49586	5.26725	5.37054	5.45475	5.37146	5.33868	ENSG00000187546	AGMO
Psmc6	ENSMUSG00000021832	1.22988	0.298519	1.70077e-09	5.38222e-08	11.6824	11.8684	11.6711	11.5135	11.7143	12.0921	12.0526	12.061	12.0923	12.052	ENSG00000100519	PSMC6
Naaa	ENSMUSG00000029413	0.813135	-0.298433	5.53467e-05	0.00042247	11.5801	11.7067	11.3511	11.5651	11.5279	11.1847	11.2153	11.4284	10.9055	11.0287	ENSG00000138744	NAAA
mt-Nd5	ENSMUSG00000064367	0.813165	-0.298379	0.000535585	0.00282702	14.2686	14.3457	14.2899	13.5795	14.2355	13.8082	13.6515	13.9296	13.6279	13.7902	ENSG00000198786	MT-ND5
Mll1	ENSMUSG00000002028	0.813187	-0.298341	6.92234e-08	1.39786e-06	13.5163	13.2898	13.5182	13.6038	13.5042	13.0911	12.9133	13.2143	13.1414	13.1543	ENSG00000118058	MLL
Gm8250	ENSMUSG00000080783	0.813232	-0.298261	0.0353719	0.0835883	4.32306	4.27836	4.32864	4.24962	4.36306	4.19171	4.1799	4.22242	4.2823	4.26775	NA	NA
8430419L09Rik	ENSMUSG00000030207	0.813257	-0.298217	0.000177996	0.00112657	9.09499	9.11915	8.99856	9.22574	9.10467	8.93609	8.93593	8.72804	8.48897	8.7534	ENSG00000084444	KIAA1467
Cblb	ENSMUSG00000022637	0.813337	-0.298075	4.78859e-11	2.13937e-09	10.6739	10.6247	10.6674	10.722	10.725	10.3322	10.3017	10.4737	10.2304	10.2886	ENSG00000114423	CBLB
Rpl32	ENSMUSG00000057841	1.22921	0.297737	5.52276e-05	0.000421797	13.898	14.2511	13.8317	13.5908	13.991	14.2952	14.302	14.334	14.4127	14.3137	NA	NA
Gm10335	ENSMUSG00000071532	0.813549	-0.297699	0.0299255	0.0734605	4.71944	4.69001	4.64092	4.54486	4.57147	4.50074	4.51629	4.54337	4.56377	4.59187	ENSG00000198242	RPL23A
Lrrcc1	ENSMUSG00000027550	1.22918	0.297694	2.21195e-05	0.000195643	10.0982	10.3695	10.2175	9.92607	10.3486	10.6841	10.6119	10.4616	10.5203	10.5629	ENSG00000133739	LRRCC1
Prkcdbp	ENSMUSG00000037060	0.81373	-0.297378	0.0259324	0.0657252	4.91457	4.91781	5.01158	4.98267	4.78772	4.77965	4.84225	4.86987	4.8133	4.79833	ENSG00000170955	PRKCDBP
Gm11735	ENSMUSG00000078586	1.22862	0.297043	0.0437192	0.0985931	4.54865	4.4312	4.47858	4.60801	4.56373	4.6036	4.57922	4.58088	4.74723	4.6516	NA	NA
4933403G14Rik	ENSMUSG00000050930	1.22857	0.296975	0.00320033	0.0122952	7.48854	7.63889	7.40085	7.29326	7.32184	7.46158	7.63012	7.72243	7.91038	7.74928	ENSG00000212916	KIAA1383
Zfand2a	ENSMUSG00000053581	0.814146	-0.296641	3.73876e-08	8.126e-07	10.4796	10.2954	10.3609	10.3672	10.1406	9.97358	10.0062	9.89704	10.0436	9.99605	ENSG00000178381	ZFAND2A
Ikzf3	ENSMUSG00000018168	0.814282	-0.2964	0.0212709	0.0557077	10.8538	10.0904	10.8304	10.8952	10.717	10.3588	10.63	10.2223	9.7893	10.0808	ENSG00000161405	IKZF3
Tcof1	ENSMUSG00000024613	0.814292	-0.296382	1.17782e-05	0.000114442	11.4217	11.4149	11.2606	11.3892	11.1915	11.014	11.0173	11.1339	10.6617	10.9401	ENSG00000070814	TCOF1
Gm10925	ENSMUSG00000090378	1.22801	0.296321	0.044089	0.0992766	8.22832	8.32334	8.66985	7.72578	8.22011	9.32065	8.9758	8.24168	8.39698	8.56942	NA	NA
Raet1c	ENSMUSG00000053219	1.22799	0.296303	0.0182151	0.0492229	5.18872	5.54734	5.20014	5.23306	5.32116	5.29346	5.34469	5.94949	6.05695	6.47237	NA	NA
Col9a3	ENSMUSG00000027570	0.814353	-0.296274	0.0137165	0.0393119	5.23186	5.20612	5.26858	5.16383	5.21542	5.21063	5.09166	5.06924	5.10001	5.06057	ENSG00000092758	COL9A3
Setd1a	ENSMUSG00000042308	0.814425	-0.296146	4.37608e-06	4.94017e-05	9.75864	9.53513	9.7251	9.89045	9.69362	9.3869	9.291	9.52832	9.27916	9.43162	ENSG00000099381	SETD1A
Kat2b-ps	ENSMUSG00000053208	0.814556	-0.295914	0.0362328	0.0851901	6.86682	6.32206	6.72533	6.77216	6.78992	6.55351	6.70139	6.34056	6.13686	6.41873	NA	NA
Rnf10	ENSMUSG00000041740	0.814574	-0.295882	2.72931e-06	3.29033e-05	13.3175	13.3045	13.3246	13.5184	13.1633	12.8791	12.7007	13.0711	13.0209	13.0214	ENSG00000022840	RNF10
Zfp71-rs1	ENSMUSG00000071281	1.2275	0.295724	8.76886e-05	0.000618891	9.17647	9.29503	9.34968	8.97787	9.49241	9.66413	9.67699	9.56901	9.55906	9.60188	NA	NA
Lrrc16a	ENSMUSG00000021338	0.814695	-0.295668	0.00564769	0.0194433	8.32936	7.89441	8.24723	8.30458	8.26227	7.9515	8.18136	7.90925	7.59206	7.82643	ENSG00000079691	LRRC16A
Clec10a	ENSMUSG00000000318	0.814711	-0.295639	2.97893e-05	0.00024954	8.675	8.60463	8.5985	8.76666	8.61525	8.41131	8.4054	8.4685	8.13417	8.31853	NA	NA
Gm14295	ENSMUSG00000078877	1.22739	0.295588	0.00128967	0.00584005	6.90993	6.83462	6.75295	6.76604	6.87494	6.92508	7.19408	7.13038	6.99515	6.94284	NA	NA
Trac	ENSMUSG00000076928	0.814758	-0.295556	0.0394388	0.0908729	5.1624	5.1148	5.15092	5.07973	5.26673	4.91204	5.17331	5.04277	4.92503	5.03848	ENSG00000229164	TRAC
Tceal8	ENSMUSG00000051579	1.2273	0.295484	3.36739e-06	3.93131e-05	8.55324	8.64131	8.44664	8.44331	8.54898	8.99185	8.73863	8.82194	8.78873	8.79189	ENSG00000180964	TCEAL8
Atxn2	ENSMUSG00000042605	0.814805	-0.295474	5.75686e-09	1.5709e-07	10.5318	10.3669	10.6088	10.5437	10.4407	10.1447	10.0885	10.2518	10.0611	10.197	ENSG00000204842	ATXN2
Adamts10	ENSMUSG00000024299	0.814806	-0.295471	9.84386e-12	5.1802e-10	11.8396	11.7504	11.8435	11.9863	11.8636	11.5596	11.5406	11.5092	11.4198	11.4308	ENSG00000142303	ADAMTS10
Deaf1	ENSMUSG00000058886	0.814816	-0.295454	6.29238e-07	9.21018e-06	9.67153	9.5265	9.70548	9.85754	9.53708	9.37337	9.26456	9.30594	9.3478	9.36939	ENSG00000177030	DEAF1
Zfp866	ENSMUSG00000043090	1.22726	0.295446	3.06483e-09	9.10854e-08	10.8524	10.8473	11.0217	11.0088	10.9998	11.2022	11.3499	11.217	11.411	11.3613	NA	NA
Pdzd3	ENSMUSG00000032105	0.814825	-0.295438	0.0109032	0.0327382	5.94265	5.82517	6.01528	6.16054	5.92912	5.77218	5.76843	5.8482	5.847	5.8822	ENSG00000172367	PDZD3
Dennd3	ENSMUSG00000036661	0.814873	-0.295353	1.90751e-07	3.33901e-06	12.9212	12.6922	12.9007	13.1177	12.8246	12.4704	12.4281	12.5919	12.5524	12.5582	ENSG00000105339	DENND3
Plekho1	ENSMUSG00000015745	0.814901	-0.295303	0.000438911	0.00238583	10.6782	10.814	10.4098	10.5793	10.5851	10.2907	10.419	10.4308	9.89085	10.0998	ENSG00000023902	PLEKHO1
Bmpr1a	ENSMUSG00000021796	1.2271	0.295248	0.00101601	0.00480453	9.54367	9.5348	9.1568	9.43843	9.26281	9.5878	9.57205	9.64202	10.1127	9.77311	ENSG00000107779	BMPR1A
Gm20517	ENSMUSG00000023984	0.81494	-0.295234	0.00362312	0.013616	6.22426	6.04234	6.25174	6.18801	6.11743	6.02229	5.93417	6.04023	5.98177	6.06059	ENSG00000124641	MED20
Zfp160	ENSMUSG00000067942	1.22703	0.295176	1.0051e-06	1.38375e-05	9.7627	9.78659	9.82059	9.58697	9.94578	10.1497	10.229	9.99751	10.1432	10.1365	NA	NA
Igkv5-48	ENSMUSG00000076563	1.22702	0.295164	0.0339462	0.0810192	6.97038	6.80108	7.1014	6.91508	7.13964	6.72515	6.9496	7.30812	7.73367	7.48771	NA	NA
1700066M21Rik	ENSMUSG00000038323	1.22701	0.295149	0.00111104	0.00517867	8.57358	8.81636	8.77156	8.43036	8.95203	9.2766	9.07231	8.91136	8.96226	9.03436	ENSG00000178074	C2orf69
Pde4a	ENSMUSG00000032177	0.814996	-0.295135	3.88282e-07	6.08739e-06	9.15084	8.95412	9.14863	9.06663	8.96548	8.73763	8.75026	8.7278	8.66044	8.85934	ENSG00000065989	PDE4A
Ankrd50	ENSMUSG00000044864	1.22698	0.295113	4.54783e-13	3.07789e-11	9.87393	9.79762	9.80506	9.75558	9.80471	10.1471	10.2015	10.2046	10.1178	10.0538	ENSG00000151458	ANKRD50
Zfp386	ENSMUSG00000042063	1.22693	0.295049	1.39212e-05	0.000131707	9.62698	9.70782	9.67336	9.38157	9.72326	10.0731	10.1165	9.88947	9.94547	9.83317	NA	NA
Gm13570	ENSMUSG00000087181	0.815067	-0.29501	0.0252134	0.0642	5.84172	5.72155	6.01522	6.10982	6.10349	5.74082	5.73366	5.86189	5.89886	5.73751	NA	NA
Gm6166	ENSMUSG00000074280	1.22681	0.294911	0.0029296	0.0114594	7.27778	7.19963	6.9226	7.03549	7.10677	7.46562	7.43151	7.37932	7.19476	7.29496	NA	NA
Irf5	ENSMUSG00000029771	0.81514	-0.29488	0.000215715	0.00131653	12.0905	12.2514	12.0339	12.0951	11.9967	11.7177	11.8348	11.9843	11.3468	11.5339	ENSG00000128604	IRF5
Eps8	ENSMUSG00000015766	1.22672	0.294801	0.00611144	0.0207013	9.41744	9.85035	9.1863	9.05012	9.33318	9.70716	9.58727	10.1392	9.65609	9.76149	ENSG00000151491	EPS8
Ndufc1	ENSMUSG00000037152	1.22667	0.29475	9.82592e-07	1.36237e-05	9.11729	9.38011	9.11608	9.03961	9.1703	9.52916	9.47158	9.53295	9.45242	9.51178	ENSG00000109390	NDUFC1
Tlr11	ENSMUSG00000051969	0.815249	-0.294687	0.0228228	0.0590705	4.73679	4.76377	4.76602	4.83227	4.77711	4.61851	4.67136	4.7386	4.72539	4.66115	NA	NA
Dsel	ENSMUSG00000038702	1.22661	0.294672	0.00199982	0.00836583	6.49497	6.53125	6.53061	6.41577	6.65614	6.77127	6.83222	6.64277	6.66371	6.68584	ENSG00000171451	DSEL
Gm12366	ENSMUSG00000082762	0.815319	-0.294563	0.0173745	0.0474485	5.15823	5.05522	5.0722	5.12506	5.03392	4.99942	4.96353	5.05487	4.91989	4.99132	NA	NA
Nudt12	ENSMUSG00000024228	1.22649	0.294539	0.000345431	0.00195949	6.76574	6.83679	6.87133	6.77115	6.83674	7.13253	7.10627	6.95722	6.93737	6.96349	ENSG00000112874	NUDT12
Brp44	ENSMUSG00000026568	1.22649	0.294537	2.58859e-13	1.87241e-11	11.1495	11.04	11.1205	11.0771	11.1548	11.5337	11.4154	11.3652	11.5436	11.4757	ENSG00000143158	BRP44
Cd300lf	ENSMUSG00000047798	0.815342	-0.294523	3.65883e-05	0.000297649	13.782	13.633	13.8267	14.1054	13.6834	13.363	13.2158	13.521	13.5672	13.4784	ENSG00000186074	CD300LF
Cd6	ENSMUSG00000024670	0.815398	-0.294424	0.00170829	0.00737652	7.47237	7.33811	7.65084	7.5539	7.4673	7.24298	7.46434	7.17941	7.20128	7.14924	ENSG00000013725	CD6
Kbtbd3	ENSMUSG00000025893	1.22638	0.29441	0.00773009	0.0249594	6.61793	6.66919	6.73987	6.52073	6.85063	7.07459	6.90662	6.72925	6.82205	6.92703	ENSG00000182359	KBTBD3
Dennd4b	ENSMUSG00000042404	0.815549	-0.294157	1.40649e-06	1.86318e-05	12.4881	12.2504	12.4952	12.7006	12.3369	12.0597	11.9997	12.1754	12.0482	12.1485	ENSG00000198837	DENND4B
Hoxb3	ENSMUSG00000048763	0.815552	-0.294152	0.0115527	0.034178	5.86952	5.63054	5.94047	5.81722	5.73924	5.66878	5.65079	5.6479	5.64376	5.69331	ENSG00000120093	HOXB3
Rbpms	ENSMUSG00000031586	0.815559	-0.29414	8.51914e-06	8.7502e-05	8.18547	8.11443	8.24127	8.13403	7.96085	7.7962	7.83996	7.87605	7.88562	7.91056	ENSG00000157110	RBPMS
1110058L19Rik	ENSMUSG00000026154	1.22609	0.29407	0.000332063	0.00189704	7.30414	7.52352	7.37743	7.26162	7.48508	7.74227	7.65529	7.55199	7.67318	7.58335	ENSG00000154079	C6orf57
Txnl4a	ENSMUSG00000057130	1.22607	0.294045	5.06126e-08	1.04837e-06	8.92229	8.9103	8.73533	8.75701	8.92519	9.22828	9.13882	9.1246	9.14776	9.1899	ENSG00000141759	TXNL4A
Layn	ENSMUSG00000060594	1.22595	0.293903	0.00658559	0.0218949	6.34938	6.27552	6.20784	6.10604	6.27417	6.3859	6.39637	6.48732	6.29282	6.54922	ENSG00000204381	LAYN
Safb2	ENSMUSG00000042625	0.815715	-0.293863	1.43272e-07	2.64329e-06	12.6439	12.3643	12.6457	12.8072	12.5594	12.2344	12.1799	12.2664	12.221	12.29	ENSG00000130254	SAFB2
Zfp78	ENSMUSG00000055150	1.22591	0.29385	0.00838063	0.0265766	5.69027	5.81341	5.77476	5.68314	5.71239	5.89503	5.73202	5.89277	5.9265	5.93291	ENSG00000196263	ZNF471
Dynlt1b	ENSMUSG00000091454	1.2258	0.293721	2.80437e-06	3.36303e-05	9.93198	10.1029	9.74204	9.98328	9.82281	10.3031	10.1244	10.321	10.2603	10.3492	NA	NA
2410091C18Rik	ENSMUSG00000024082	0.815806	-0.293702	4.10172e-07	6.39392e-06	9.37821	9.59643	9.30578	9.50274	9.34121	9.08763	9.10696	9.13641	9.17017	9.03289	ENSG00000003509	C2orf56
Gm8116	ENSMUSG00000059422	1.22576	0.293673	0.000178557	0.00112855	6.37556	6.47301	6.3834	6.411	6.38194	6.5676	6.54926	6.59998	6.59627	6.58511	NA	NA
Heyl	ENSMUSG00000032744	0.815882	-0.293567	0.0287531	0.0712624	4.63687	4.63969	4.7919	4.57048	4.62177	4.56233	4.53435	4.57479	4.58194	4.57335	ENSG00000163909	HEYL
Cramp1l	ENSMUSG00000038002	0.815951	-0.293446	7.29847e-08	1.4566e-06	11.7606	11.6901	11.7947	11.8746	11.6961	11.3513	11.1927	11.5295	11.4244	11.4606	ENSG00000007545	CRAMP1L
Taf13	ENSMUSG00000048100	0.816063	-0.293247	1.13304e-06	1.53516e-05	10.1232	9.98642	10.1875	10.3031	10.193	9.99017	9.75756	9.82446	9.73472	9.76379	ENSG00000197780	TAF13
Hist2h2bb	ENSMUSG00000050936	1.22529	0.293128	0.000203466	0.00125409	13.9071	14.3431	13.7178	13.7732	14.063	14.3121	14.2738	14.4257	14.5224	14.3584	ENSG00000203814	HIST2H2BF
Mapk12	ENSMUSG00000022610	0.816342	-0.292754	0.0408718	0.093516	5.68646	5.41922	5.66153	5.8411	5.52938	5.47494	5.64436	5.44913	5.31761	5.42526	ENSG00000188130	MAPK12
Gt(ROSA)26Sor	ENSMUSG00000086429	1.22493	0.292704	0.00237256	0.00963329	6.76413	6.53096	6.64262	6.55148	6.59886	6.94398	6.80202	6.70441	6.78007	6.83651	NA	NA
Rhbdd2	ENSMUSG00000039917	0.816432	-0.292596	2.18872e-05	0.000193995	8.97068	8.77046	8.9949	9.1107	8.8946	8.6443	8.76005	8.63494	8.50764	8.68017	ENSG00000005486	RHBDD2
Ikbkb	ENSMUSG00000031537	0.81647	-0.292528	1.80461e-12	1.09648e-10	13.3454	13.2826	13.3593	13.4342	13.3614	12.9748	12.9224	13.1322	12.9275	12.9695	ENSG00000104365	IKBKB
Plagl2	ENSMUSG00000051413	0.816474	-0.292521	3.49966e-06	4.06145e-05	11.9236	11.8234	11.9051	11.9919	11.7998	11.482	11.2204	11.6487	11.592	11.5963	ENSG00000126003	PLAGL2
Ccbl2	ENSMUSG00000040213	1.22469	0.292418	0.000326181	0.00187205	7.85497	8.01238	7.66833	7.70208	7.81032	8.14931	8.10072	8.16378	7.95685	8.07319	ENSG00000137944	CCBL2
Gm16953	ENSMUSG00000087101	0.816537	-0.29241	0.0222352	0.0577246	4.92239	4.878	4.78328	4.92227	4.95798	4.78684	4.82054	4.84162	4.76697	4.78358	NA	NA
Rpl17-ps3	ENSMUSG00000069392	0.816738	-0.292054	0.0237185	0.0609962	4.89181	4.98731	5.00765	4.92326	4.85047	4.84527	4.88519	4.8029	4.77798	4.85725	NA	NA
Crtc1	ENSMUSG00000003575	0.816752	-0.292029	0.000160007	0.00103036	9.04739	8.73555	9.12791	9.0104	8.85698	8.68688	8.54962	8.71844	8.5227	8.7746	ENSG00000105662	CRTC1
Pdk2	ENSMUSG00000038967	0.816815	-0.291918	0.00191107	0.00806615	7.0984	7.12247	7.17994	7.16117	6.96362	7.05764	6.86549	6.89136	6.74093	6.87039	ENSG00000005882	PDK2
Szt2	ENSMUSG00000033253	0.816878	-0.291808	1.99566e-05	0.000179644	12.8111	12.6138	12.9031	12.9961	12.726	12.343	12.1795	12.5083	12.5293	12.5766	NA	NA
Gm15440	ENSMUSG00000051107	0.817044	-0.291514	0.00931206	0.0288543	7.1774	6.85596	7.26655	7.38629	7.04862	6.99302	7.01289	6.95668	6.77434	6.87146	NA	NA
Plvap	ENSMUSG00000034845	0.817087	-0.291438	0.00224523	0.00919551	7.84464	7.54088	7.73145	7.89985	7.55883	7.46339	7.65495	7.36863	7.40047	7.40861	ENSG00000130300	PLVAP
Gm20400	ENSMUSG00000092500	0.817148	-0.29133	0.0212364	0.0556387	6.31485	6.02365	6.28707	6.20348	6.38458	6.02545	5.98661	6.25616	5.94118	6.08535	NA	NA
Igkv9-124	ENSMUSG00000076511	0.817287	-0.291085	0.0286198	0.0709706	7.44062	5.89445	7.88893	6.46521	6.43229	6.49984	6.19022	6.325	5.96734	6.23215	NA	NA
Gstk1	ENSMUSG00000029864	1.2235	0.291015	0.000330822	0.00189443	7.02614	7.08316	7.03226	6.96055	7.14042	7.22063	7.1507	7.38392	7.32753	7.25345	ENSG00000197448	GSTK1
Mcts1	ENSMUSG00000000355	1.22342	0.290925	2.14131e-05	0.000190709	9.62927	9.8685	9.84854	9.57264	9.88928	10.274	10.1771	10.0315	9.98341	10.0908	ENSG00000232119	MCTS1
Pnpt1	ENSMUSG00000020464	1.22341	0.29091	1.0168e-07	1.95593e-06	10.1645	10.2419	10.2497	10.0853	10.2912	10.6865	10.6393	10.4691	10.4128	10.5534	ENSG00000138035	PNPT1
Mrpl42	ENSMUSG00000062981	1.22332	0.290804	0.000157959	0.00101909	9.41069	9.66322	9.32051	9.11966	9.51015	9.7041	9.8448	9.79514	9.71915	9.75097	ENSG00000198015	MRPL42
Ece1	ENSMUSG00000057530	0.81745	-0.290798	8.38459e-05	0.000596388	10.2181	10.0869	9.92605	9.97334	9.9589	9.7028	9.77213	9.88782	9.43677	9.59475	ENSG00000117298	ECE1
Tnnt3	ENSMUSG00000061723	0.817451	-0.290796	0.0350492	0.0829567	5.20599	4.97301	5.14166	5.06421	5.05187	5.01303	4.91699	5.01388	5.04054	4.8865	ENSG00000130595	TNNT3
Trib2	ENSMUSG00000020601	0.817453	-0.290792	0.02244	0.0582341	8.15697	7.77641	8.17158	8.12751	8.099	7.95303	8.13319	7.526	7.33059	7.54695	ENSG00000071575	TRIB2
Numbl	ENSMUSG00000063160	0.817526	-0.290664	1.62394e-06	2.11129e-05	8.29877	8.36108	8.34718	8.46518	8.45103	8.09634	8.17541	8.14181	7.98821	8.13933	ENSG00000105245	NUMBL
Atf7	ENSMUSG00000052414	0.81753	-0.290656	6.97247e-08	1.40384e-06	10.5607	10.4758	10.6454	10.7059	10.6149	10.2282	10.1685	10.4239	10.1788	10.2545	ENSG00000170653	ATF7
Adam19	ENSMUSG00000011256	0.81754	-0.290639	2.14358e-05	0.000190787	13.1466	12.8457	13.1576	13.4426	13.1801	12.796	12.6887	12.8923	12.718	12.843	ENSG00000135074	ADAM19
Shcbp1	ENSMUSG00000022322	1.22303	0.290465	4.50629e-06	5.05792e-05	10.6249	10.8215	10.5429	10.3523	10.6327	11.0295	10.898	10.9323	10.9639	10.9985	ENSG00000171241	SHCBP1
Tle6	ENSMUSG00000034758	1.22299	0.290413	0.00536785	0.0186775	6.41144	6.18891	6.37543	6.18421	6.27805	6.47163	6.55465	6.44157	6.4909	6.38086	ENSG00000104953	TLE6
Bloc1s2	ENSMUSG00000057506	1.22299	0.29041	4.00158e-08	8.61505e-07	10.4331	10.5128	10.2476	10.3618	10.278	10.6988	10.6254	10.8107	10.6847	10.7759	ENSG00000196072	BLOC1S2
Baz2a	ENSMUSG00000040054	0.817675	-0.2904	4.94708e-06	5.4985e-05	13.6898	13.5591	13.7328	13.8847	13.5886	13.2593	13.0681	13.4519	13.4071	13.3628	ENSG00000076108	BAZ2A
Pisd-ps1	ENSMUSG00000082286	0.817757	-0.290256	2.37134e-08	5.38718e-07	11.8766	11.638	11.8335	11.9828	11.8441	11.4192	11.4406	11.5913	11.4938	11.4343	NA	NA
Cstb	ENSMUSG00000005054	1.2228	0.290191	0.000211307	0.00129426	9.99965	10.431	9.94407	9.86817	9.99901	10.4078	10.3344	10.5184	10.4506	10.4262	ENSG00000160213	CSTB
Aff3	ENSMUSG00000037138	0.817834	-0.29012	0.00323753	0.0124117	10.0468	9.52826	10.0071	9.96052	9.89864	9.6177	9.87326	9.42501	9.16623	9.46183	ENSG00000144218	AFF3
Asns	ENSMUSG00000029752	1.22271	0.290088	0.000262755	0.00155773	11.209	11.491	11.2826	11.3526	11.3321	11.4893	11.4493	11.6513	12.0659	11.8088	ENSG00000070669	ASNS
Card11	ENSMUSG00000036526	0.817939	-0.289934	0.004407	0.0159852	9.55329	9.15036	9.49109	9.4662	9.34689	9.11945	9.40292	9.08972	8.66861	8.83841	ENSG00000198286	CARD11
Cnot3	ENSMUSG00000035632	0.817959	-0.289899	1.26091e-05	0.000121565	11.4548	11.2258	11.4346	11.6538	11.2763	11.0219	10.8799	11.1714	11.0377	11.1323	ENSG00000088038	CNOT3
Spred3	ENSMUSG00000037239	0.81796	-0.289898	0.00573081	0.0196708	5.96488	6.11354	5.96961	5.94733	5.90068	5.90009	5.76017	5.82823	5.8592	5.83399	ENSG00000188766	SPRED3
Gm12715	ENSMUSG00000059195	0.817971	-0.289878	0.00665446	0.022101	6.70341	6.70788	6.72304	6.4809	6.5076	6.40319	6.33176	6.56961	6.48265	6.40652	NA	NA
Myzap	ENSMUSG00000041361	0.817995	-0.289836	0.0239294	0.0614575	4.86533	4.78559	4.88182	4.8521	4.82269	4.7053	4.82395	4.7055	4.77073	4.73117	ENSG00000137878	GCOM1
D3Ertd254e	ENSMUSG00000033883	1.22235	0.289662	0.00227056	0.00927975	7.27137	7.37454	7.28702	7.04707	7.3978	7.56699	7.63287	7.53844	7.35658	7.52757	ENSG00000185947	ZNF267
Wfikkn1	ENSMUSG00000071192	0.818156	-0.289552	0.0111024	0.0331616	5.97351	5.84385	5.90132	5.96452	5.70008	5.71776	5.7318	5.75919	5.6934	5.77964	ENSG00000127578	WFIKKN1
Tnfrsf11a	ENSMUSG00000026321	0.818193	-0.289486	0.0011707	0.00541247	7.85716	8.06076	7.74187	7.82282	7.82792	7.59021	7.58116	7.81534	7.44939	7.55489	ENSG00000141655	TNFRSF11A
Phc1	ENSMUSG00000040669	0.818302	-0.289294	1.70494e-08	3.99799e-07	9.14411	9.03669	9.11241	9.12079	8.9838	8.75265	8.71979	8.87698	8.79752	8.73698	ENSG00000111752	PHC1
Ap3s1	ENSMUSG00000024480	1.22203	0.289274	1.63822e-07	2.96245e-06	12.0843	12.3022	12.0657	12.0041	12.1748	12.616	12.3827	12.3825	12.5391	12.5559	NA	NA
Rps27a-ps2	ENSMUSG00000058838	0.818378	-0.28916	0.037018	0.0865823	4.99744	4.9652	5.20079	4.97024	4.94199	4.84044	4.89487	4.8616	4.90775	5.01444	ENSG00000143947	RPS27A
Slc1a5	ENSMUSG00000001918	0.818416	-0.289093	1.338e-15	1.40706e-13	11.4471	11.4152	11.4213	11.5451	11.4152	11.1127	11.1481	11.1209	11.0209	11.0846	ENSG00000105281	SLC1A5
Krcc1	ENSMUSG00000053012	1.22181	0.289016	2.11971e-08	4.86218e-07	11.2728	11.4181	11.2635	11.0992	11.3088	11.6485	11.5763	11.5762	11.7537	11.6197	ENSG00000172086	KRCC1
Sertad2	ENSMUSG00000049800	0.818467	-0.289003	1.30931e-07	2.44195e-06	10.426	10.2187	10.4004	10.2556	10.2692	10.0439	10.0581	9.94045	9.81565	10.0034	ENSG00000179833	SERTAD2
Gm15711	ENSMUSG00000082570	0.818507	-0.288933	0.0268353	0.0674633	4.88934	5.09332	4.90015	5.00027	5.03662	4.87664	4.90249	4.84103	4.88054	4.9256	NA	NA
Ston2	ENSMUSG00000020961	0.818553	-0.288852	5.32466e-05	0.000408493	9.83145	9.52401	9.82176	9.88381	9.58074	9.37545	9.28214	9.5282	9.30827	9.49524	ENSG00000140022	STON2
Ttpa	ENSMUSG00000073988	1.22163	0.288812	0.0389665	0.0900307	5.20381	5.20386	5.39709	5.13233	5.27902	5.43816	5.48094	5.32292	5.21987	5.44498	ENSG00000137561	TTPA
Nphp4	ENSMUSG00000039577	0.81861	-0.288751	0.00610277	0.0206819	6.05416	5.94292	6.01867	6.1765	6.02779	5.90487	5.86009	5.98538	5.8387	5.89285	ENSG00000131697	NPHP4
Fzd7	ENSMUSG00000041075	0.818662	-0.288661	0.000548098	0.00287973	8.54784	8.19906	8.46784	8.61183	8.42307	8.26619	8.25621	8.20614	7.99375	8.08848	ENSG00000155760	FZD7
Fam174b	ENSMUSG00000078670	0.818676	-0.288635	0.00381753	0.0142128	6.97115	6.98557	7.18432	7.05346	7.13874	6.99163	6.85824	6.87776	6.64802	6.8603	ENSG00000185442	FAM174B
Fscn1	ENSMUSG00000029581	0.818711	-0.288573	0.0168924	0.0464472	5.70084	5.76694	5.83868	5.94466	5.74814	5.69655	5.72763	5.52927	5.65884	5.6708	ENSG00000075618	FSCN1
Dpep2	ENSMUSG00000053687	0.818752	-0.288501	0.000992394	0.00470913	8.66472	8.92865	8.58489	8.61205	8.75397	8.44976	8.46139	8.58506	8.1198	8.3711	ENSG00000167261	DPEP2
Myst4	ENSMUSG00000021767	0.818935	-0.288179	7.65928e-08	1.51974e-06	10.8508	10.7724	11.0084	10.9644	10.8776	10.4704	10.4145	10.6565	10.6291	10.548	ENSG00000156650	KAT6B
Arhgap22	ENSMUSG00000063506	0.819008	-0.288051	0.0292609	0.0722157	4.61649	4.66686	4.52586	4.62163	4.55631	4.53015	4.51867	4.50877	4.47081	4.55174	ENSG00000128805	ARHGAP22
Phf2	ENSMUSG00000038025	0.819203	-0.287707	1.22856e-07	2.3071e-06	11.837	11.577	11.8031	11.8718	11.6572	11.4092	11.2457	11.4432	11.3961	11.4665	ENSG00000197724	PHF2
Acvr2b	ENSMUSG00000061393	0.819263	-0.287601	0.00814637	0.0260121	5.61622	5.50083	5.61793	5.65103	5.62077	5.42995	5.45751	5.53974	5.50245	5.47135	ENSG00000114739	ACVR2B
Zfp599	ENSMUSG00000062794	1.2206	0.287588	2.59829e-05	0.000222424	7.36624	7.29313	7.22704	7.27179	7.29452	7.57171	7.58762	7.42633	7.50401	7.48387	NA	NA
Etv3	ENSMUSG00000003382	0.819334	-0.287477	5.20209e-13	3.48616e-11	11.6327	11.4705	11.6209	11.6441	11.5901	11.312	11.2501	11.2645	11.1651	11.2081	ENSG00000117036	ETV3
Magi2	ENSMUSG00000040003	1.22046	0.287429	0.0361367	0.0850594	4.78086	4.81255	4.81415	4.70221	4.7344	4.87815	4.97753	4.90468	4.75409	4.82432	ENSG00000187391	MAGI2
Eif2c2	ENSMUSG00000036698	0.819371	-0.28741	5.58695e-07	8.35659e-06	13.9144	13.7184	13.9394	14.0129	13.8782	13.5264	13.2882	13.639	13.5643	13.5748	ENSG00000123908	EIF2C2
Gm12527	ENSMUSG00000083979	0.819375	-0.287405	0.0264213	0.0666554	5.68223	5.51243	5.68416	5.85799	5.71661	5.53709	5.42896	5.62054	5.58798	5.57298	NA	NA
Cep55	ENSMUSG00000024989	1.22042	0.287381	4.29358e-05	0.000340643	10.7407	11.0808	10.5894	10.637	10.7139	11.1046	11.0452	11.1459	11.2454	11.0995	ENSG00000138180	CEP55
Reps2	ENSMUSG00000040855	0.81944	-0.28729	0.00290536	0.0113841	7.72184	7.58665	7.91124	7.81657	7.77311	7.61513	7.66833	7.42977	7.27338	7.49748	ENSG00000169891	REPS2
Atat1	ENSMUSG00000024426	0.819458	-0.287257	2.61158e-06	3.1736e-05	8.11844	8.07583	8.19558	8.24906	8.16991	7.82628	7.88016	7.8778	7.91385	7.99939	ENSG00000137343	ATAT1
Sh2b1	ENSMUSG00000030733	0.819544	-0.287107	7.78153e-06	8.14002e-05	11.5812	11.3742	11.6189	11.83	11.4238	11.2064	11.1025	11.1822	11.2932	11.2782	ENSG00000178188	SH2B1
Rnf122	ENSMUSG00000039328	0.819599	-0.287009	0.0161004	0.044783	7.24774	6.75161	7.25036	7.19533	7.12696	6.9368	7.01519	6.90509	6.66317	6.89522	ENSG00000133874	RNF122
U4	ENSMUSG00000075998	0.819712	-0.286811	0.0208636	0.0548828	12.8485	12.4715	13.035	13.2107	12.7766	12.0072	12.3526	12.7148	12.7807	12.1124	ENSG00000201628	RNU4-7P
Itgal	ENSMUSG00000030830	0.819856	-0.286558	6.37937e-06	6.81346e-05	14.5066	14.2983	14.5079	14.7409	14.3499	14.0861	13.9587	14.2427	14.1766	14.0983	ENSG00000005844	ITGAL
AC120136.2	ENSMUSG00000093247	0.819857	-0.286556	0.00183764	0.00782926	7.82307	7.96137	7.99452	7.74554	7.52079	7.52636	7.54612	7.59914	7.64476	7.49386	NA	NA
Carns1	ENSMUSG00000075289	0.819876	-0.286523	0.0233787	0.0602243	10.4997	9.65102	10.6509	10.859	10.464	10.0582	10.1121	10.0326	9.98785	10.1178	ENSG00000172508	CARNS1
Ttc32	ENSMUSG00000066637	1.21967	0.286496	8.38747e-06	8.66705e-05	7.99333	8.09557	8.131	8.03795	8.18571	8.4625	8.33528	8.23803	8.42303	8.34622	ENSG00000183891	TTC32
Tex15	ENSMUSG00000009628	1.21965	0.286468	0.000417151	0.002294	11.6312	11.2996	11.8667	11.5604	11.8649	12.0627	11.9912	11.8262	12.2401	12.0642	ENSG00000133863	TEX15
Rad54b	ENSMUSG00000078773	1.21957	0.286372	2.56584e-06	3.13754e-05	9.63993	9.85108	9.69971	9.48907	9.75896	9.97856	9.9339	10.0447	10.1091	10.0719	ENSG00000197275	RAD54B
Dip2c	ENSMUSG00000048264	1.21955	0.286347	1.50055e-06	1.9706e-05	9.36763	9.42912	9.31749	9.2907	9.26887	9.65623	9.82809	9.69946	9.47972	9.60323	ENSG00000151240	DIP2C
Ltbp2	ENSMUSG00000002020	0.820001	-0.286302	0.000450059	0.00243692	7.55401	7.52439	7.568	7.64438	7.53786	7.1889	7.46035	7.21026	7.37834	7.38192	ENSG00000119681	LTBP2
Il4	ENSMUSG00000000869	0.820066	-0.286188	0.0365806	0.0858476	4.58488	4.54165	4.70492	4.69477	4.67056	4.58613	4.57177	4.56428	4.54617	4.49902	ENSG00000113520	IL4
Mllt4	ENSMUSG00000068036	1.21939	0.286161	7.97031e-07	1.13621e-05	11.4871	11.6994	11.6268	11.6886	11.6603	11.9027	11.8175	12.0307	12.2062	11.9885	ENSG00000130396	MLLT4
Spon1	ENSMUSG00000038156	0.820085	-0.286155	0.00141103	0.00630812	6.65271	6.61499	6.51859	6.51098	6.70105	6.41345	6.43366	6.43497	6.49404	6.35368	NA	NA
Mtrf1	ENSMUSG00000022022	1.21935	0.286116	1.82118e-05	0.000166204	7.97846	8.08079	7.81492	7.84044	7.9609	8.23989	8.19384	8.17787	8.23722	8.18249	ENSG00000120662	MTRF1
Sbk1	ENSMUSG00000042978	0.820129	-0.286077	0.00878055	0.0276154	9.64768	9.36952	9.63359	9.77083	9.63004	9.31065	9.67203	9.21862	8.72476	9.08495	ENSG00000188322	SBK1
Fbxo36	ENSMUSG00000073633	1.2191	0.285811	0.0218648	0.0569684	5.42438	5.62605	5.38775	5.40893	5.40775	5.64476	5.59038	5.53813	5.5425	5.62004	ENSG00000153832	FBXO36
Cd38	ENSMUSG00000029084	0.820287	-0.285799	0.00461992	0.016612	8.5874	9.28971	8.91528	8.84284	8.62755	8.46373	8.59024	8.50035	8.75114	8.45418	ENSG00000004468	CD38
Gm16845	ENSMUSG00000087161	1.21887	0.285542	0.000298096	0.00173342	6.80346	6.78785	6.72605	6.70116	6.75826	6.98839	6.83685	6.91566	7.0164	6.98299	NA	NA
Mphosph10	ENSMUSG00000030521	1.21886	0.285528	1.83297e-07	3.23753e-06	11.0591	10.8762	10.8473	10.8912	10.9127	11.2273	11.1659	11.1928	11.4731	11.2745	ENSG00000124383	MPHOSPH10
Itgb2l	ENSMUSG00000000157	0.820488	-0.285445	8.32621e-06	8.61025e-05	14.3752	14.1178	14.3106	14.2635	14.1947	13.7715	13.7398	13.8279	14.1663	13.8459	ENSG00000160255	ITGB2
Gpr15	ENSMUSG00000047293	0.820491	-0.285441	0.0329081	0.0790522	5.63763	5.67165	5.53228	5.50376	5.54775	5.27269	5.43918	5.50104	5.53269	5.43128	ENSG00000154165	GPR15
Tsix	ENSMUSG00000085715	0.820518	-0.285393	0.0308726	0.0752736	4.85824	4.75534	4.793	4.76171	4.86043	4.67603	4.76127	4.64902	4.72851	4.75566	NA	NA
Gm14698	ENSMUSG00000071748	1.21856	0.285182	0.00118025	0.00544925	8.70714	8.74843	8.93757	8.61272	8.95481	9.34777	9.19757	8.83085	9.0394	9.09402	ENSG00000198252	STYX
Emilin2	ENSMUSG00000024053	0.820657	-0.285149	3.11156e-08	6.92803e-07	14.526	14.5712	14.3495	14.6223	14.4858	14.1681	14.0828	14.3143	14.056	14.0976	ENSG00000132205	EMILIN2
Scnn1a	ENSMUSG00000030340	0.820657	-0.285148	0.00656895	0.0218555	9.44028	8.94938	9.59802	9.80621	9.30192	8.92419	8.93212	9.05802	9.2978	9.24049	ENSG00000111319	SCNN1A
Apbb3	ENSMUSG00000001379	0.820906	-0.284712	3.10841e-05	0.000259252	9.09846	8.79823	9.03925	9.18512	8.86078	8.72588	8.72086	8.69066	8.69025	8.68724	ENSG00000113108	APBB3
Gm15376	ENSMUSG00000083277	0.820917	-0.284692	0.00674927	0.0223412	7.20502	7.32598	7.23452	7.1581	7.54856	6.88926	7.0218	7.16491	7.21896	7.01761	NA	NA
Sugt1	ENSMUSG00000022024	1.21813	0.284665	1.00921e-06	1.38802e-05	11.1229	11.3032	11.0821	10.9791	11.1725	11.4458	11.3338	11.5448	11.6378	11.4811	ENSG00000165416	SUGT1
Atf7	ENSMUSG00000071584	0.820961	-0.284614	0.00107183	0.00502676	6.44272	6.40615	6.51983	6.52448	6.46713	6.26077	6.27069	6.39879	6.29779	6.30144	NA	NA
Tnfrsf21	ENSMUSG00000023915	0.821023	-0.284506	4.57671e-09	1.27951e-07	12.7932	12.6777	12.7934	12.8858	12.6519	12.3808	12.2535	12.4705	12.4675	12.4314	ENSG00000146072	TNFRSF21
Arl5c	ENSMUSG00000038352	0.821029	-0.284495	0.00424982	0.0155156	9.59021	9.64169	9.44835	9.23409	9.45454	9.24586	9.28093	9.34756	8.68549	8.97247	ENSG00000141748	ARL5C
Ptprs	ENSMUSG00000013236	0.821085	-0.284396	2.13874e-05	0.000190604	11.1883	10.9292	11.157	11.1312	11.0676	10.8779	10.8177	10.8334	10.4601	10.6693	ENSG00000105426	PTPRS
Rfc3	ENSMUSG00000033970	1.21789	0.284386	4.95675e-08	1.02828e-06	10.1464	10.3755	10.1462	10.0712	10.2521	10.5752	10.5385	10.4851	10.5853	10.5287	ENSG00000133119	RFC3
Hivep2	ENSMUSG00000015501	0.821105	-0.284361	0.000509605	0.00271293	9.67004	9.41193	9.71472	9.6179	9.54431	9.24496	9.53694	9.3084	9.01034	9.13465	ENSG00000010818	HIVEP2
Vangl2	ENSMUSG00000026556	0.821241	-0.284122	0.000946595	0.0045334	7.60582	7.61459	7.48662	7.54809	7.54856	7.37982	7.29235	7.47339	7.11674	7.3315	ENSG00000162738	VANGL2
Rpl31	ENSMUSG00000073702	1.21766	0.284117	0.000512107	0.00272413	13.6579	13.9965	13.5887	13.2107	13.7605	13.9944	14.0625	14.0543	14.1031	14.079	NA	NA
Spred2	ENSMUSG00000045671	0.821324	-0.283976	0.000247932	0.00148726	9.39573	8.96971	9.39288	9.45808	9.18351	9.02937	8.85845	9.04302	8.97276	8.96363	ENSG00000198369	SPRED2
Usp6nl	ENSMUSG00000039046	0.821332	-0.283963	1.36158e-05	0.000129265	10.1763	9.94381	10.0713	10.0184	10.0857	9.7868	9.92724	9.71248	9.55011	9.61409	ENSG00000148429	USP6NL
Rnf123	ENSMUSG00000041528	0.821387	-0.283866	1.24184e-09	4.11069e-08	11.1272	10.9824	11.133	11.2553	11.013	10.7262	10.8133	10.7718	10.7223	10.7716	ENSG00000164068	RNF123
2700038G22Rik	ENSMUSG00000086802	0.82148	-0.283703	0.00506243	0.0178972	6.61764	6.63612	6.68666	6.61649	6.54238	6.50496	6.47985	6.52463	6.25996	6.39632	NA	NA
Cenpk	ENSMUSG00000021714	1.21731	0.283694	0.00159125	0.00695682	8.07412	8.38142	8.28256	8.01686	8.19296	8.67829	8.57882	8.39682	8.24766	8.5047	ENSG00000123219	CENPK
Sema4b	ENSMUSG00000030539	0.821514	-0.283643	3.31512e-05	0.000274008	10.8471	10.3908	10.8475	10.8384	10.6624	10.3776	10.456	10.407	10.2699	10.3858	ENSG00000185033	SEMA4B
Klrb1a	ENSMUSG00000030361	1.21717	0.283535	0.0175982	0.0479159	6.0796	5.8887	5.97232	5.94342	6.09019	6.06697	6.36054	6.19387	6.03849	6.12006	ENSG00000111796	KLRB1
Prss16	ENSMUSG00000006179	1.21716	0.283519	0.00252039	0.0101342	8.73029	9.1806	8.91383	9.05383	8.90652	9.20532	8.9481	9.27778	9.57364	9.40243	ENSG00000112812	PRSS16
Smc2	ENSMUSG00000028312	1.21713	0.283486	2.98193e-07	4.85309e-06	13.141	13.382	13.0578	13.0274	13.228	13.5361	13.4744	13.4965	13.6483	13.5367	ENSG00000136824	SMC2
Ptpro	ENSMUSG00000030223	0.821606	-0.283481	0.00408966	0.0150554	10.776	11.0312	10.6741	10.5242	10.963	10.5098	10.5008	10.7596	9.98942	10.2186	ENSG00000151490	PTPRO
Stx3	ENSMUSG00000041488	0.821662	-0.283384	9.41115e-06	9.49519e-05	9.61841	9.61258	9.69733	9.68285	9.70258	9.35765	9.44418	9.49714	9.21554	9.14627	ENSG00000166900	STX3
Psrc1	ENSMUSG00000068744	1.21703	0.283369	0.000849067	0.00413229	8.11974	8.55738	8.17934	8.1119	8.27956	8.5645	8.63035	8.46391	8.55367	8.56668	ENSG00000134222	PSRC1
Cradd	ENSMUSG00000045867	0.82183	-0.283087	4.41336e-05	0.000348556	7.81372	7.73238	7.80214	7.81683	7.84071	7.60532	7.41035	7.65665	7.5672	7.54924	ENSG00000169372	CRADD
Csmd1	ENSMUSG00000060924	1.21677	0.283051	0.0124508	0.0362898	6.28059	6.55376	6.49401	6.58078	6.42253	6.63624	6.74045	6.57245	6.8254	6.53213	ENSG00000183117	CSMD1
Itpkb	ENSMUSG00000038855	0.821858	-0.283039	4.49131e-08	9.46081e-07	12.5301	12.2749	12.5501	12.6358	12.4033	12.1021	12.0651	12.1423	12.1567	12.1699	ENSG00000143772	ITPKB
Hook1	ENSMUSG00000028572	1.21663	0.282887	1.52476e-05	0.000142287	8.88787	8.81634	8.93531	8.85775	8.91521	9.23375	9.33329	8.94156	9.14401	9.25252	ENSG00000134709	HOOK1
Rfx7	ENSMUSG00000037674	0.821967	-0.282848	5.86458e-07	8.67691e-06	11.4317	11.344	11.6202	11.4781	11.65	11.2632	11.2074	11.1774	11.0182	11.1074	ENSG00000181827	RFX7
Apip	ENSMUSG00000010911	1.21658	0.282827	0.000151561	0.000983848	8.95757	9.20416	8.90972	8.71712	8.96639	9.28357	9.19922	9.33792	9.34767	9.21958	ENSG00000149089	APIP
Lass4	ENSMUSG00000008206	0.822045	-0.282712	0.00636106	0.0213509	8.55701	8.1557	8.46568	8.52361	8.38585	8.20189	8.4446	8.00191	7.8757	7.98687	ENSG00000090661	CERS4
Hist1h2ad	ENSMUSG00000071478	1.21646	0.282692	4.73496e-05	0.000370318	10.6893	10.9308	10.4551	10.571	10.8645	11.1334	11.1141	10.9938	11.0848	11.0316	NA	NA
Sh2d1a	ENSMUSG00000005696	1.21645	0.282678	0.0346799	0.0822819	5.21963	5.09064	5.10972	5.07627	5.2346	5.34875	5.3131	5.30567	5.19459	5.15164	ENSG00000183918	SH2D1A
Rpl9	ENSMUSG00000047215	1.21639	0.282603	1.65811e-08	3.90828e-07	14.4995	14.6387	14.4087	14.295	14.5364	14.8496	14.8055	14.8	14.9144	14.8544	NA	NA
Porcn	ENSMUSG00000031169	0.822118	-0.282582	0.0395643	0.0910779	4.56741	4.50752	4.50032	4.4437	4.55558	4.47046	4.45729	4.37412	4.40499	4.46631	ENSG00000102312	PORCN
Gm16738	ENSMUSG00000085138	1.21637	0.28258	0.0259799	0.0658325	5.2353	5.3022	5.46337	5.28984	5.35773	5.45014	5.43963	5.36084	5.52986	5.49186	NA	NA
Smad7	ENSMUSG00000025880	0.822135	-0.282554	0.000221095	0.00134457	9.69785	9.21192	9.57057	9.75113	9.4563	9.28557	9.15636	9.20808	9.24905	9.23899	ENSG00000101665	SMAD7
2610021A01Rik	ENSMUSG00000091474	1.21616	0.282334	0.000440561	0.00239384	8.72447	8.71064	8.64401	8.38278	8.71159	9.07461	9.11913	8.81166	8.8507	8.84536	NA	NA
Immp1l	ENSMUSG00000042670	1.21605	0.282197	9.92996e-05	0.000683892	8.57049	8.73872	8.67424	8.61839	8.87431	9.15927	9.0794	8.84412	8.9092	8.99686	ENSG00000148950	IMMP1L
C1galt1c1	ENSMUSG00000091437	0.822338	-0.282196	0.0145077	0.0410717	6.23383	6.17167	6.36254	6.46907	6.44434	6.26507	6.19927	6.21417	6.04617	6.10617	NA	NA
Tnfaip8	ENSMUSG00000073567	0.822403	-0.282082	6.24772e-05	0.000468527	10.4554	10.3931	10.6521	10.602	10.821	10.1174	10.1038	10.3271	10.383	10.2795	NA	NA
G2e3	ENSMUSG00000035293	1.21591	0.282039	1.30363e-05	0.000124978	10.8104	11.0727	10.9532	10.8309	11.1703	11.4634	11.4124	11.1864	11.2829	11.2891	ENSG00000092140	G2E3
Creb3l3	ENSMUSG00000035041	1.21589	0.282011	0.000936268	0.00449428	6.38011	6.37074	6.39242	6.37354	6.3502	6.46266	6.50098	6.48999	6.64003	6.59422	ENSG00000060566	CREB3L3
Mfhas1	ENSMUSG00000070056	0.822478	-0.281952	0.000970304	0.0046268	9.34888	9.2877	9.39043	9.37212	9.23217	9.12314	9.24974	8.99373	8.66307	8.8847	ENSG00000147324	MFHAS1
2900005J15Rik	ENSMUSG00000043833	0.822487	-0.281935	0.00532854	0.0185928	6.21608	6.26294	6.38306	6.24555	6.15587	6.00932	6.06953	6.13711	6.17462	6.08921	NA	NA
Lilrb3	ENSMUSG00000058818	0.82251	-0.281894	8.8444e-11	3.69761e-09	14.9071	14.8713	14.7837	14.8986	14.8924	14.4469	14.3809	14.584	14.6261	14.5021	ENSG00000187116	LILRA5
Dhrs11	ENSMUSG00000034449	0.822658	-0.281635	1.27111e-09	4.18731e-08	9.31423	9.2003	9.30619	9.24122	9.16906	8.91401	8.97666	8.8956	9.00393	8.94487	ENSG00000108272	DHRS11
Tyms	ENSMUSG00000025747	1.21552	0.281578	1.09585e-09	3.66291e-08	11.4752	11.6758	11.543	11.4194	11.6201	11.9045	11.8162	11.9211	11.9414	11.9181	ENSG00000176890	TYMS
Lepr	ENSMUSG00000057722	1.21551	0.281561	0.00155186	0.00680638	8.63363	8.54362	8.83642	8.54256	8.88685	8.88516	9.22591	8.75695	9.123	9.01216	ENSG00000116678	LEPR
Pear1	ENSMUSG00000028073	0.82271	-0.281544	0.00800335	0.0256599	8.219	7.84262	8.13289	8.25988	8.17318	7.89389	8.11895	7.67145	7.57899	7.88035	ENSG00000187800	PEAR1
Rassf4	ENSMUSG00000042129	0.822814	-0.281362	0.000797963	0.00393123	13.3202	13.571	13.2333	13.2938	13.3991	13.0474	12.9115	13.3602	12.6515	12.8268	ENSG00000107551	RASSF4
Rbbp9	ENSMUSG00000027428	1.21517	0.281155	0.000136842	0.000903319	7.57769	7.74787	7.65226	7.52101	7.71261	7.9834	7.91712	7.84139	7.77663	7.93511	ENSG00000089050	RBBP9
Kynu	ENSMUSG00000026866	0.82297	-0.281088	0.00204329	0.00850864	7.83595	7.97671	7.8582	7.95171	7.99728	7.71629	7.78399	7.80989	7.41602	7.54611	ENSG00000115919	KYNU
1500002F19Rik	ENSMUSG00000085602	1.21502	0.280975	0.0334057	0.0800086	4.36481	4.38738	4.37143	4.38983	4.45628	4.52029	4.44661	4.46047	4.47725	4.43929	NA	NA
Cd40	ENSMUSG00000017652	0.82304	-0.280966	0.0174037	0.0475016	7.82487	7.74259	7.84764	7.83614	7.97502	7.57033	7.92138	7.62347	7.26484	7.26608	ENSG00000101017	CD40
A530054K11Rik	ENSMUSG00000021510	1.21498	0.280929	5.57907e-06	6.09684e-05	10.2732	10.1939	10.365	10.0823	10.4275	10.7332	10.6998	10.4984	10.5592	10.5732	NA	NA
Sema4a	ENSMUSG00000028064	0.823088	-0.280882	9.35527e-06	9.44578e-05	13.8254	13.768	13.8698	14.0775	13.68	13.4368	13.2639	13.5921	13.5269	13.5762	ENSG00000196189	SEMA4A
Lrrk1	ENSMUSG00000015133	0.823111	-0.280842	2.55858e-07	4.27087e-06	11.4859	11.4191	11.4957	11.4752	11.4364	11.1364	11.0712	11.3192	10.9335	11.0711	ENSG00000154237	LRRK1
A830010M20Rik	ENSMUSG00000044060	1.21484	0.280772	2.19272e-07	3.76763e-06	9.40159	9.33516	9.54058	9.35141	9.52123	9.6574	9.73492	9.72544	9.86346	9.75944	ENSG00000069712	KIAA1107
Kctd13	ENSMUSG00000030685	0.823211	-0.280666	8.83198e-06	8.98088e-05	9.04868	8.87819	9.12381	9.20589	8.98144	8.66388	8.71222	8.813	8.78692	8.79239	ENSG00000174943	KCTD13
Hist1h2bb	ENSMUSG00000075031	1.21472	0.280623	0.000375816	0.0021022	13.7837	13.9642	13.5274	13.4064	13.9119	14.0181	14.0925	14.0943	14.3373	14.0218	ENSG00000196226	HIST1H2BB
Btnl9	ENSMUSG00000040283	1.21471	0.280608	0.00115982	0.00537487	9.46895	9.44781	9.81159	9.67123	9.72811	9.87562	10.0255	9.61954	10.2155	10.0689	ENSG00000165810	BTNL9
Sox12	ENSMUSG00000051817	0.823396	-0.280342	0.0189731	0.0508592	6.33377	5.98223	6.168	6.33729	6.12611	6.03989	6.12283	5.96677	5.96703	6.05449	ENSG00000177732	SOX12
S100a6	ENSMUSG00000001025	1.21429	0.280118	0.00153208	0.00673691	15.2186	15.5224	15.03	15.1167	15.1322	15.4283	15.2073	15.685	15.9538	15.6179	ENSG00000197956	S100A6
BC003331	ENSMUSG00000006010	1.21429	0.280115	3.49117e-07	5.56267e-06	10.3023	10.4799	10.2719	10.1627	10.4441	10.7042	10.708	10.595	10.7119	10.6593	ENSG00000157181	C1orf27
RP23-102L5.1	ENSMUSG00000093677	0.823532	-0.280103	0.0104958	0.0317944	5.2471	5.28717	5.34393	5.34895	5.28559	5.22662	5.20119	5.19617	5.15874	5.21966	NA	NA
Ssb	ENSMUSG00000068882	1.21414	0.279936	8.31009e-11	3.49561e-09	12.2906	12.3593	12.2384	12.1071	12.2925	12.6662	12.6307	12.5902	12.633	12.5373	ENSG00000138385	SSB
Zfp442	ENSMUSG00000068130	1.21412	0.279915	0.0261276	0.066134	6.27815	6.26722	6.35745	6.12474	6.32844	6.72939	6.51775	6.28555	6.23224	6.49117	NA	NA
Eri2	ENSMUSG00000030929	1.21408	0.279859	2.36573e-06	2.92687e-05	9.59891	9.84415	9.60817	9.49916	9.72857	10.0763	9.93253	9.96327	9.96248	10.0015	ENSG00000196678	ERI2
Spic	ENSMUSG00000004359	1.21405	0.279829	0.0152525	0.0428869	7.22394	7.14966	7.01302	6.93705	7.03704	7.38672	7.65472	7.22296	7.17189	7.05521	ENSG00000166211	SPIC
Tcam1	ENSMUSG00000020712	0.823699	-0.279811	0.0426586	0.09673	4.70651	4.71438	4.68394	4.77628	4.75117	4.62556	4.71771	4.54059	4.64502	4.63645	NA	NA
Fancc	ENSMUSG00000021461	0.823742	-0.279736	1.78245e-10	7.00226e-09	9.18762	9.21859	9.19387	9.33167	9.22709	8.90631	8.89955	8.96888	8.9582	8.9519	ENSG00000158169	FANCC
Plekhn1	ENSMUSG00000078485	0.823751	-0.279719	0.00425818	0.0155278	7.91843	7.47619	7.80951	7.9681	7.71734	7.5997	7.499	7.6642	7.484	7.41278	ENSG00000187583	PLEKHN1
4921507P07Rik	ENSMUSG00000029828	1.21393	0.279687	0.00246243	0.009945	7.08519	6.97275	7.15927	6.95352	7.00113	7.21953	7.16056	7.11243	7.43691	7.30428	ENSG00000153790	C7orf31
Slc25a35	ENSMUSG00000018740	0.823925	-0.279415	0.000857536	0.00416313	6.32931	6.24587	6.27686	6.26648	6.26441	6.13853	6.08779	6.10937	6.1503	6.15874	ENSG00000125434	SLC25A35
Ern1	ENSMUSG00000020715	0.823939	-0.279391	1.37469e-11	6.93485e-10	12.5704	12.472	12.5808	12.541	12.4499	12.1931	12.0824	12.2683	12.0969	12.2194	ENSG00000178607	ERN1
Ccdc73	ENSMUSG00000045106	1.21367	0.279382	0.0190462	0.0510149	4.92263	4.88941	4.86626	4.92725	4.87598	4.92257	4.99253	5.0375	5.01683	4.9594	ENSG00000186714	CCDC73
Mcpt8	ENSMUSG00000022157	0.823999	-0.279285	0.0036772	0.0137842	11.339	11.1664	11.8198	11.6185	11.6413	11.3517	11.4406	11.0774	10.8333	10.9708	NA	NA
Pak1	ENSMUSG00000030774	1.21359	0.279277	5.24961e-09	1.45869e-07	12.2361	12.2964	12.2481	12.324	12.2729	12.5697	12.4552	12.6414	12.7972	12.6494	ENSG00000149269	PAK1
3010027C24Rik	ENSMUSG00000085190	0.824138	-0.279043	0.036856	0.0863658	5.12448	5.06639	5.14809	4.92713	5.14509	5.01315	4.98052	4.94538	4.92714	5.0316	NA	NA
Orc3	ENSMUSG00000040044	1.21333	0.278975	5.7682e-07	8.57142e-06	11.212	11.4185	11.3222	11.1197	11.4136	11.7049	11.7128	11.505	11.6682	11.6601	ENSG00000135336	ORC3
Ctnnd1	ENSMUSG00000034101	0.824297	-0.278764	6.11754e-06	6.60607e-05	11.1902	11.3824	11.0878	11.0695	11.1526	10.9183	10.8348	10.9692	10.65	10.7779	ENSG00000198561	CTNND1
Prr7	ENSMUSG00000034686	0.824431	-0.27853	0.00374993	0.0140031	7.34092	7.16489	7.46259	7.53682	7.18694	7.12918	7.07646	7.02483	7.18749	7.189	ENSG00000131188	PRR7
Acot6	ENSMUSG00000043487	1.21292	0.278484	0.0433186	0.0978856	4.78936	4.82944	4.94914	4.86608	4.78712	5.09073	4.9687	4.89626	4.88258	4.89127	ENSG00000205669	ACOT6
Hal	ENSMUSG00000020017	1.21291	0.278468	3.29607e-05	0.000272929	9.67943	9.25968	9.58058	9.59869	9.59268	9.85704	9.90977	9.90442	9.93776	9.76491	ENSG00000084110	HAL
Itfg1	ENSMUSG00000031703	1.21289	0.278444	1.26835e-08	3.08533e-07	11.3783	11.5558	11.5232	11.3962	11.5875	11.8677	11.7766	11.7196	11.9279	11.8873	ENSG00000129636	ITFG1
Fcgr3	ENSMUSG00000059498	1.21274	0.27827	6.07811e-06	6.57388e-05	13.9267	14.0447	13.7971	13.7676	13.9183	14.1982	14.026	14.2764	14.4644	14.2815	ENSG00000143226	FCGR2A
Hist1h2be	ENSMUSG00000047246	1.21265	0.27816	6.03151e-05	0.000455059	13.6934	13.9681	13.5586	13.4801	13.8905	14.1113	14.0486	14.0043	14.2199	14.1166	NA	NA
Ugt1a6a	ENSMUSG00000054545	0.824757	-0.277959	0.000401689	0.00222327	9.76218	9.7776	9.77196	9.98966	10.2263	9.53707	9.51131	9.7755	9.49285	9.60099	ENSG00000167165	UGT1A6
Cpeb3	ENSMUSG00000039652	0.824767	-0.277942	0.00319148	0.0122731	6.62176	6.39363	6.65346	6.58777	6.5706	6.41515	6.38547	6.42114	6.32616	6.43496	ENSG00000107864	CPEB3
Gm1337	ENSMUSG00000078137	0.824873	-0.277756	0.000426933	0.00233371	7.21217	7.11483	7.1823	7.26767	7.07605	7.05625	6.9639	6.88212	6.9935	6.95669	ENSG00000230778	ANKRD63
Cdkl4	ENSMUSG00000033966	1.21228	0.27772	0.000434652	0.00237022	6.72313	6.78631	6.90143	6.80532	6.7635	6.9652	7.00334	6.89885	7.01832	7.04335	ENSG00000205111	CDKL4
Gm6297	ENSMUSG00000091395	0.8249	-0.277709	0.0184348	0.0497479	6.89683	6.61944	6.95277	7.03357	7.0052	6.82375	6.71501	6.7719	6.47449	6.66485	NA	NA
Apbb1ip	ENSMUSG00000026786	0.824934	-0.277649	1.33968e-05	0.000127714	13.117	12.8405	13.2445	13.2996	13.1138	12.7726	12.5921	12.8543	12.8076	12.8221	ENSG00000077420	APBB1IP
Cebpe	ENSMUSG00000052435	1.21207	0.277475	2.29746e-06	2.85533e-05	12.4099	12.562	12.3804	12.4522	12.4514	12.7417	12.6698	12.6477	13.0277	12.9083	ENSG00000092067	CEBPE
Trp53bp2	ENSMUSG00000026510	0.825034	-0.277475	3.3159e-09	9.76977e-08	10.5061	10.3044	10.5172	10.508	10.3781	10.043	10.1148	10.1722	10.1129	10.1477	ENSG00000143514	TP53BP2
Gnrh1	ENSMUSG00000015812	0.825035	-0.277473	0.0255982	0.0650108	4.91225	4.90608	4.95238	4.90428	5.00824	4.81948	4.85439	4.90514	4.86198	4.79174	ENSG00000147437	GNRH1
Gm2783	ENSMUSG00000091663	1.21193	0.277306	4.55043e-07	6.98977e-06	9.59554	9.44525	9.45928	9.44939	9.58376	9.94192	9.80215	9.664	9.87489	9.82114	NA	NA
Rpp38	ENSMUSG00000049950	1.21179	0.277142	0.0162061	0.045029	5.98053	6.12389	6.04496	5.85625	6.08958	6.18797	6.27232	6.19951	6.07658	6.16858	ENSG00000152464	RPP38
Slc15a3	ENSMUSG00000024737	0.825267	-0.277067	7.27996e-08	1.45503e-06	12.3058	11.9853	12.2171	12.3053	12.1497	11.8424	11.8001	11.9315	11.7972	11.8741	ENSG00000110446	SLC15A3
Ppfibp2	ENSMUSG00000036528	1.21173	0.277063	2.11203e-07	3.64922e-06	10.7322	10.6471	10.6706	10.7347	10.7836	10.9413	10.9193	11.0756	11.2468	11.0516	ENSG00000166387	PPFIBP2
Elf4	ENSMUSG00000031103	0.825327	-0.276962	3.42784e-06	3.99766e-05	13.4772	13.2945	13.4435	13.5552	13.3785	13.0279	12.8396	13.2525	13.0984	13.114	ENSG00000102034	ELF4
Ptprr	ENSMUSG00000020151	1.21146	0.27675	0.0171422	0.0469595	5.86356	5.91726	5.94012	5.85809	5.84696	6.09557	5.86921	5.90393	6.1532	6.11907	ENSG00000153233	PTPRR
Ndufa4	ENSMUSG00000029632	1.21123	0.27647	5.30321e-05	0.000407076	11.342	11.7236	11.3205	11.1797	11.376	11.7958	11.7278	11.7682	11.7176	11.785	ENSG00000189043	NDUFA4
Rps25	ENSMUSG00000009927	1.21107	0.276281	7.16634e-05	0.000524189	13.9696	14.2632	13.854	13.6831	14.0111	14.2556	14.2927	14.3848	14.4325	14.3236	ENSG00000118181	RPS25
Grb14	ENSMUSG00000026888	0.825783	-0.276166	0.0210778	0.0553204	5.40225	5.53255	5.52673	5.33279	5.37489	5.31961	5.30611	5.37757	5.27531	5.33061	ENSG00000115290	GRB14
Mkl1	ENSMUSG00000042292	0.825783	-0.276166	8.78532e-05	0.000619732	13.2734	13.0946	13.3496	13.5241	13.1648	12.868	12.6528	13.0417	13.0121	13.0175	ENSG00000196588	MKL1
Rhog	ENSMUSG00000073982	0.825795	-0.276145	1.78115e-05	0.000163205	13.1991	13.1828	13.2371	13.4948	13.0977	12.8471	12.6634	12.9485	12.9566	13.0078	ENSG00000177105	RHOG
Pla2g6	ENSMUSG00000042632	0.825875	-0.276005	3.12266e-05	0.000260145	8.67695	8.58541	8.52256	8.56468	8.3475	8.29464	8.29417	8.24625	8.18368	8.33513	ENSG00000184381	PLA2G6
Gbp4	ENSMUSG00000079363	1.21063	0.275756	0.0114458	0.0339058	8.59544	8.38909	8.54837	8.32518	8.52181	8.56337	8.86097	9.29026	8.59707	8.47413	ENSG00000183347	GBP6
Enpp5	ENSMUSG00000023960	1.21061	0.27573	0.00019734	0.00122351	9.66605	9.48196	9.88581	9.68722	9.81498	9.99852	10.0806	9.82627	10.2351	10.0511	ENSG00000112796	ENPP5
Wdtc1	ENSMUSG00000037622	0.826058	-0.275685	2.75042e-05	0.000233113	11.8446	11.6644	11.8606	12.1292	11.7171	11.483	11.3483	11.5933	11.5074	11.5684	ENSG00000142784	WDTC1
Pdcd10	ENSMUSG00000027835	1.21057	0.275681	1.18098e-06	1.59223e-05	11.1509	11.3463	11.3068	11.0274	11.3721	11.6505	11.535	11.5433	11.6514	11.5828	ENSG00000114209	PDCD10
Ube2v2	ENSMUSG00000022674	1.21056	0.275669	0.00118134	0.00544996	9.17505	9.33884	9.24564	8.85138	9.20339	9.65093	9.6576	9.4044	9.27026	9.45851	ENSG00000169139	UBE2V2
Zfp503	ENSMUSG00000039081	0.826068	-0.275667	0.0138432	0.0395922	5.97965	5.93785	5.85003	5.89384	5.81591	5.86235	5.72239	5.70153	5.6808	5.82025	ENSG00000165655	ZNF503
Csad	ENSMUSG00000023044	0.826079	-0.275649	0.000498752	0.00266241	8.8792	8.55723	8.92188	9.03167	8.78862	8.62965	8.57774	8.50848	8.40948	8.62627	ENSG00000139631	CSAD
Itgb7	ENSMUSG00000001281	0.82608	-0.275647	0.0018465	0.00785423	12.6258	12.7401	12.5357	12.6039	12.5814	12.3396	12.3425	12.5658	11.7704	12.0157	ENSG00000139626	ITGB7
Ube2t	ENSMUSG00000026429	1.21041	0.275495	3.37364e-05	0.000278005	8.48118	8.49524	8.27489	8.26348	8.36431	8.74728	8.61865	8.60158	8.73198	8.58468	ENSG00000077152	UBE2T
Smc4	ENSMUSG00000034349	1.21041	0.275492	2.51749e-07	4.21256e-06	13.7896	13.9469	13.8117	13.6516	13.9605	14.2814	14.1924	14.0659	14.2613	14.1506	ENSG00000113810	SMC4
Uba52	ENSMUSG00000090137	1.21036	0.275439	2.75975e-05	0.000233325	11.9603	12.1731	11.8486	11.6621	12.0358	12.301	12.2801	12.2261	12.3687	12.3456	NA	NA
Acp1	ENSMUSG00000044573	1.21036	0.275433	1.25885e-08	3.06769e-07	10.2954	10.4169	10.2581	10.2272	10.4402	10.7236	10.7157	10.585	10.6159	10.6545	ENSG00000143727	ACP1
Gm1673	ENSMUSG00000070858	0.826248	-0.275353	0.0323428	0.0779322	5.4921	5.33683	5.55616	5.63742	5.60832	5.37824	5.48044	5.37257	5.35862	5.42436	ENSG00000243449	C4orf48
1110038B12Rik	ENSMUSG00000092203	1.2102	0.275244	4.9436e-05	0.000384218	9.21303	9.44233	9.16269	9.05902	9.1539	9.5836	9.47498	9.5094	9.41514	9.63455	NA	NA
Tceanc	ENSMUSG00000051224	1.21017	0.275215	1.06756e-06	1.45946e-05	9.57734	9.59466	9.66739	9.45008	9.58304	9.81321	9.78116	9.89891	10.0645	9.88076	ENSG00000176896	TCEANC
Cngb1	ENSMUSG00000031789	1.21017	0.275214	0.016014	0.044579	5.27236	5.19251	5.31318	5.32297	5.23037	5.32035	5.3836	5.36715	5.37692	5.41655	ENSG00000070729	CNGB1
Whsc1l1	ENSMUSG00000054823	0.826347	-0.275181	4.04894e-07	6.32607e-06	13.8381	13.6661	13.9186	13.9578	13.8892	13.5209	13.3073	13.6015	13.5525	13.516	NA	NA
Zc3h7b	ENSMUSG00000022390	0.82636	-0.275158	2.7688e-05	0.000233945	10.4717	10.197	10.4034	10.4443	10.3321	10.0891	10.2248	10.0182	9.82473	10.014	ENSG00000100403	ZC3H7B
Hpgds	ENSMUSG00000029919	1.21012	0.275149	0.028082	0.0699287	7.40548	7.1705	7.07285	6.88982	7.22483	7.57828	7.73433	7.36453	7.12977	7.21977	ENSG00000163106	HPGDS
Ska1	ENSMUSG00000036223	1.21011	0.27514	1.05399e-06	1.44235e-05	9.31437	9.50573	9.21282	9.29382	9.4341	9.74687	9.62627	9.6338	9.66136	9.66799	ENSG00000154839	SKA1
Pak4	ENSMUSG00000030602	0.826397	-0.275093	3.60833e-06	4.16986e-05	8.96823	9.21014	9.07599	9.22087	9.09111	8.82153	8.86355	8.91892	8.73711	8.78928	ENSG00000130669	PAK4
1810063B05Rik	ENSMUSG00000051671	1.21001	0.275017	0.000295109	0.00171898	7.9819	8.24526	8.02278	7.90678	8.13237	8.37081	8.40521	8.27208	8.22844	8.37448	ENSG00000168275	C1orf31
Zfp959	ENSMUSG00000003198	1.20995	0.27495	0.00446526	0.016153	8.0637	8.29872	8.5756	8.21044	8.39872	8.85392	8.6561	8.37417	8.54953	8.61497	NA	NA
Clk1	ENSMUSG00000026034	0.826502	-0.27491	6.08702e-09	1.64458e-07	14.5011	14.2579	14.549	14.4606	14.5315	14.19	14.1119	14.0274	14.1396	14.0901	ENSG00000013441	CLK1
L2hgdh	ENSMUSG00000020988	1.20988	0.274867	5.17628e-05	0.000400481	8.47097	8.41651	8.5223	8.58074	8.56232	8.83779	8.96622	8.60667	8.72273	8.80938	ENSG00000087299	L2HGDH
Reln	ENSMUSG00000042453	0.826541	-0.274841	0.0109574	0.0328402	7.52941	7.11137	7.44253	7.20395	7.35263	7.08632	7.19261	6.97113	6.9671	7.27816	ENSG00000189056	RELN
Rilp	ENSMUSG00000038195	0.826615	-0.274713	0.0360839	0.0849643	4.67169	4.78311	4.62912	4.74244	4.69475	4.60393	4.65368	4.57619	4.65507	4.62187	ENSG00000167705	RILP
Dtd1	ENSMUSG00000027430	1.20975	0.274708	0.000167973	0.00107558	8.30751	8.1999	8.06912	8.0562	8.16901	8.44039	8.61481	8.3656	8.38323	8.34451	ENSG00000125821	DTD1
Rpl26	ENSMUSG00000060938	1.20959	0.274513	0.000343119	0.00195124	13.6106	13.9451	13.4803	13.2553	13.7031	13.9669	13.993	13.9348	14.0437	14.0201	NA	NA
Acvr1b	ENSMUSG00000000532	1.20955	0.274472	0.000278367	0.0016361	10.6783	10.7873	10.5902	10.6659	10.5089	10.7898	10.7038	11.1105	11.2287	11.0665	ENSG00000135503	ACVR1B
Zfp738	ENSMUSG00000048280	1.20954	0.274453	1.7231e-05	0.00015863	9.60477	9.78315	9.74548	9.46436	9.8401	10.1084	10.0053	9.9254	10.0186	10.0269	NA	NA
Bet1	ENSMUSG00000032757	1.2095	0.274411	7.68987e-06	8.06817e-05	9.39908	9.6628	9.48678	9.48963	9.53666	9.98908	9.77855	9.67158	9.81553	9.89216	ENSG00000105829	BET1
Gm13449	ENSMUSG00000085599	1.20949	0.274399	0.0415388	0.0946903	4.78254	4.68436	4.65389	4.71787	4.72863	4.71586	4.79227	4.77049	4.89935	4.83818	NA	NA
Pknox2	ENSMUSG00000035934	1.20943	0.274325	0.00967485	0.0297559	7.6494	7.90803	7.74762	7.67746	7.77758	7.96769	7.59784	8.03486	8.29058	8.13567	ENSG00000165495	PKNOX2
Slc25a22	ENSMUSG00000019082	0.826859	-0.274286	0.00063849	0.00325823	8.96921	8.69254	8.88814	8.99787	8.77384	8.5344	8.70593	8.69212	8.33008	8.57388	ENSG00000177542	SLC25A22
Nr1h2	ENSMUSG00000060601	0.826908	-0.274201	1.57052e-10	6.31489e-09	12.0517	12.0375	12.0956	12.1743	12.0186	11.7622	11.5951	11.7246	11.775	11.81	ENSG00000131408	NR1H2
Bag3	ENSMUSG00000030847	0.827014	-0.274016	0.000409851	0.00226113	8.73152	8.77251	8.72052	8.79985	8.5938	8.46028	8.40181	8.63296	8.1907	8.4657	ENSG00000151929	BAG3
Slc37a3	ENSMUSG00000029924	0.827059	-0.273937	3.55782e-08	7.8061e-07	10.8329	10.7475	10.9373	11.0112	10.8756	10.5242	10.4496	10.5781	10.6475	10.558	ENSG00000157800	SLC37A3
Apold1	ENSMUSG00000090698	1.20908	0.273913	0.00235634	0.00958452	6.52958	6.51588	6.57565	6.55434	6.429	6.66253	6.63139	6.63168	6.84268	6.6962	ENSG00000178878	APOLD1
Mycl1	ENSMUSG00000028654	0.827078	-0.273904	0.0110297	0.0330093	6.68253	6.43644	6.43401	6.63018	6.45991	6.38662	6.44629	6.41989	6.2825	6.24186	ENSG00000116990	MYCL1
Cul2	ENSMUSG00000024231	1.20903	0.273848	1.5181e-05	0.000141859	10.0661	10.2628	10.1156	9.84835	10.2009	10.5264	10.4364	10.3725	10.3824	10.4677	ENSG00000108094	CUL2
Zfp963	ENSMUSG00000092260	1.20903	0.273846	0.00177317	0.00759431	6.96254	6.8629	6.99916	6.79417	7.07475	7.20016	7.15366	7.09583	7.09775	7.18043	NA	NA
Asnsd1	ENSMUSG00000026095	1.20899	0.273803	0.000128614	0.000859374	12.2523	12.7617	12.3888	12.3483	12.4671	12.7939	12.6576	12.7398	12.9722	12.8996	ENSG00000138381	ASNSD1
Fbxl12	ENSMUSG00000066892	0.827147	-0.273784	0.000628548	0.00321951	9.77799	9.47656	9.93064	10.1202	9.70466	9.48723	9.45001	9.54976	9.4752	9.52147	ENSG00000127452	FBXL12
2610008E11Rik	ENSMUSG00000060301	1.20897	0.273778	4.4309e-06	4.98559e-05	9.44983	9.34909	9.48937	9.27502	9.48254	9.69975	9.87778	9.6536	9.59357	9.76866	NA	NA
Mylk	ENSMUSG00000022836	0.82716	-0.273761	4.1114e-05	0.000328312	9.41328	9.09702	9.43995	9.30434	9.19418	8.89641	9.10442	8.95394	9.00736	9.00365	ENSG00000065534	MYLK
Bcl11a	ENSMUSG00000000861	0.827182	-0.273723	0.000131283	0.000872945	11.3468	11.1062	11.5094	11.4925	11.4855	11.119	11.234	11.0548	10.8332	10.9598	ENSG00000119866	BCL11A
Abcc10	ENSMUSG00000032842	0.827183	-0.273721	0.000132535	0.000879558	8.70741	8.51261	8.87963	8.89682	8.70547	8.41518	8.47864	8.42702	8.45221	8.55278	ENSG00000124574	ABCC10
Trip6	ENSMUSG00000023348	0.827229	-0.273641	0.00102877	0.00485648	7.80173	7.64195	7.71764	7.8884	7.69347	7.49587	7.60613	7.46728	7.34599	7.62815	ENSG00000087077	TRIP6
Krt7	ENSMUSG00000023039	0.827231	-0.273638	0.0319701	0.0772334	7.16739	6.71425	7.38376	7.40952	7.16112	6.93098	7.0128	6.92931	6.7483	7.0883	ENSG00000135480	KRT7
Zfp286	ENSMUSG00000047342	1.20883	0.273607	0.00517474	0.0182236	6.23692	6.30533	6.13265	6.16863	6.14066	6.37864	6.41858	6.2471	6.34893	6.38132	ENSG00000255104	AC005324.8-001
2900052L18Rik	ENSMUSG00000043993	1.20874	0.273509	0.0104315	0.0316428	5.39758	5.34093	5.30588	5.36561	5.36614	5.41242	5.46662	5.48258	5.43042	5.51792	NA	NA
Coro2a	ENSMUSG00000028337	0.827361	-0.273411	4.77465e-05	0.00037257	11.504	11.6527	11.3972	11.3951	11.2872	11.079	11.0737	11.3521	10.9629	11.0275	ENSG00000106789	CORO2A
Nme2	ENSMUSG00000020857	1.20863	0.273369	0.0371117	0.0867271	9.57386	10.0461	9.29191	8.91405	9.61648	10.0527	9.96302	10.0452	9.81273	9.96289	ENSG00000243678	NME1-NME2
Mrps22	ENSMUSG00000032459	1.20852	0.273237	0.000422449	0.00231568	8.87286	9.02821	8.63808	8.64748	8.75449	9.22062	9.19456	9.01694	9.02615	9.0223	ENSG00000175110	MRPS22
Gm12435	ENSMUSG00000081953	0.827498	-0.273173	0.0382362	0.0888085	5.69618	5.70399	5.73797	5.42521	5.45515	5.47194	5.42768	5.45257	5.53371	5.49714	NA	NA
Kif3c	ENSMUSG00000020668	0.827519	-0.273135	0.000314593	0.00181392	7.94417	7.95092	7.90426	8.08342	8.02783	7.82823	7.76379	7.79727	7.53606	7.73933	ENSG00000084731	KIF3C
Ahnak	ENSMUSG00000069833	0.827553	-0.273076	0.00176925	0.00758225	16.6832	16.7831	16.5719	16.5829	16.6878	16.3682	16.4552	16.5735	15.8143	16.0359	ENSG00000124942	AHNAK
Xpo1	ENSMUSG00000020290	1.20836	0.273051	1.03141e-05	0.000102399	12.9272	13.0261	13.0737	12.7773	13.1086	13.5135	13.451	13.1965	13.2357	13.2847	ENSG00000082898	XPO1
Cenpp	ENSMUSG00000021391	1.20833	0.273014	0.00158788	0.00694431	8.02552	8.41292	8.26083	8.10684	8.36325	8.63316	8.6252	8.36296	8.41636	8.56565	ENSG00000188312	CENPP
Hjurp	ENSMUSG00000044783	1.20825	0.272925	1.28775e-09	4.22178e-08	13.7756	13.8322	13.7809	13.8369	13.8803	14.0976	14.034	14.1895	14.3331	14.1712	ENSG00000123485	HJURP
Gm10116	ENSMUSG00000062382	0.827656	-0.272896	0.0154777	0.0433651	6.58286	6.67681	6.56922	6.37538	6.29518	6.39631	6.25702	6.38252	6.27791	6.34318	NA	NA
Chst12	ENSMUSG00000036599	0.827664	-0.272883	0.000395124	0.00219226	12.2993	12.1098	12.396	12.5954	12.0977	11.8496	11.7082	12.032	12.0602	12.0821	ENSG00000136213	CHST12
Sh3pxd2b	ENSMUSG00000040711	0.827676	-0.272862	0.00665785	0.022101	9.21472	9.59209	9.10891	9.04326	9.0448	8.87645	8.73685	9.21298	8.65514	8.90736	ENSG00000174705	SH3PXD2B
Rasip1	ENSMUSG00000044562	0.827763	-0.272711	0.0018924	0.00800525	7.65339	7.31014	7.52975	7.63248	7.39117	7.33409	7.20173	7.26426	7.33741	7.29014	ENSG00000105538	RASIP1
Dynlt1c	ENSMUSG00000000579	1.20805	0.272678	1.13807e-07	2.16092e-06	11.1092	10.9764	11.249	11.1807	11.3085	11.4486	11.5288	11.5077	11.5264	11.53	ENSG00000146425	DYNLT1
Irgm2	ENSMUSG00000069874	1.20802	0.272648	0.00360309	0.0135547	10.0362	10.079	10.0349	10.1188	9.94678	10.0884	10.046	10.8266	10.5281	10.2856	ENSG00000237693	IRGM
1700034H14Rik	ENSMUSG00000024645	1.20795	0.272563	6.02152e-07	8.87072e-06	8.84508	9.04687	8.8033	8.88347	9.00361	9.23494	9.20916	9.18341	9.19893	9.23959	ENSG00000075336	TIMM21
Tmod1	ENSMUSG00000028328	0.827855	-0.27255	0.0147496	0.0416528	6.35561	6.21635	6.19673	6.09415	6.11322	6.07886	6.16211	6.01228	5.94655	6.00638	ENSG00000136842	TMOD1
Gm15800	ENSMUSG00000042744	0.827905	-0.272463	5.10375e-09	1.42105e-07	13.0221	12.8106	12.9905	13.0073	12.9232	12.5903	12.464	12.675	12.6166	12.6828	ENSG00000173064	C12orf51
Adcy6	ENSMUSG00000022994	0.827914	-0.272448	0.00424205	0.015502	8.40548	8.19342	8.59562	8.54806	8.23036	8.18054	8.34596	7.98416	7.97234	8.12257	ENSG00000174233	ADCY6
Gm8091	ENSMUSG00000085915	1.20785	0.272445	0.00339206	0.0128885	7.20276	6.89355	6.93679	6.98636	7.16828	7.26022	7.20605	7.26092	7.26487	7.2979	NA	NA
Gm4631	ENSMUSG00000078899	1.20774	0.272307	0.000342376	0.00194782	9.75673	9.90889	10.021	9.93418	10.0608	10.4166	10.5232	10.0916	10.0876	10.1761	NA	NA
Mbip	ENSMUSG00000021028	1.20774	0.272306	3.79882e-05	0.000307035	8.90124	8.85214	8.95218	8.60248	8.92084	9.22025	9.11348	9.09634	9.19192	9.10918	ENSG00000151332	MBIP
Notch2	ENSMUSG00000027878	0.828038	-0.272231	2.61063e-07	4.35243e-06	15.5038	15.2932	15.4828	15.6281	15.4291	15.127	15.0014	15.2522	15.0561	15.1509	ENSG00000134250	NOTCH2
Sh2d1b2	ENSMUSG00000073494	1.20749	0.272015	0.0436271	0.0984363	5.03135	5.14593	5.07444	4.93084	4.99762	5.07746	5.09668	5.20021	5.20885	5.14842	ENSG00000198574	SH2D1B
Rpp40	ENSMUSG00000021418	1.20746	0.271974	0.0128519	0.0372479	6.94091	6.98032	6.89534	6.79465	6.84322	7.23828	7.34522	7.02455	6.83799	7.01304	ENSG00000124787	RPP40
Syt11	ENSMUSG00000068923	0.828212	-0.271928	0.000888701	0.00429612	8.18623	8.07545	7.97116	8.24617	8.08717	7.82955	7.8869	7.96941	7.64635	7.94301	ENSG00000132718	SYT11
Tob1	ENSMUSG00000037573	0.828237	-0.271884	6.78163e-05	0.000499717	10.7423	10.4039	10.8241	10.9354	10.7677	10.4315	10.3135	10.3847	10.4876	10.4387	ENSG00000141232	TOB1
Clec2g	ENSMUSG00000000248	1.20737	0.27187	0.038887	0.0899229	4.59286	4.58716	4.51238	4.52407	4.57359	4.65753	4.56716	4.65147	4.62052	4.68922	NA	NA
Ccdc41	ENSMUSG00000020024	1.20729	0.271773	4.52528e-07	6.96679e-06	11.2829	11.3564	11.2284	11.145	11.4074	11.5545	11.5529	11.5988	11.8031	11.6055	ENSG00000173588	CCDC41
Frat2	ENSMUSG00000047604	0.828307	-0.271763	1.00776e-05	0.000100416	10.003	9.85216	10.1591	10.1846	9.95016	9.81794	9.71935	9.6099	9.67655	9.75938	ENSG00000165879	FRAT1
Gm11440	ENSMUSG00000082917	0.828347	-0.271692	0.0279008	0.0695917	5.49881	5.41588	5.52669	5.52347	5.56249	5.34932	5.27541	5.48757	5.37818	5.42993	NA	NA
Lrrn3	ENSMUSG00000036295	1.20709	0.271534	0.00785668	0.0252786	6.05677	5.97684	6.04278	5.90328	6.05978	6.16805	6.25329	6.13592	6.06632	6.1407	ENSG00000173114	LRRN3
Plekhg3	ENSMUSG00000052609	0.828442	-0.271527	1.75942e-07	3.11973e-06	12.8779	12.671	12.886	13.009	12.7999	12.4982	12.3876	12.6095	12.53	12.5075	ENSG00000126822	PLEKHG3
Polr2j	ENSMUSG00000039771	1.20706	0.271497	0.00102764	0.00485278	9.98604	10.2475	9.77156	9.59333	10.0213	10.3071	10.2514	10.2707	10.3386	10.2612	ENSG00000005075	POLR2J
snoU6-53	ENSMUSG00000065687	1.20693	0.271344	0.0415443	0.0946903	5.11455	4.97481	5.05569	5.09268	5.15736	5.1261	5.22664	5.22581	5.26932	5.09054	NA	NA
Tatdn1	ENSMUSG00000050891	1.20686	0.271253	0.000917461	0.00441797	7.72967	7.53589	7.56441	7.37784	7.69841	7.80807	7.82546	7.87564	7.83795	7.79529	ENSG00000147687	TATDN1
Gm14391	ENSMUSG00000078903	1.20683	0.271217	2.65937e-05	0.000226957	9.63909	9.65829	9.84518	9.68438	9.89504	10.0365	10.2737	10.0539	9.9484	10.0033	NA	NA
Cav2	ENSMUSG00000000058	1.20682	0.271206	0.0333483	0.0799132	6.77288	7.22306	6.85147	6.60389	6.93961	7.19435	7.18646	7.29014	6.90754	7.09487	ENSG00000105971	CAV2
Prr3	ENSMUSG00000038500	0.828737	-0.271014	1.13696e-05	0.000111103	8.73953	8.48606	8.61847	8.68809	8.60711	8.4731	8.36582	8.35292	8.32266	8.29775	ENSG00000204576	PRR3
Map2k3	ENSMUSG00000018932	0.828841	-0.270833	3.76859e-05	0.000305397	12.1705	11.9924	12.1699	12.3262	12.0536	11.7553	11.5349	11.923	11.825	11.9172	ENSG00000034152	MAP2K3
Zfp81	ENSMUSG00000003929	1.20641	0.270724	0.000306483	0.00177314	8.84472	8.91844	8.99275	8.97117	9.13769	9.39066	9.46945	9.09947	9.11252	9.27598	NA	NA
Acss1	ENSMUSG00000027452	0.828969	-0.27061	0.00455241	0.0163995	10.1027	9.78783	10.1088	10.168	9.91813	9.79262	10.0232	9.56338	9.29202	9.59837	ENSG00000154930	ACSS1
Gltp	ENSMUSG00000011884	0.828973	-0.270603	2.25483e-08	5.14621e-07	11.3599	11.3949	11.3314	11.4236	11.1858	11.054	10.9228	11.1205	10.9444	10.9961	ENSG00000139433	GLTP
Ddhd1	ENSMUSG00000037697	0.828989	-0.270575	8.20242e-07	1.16444e-05	11.159	11.3298	11.2	11.2983	11.4485	10.9078	10.9315	11.1235	10.9028	10.9048	ENSG00000100523	DDHD1
Gm10384	ENSMUSG00000072618	1.20624	0.270521	0.00499203	0.0176941	6.9479	6.81207	6.63121	6.8241	6.81142	7.03899	7.06219	7.08135	6.87096	6.97156	NA	NA
2016-09-07	ENSMUSG00000001833	1.20623	0.270508	1.22421e-11	6.26824e-10	12.6683	12.7871	12.7428	12.6344	12.793	13.1289	13.0388	12.9798	13.1316	13.0502	ENSG00000122545	2016-09-07
Gas2	ENSMUSG00000030498	1.20621	0.270487	9.83552e-05	0.000679739	7.49136	7.60751	7.69787	7.63321	7.64897	7.84193	7.92825	7.72639	7.84703	7.89793	ENSG00000148935	GAS2
Trpv4	ENSMUSG00000014158	0.829048	-0.270473	0.0345229	0.0820662	4.86271	4.7952	4.86081	4.77885	4.77205	4.76781	4.77155	4.73873	4.67548	4.69298	ENSG00000111199	TRPV4
Brf1	ENSMUSG00000011158	0.829137	-0.270317	2.42581e-12	1.44818e-10	11.2133	11.1575	11.1823	11.3428	11.2253	10.8524	10.9189	10.942	10.9202	10.8582	ENSG00000185024	BRF1
Arhgef15	ENSMUSG00000052921	0.82915	-0.270294	0.0166201	0.0458924	5.59337	5.48293	5.57342	5.55173	5.51965	5.39667	5.5312	5.39102	5.44071	5.38	ENSG00000198844	ARHGEF15
Cdh2	ENSMUSG00000024304	1.20601	0.270238	0.00438466	0.0159253	6.13494	6.18172	6.19221	6.12593	6.09273	6.27814	6.36895	6.16606	6.34181	6.30745	ENSG00000170558	CDH2
Zfp551	ENSMUSG00000034071	1.20594	0.270162	0.0369383	0.0865143	5.02952	4.98129	5.01123	4.87589	4.98772	5.04077	5.16248	5.09647	5.01987	5.06098	ENSG00000204519	ZNF551
Klc1	ENSMUSG00000021288	0.829245	-0.270129	2.45513e-10	9.29752e-09	11.4021	11.3359	11.3431	11.5083	11.3057	10.9912	11.034	11.1463	11.0552	11.0238	ENSG00000126214	KLC1
Fbln2	ENSMUSG00000064080	0.829332	-0.269979	0.00822404	0.0261968	6.24987	6.08143	6.20272	6.19681	6.12701	6.00551	5.96614	6.14995	6.00314	6.0084	ENSG00000163520	FBLN2
Alpl	ENSMUSG00000028766	0.829346	-0.269954	0.0329625	0.0791552	5.96931	5.82821	6.07762	5.68646	5.94178	5.69253	5.80378	5.69758	5.77714	5.8281	ENSG00000162551	ALPL
Esd	ENSMUSG00000021996	1.20571	0.269888	0.0003422	0.00194763	11.5316	11.9723	11.4465	11.4774	11.5394	11.8733	11.8339	12.1022	12.0091	11.9862	ENSG00000139684	ESD
Mkks	ENSMUSG00000027274	1.20571	0.269882	2.66948e-08	6.00239e-07	9.11988	9.32633	9.14642	9.17929	9.26361	9.51891	9.46399	9.53552	9.53192	9.48208	ENSG00000125863	MKKS
Jmjd6	ENSMUSG00000056962	0.829429	-0.26981	1.7308e-10	6.81895e-09	11.5528	11.3299	11.4615	11.5021	11.4598	11.1834	11.1416	11.0856	11.1855	11.065	ENSG00000070495	JMJD6
Gm2788	ENSMUSG00000085995	1.20556	0.2697	0.0027628	0.0109384	6.61023	6.65887	6.60403	6.66461	6.72828	6.83299	6.75802	6.69844	6.93492	6.93227	NA	NA
Rpl12	ENSMUSG00000038900	1.20527	0.269359	0.000363983	0.00204858	14.0015	14.3253	13.8316	13.6448	13.9841	14.3651	14.3878	14.3197	14.2974	14.3433	NA	NA
Arhgef1	ENSMUSG00000040940	0.829694	-0.269349	0.000139015	0.000914228	14.4931	14.2786	14.5229	14.84	14.2983	14.089	14.0439	14.1638	14.2198	14.2164	ENSG00000076928	ARHGEF1
Nat2	ENSMUSG00000051147	1.20517	0.269241	4.37921e-05	0.00034666	9.00718	9.1206	8.91099	8.73873	8.9273	9.16216	9.23416	9.21978	9.31564	9.27861	NA	NA
Lag3	ENSMUSG00000030124	0.829896	-0.268998	0.0375313	0.0873941	5.85985	5.92489	6.07215	6.0611	6.08862	5.96847	5.84656	5.94777	5.6744	5.77371	ENSG00000089692	LAG3
Rph3al	ENSMUSG00000020847	0.829959	-0.268888	0.0121133	0.035529	6.43513	6.15522	6.34449	6.45528	6.27337	6.23896	6.14885	6.15279	6.23109	6.12004	ENSG00000181031	RPH3AL
Gm6733	ENSMUSG00000084329	0.829967	-0.268875	0.00309589	0.0119728	7.4677	7.35551	7.59626	7.72376	7.48541	7.27399	7.15494	7.3942	7.35652	7.34149	NA	NA
Plekhg2	ENSMUSG00000037552	0.829977	-0.268856	1.28057e-05	0.000123113	10.5528	10.3225	10.5437	10.7489	10.4288	10.1516	10.1298	10.2672	10.1976	10.2665	ENSG00000090924	PLEKHG2
Mmel1	ENSMUSG00000058183	1.20476	0.268752	0.0354666	0.0837417	4.97607	5.02678	4.93413	4.92346	4.95499	5.14808	5.11196	5.0379	4.95271	5.04194	ENSG00000142606	MMEL1
Gm15462	ENSMUSG00000086189	0.830103	-0.268638	0.0383906	0.0890311	5.79297	5.61917	5.81757	5.97373	5.76518	5.6267	5.52378	5.68755	5.76326	5.66691	NA	NA
Gm15712	ENSMUSG00000083827	0.830111	-0.268624	0.0277454	0.0692926	6.03347	6.1081	6.07297	6.1486	6.41468	5.97691	5.89614	6.03442	6.12476	5.98114	NA	NA
8430410K20Rik	ENSMUSG00000041124	1.20459	0.268538	3.613e-06	4.17173e-05	9.49001	9.76184	9.69294	9.7661	9.80857	10.1007	10.0541	9.93288	10.0372	9.97825	ENSG00000170903	MSANTD4
Etv1	ENSMUSG00000004151	0.830172	-0.268518	0.0262873	0.0664277	4.93559	4.92515	4.93192	4.84312	4.91646	4.84612	4.85071	4.7713	4.82349	4.83889	ENSG00000006468	ETV1
Icos	ENSMUSG00000026009	0.83019	-0.268486	0.0308622	0.0752618	5.80545	5.63011	5.9099	5.92811	5.89996	5.61651	5.79032	5.73272	5.66138	5.69049	ENSG00000163600	ICOS
Wdr62	ENSMUSG00000037020	0.8302	-0.26847	4.53712e-05	0.000357092	9.91918	10.158	9.87444	9.92101	9.85418	9.6472	9.52838	9.82331	9.54253	9.63813	ENSG00000075702	WDR62
Sowahc	ENSMUSG00000071286	0.830211	-0.26845	5.7186e-10	2.03062e-08	11.6748	11.5089	11.676	11.6612	11.6903	11.426	11.2964	11.3083	11.2266	11.3008	NA	NA
Zfp953	ENSMUSG00000056552	1.20451	0.268443	2.82433e-05	0.000237902	9.68956	9.7329	9.78469	9.69123	9.97732	10.2598	10.0872	9.96876	10.1558	9.99083	NA	NA
Gm16556	ENSMUSG00000090192	1.20445	0.268373	0.00794794	0.0255182	9.57809	8.87007	9.57541	9.47508	9.71096	9.88917	9.8977	9.70995	9.81171	9.78845	NA	NA
Gm17435	ENSMUSG00000090373	0.83029	-0.268312	0.0311612	0.0758016	5.14355	5.06897	5.14031	5.18048	5.2536	5.03272	5.14664	5.04881	5.03576	5.02697	NA	NA
Dnmt3a	ENSMUSG00000020661	0.830314	-0.268271	1.69095e-07	3.03771e-06	11.3649	11.1333	11.2309	11.3666	11.1676	10.9384	11.044	10.8946	10.8393	10.9248	ENSG00000119772	DNMT3A
Rasgrp4	ENSMUSG00000030589	0.830333	-0.268238	0.0001948	0.0012116	14.0083	13.6944	14.0332	14.2956	13.9055	13.6324	13.4489	13.7341	13.6828	13.7224	ENSG00000171777	RASGRP4
Gtpbp8	ENSMUSG00000022668	1.20432	0.268222	4.47371e-08	9.43829e-07	9.24279	9.37277	9.35733	9.16714	9.30998	9.55246	9.57546	9.5452	9.65853	9.61168	ENSG00000163607	GTPBP8
Phf13	ENSMUSG00000047777	0.830455	-0.268025	2.68629e-06	3.24133e-05	8.38294	8.30914	8.32454	8.49494	8.29746	8.12907	8.06465	8.08618	8.11976	8.15576	ENSG00000116273	PHF13
Rfx3	ENSMUSG00000040929	0.830491	-0.267963	8.79474e-07	1.23574e-05	9.9446	9.8464	10.0168	9.86388	10.0564	9.74145	9.68945	9.64769	9.50732	9.60196	ENSG00000080298	RFX3
Hilpda	ENSMUSG00000043421	0.830529	-0.267897	0.0113518	0.033737	6.81515	6.88415	6.78972	6.83562	6.81956	6.74921	6.77321	6.42558	6.55493	6.64909	ENSG00000135245	HILPDA
BC064078	ENSMUSG00000087150	0.830534	-0.267889	0.0112406	0.0335013	8.13063	8.26766	7.93312	7.98447	8.06589	7.98957	8.03587	7.77972	7.51855	7.63628	NA	NA
Fam78a	ENSMUSG00000050592	0.830571	-0.267825	0.000302177	0.00175268	9.85489	9.78016	9.8177	9.93003	9.75475	9.66109	9.65049	9.56048	9.19945	9.42599	ENSG00000126882	FAM78A
Pip5k1c	ENSMUSG00000034902	0.830605	-0.267766	4.08124e-09	1.15997e-07	12.5734	12.4758	12.5918	12.7718	12.5106	12.2266	12.259	12.271	12.2132	12.2921	ENSG00000186111	PIP5K1C
Mettl7a1	ENSMUSG00000054619	1.20389	0.267709	9.60028e-06	9.65426e-05	9.6999	9.8994	9.62188	9.55598	9.65611	10.0036	9.92434	10.1044	9.9415	10.0458	ENSG00000185432	METTL7A
Enpp6	ENSMUSG00000038173	0.830651	-0.267686	0.0222131	0.0577001	5.38437	5.47114	5.35016	5.30544	5.36128	5.25999	5.35193	5.23595	5.22263	5.27252	ENSG00000164303	ENPP6
4632434I11Rik	ENSMUSG00000030641	1.20374	0.267522	0.00175023	0.00752333	8.8594	9.22702	8.88785	8.64124	9.01579	9.34256	9.28692	9.10686	9.26589	9.23867	ENSG00000165490	C11orf82
Slc45a4	ENSMUSG00000079020	0.830789	-0.267446	3.44633e-11	1.58103e-09	10.8313	10.863	10.8955	10.9284	10.8156	10.538	10.4415	10.6266	10.5316	10.5923	NA	NA
Snrpe	ENSMUSG00000090553	1.20356	0.267308	4.14143e-07	6.44847e-06	10.9215	11.1366	10.9198	10.8048	11.0618	11.3394	11.28	11.2491	11.3465	11.3095	NA	NA
Xlr4b	ENSMUSG00000067768	1.20353	0.267275	0.00355899	0.0134295	7.65056	7.70426	7.66459	7.46979	7.78034	8.12227	7.99181	7.84893	7.73532	7.78146	NA	NA
Tmem126b	ENSMUSG00000030614	1.20352	0.267258	8.35709e-10	2.85625e-08	8.66356	8.7887	8.77889	8.79837	8.74807	9.01924	9.03138	9.04539	9.01757	9.04649	ENSG00000171204	TMEM126B
Pklr	ENSMUSG00000041237	0.830908	-0.267239	0.0345452	0.0820807	8.03039	7.74441	8.19872	8.05964	7.95447	7.91874	8.09358	7.35737	7.44335	7.51082	ENSG00000143627	PKLR
Mast4	ENSMUSG00000034751	0.830982	-0.267111	0.00521546	0.0183292	8.79636	8.41624	8.71733	8.64589	8.51122	8.38642	8.61211	8.30468	8.0687	8.23446	ENSG00000069020	MAST4
Mib2	ENSMUSG00000029060	0.831061	-0.266975	2.19375e-06	2.75397e-05	10.7056	10.5773	10.8354	10.9539	10.7144	10.4625	10.3677	10.4042	10.4974	10.4685	ENSG00000197530	MIB2
Cp	ENSMUSG00000003617	1.20323	0.266916	0.00599663	0.0204096	8.20743	8.48381	8.38769	7.9454	8.23897	8.42851	8.75322	8.40219	8.65236	8.49452	ENSG00000047457	CP
Psma4	ENSMUSG00000032301	1.2032	0.266872	4.77064e-05	0.000372469	11.758	12.1025	11.6894	11.6066	11.797	12.1325	12.098	12.2362	12.1484	12.1216	ENSG00000041357	PSMA4
Rps15a	ENSMUSG00000008683	1.20311	0.266763	2.10862e-06	2.67164e-05	13.7089	13.9185	13.5734	13.5185	13.7373	14.0104	14.0606	14.041	14.1136	13.9991	ENSG00000134419	RPS15A
1110034B05Rik	ENSMUSG00000048495	1.20303	0.266671	0.000173445	0.00110336	8.03025	7.94664	7.87311	7.768	8.05936	8.1503	8.24305	8.12515	8.21215	8.2175	ENSG00000162971	TYW5
2810474O19Rik	ENSMUSG00000032712	1.20287	0.266484	1.18914e-12	7.49155e-11	13.4095	13.4764	13.445	13.4312	13.5499	13.773	13.7088	13.7901	13.898	13.8217	ENSG00000174718	C12orf35
Trappc2	ENSMUSG00000079317	1.20286	0.266467	1.23372e-05	0.000119111	9.12207	9.04818	9.18034	9.07182	9.25644	9.4117	9.39148	9.27366	9.5773	9.47275	ENSG00000256060	TRAPPC2P1
Nfil3	ENSMUSG00000056749	0.831378	-0.266423	4.0802e-09	1.15997e-07	11.7823	11.6636	11.6928	11.8225	11.7684	11.3631	11.2845	11.4691	11.4465	11.5101	ENSG00000165030	NFIL3
A430105I19Rik	ENSMUSG00000045838	0.831383	-0.266414	0.0299776	0.0735637	5.59043	5.34669	5.36959	5.48269	5.46612	5.37782	5.39396	5.32818	5.32	5.28105	ENSG00000188549	C15orf52
Olfm1	ENSMUSG00000026833	0.831436	-0.266324	0.00735218	0.0239656	10.5666	10.7993	10.2955	10.4177	10.7191	10.2104	10.1683	10.6412	9.85027	10.0658	ENSG00000130558	OLFM1
SNORA22	ENSMUSG00000065304	1.20264	0.266202	0.0215615	0.0563286	6.61383	6.26244	6.4711	6.56006	6.5248	6.61506	6.66556	6.65684	6.86468	6.57685	ENSG00000206603	SNORA22
Hdac9	ENSMUSG00000004698	0.831509	-0.266196	0.00283274	0.0111744	8.69056	8.61678	8.75257	8.74243	8.8962	8.5342	8.71446	8.46088	8.21712	8.27381	ENSG00000048052	HDAC9
Cd33	ENSMUSG00000004609	0.831514	-0.266188	3.80004e-05	0.000307035	14.1419	13.7892	14.2564	14.2843	14.2247	13.797	13.7229	13.8382	13.9067	13.7491	NA	NA
Adcy2	ENSMUSG00000021536	1.20262	0.26618	0.0225933	0.0585764	5.78523	5.57236	5.64075	5.61015	5.61013	5.70878	5.73909	5.75854	5.89244	5.76416	ENSG00000078295	ADCY2
Rpap2	ENSMUSG00000033773	1.2025	0.26604	0.000183366	0.00115255	8.59971	8.72263	8.53766	8.47621	8.70467	8.96096	9.04705	8.75325	8.86816	8.79014	ENSG00000122484	RPAP2
Enox	ENSMUSG00000084867	0.831611	-0.26602	0.0306791	0.0748819	5.86686	5.67664	5.99918	5.77483	5.703	5.74995	5.6778	5.70516	5.62777	5.60684	NA	NA
Scaf1	ENSMUSG00000038406	0.831688	-0.265886	3.57602e-05	0.000291693	11.3409	11.1429	11.3787	11.5968	11.1624	10.9797	10.939	11.0585	10.9593	11.0731	ENSG00000126461	SCAF1
D130040H23Rik	ENSMUSG00000079038	1.2022	0.265673	0.0283604	0.070404	6.26374	6.26178	6.37871	6.14246	6.46706	6.59553	6.62673	6.35036	6.34451	6.46503	NA	NA
Esco2	ENSMUSG00000022034	1.20207	0.265526	1.89545e-05	0.000171944	10.6504	10.904	10.792	10.6001	10.9475	11.1801	11.1298	10.9649	11.1859	11.1135	ENSG00000171320	ESCO2
Gm17203	ENSMUSG00000090965	1.20201	0.265448	0.0436049	0.0984189	4.55583	4.53292	4.56286	4.5225	4.53754	4.59113	4.63407	4.7256	4.56252	4.57226	NA	NA
SNORA66	ENSMUSG00000077222	1.20196	0.265389	0.00947188	0.0292567	6.14833	6.14067	6.07036	6.05657	6.01386	6.11494	6.3129	6.29776	6.27261	6.15672	ENSG00000251795	SNORA66
mt-Rnr1	ENSMUSG00000064337	0.831991	-0.26536	0.00654747	0.0218028	17.7508	17.2543	17.9138	17.9994	17.1462	17.2442	17.0732	17.3289	17.4396	17.3153	NA	NA
C1qtnf6	ENSMUSG00000022440	0.832027	-0.265298	0.00534475	0.0186398	7.519	7.56409	7.39979	7.68831	7.23186	7.30704	7.16461	7.22961	7.29228	7.34379	ENSG00000133466	C1QTNF6
Top2a	ENSMUSG00000020914	1.20188	0.265292	1.16961e-07	2.20244e-06	15.0466	15.2521	14.9883	14.9691	15.1726	15.4217	15.4022	15.3725	15.5432	15.4185	ENSG00000131747	TOP2A
Gm16001	ENSMUSG00000085433	1.2018	0.265192	0.00110432	0.00515259	6.65425	6.70789	6.62839	6.72657	6.7276	6.94348	6.76796	6.84964	6.82655	6.9344	NA	NA
Erf	ENSMUSG00000040857	0.83209	-0.265188	0.000276768	0.0016295	8.57954	8.6303	8.47384	8.63768	8.54915	8.45663	8.32671	8.26824	8.08513	8.36991	ENSG00000105722	ERF
Rnf5	ENSMUSG00000015478	0.832177	-0.265037	0.00267382	0.0106447	9.40216	9.34161	9.53781	9.94257	9.26912	9.24619	9.18838	9.2189	9.14872	9.26101	ENSG00000204308	RNF5
Lpcat4	ENSMUSG00000027134	0.832197	-0.265003	0.000234024	0.00141564	10.8602	10.6591	10.9009	11.1527	10.7116	10.4837	10.3645	10.5766	10.6369	10.6123	ENSG00000176454	LPCAT4
D830025C05Rik	ENSMUSG00000043794	0.832209	-0.264983	0.0203508	0.0538805	6.32329	6.11536	6.39115	6.2575	6.38693	6.23375	6.10518	6.1878	6.15951	5.9993	NA	NA
Chn2	ENSMUSG00000004633	0.83226	-0.264893	9.82675e-05	0.000679522	8.59779	8.54523	8.51762	8.34812	8.43628	8.23706	8.31813	8.3208	8.14696	8.12016	ENSG00000106069	CHN2
Pou5f1	ENSMUSG00000024406	0.832433	-0.264594	0.0190652	0.0510558	6.01038	5.85333	6.07316	6.02458	6.11304	5.85344	5.78289	5.94269	5.91525	5.9005	NA	NA
C730034F03Rik	ENSMUSG00000079242	0.832458	-0.264551	0.0128483	0.0372454	7.33448	7.16005	7.20512	7.22659	7.18293	7.1856	6.94405	7.17642	6.82034	6.85432	NA	NA
Ndufaf4	ENSMUSG00000028261	1.2011	0.26436	0.0093333	0.0289005	8.24523	8.1902	8.38463	8.31173	8.35478	8.89966	8.78242	8.45114	8.17548	8.47706	ENSG00000123545	NDUFAF4
Snx29	ENSMUSG00000079738	0.832615	-0.264279	1.76894e-07	3.13253e-06	9.23553	9.17573	9.32313	9.36758	9.36249	8.97319	9.06437	8.99901	8.96566	9.06009	ENSG00000048471	SNX29
Rdh14	ENSMUSG00000020621	1.20093	0.264149	4.10258e-06	4.67047e-05	8.34601	8.27777	8.49186	8.47317	8.46942	8.65678	8.70976	8.71279	8.67188	8.63373	ENSG00000240857	RDH14
Sh2d3c	ENSMUSG00000059013	0.832717	-0.264101	0.000156757	0.00101229	13.4886	13.0755	13.4743	13.6236	13.3953	13.0639	12.8675	13.1476	13.1341	13.1529	ENSG00000095370	SH2D3C
Iffo1	ENSMUSG00000038271	0.832819	-0.263925	3.75514e-09	1.08764e-07	10.6448	10.5197	10.6502	10.7742	10.5648	10.2739	10.3336	10.3415	10.3092	10.3431	ENSG00000010295	IFFO1
Fam132a	ENSMUSG00000023571	0.832828	-0.263909	0.000173974	0.00110572	9.95872	9.6421	9.91899	10.0411	9.66398	9.55257	9.66129	9.45169	9.49755	9.5627	ENSG00000184163	FAM132A
Clec5a	ENSMUSG00000029915	1.2006	0.263751	2.14332e-06	2.70557e-05	13.4398	13.3436	13.4163	13.3783	13.5253	13.7203	13.6221	13.728	14.0102	13.6882	ENSG00000258227	CLEC5A
Mtcp1	ENSMUSG00000090110	1.20056	0.263707	0.0177371	0.0481885	6.35686	6.60818	6.62257	6.63145	6.73825	6.82932	6.78738	6.66485	6.89187	6.75406	NA	NA
Cyb5	ENSMUSG00000024646	1.2005	0.263639	8.74205e-14	6.75212e-12	10.8569	10.912	10.9291	10.9249	11.0002	11.212	11.1981	11.2681	11.3084	11.2301	ENSG00000166347	CYB5A
Zcwpw1	ENSMUSG00000037108	1.20037	0.263481	0.00100355	0.00475219	8.91665	8.55417	8.71634	8.69836	8.81834	8.99085	9.13333	8.79495	9.21028	9.00783	ENSG00000078487	ZCWPW1
3830406C13Rik	ENSMUSG00000033111	1.20028	0.263374	1.94694e-05	0.000176036	9.35313	9.42191	9.39094	9.09536	9.4069	9.65425	9.69188	9.58165	9.69584	9.5632	ENSG00000114405	C3orf14
Camk1	ENSMUSG00000030272	0.83317	-0.263317	9.07049e-15	8.67151e-13	10.2944	10.284	10.2741	10.2703	10.2696	9.95429	10.029	9.94078	10.0186	9.92841	ENSG00000134072	CAMK1
Fam160a1	ENSMUSG00000051000	1.2002	0.26327	0.0207761	0.0547307	5.58423	5.54351	5.49357	5.61529	5.60882	5.6104	5.60926	5.68405	5.80274	5.73165	ENSG00000164142	FAM160A1
Gm6768	ENSMUSG00000021908	0.833222	-0.263228	1.39138e-05	0.000131707	10.6676	10.8016	10.8491	10.9537	10.9823	10.4927	10.4543	10.4137	10.6915	10.5931	NA	NA
Gnpda2	ENSMUSG00000029209	1.20012	0.263175	5.64607e-06	6.15985e-05	8.77069	8.89343	8.80246	8.61415	8.81497	9.11566	9.12194	8.99368	9.03146	9.03727	ENSG00000163281	GNPDA2
Dcbld1	ENSMUSG00000019891	0.833297	-0.263098	0.0343818	0.0817876	5.14777	5.28911	5.34686	5.26179	5.26208	5.10803	5.15058	5.11843	5.23812	5.18526	NA	NA
Plekhm1	ENSMUSG00000034247	0.833297	-0.263097	0.00018035	0.00113725	12.6349	12.5563	12.6628	12.8737	12.5011	12.2381	12.0084	12.4385	12.405	12.3987	ENSG00000214176	AC103810.1
Rhbdf2	ENSMUSG00000020806	0.833355	-0.262998	5.35996e-05	0.00041051	12.2345	12.0428	12.2608	12.541	12.1307	11.9338	11.8008	11.9941	11.8726	11.9733	ENSG00000129667	RHBDF2
Pla2g3	ENSMUSG00000034579	0.833423	-0.26288	0.0400776	0.09204	5.12099	5.02169	5.26955	5.18885	5.16005	5.0286	5.09644	5.05104	5.01292	5.08216	ENSG00000100078	PLA2G3
Ankrd37	ENSMUSG00000050914	0.833444	-0.262843	0.00907008	0.0282454	6.55521	6.5586	6.58327	6.65065	6.4844	6.47721	6.45951	6.32981	6.24967	6.46912	ENSG00000186352	ANKRD37
Klhl17	ENSMUSG00000078484	0.833465	-0.262807	0.000282358	0.00165884	9.75902	9.43354	9.75095	9.81982	9.59187	9.36953	9.53148	9.39385	9.18845	9.36376	ENSG00000187961	KLHL17
Il27ra	ENSMUSG00000005465	0.833491	-0.262761	0.0124371	0.0362688	8.14719	7.93492	8.0447	8.1971	7.96564	7.78461	8.12132	7.76142	7.49409	7.72307	ENSG00000104998	IL27RA
Gm12258	ENSMUSG00000072915	1.19971	0.262684	0.00041603	0.00228967	7.99186	7.88007	7.98912	7.6997	7.97463	8.11747	8.07282	8.17248	8.24303	8.17806	ENSG00000172006	ZNF554
Prrg1	ENSMUSG00000047996	1.19969	0.262667	0.00140873	0.00629989	7.39628	7.26922	7.46404	7.38321	7.53911	7.74522	7.7299	7.54368	7.57783	7.56014	ENSG00000130962	PRRG1
[truncated: 4,079 more rows]

## Sheet: Veh, WT vs Sud, WT
Supplementary Data 12b. Genes differentially expressed between vehicle-treated and sudemycin D6-treated wildtype U2AF1-expressing bone marrow cells (FDR<10%) in vivo
Gene Name	Ensembl ID (mm9)	FoldChange	Log2FoldChange	nominal p-value	FDR (padj)	Veh_WT_1.vsd	Veh_WT_2.vsd	Veh_WT_3.vsd	Veh_WT_4.vsd	Veh_WT_5.vsd	Sud_WT_6.vsd	Sud_WT_8.vsd	Sud_WT_9.vsd	Sud_WT_10.vsd	Sud_WT_12.vsd	Human Ensembl ID (hg19)	Human Gene Name
Fpr3	ENSMUSG00000079700	2.29695	1.19972	2.69964e-43	3.66908e-39	5.5001	5.48046	5.49306	5.48671	5.5015	5.95639	6.17953	6.08758	6.20664	6.2913	ENSG00000187474	FPR3
Gm20419	ENSMUSG00000092215	0.531159	-0.912783	1.72075e-31	7.79558e-28	9.02623	8.63788	9.19153	8.75755	8.91877	7.92917	7.81858	7.70415	7.89991	7.75121	NA	NA
Atf3	ENSMUSG00000026628	0.533927	-0.905286	9.39843e-34	6.3867e-30	11.6348	11.1677	11.1501	11.1621	11.2711	9.87134	10.0177	10.1169	9.96327	9.6425	ENSG00000162772	ATF3
Rpl10-ps2	ENSMUSG00000074108	0.57662	-0.794307	1.91648e-21	3.72098e-18	7.80198	7.665	7.68119	7.68289	7.66273	6.96433	6.75888	7.05228	6.92522	6.82098	NA	NA
Rgs1	ENSMUSG00000026358	0.600323	-0.736188	3.13627e-27	8.52501e-24	10.2662	10.1434	10.4592	9.96507	10.3755	9.41765	9.19478	9.2241	9.36138	9.23868	ENSG00000090104	RGS1
Egr1	ENSMUSG00000038418	0.602549	-0.730848	1.11136e-18	1.51045e-15	12.5962	11.7131	12.5281	12.9035	12.6286	11.2167	10.9257	11.181	11.2503	11.3448	ENSG00000120738	EGR1
Ccl3	ENSMUSG00000000982	0.60529	-0.724301	7.13469e-30	2.42419e-26	10.205	10.1494	10.0588	9.94428	10.2252	9.25972	9.13615	9.32058	9.30371	9.03026	ENSG00000006075	CCL3
Ccl4	ENSMUSG00000018930	0.624995	-0.678083	4.50035e-16	4.36888e-13	7.76223	7.41976	7.58844	7.36577	7.83496	6.85652	6.94751	6.96674	7.03067	6.87489	ENSG00000129277	CCL4
A530013C23Rik	ENSMUSG00000006462	0.631561	-0.663007	1.76114e-14	1.19678e-11	7.25652	6.83968	7.18383	7.04308	6.78532	6.39574	6.33693	6.48728	6.37441	6.49033	NA	NA
AW011738	ENSMUSG00000078349	0.631735	-0.662609	8.056e-17	9.12409e-14	7.87116	7.5984	7.97537	8.18259	7.97808	7.26822	7.26919	7.23359	7.2886	7.29507	NA	NA
Sh2d4b	ENSMUSG00000037833	1.54508	0.62768	1.49216e-15	1.19294e-12	6.28024	6.1925	6.33898	6.28026	6.2724	6.62341	6.61392	6.65849	6.72139	6.73097	ENSG00000178217	SH2D4B
Rab15	ENSMUSG00000021062	1.53239	0.615785	3.95362e-14	2.55874e-11	7.44477	7.41668	7.5335	7.6125	7.42148	8.07385	8.10432	7.92804	8.16472	8.52978	NA	NA
Gfra1	ENSMUSG00000025089	0.661366	-0.596479	6.30079e-12	2.51865e-09	5.17244	5.11751	5.17935	5.16897	5.16931	4.92671	4.89821	4.91503	4.96073	4.94214	ENSG00000151892	GFRA1
Cxcl2	ENSMUSG00000058427	0.677838	-0.560987	5.34425e-12	2.21703e-09	12.5619	12.6607	12.3568	11.8774	11.8364	11.2756	11.1646	11.4022	11.1552	11.5448	ENSG00000163739	CXCL1
Fosb	ENSMUSG00000003545	0.678028	-0.560584	2.61818e-13	1.42335e-10	11.717	11.0509	11.706	11.7515	11.3654	10.7538	10.6884	10.5547	10.8134	10.4681	ENSG00000125740	FOSB
Gm20400	ENSMUSG00000092500	0.678398	-0.559796	1.18964e-10	4.0421e-08	5.79227	5.55143	5.76654	5.69689	5.84894	5.43693	5.42167	5.41872	5.37503	5.35151	NA	NA
Ighv1-15	ENSMUSG00000076693	0.679367	-0.557736	1.31651e-10	4.26015e-08	6.05456	5.7062	6.00131	6.07357	5.80598	5.53214	5.54217	5.52474	5.57174	5.60437	NA	NA
Mx2	ENSMUSG00000023341	0.679496	-0.557463	5.80701e-13	2.81868e-10	6.66929	6.55827	6.65263	6.70038	6.68033	6.31882	6.2762	6.23949	6.34458	6.33994	ENSG00000157601	MX1
Frmd7	ENSMUSG00000036131	1.46061	0.546573	1.23317e-10	4.0878e-08	4.24045	4.23026	4.21195	4.2535	4.2368	4.3776	4.43157	4.44538	4.40081	4.43149	ENSG00000165694	FRMD7
Dnahc17	ENSMUSG00000033987	1.44115	0.527225	6.87069e-10	1.83097e-07	6.57668	6.44895	6.67874	6.67367	6.66649	6.95676	7.07779	7.00915	7.11044	7.27575	ENSG00000187775	DNAH17
Gm12840	ENSMUSG00000086320	0.694092	-0.526801	5.38311e-12	2.21703e-09	10.1823	9.79721	10.2939	10.1918	10.103	9.33506	9.30388	9.12901	9.34238	9.6585	NA	NA
Gdap10	ENSMUSG00000059937	0.69626	-0.522301	2.98187e-15	2.25148e-12	11.7665	11.3724	11.7564	11.5632	11.8217	10.8944	11.1174	10.9784	10.7902	10.821	NA	NA
Fos	ENSMUSG00000021250	0.696323	-0.522171	2.05869e-13	1.16582e-10	15.4612	14.7609	15.4267	15.5016	15.2991	14.5172	14.4072	14.5313	14.5619	14.503	ENSG00000170345	FOS
9530008L14Rik	ENSMUSG00000058022	1.43435	0.520401	6.01441e-17	7.43108e-14	8.01683	8.04997	8.04158	8.09581	8.18619	8.47234	8.60632	8.71322	8.54111	8.6511	ENSG00000111863	ADTRP
Clec1b	ENSMUSG00000030159	1.43373	0.519774	5.03931e-13	2.6342e-10	8.02567	7.90784	8.22156	8.02821	8.18613	8.54188	8.66817	8.75732	8.55197	8.715	ENSG00000165682	CLEC1B
BC020535	ENSMUSG00000027474	1.42351	0.509456	5.62667e-13	2.81868e-10	7.25391	7.19707	7.20355	7.20227	7.1652	7.51031	7.69148	7.78665	7.57858	7.55607	ENSG00000101331	C20orf160
Ifi27l2a	ENSMUSG00000079017	0.703437	-0.507507	4.37103e-11	1.60559e-08	9.29509	9.22584	8.72037	8.99207	8.89173	8.53145	8.3618	8.33	8.44662	8.34747	NA	NA
Scin	ENSMUSG00000002565	0.705858	-0.502549	7.39846e-09	1.6484e-06	5.40685	5.47866	5.42124	5.46052	5.53101	5.18802	5.16655	5.27365	5.23665	5.21611	ENSG00000006747	SCIN
Ppp1r15a	ENSMUSG00000040435	0.706916	-0.50039	1.10566e-18	1.51045e-15	11.8172	11.5373	11.5688	11.7184	11.6212	10.9113	10.9536	11.1373	11.0692	10.8609	ENSG00000087074	PPP1R15A
Gm11870	ENSMUSG00000084408	0.712411	-0.489218	6.31903e-16	5.72547e-13	8.78277	8.66891	8.77198	8.67782	8.70941	8.30451	8.07575	8.26501	8.2734	8.19228	NA	NA
Irg1	ENSMUSG00000022126	0.713297	-0.487425	9.35428e-09	1.96531e-06	11.2143	11.5711	10.8055	10.744	10.7965	9.95417	10.5568	10.1996	10.0196	9.91108	ENSG00000102794	IRG1
Gm20406	ENSMUSG00000092418	0.714678	-0.484635	2.12955e-10	6.73088e-08	7.37353	7.24619	7.41099	7.44217	7.50643	6.92552	6.99906	7.12488	6.96812	6.96381	NA	NA
Slc7a11	ENSMUSG00000027737	0.715129	-0.483724	5.48288e-11	1.96099e-08	11.8709	11.2733	11.8061	11.7028	11.9186	11.1413	10.8319	11.1582	10.9244	10.8686	ENSG00000151012	SLC7A11
2210403K04Rik	ENSMUSG00000085148	0.71702	-0.479915	7.76234e-16	6.59363e-13	10.9218	10.7473	10.7935	10.7743	10.8783	10.2299	10.121	10.4244	10.1191	10.0683	NA	NA
Prnp	ENSMUSG00000079037	1.39312	0.478318	7.17845e-14	4.24184e-11	8.7134	8.65019	8.71202	8.62558	8.71712	9.13674	9.35474	9.39394	9.01881	9.19272	ENSG00000171867	PRNP
Plk3	ENSMUSG00000028680	0.718653	-0.476632	1.03921e-10	3.62153e-08	12.1642	11.5469	12.1235	12.2179	11.8507	11.1852	11.1059	11.391	11.3983	11.2385	ENSG00000173846	PLK3
Plk2	ENSMUSG00000021701	0.718726	-0.476486	4.26895e-10	1.26129e-07	8.86647	8.66281	8.8296	8.53066	8.53929	8.08882	8.18162	8.33182	8.0566	7.99141	ENSG00000145632	PLK2
Mcam	ENSMUSG00000032135	1.3903	0.475401	2.63601e-11	9.95169e-09	11.3169	11.6866	11.1707	11.6643	11.45	12.1222	11.992	12.3128	12.2016	12.3235	ENSG00000076706	MCAM
Gm17311	ENSMUSG00000091113	0.722913	-0.468106	3.98436e-08	7.03265e-06	6.62435	6.44926	6.7699	6.56314	6.68232	6.25494	6.15857	6.30923	6.32853	6.28281	NA	NA
Gla	ENSMUSG00000031266	0.723153	-0.467628	1.6834e-21	3.72098e-18	10.334	10.1816	10.2128	10.1511	10.2171	9.63812	9.78595	9.69469	9.59194	9.62878	ENSG00000102393	GLA
Gm17024	ENSMUSG00000090582	0.723295	-0.467343	1.50845e-12	6.83378e-10	8.4197	8.31103	8.34316	8.30649	8.29622	7.84256	7.98935	7.94494	7.72644	7.8819	NA	NA
Mipol1	ENSMUSG00000047022	1.38177	0.466521	2.51265e-10	7.76122e-08	7.21866	7.16773	7.22205	7.31314	7.22544	7.62834	7.44744	7.59625	7.77938	7.69436	ENSG00000151338	MIPOL1
Prss16	ENSMUSG00000006179	1.38131	0.466037	5.09345e-09	1.23616e-06	8.86653	9.27525	9.03124	9.15676	9.01951	9.59402	9.88528	10.1292	9.58163	9.4896	ENSG00000112812	PRSS16
Gm16867	ENSMUSG00000085092	1.37901	0.463634	1.43337e-08	2.86484e-06	7.63289	7.35059	7.50095	7.30993	7.26088	7.84695	7.9429	8.01083	7.99432	7.78261	NA	NA
Gm12185	ENSMUSG00000048852	1.37595	0.460424	6.74354e-08	1.09109e-05	6.16328	6.10794	6.13748	6.08829	6.17592	6.3012	6.6944	6.45758	6.41226	6.40615	NA	NA
Dntt	ENSMUSG00000025014	0.729554	-0.454914	1.38621e-07	2.07032e-05	8.54738	8.1979	8.38366	8.15363	8.33773	7.76456	7.52944	7.45743	8.01296	7.52004	ENSG00000107447	DNTT
Cxcr1	ENSMUSG00000048480	0.730649	-0.45275	2.07663e-08	4.03192e-06	7.98765	7.97	7.67593	8.05612	7.86978	7.46355	7.33881	7.29287	7.58909	7.50065	ENSG00000163464	CXCR1
Thbs1	ENSMUSG00000040152	0.731962	-0.45016	2.04672e-07	2.9281e-05	14.728	13.7869	14.5735	14.1824	14.2956	13.4629	12.6856	12.7668	13.4376	12.9614	ENSG00000137801	THBS1
Slfn5	ENSMUSG00000054404	0.734579	-0.445011	2.94243e-08	5.33208e-06	10.9131	10.5343	10.7103	10.5227	10.6726	10.0964	10.2288	9.49853	9.84301	9.99708	ENSG00000166750	SLFN5
Thbs4	ENSMUSG00000021702	1.35589	0.439239	4.24722e-07	5.65921e-05	5.26326	5.28672	5.28645	5.3109	5.27494	5.49441	5.49738	5.36002	5.56333	5.72606	ENSG00000113296	THBS4
C530050E15Rik	ENSMUSG00000090928	0.73772	-0.438855	9.9691e-08	1.52236e-05	6.80993	6.64821	6.89869	6.72555	6.9281	6.5265	6.44136	6.49828	6.52517	6.39406	NA	NA
Fosl1	ENSMUSG00000024912	0.739592	-0.435199	5.63299e-07	7.29124e-05	7.96662	7.60437	7.71402	7.57265	7.58318	6.98053	7.07002	7.43234	7.03725	6.89278	ENSG00000175592	FOSL1
Mcpt8	ENSMUSG00000022157	0.74127	-0.431929	6.47692e-08	1.06203e-05	11.1356	10.9624	11.6126	11.4103	11.4297	10.7582	10.3841	10.4965	10.9276	10.3967	NA	NA
Dusp1	ENSMUSG00000024190	0.742641	-0.429263	7.89032e-09	1.72963e-06	14.9825	14.4815	15.2417	15.2524	14.7889	14.3876	14.2621	14.3613	14.2154	14.2096	ENSG00000120129	DUSP1
Stap2	ENSMUSG00000038781	1.34552	0.428168	2.47087e-08	4.60021e-06	7.97333	7.90617	7.98147	7.93674	7.90131	8.24141	8.7497	8.40538	8.21942	8.39181	ENSG00000178078	STAP2
2010016I18Rik	ENSMUSG00000091575	1.34187	0.424247	9.90182e-07	0.000113089	7.90512	8.02812	7.88159	7.97845	7.78502	8.00581	8.77121	9.05864	8.29376	8.53029	NA	NA
Il20rb	ENSMUSG00000044244	1.34135	0.423682	1.52809e-09	3.99389e-07	7.65928	7.65838	7.65346	7.45904	7.6652	7.91803	8.14397	7.99694	7.97777	8.04732	ENSG00000174564	IL20RB
Gm10687	ENSMUSG00000074408	1.33849	0.420607	6.62643e-07	8.18725e-05	6.28331	6.30163	6.27339	6.44264	6.42677	6.67708	6.53923	6.62599	6.6614	6.8122	NA	NA
Nfkbiz	ENSMUSG00000035356	0.750275	-0.414509	1.01072e-14	7.22984e-12	13.689	13.5441	13.4836	13.5689	13.5346	12.9115	12.9183	13.224	12.9463	12.9691	ENSG00000144802	NFKBIZ
Cacna2d2	ENSMUSG00000010066	1.33238	0.414005	1.17609e-06	0.000131018	5.3939	5.43321	5.50634	5.47958	5.46324	5.61193	6.10616	5.73353	5.64361	5.71937	ENSG00000007402	CACNA2D2
Gm10621	ENSMUSG00000074075	0.753596	-0.408137	1.85475e-06	0.000196937	6.97252	6.72195	6.93805	6.86302	7.09487	6.59164	6.51867	6.72286	6.48392	6.48654	NA	NA
Btbd19	ENSMUSG00000073771	0.753658	-0.408019	6.57156e-09	1.5138e-06	9.38298	8.86133	9.28253	9.27359	9.18774	8.74118	8.63231	8.73355	8.7464	8.74356	NA	NA
1700006J14Rik	ENSMUSG00000034764	0.754824	-0.405787	1.18628e-06	0.000131079	6.90235	7.37924	6.89872	7.94233	6.9939	6.68148	6.60926	6.719	6.50935	6.43507	NA	NA
Muc2	ENSMUSG00000025515	1.32415	0.405063	1.94269e-06	0.000203101	4.35893	4.36476	4.37912	4.35979	4.42386	4.48519	4.57212	4.49335	4.5398	4.55809	ENSG00000198788	MUC2
Mx1	ENSMUSG00000000386	0.755376	-0.404733	9.50381e-09	1.96531e-06	9.14833	8.97702	8.87679	8.72638	8.97073	8.54962	8.59638	8.35414	8.39983	8.48559	NA	NA
Pmaip1	ENSMUSG00000024521	0.756289	-0.402991	4.71914e-10	1.3362e-07	11.1881	11.0731	11.1469	11.024	10.9712	10.311	10.6287	10.7444	10.3791	10.528	ENSG00000141682	PMAIP1
Btg1	ENSMUSG00000036478	0.757146	-0.401356	3.20422e-10	9.67745e-08	15.6444	15.141	15.6938	15.585	15.6171	14.9855	14.8535	15.0744	14.9274	14.9669	ENSG00000133639	BTG1
Ip6k2	ENSMUSG00000032599	1.32045	0.401029	6.03793e-19	1.02577e-15	9.99318	10.0141	10.0162	9.95075	9.95824	10.3189	10.5181	10.5307	10.425	10.5066	ENSG00000068745	IP6K2
9930023K05Rik	ENSMUSG00000035818	1.31875	0.399171	3.5001e-06	0.000337545	5.6555	5.6529	5.57914	5.62111	5.5616	5.7629	6.20145	6.02631	5.74695	5.83466	ENSG00000148735	C10orf81
Lypd6b	ENSMUSG00000026765	0.75921	-0.397429	4.73307e-06	0.000431726	6.32838	5.95507	6.33794	6.36762	6.414	5.9633	5.96012	5.99304	5.9539	6.00852	ENSG00000150556	LYPD6B
Etohd2	ENSMUSG00000089875	0.759596	-0.396696	9.61324e-07	0.000111349	6.52132	6.40406	6.64545	6.4065	6.57234	6.25613	6.23862	6.29466	6.24876	6.24963	NA	NA
Agrn	ENSMUSG00000041936	0.760584	-0.394821	7.18417e-07	8.76572e-05	9.86412	9.29594	9.89686	10.0135	9.60262	9.21045	9.27803	8.97167	9.30075	9.11807	ENSG00000188157	AGRN
Syngr1	ENSMUSG00000022415	1.31108	0.390761	2.37316e-07	3.29119e-05	7.71028	7.57327	7.66628	7.55834	7.67129	8.02617	8.10591	7.73793	8.12329	8.10781	ENSG00000100321	SYNGR1
Niacr1	ENSMUSG00000045502	0.764415	-0.387572	4.16054e-08	7.24948e-06	12.1246	11.5536	11.6328	11.9023	11.9467	11.0967	11.1735	11.3874	11.2743	11.4018	ENSG00000182782	HCAR2
Rdh1	ENSMUSG00000089789	1.30788	0.387229	7.32719e-06	0.000626139	5.10505	5.05632	5.15912	5.11294	5.12138	5.26523	5.1829	5.40764	5.32046	5.42244	NA	NA
Nlrp3	ENSMUSG00000032691	0.765422	-0.385673	5.30516e-09	1.26496e-06	13.1039	12.5189	12.8561	13.0388	12.8749	12.3104	12.1815	12.3419	12.3765	12.4304	ENSG00000162711	NLRP3
Nr4a2	ENSMUSG00000026826	0.767033	-0.382639	1.06964e-05	0.000845199	7.17006	6.89275	6.8682	6.75346	6.93904	6.53291	6.50811	6.39357	6.7412	6.53394	ENSG00000153234	NR4A2
Osm	ENSMUSG00000058755	0.767883	-0.381041	2.35125e-08	4.43832e-06	14.1485	13.509	13.905	14.1554	14.0173	13.3679	13.312	13.3736	13.462	13.4526	ENSG00000099985	OSM
Ubxn11	ENSMUSG00000012126	1.30107	0.379697	3.7354e-08	6.67997e-06	9.24086	9.03089	9.1891	9.47529	9.13809	9.59559	9.81852	9.77803	9.61037	9.73038	ENSG00000158062	UBXN11
Gm14446	ENSMUSG00000079339	1.30087	0.379479	1.14179e-05	0.000881705	6.75071	6.76246	6.8063	6.62322	6.86905	7.00996	7.41514	6.87203	7.12968	7.27281	NA	NA
Drp2	ENSMUSG00000000223	1.30065	0.379231	8.92396e-06	0.000735064	6.13323	6.22331	6.13535	6.32169	6.23088	6.44694	6.56161	6.33384	6.50751	6.57612	ENSG00000102385	DRP2
D930030I03Rik	ENSMUSG00000090612	0.769051	-0.37885	6.18667e-06	0.000553178	5.67328	5.616	5.71493	5.64562	5.63925	5.48006	5.43686	5.53354	5.48014	5.48348	NA	NA
Hc	ENSMUSG00000026874	1.30011	0.37863	1.20955e-05	0.000923541	6.87716	6.6647	6.9217	6.84411	6.87352	7.14655	7.42778	7.45749	6.93875	7.17013	ENSG00000106804	C5
Sox4	ENSMUSG00000076431	0.769435	-0.378128	9.54386e-09	1.96531e-06	8.84861	8.66665	8.76202	8.72347	8.63756	8.41615	8.18699	8.24599	8.44387	8.3114	ENSG00000124766	SOX4
Ear1	ENSMUSG00000072601	0.769863	-0.377326	6.08418e-07	7.65649e-05	10.9394	10.6918	11.2232	10.6453	10.9068	10.5931	10.1658	10.2845	10.3789	10.1509	ENSG00000169397	RNASE3
Dact1	ENSMUSG00000044548	1.29537	0.373364	1.67308e-05	0.00120311	5.31725	5.28883	5.45256	5.29661	5.35744	5.50527	5.57549	5.4848	5.62707	5.63256	ENSG00000165617	DACT1
Cyp27a1	ENSMUSG00000026170	0.772087	-0.373164	1.50357e-12	6.83378e-10	9.82534	9.55183	9.70599	9.72052	9.78605	9.31369	9.2839	9.28093	9.35762	9.23235	ENSG00000135929	CYP27A1
Vnn3	ENSMUSG00000020010	0.772205	-0.372943	7.91437e-06	0.000668101	9.53862	9.0924	9.65254	9.5873	9.68465	8.83449	8.85326	9.32334	8.91277	8.67699	ENSG00000093134	VNN3
Faim2	ENSMUSG00000023011	1.29494	0.372883	1.44924e-05	0.00107632	5.07199	5.07262	5.10825	5.06367	5.0616	5.18377	5.27228	5.22242	5.16953	5.26171	ENSG00000135472	FAIM2
Rdh9	ENSMUSG00000056148	1.29452	0.372415	1.84437e-05	0.00130557	5.17113	5.15286	5.24928	5.13918	5.20094	5.30593	5.30201	5.40788	5.35391	5.49125	ENSG00000139547	RDH16
Gpr126	ENSMUSG00000039116	1.29422	0.372083	4.77171e-08	8.20915e-06	7.80428	7.69285	7.99521	7.8561	7.86011	8.17168	8.20046	8.23918	8.14274	8.27897	ENSG00000112414	GPR126
Crispld2	ENSMUSG00000031825	1.29318	0.37092	1.57323e-12	6.89733e-10	13.147	12.9925	13.2038	13.3599	13.2235	13.6629	13.6727	13.7853	13.6221	13.7311	ENSG00000103196	CRISPLD2
Mzf1	ENSMUSG00000030380	1.29282	0.370527	2.0439e-05	0.00140296	6.56501	6.42823	6.40851	6.41153	6.40573	6.54334	7.01564	7.12052	6.66384	6.67337	ENSG00000099326	MZF1
Tgif1	ENSMUSG00000047407	0.773934	-0.369718	4.86744e-09	1.20279e-06	9.5483	9.46196	9.42772	9.30381	9.30481	8.96232	8.78755	9.03858	9.07151	9.01663	ENSG00000177426	TGIF1
Abcb9	ENSMUSG00000029408	1.29122	0.36873	5.38751e-07	7.04055e-05	7.87996	7.96039	8.00273	8.03039	7.85218	8.18269	8.54239	8.45445	8.22037	8.24206	ENSG00000150967	ABCB9
Gsdmc4	ENSMUSG00000055748	1.2912	0.368716	1.5069e-05	0.00111306	4.82949	4.73314	4.81534	4.80912	4.80953	4.92377	4.97863	5.0233	4.99565	4.98422	ENSG00000147697	GSDMC
Mafk	ENSMUSG00000018143	0.77554	-0.366727	6.98086e-09	1.58128e-06	11.4797	11.1244	11.2931	11.3278	11.2625	10.6571	10.9362	10.9641	10.747	10.6488	ENSG00000198517	MAFK
Obfc2a	ENSMUSG00000026107	0.776115	-0.365658	8.84001e-17	9.24189e-14	12.0534	11.9324	12.0756	12.1445	12.0868	11.5285	11.6452	11.6017	11.5172	11.6692	ENSG00000173559	OBFC2A
Lass3	ENSMUSG00000030510	1.28425	0.36093	6.41579e-06	0.000569915	4.51542	4.45153	4.49447	4.5051	4.45806	4.57313	4.63772	4.84305	4.6456	4.69288	ENSG00000154227	CERS3
Grap	ENSMUSG00000004837	1.28368	0.360286	7.22361e-07	8.76572e-05	10.5194	10.0581	10.3179	10.4871	10.2683	10.7143	10.7034	11.1504	10.8041	10.9161	ENSG00000154016	GRAP
Rnf152	ENSMUSG00000047496	1.28115	0.357439	3.97041e-05	0.00238769	5.779	5.8183	5.94413	5.89861	5.92412	6.16851	6.00437	6.04292	6.1173	6.33593	ENSG00000176641	RNF152
Gata2	ENSMUSG00000015053	0.78066	-0.357234	6.5611e-06	0.000579038	9.53698	9.29011	9.84975	9.84224	9.62316	9.16924	9.08077	8.86024	9.35553	9.1342	ENSG00000179348	GATA2
Il1rl1	ENSMUSG00000026069	1.27926	0.35531	2.27621e-08	4.35718e-06	9.20382	9.15412	9.46523	9.42235	9.27923	9.57874	9.76576	9.79409	9.76652	9.81735	ENSG00000115602	IL1RL1
Tnnt3	ENSMUSG00000061723	1.27816	0.354072	4.28046e-05	0.00252938	6.04487	5.86209	5.9943	5.9318	5.92019	6.22228	6.15733	6.05945	6.17329	6.31948	ENSG00000130595	TNNT3
H2-Q7	ENSMUSG00000060550	0.782468	-0.353897	4.29116e-06	0.000396742	11.2329	11.0099	11.2383	11.3481	11.1802	10.7266	10.507	10.2078	10.9392	10.7213	NA	NA
Dnajb4	ENSMUSG00000028035	0.782562	-0.353723	2.32322e-07	3.25515e-05	9.62893	9.45787	9.62159	9.42088	9.51735	9.23134	8.98538	8.87159	9.23751	9.0869	ENSG00000162616	DNAJB4
Impg2	ENSMUSG00000035270	1.27629	0.351954	3.27944e-05	0.00205396	6.5755	6.53156	6.62386	6.5645	6.60983	6.61967	6.97848	7.07019	6.87937	6.78617	ENSG00000081148	IMPG2
Scrg1	ENSMUSG00000031610	1.27542	0.350972	1.61676e-06	0.000173019	9.46364	9.40835	9.75815	9.85993	9.69767	10.0148	10.2139	10.338	9.9796	10.1232	ENSG00000164106	SCRG1
Cgnl1	ENSMUSG00000032232	1.27522	0.350743	1.66169e-05	0.00120128	8.05058	8.12626	8.12322	8.10161	7.8849	8.32553	8.66872	8.76602	8.16771	8.45758	ENSG00000128849	CGNL1
Elovl3	ENSMUSG00000038754	1.27373	0.349061	1.37127e-05	0.00102967	4.98797	4.92648	4.9834	5.01975	4.93957	5.03508	5.45699	5.36892	5.10491	5.17396	ENSG00000119915	ELOVL3
Cdh1	ENSMUSG00000000303	0.785233	-0.348807	2.32543e-05	0.00157238	8.49696	8.3064	8.81771	8.87681	8.6915	8.28999	8.1226	7.98529	8.37386	8.16456	ENSG00000039068	CDH1
Gpr84	ENSMUSG00000063234	1.27341	0.348699	4.48555e-06	0.000411913	9.74349	9.95458	9.74461	9.80253	9.68225	10.0602	10.5889	10.5508	10.1154	10.0479	ENSG00000139572	GPR84
Stard9	ENSMUSG00000033705	0.786254	-0.346932	4.60656e-10	1.33208e-07	11.5427	11.6148	11.4515	11.3424	11.6078	11.1879	10.9871	11.0899	11.0953	10.9081	ENSG00000159433	STARD9
Rnf150	ENSMUSG00000047747	0.786534	-0.34642	3.25019e-06	0.000317793	7.60521	7.39883	7.52865	7.57288	7.5846	7.23283	7.14005	7.38384	7.23625	7.1983	ENSG00000170153	RNF150
Trib1	ENSMUSG00000032501	0.788482	-0.342851	1.5267e-06	0.000165995	14.2065	13.6398	14.2193	14.2413	13.9544	13.4128	13.5953	13.7408	13.4051	13.5104	ENSG00000173334	TRIB1
Gm11342	ENSMUSG00000084788	1.26799	0.342544	2.3821e-05	0.00158187	6.45827	6.39649	6.5079	6.42847	6.59224	6.77002	6.607	6.69311	6.7681	6.76811	NA	NA
Per1	ENSMUSG00000020893	0.789326	-0.341307	1.82685e-05	0.00129994	11.8199	11.3993	12.136	12.2565	11.5852	11.114	11.3198	11.2917	11.3613	11.4336	ENSG00000179094	PER1
Ear6	ENSMUSG00000062148	0.789887	-0.340281	2.92701e-05	0.00187646	9.83404	9.53709	9.7703	9.26249	9.59822	9.39169	8.93174	9.04159	9.2192	8.84516	ENSG00000169385	RNASE2
Fah	ENSMUSG00000030630	1.2658	0.34005	4.71921e-05	0.00275274	7.36572	7.47987	7.16818	7.23054	7.09596	7.59423	7.70181	7.56537	7.78614	7.51917	ENSG00000103876	FAH
Prr7	ENSMUSG00000034686	1.26564	0.339872	2.38602e-05	0.00158187	7.77516	7.62326	7.88106	7.94334	7.63913	7.94091	8.31112	8.21945	8.04896	8.26166	ENSG00000131188	PRR7
Egr2	ENSMUSG00000037868	0.790637	-0.338912	8.09297e-05	0.00424312	6.81414	6.48485	6.57916	6.70286	6.59131	6.43554	6.22586	6.3386	6.41128	6.39661	ENSG00000122877	EGR2
Epb4.1l4b	ENSMUSG00000028434	0.791068	-0.338127	4.14288e-05	0.00248043	7.32502	7.22849	7.30512	7.11922	7.13845	6.99861	6.78834	6.83638	7.06903	6.89811	ENSG00000095203	EPB41L4B
Ptgs2	ENSMUSG00000032487	0.791996	-0.336435	4.52759e-05	0.00266383	11.7264	10.6319	11.5723	11.4707	11.7513	10.34	9.6392	9.99694	10.7852	10.3324	ENSG00000073756	PTGS2
Tnfaip3	ENSMUSG00000019850	0.792135	-0.336182	6.56349e-07	8.18389e-05	12.1764	12.4067	12.073	11.8401	11.9601	11.4775	11.6918	11.7629	11.5833	11.5452	ENSG00000118503	TNFAIP3
AI607873	ENSMUSG00000073490	0.792531	-0.335461	1.05287e-05	0.000836817	9.48103	9.50671	9.39622	8.99984	9.33879	8.99054	8.93792	8.65423	9.01802	8.93114	NA	NA
Siglech	ENSMUSG00000051504	0.793122	-0.334384	0.000120542	0.00568852	9.17842	8.38218	8.81948	8.49998	8.71258	8.45815	7.87459	7.92049	8.38741	8.05029	ENSG00000171101	AC063977.1
Acot1	ENSMUSG00000072949	1.26007	0.333506	0.000123867	0.00580511	7.61585	7.90393	7.68714	7.75475	7.65442	7.76155	7.99645	8.20233	8.18843	8.77126	ENSG00000119673	ACOT2
Ddit3	ENSMUSG00000025408	0.794022	-0.33275	3.72968e-09	9.38705e-07	9.657	9.37239	9.54047	9.6452	9.55186	9.25486	9.10724	9.21417	9.15899	9.13931	ENSG00000175197	DDIT3
Gm14047	ENSMUSG00000074805	0.794493	-0.331893	0.000113013	0.00542743	6.63165	6.48169	6.55521	6.74128	6.59218	6.36527	6.21377	6.25406	6.45389	6.3821	NA	NA
Lmo1	ENSMUSG00000036111	1.25802	0.33115	8.70811e-07	0.000102028	8.4607	8.54277	8.49178	8.60832	8.5217	8.75241	9.07166	9.04665	8.79605	8.77197	ENSG00000166407	LMO1
Wdr78	ENSMUSG00000035126	0.795429	-0.330196	8.17614e-06	0.000685938	7.42999	7.3848	7.274	7.3408	7.37974	7.07845	6.98369	7.23264	7.07698	7.08878	ENSG00000152763	WDR78
1700094D03Rik	ENSMUSG00000078667	0.795438	-0.330178	8.57045e-09	1.8489e-06	8.30958	8.26528	8.31982	8.31266	8.27606	7.93517	7.92337	8.04479	7.95528	8.09088	ENSG00000163263	C1orf189
Ifi204	ENSMUSG00000073489	0.795604	-0.329877	9.08364e-06	0.000739256	10.2926	10.1661	9.99164	9.79661	10.2109	9.69685	9.8445	9.37936	9.63897	9.5849	ENSG00000163564	PYHIN1
Gm340	ENSMUSG00000090673	1.25669	0.329624	4.65834e-14	2.87779e-11	11.3799	11.2084	11.3469	11.2467	11.2388	11.6015	11.7616	11.7533	11.6784	11.7092	NA	NA
Serpinb2	ENSMUSG00000062345	0.795929	-0.329288	0.000100752	0.00497936	7.02373	6.78826	6.98054	6.81325	7.03277	6.72402	6.56521	6.63107	6.77034	6.53417	ENSG00000197632	SERPINB2
Gm15708	ENSMUSG00000086894	1.25574	0.328534	5.91136e-05	0.00331989	6.53026	6.51285	6.57991	6.70412	6.56026	6.72225	6.97304	6.8394	6.73626	6.85452	NA	NA
Rnf128	ENSMUSG00000031438	0.796578	-0.328113	3.2607e-05	0.00205167	7.08368	6.92053	7.22206	7.17116	7.22814	6.86152	6.86794	6.93283	6.86163	6.80856	ENSG00000133135	RNF128
Prkcc	ENSMUSG00000078816	1.25505	0.327739	0.000126644	0.00591486	7.21468	7.07481	7.34161	7.45784	7.18556	7.34514	7.75951	7.5806	7.6301	7.81583	ENSG00000126583	PRKCG
Ccrl2	ENSMUSG00000043953	0.796883	-0.327561	6.74837e-06	0.000588293	11.4126	11.0833	11.022	10.8522	10.7522	10.5062	10.4379	10.5123	10.6926	10.6508	ENSG00000121797	CCRL2
Wdr66	ENSMUSG00000029442	1.25426	0.32684	0.000164053	0.00745698	5.1091	5.08647	5.08163	5.15512	5.2007	5.23119	5.39752	5.34118	5.26805	5.25021	ENSG00000158023	WDR66
Plcb4	ENSMUSG00000039943	1.25328	0.325714	5.18023e-08	8.79456e-06	9.36288	9.36118	9.39244	9.3184	9.44048	9.58451	9.84134	9.94612	9.63832	9.78306	ENSG00000101333	PLCB4
Clec4e	ENSMUSG00000030142	0.798221	-0.325141	7.35165e-07	8.84214e-05	13.6664	13.8142	13.8214	13.6892	13.8966	13.2081	13.2974	13.6277	13.1547	13.1285	ENSG00000166523	CLEC4E
Chrm3	ENSMUSG00000046159	0.798438	-0.324748	1.56821e-05	0.00114589	9.22427	8.88027	9.12218	8.96487	9.09173	8.8282	8.38008	8.73452	8.66567	8.61842	ENSG00000133019	CHRM3
Tmc3	ENSMUSG00000038540	1.25231	0.324594	5.94449e-05	0.00332476	5.48555	5.52625	5.55276	5.43923	5.42799	5.54996	5.59918	5.69874	5.97038	6.19794	ENSG00000188869	TMC3
Btg2	ENSMUSG00000020423	0.7991	-0.323552	3.50186e-06	0.000337545	14.8883	14.3823	14.9148	15.1186	15.0094	14.347	14.3665	14.4788	14.3406	14.4152	ENSG00000159388	BTG2
Taf7	ENSMUSG00000051316	0.799294	-0.323202	1.67579e-08	3.30082e-06	11.9933	11.6877	12.0009	11.9677	12.0557	11.5727	11.4442	11.6457	11.4269	11.4467	ENSG00000178913	TAF7
Ttc30a1	ENSMUSG00000075271	1.25072	0.322759	2.3929e-06	0.000240903	6.89774	6.93559	6.81917	6.87147	6.94081	7.08536	7.17288	7.08498	7.11207	7.15468	ENSG00000196659	TTC30B
Klra17	ENSMUSG00000014543	1.24972	0.321606	2.93914e-08	5.33208e-06	10.474	10.498	10.4894	10.5576	10.6181	10.9024	10.7375	11.1762	10.9362	10.9449	NA	NA
Ces2g	ENSMUSG00000031877	1.24925	0.321064	1.89288e-05	0.00131256	9.70974	9.46701	9.88452	9.80834	9.66134	10.3843	10.1211	9.79293	10.2417	10.2513	ENSG00000172831	CES2
Cyb561	ENSMUSG00000019590	1.24829	0.319955	4.99794e-05	0.00290287	6.20794	6.26807	6.36539	6.29034	6.25981	6.39795	6.49396	6.45149	6.50813	6.52824	ENSG00000008283	CYB561
Dnajb9	ENSMUSG00000014905	0.80111	-0.319927	2.86257e-09	7.3406e-07	10.6068	10.4527	10.728	10.5758	10.7899	10.2714	10.1819	10.297	10.2063	10.2216	ENSG00000128590	DNAJB9
Clip2	ENSMUSG00000063146	0.801143	-0.319868	1.2943e-05	0.000977269	10.0206	9.67579	10.0172	10.1881	9.90388	9.61944	9.38031	9.32369	9.67667	9.61765	ENSG00000106665	CLIP2
Trem1	ENSMUSG00000042265	0.801701	-0.318863	4.03965e-06	0.000378667	14.1322	13.7988	14.0294	13.8843	13.9205	13.2959	13.4579	13.8193	13.4103	13.2803	ENSG00000124731	TREM1
Maff	ENSMUSG00000042622	0.802137	-0.318079	0.0002552	0.0104157	5.99465	5.75726	5.90184	5.82976	5.74865	5.55308	5.72236	5.66761	5.65135	5.60016	ENSG00000185022	MAFF
Grm1	ENSMUSG00000019828	0.802838	-0.316819	0.000226901	0.00954741	5.62367	5.32202	5.61671	5.6655	5.57202	5.37305	5.32746	5.34786	5.38294	5.34757	ENSG00000152822	GRM1
Ces2e	ENSMUSG00000031886	1.24528	0.316475	0.000222708	0.00942937	5.28029	5.16147	5.28464	5.2939	5.30629	5.47771	5.53977	5.42351	5.41409	5.47637	ENSG00000172831	CES2
Nynrin	ENSMUSG00000075592	0.80306	-0.316421	1.59639e-05	0.00116024	8.46989	8.33161	8.48725	8.54073	8.40221	8.12352	7.98202	7.91203	8.22069	8.23644	ENSG00000205978	NYNRIN
Cav1	ENSMUSG00000007655	0.803563	-0.315517	0.000200853	0.00861132	4.81961	4.96583	4.90455	4.88276	4.88307	4.77417	4.7687	4.75328	4.67737	4.71356	ENSG00000105974	CAV1
Zmynd17	ENSMUSG00000021815	1.24413	0.315135	3.62781e-05	0.00221224	7.26219	7.098	7.24621	7.1696	7.27491	7.30894	7.47218	7.47559	7.61938	7.53642	ENSG00000166343	MSS51
Arl4c	ENSMUSG00000049866	0.803947	-0.314828	1.63048e-11	6.33137e-09	11.1954	11.0541	11.1895	11.2254	11.303	10.7887	10.742	10.8929	10.746	10.8348	ENSG00000188042	ARL4C
Gm13449	ENSMUSG00000085599	1.24346	0.314359	0.000234579	0.00980971	5.14803	5.07051	5.04862	5.09687	5.10415	5.21168	5.4965	5.24131	5.16055	5.26493	NA	NA
Myl4	ENSMUSG00000061086	0.804301	-0.314192	0.000264269	0.0106578	5.25705	5.06747	5.23616	5.08857	5.08616	5.04298	4.95374	4.96596	5.00989	4.9559	ENSG00000198336	MYL4
D14Ertd668e	ENSMUSG00000068245	0.804395	-0.314023	0.000253843	0.0104078	6.37574	6.35351	6.35416	6.15865	6.38978	6.05026	6.2452	6.06373	6.071	6.09412	ENSG00000136147	PHF11
Fbxo36	ENSMUSG00000073633	1.24288	0.313692	0.000295604	0.011679	5.58656	5.74498	5.5587	5.57407	5.57221	5.78133	5.82024	5.75115	5.79882	5.81609	ENSG00000153832	FBXO36
Cyp11a1	ENSMUSG00000032323	0.804964	-0.313004	0.00020709	0.00885083	7.67993	7.59316	8.13977	7.94948	7.99788	7.48677	7.34611	7.64807	7.56615	7.54658	ENSG00000140459	CYP11A1
Tet1	ENSMUSG00000047146	0.805545	-0.311964	5.55496e-05	0.00314573	9.1731	8.86072	9.22205	8.97187	9.25577	8.8766	8.60753	8.54009	8.86991	8.55085	ENSG00000138336	TET1
H2-Q5	ENSMUSG00000055413	0.805583	-0.311895	8.73292e-05	0.004469	8.98198	8.88666	9.08757	9.26299	8.96755	8.59689	8.74916	8.28442	8.6166	8.81344	NA	NA
Padi2	ENSMUSG00000028927	0.806154	-0.310873	2.21037e-05	0.0015096	10.8361	10.4657	10.7672	10.9036	10.7246	10.4137	10.0712	10.0433	10.4901	10.3685	ENSG00000117115	PADI2
Gm1673	ENSMUSG00000070858	1.24039	0.310794	0.000344017	0.0129876	6.21718	6.09314	6.2704	6.33402	6.30761	6.33639	6.6641	6.46534	6.49785	6.55124	ENSG00000243449	C4orf48
Il1b	ENSMUSG00000027398	0.806604	-0.310067	0.000112341	0.00541426	14.4289	14.1101	14.208	14.579	14.5428	14.0281	13.3987	13.5567	14.1861	13.8131	ENSG00000125538	IL1B
Fam83f	ENSMUSG00000022408	0.80716	-0.309074	0.00034298	0.0129845	5.88621	5.85292	5.8983	5.73132	5.71707	5.7001	5.6287	5.6466	5.57551	5.65882	ENSG00000133477	FAM83F
Ccdc135	ENSMUSG00000031786	0.807363	-0.30871	0.000385766	0.0139138	5.65557	5.4403	5.45521	5.47085	5.40486	5.29591	5.33958	5.27099	5.38083	5.30029	ENSG00000159625	CCDC135
6330512M04Rik	ENSMUSG00000045777	1.23772	0.307683	1.0506e-05	0.000836817	8.05714	7.90005	8.14203	8.10643	8.04876	8.3199	8.54807	8.40554	8.234	8.324	ENSG00000244242	IFITM10
Irf7	ENSMUSG00000025498	0.808166	-0.307276	5.14447e-05	0.00296265	10.9302	10.7808	10.7624	10.7649	10.7271	10.1178	10.7403	10.341	10.1133	10.1801	ENSG00000185507	IRF7
Ets2	ENSMUSG00000022895	0.808292	-0.307051	2.52175e-06	0.000252008	12.5683	12.0401	12.4401	12.4187	12.1406	11.782	11.8685	11.9747	11.9402	11.9057	ENSG00000157557	ETS2
B430203G13Rik	ENSMUSG00000067356	1.2361	0.305797	0.000313323	0.0122367	4.72036	4.7356	4.80618	4.81858	4.76384	4.86927	4.90941	4.84966	4.9384	5.0377	NA	NA
Large	ENSMUSG00000004383	0.809383	-0.305105	8.25625e-06	0.000688409	8.51579	8.33063	8.45568	8.22531	8.41398	8.05558	7.93268	8.11768	8.15259	8.12752	ENSG00000133424	LARGE
Col11a2	ENSMUSG00000024330	1.23538	0.304959	6.83419e-06	0.000588852	9.49603	9.34361	9.42208	9.63281	9.41349	9.60447	10.0436	9.86073	9.7731	9.92268	ENSG00000204248	COL11A2
Hal	ENSMUSG00000020017	1.2352	0.304744	9.48599e-06	0.000767405	9.6344	9.24205	9.53951	9.55505	9.54656	10.0724	9.7849	9.72464	9.96623	9.96487	ENSG00000084110	HAL
Gm15920	ENSMUSG00000080893	0.809761	-0.304432	0.000366389	0.0135229	5.14416	5.05624	5.06417	5.03683	5.02823	4.87068	4.91709	4.98714	4.91463	4.84305	NA	NA
Larp1b	ENSMUSG00000025762	1.23454	0.303978	0.000119323	0.00565057	6.9215	6.8836	7.0724	6.92882	7.062	7.09688	7.23102	7.37009	7.17546	7.26336	ENSG00000138709	LARP1B
Gp49a	ENSMUSG00000089672	0.810118	-0.303796	6.53558e-10	1.7765e-07	14.792	14.5135	14.5947	14.6278	14.8004	14.3321	14.1705	14.2822	14.2591	14.2603	ENSG00000239961	LILRA4
Slc25a2	ENSMUSG00000050304	0.810575	-0.302983	9.19416e-05	0.00468007	8.57163	8.1934	8.44548	8.56279	8.49743	8.08216	8.22805	8.24524	7.90877	8.05851	ENSG00000120329	SLC25A2
Gm6297	ENSMUSG00000091395	0.811197	-0.301876	0.000386977	0.0139138	6.70575	6.47576	6.75155	6.82019	6.79439	6.42621	6.46408	6.59569	6.44265	6.42636	NA	NA
Cd69	ENSMUSG00000030156	0.81139	-0.301533	5.68729e-07	7.29207e-05	9.34547	9.25434	9.30059	9.08479	9.26614	8.84942	8.85035	9.02099	9.00156	8.82738	ENSG00000110848	CD69
Scn4b	ENSMUSG00000046480	1.23181	0.300784	0.000386523	0.0139138	5.33207	5.22197	5.31972	5.37231	5.30848	5.40268	5.5093	5.43183	5.49418	5.7607	ENSG00000177098	SCN4B
Smpdl3b	ENSMUSG00000028885	1.23114	0.299991	0.000107777	0.00523141	7.77452	8.07217	7.81092	7.88063	7.94678	8.10301	8.3313	8.01464	8.30645	8.36204	ENSG00000130768	SMPDL3B
Gm13431	ENSMUSG00000087187	1.22981	0.298434	0.000200831	0.00861132	8.24492	7.94123	8.29752	8.43513	8.2995	8.44581	8.83754	8.63908	8.53109	8.66904	NA	NA
Sycp2	ENSMUSG00000060445	0.813179	-0.298356	0.000226828	0.00954741	9.92109	9.32487	9.75485	9.81837	9.91447	9.49123	9.05754	9.07723	9.42657	9.43065	ENSG00000196074	SYCP2
Cd38	ENSMUSG00000029084	1.22964	0.298237	0.000492383	0.0168564	9.05236	9.67772	9.34063	9.27339	9.08056	9.50417	10.5606	10.2822	9.54895	10.2217	ENSG00000004468	CD38
Atp5s	ENSMUSG00000054894	0.813435	-0.297901	9.23431e-05	0.00468297	6.40822	6.55433	6.50581	6.49766	6.5812	6.36162	6.3354	6.30528	6.34542	6.30716	ENSG00000258447	RP11-247L20.2
Zmat3	ENSMUSG00000027663	1.22884	0.297301	1.10722e-05	0.000869839	7.98183	8.04692	8.18055	8.13508	7.95827	8.29729	8.3663	8.23579	8.42676	8.47884	ENSG00000172667	ZMAT3
Phlda3	ENSMUSG00000041801	1.2285	0.296901	0.000622087	0.0202169	5.4349	5.52064	5.53155	5.43172	5.53971	5.6503	5.62721	5.63143	5.58959	5.89996	ENSG00000174307	PHLDA3
Ms4a7	ENSMUSG00000024672	0.814092	-0.296737	0.000572966	0.0189931	6.12901	6.0943	6.00758	5.89744	6.10158	5.92661	5.77656	5.88332	5.87355	5.83834	ENSG00000166927	MS4A7
Fn1	ENSMUSG00000026193	0.814161	-0.296613	6.88841e-08	1.10142e-05	16.0392	16.1288	15.9364	15.8225	15.9984	15.7292	15.3918	15.5981	15.6081	15.5291	ENSG00000115414	FN1
Ugt8a	ENSMUSG00000032854	1.22817	0.296512	6.79704e-05	0.00376171	8.67852	8.94789	8.83883	8.699	8.99787	9.05198	9.49567	9.10557	9.19603	9.18569	ENSG00000174607	UGT8
2610307P16Rik	ENSMUSG00000085936	0.814264	-0.296432	0.000445919	0.0156198	5.8876	5.87901	5.92023	5.78454	5.83661	5.67259	5.67853	5.70188	5.79111	5.67269	NA	NA
Scamp1	ENSMUSG00000021687	1.22806	0.296381	6.06579e-07	7.65649e-05	11.0847	11.3277	11.187	11.2884	11.1141	11.4117	11.7157	11.7211	11.4646	11.6816	NA	NA
Cplx2	ENSMUSG00000025867	0.814446	-0.296109	0.000550821	0.0184845	6.72736	6.47711	6.9228	6.75271	6.78337	6.27226	6.29532	6.23012	6.60926	6.48218	ENSG00000145920	CPLX2
Ccnl1	ENSMUSG00000027829	0.8148	-0.295482	1.33835e-08	2.71486e-06	13.6297	13.3988	13.6416	13.4442	13.6128	13.0807	13.0695	13.3072	13.1187	13.1544	ENSG00000163660	CCNL1
4931408C20Rik	ENSMUSG00000073722	1.22665	0.294726	0.000363554	0.0135002	5.47098	5.64314	5.44388	5.47846	5.538	5.77956	5.52505	5.91952	5.83302	5.76281	NA	NA
Sema6b	ENSMUSG00000001227	1.22664	0.294715	9.534e-05	0.00478143	9.36504	9.52271	9.14981	9.63014	9.22195	9.68419	9.85123	9.58422	9.9069	9.95411	ENSG00000167680	SEMA6B
1600020E01Rik	ENSMUSG00000086488	0.815294	-0.294608	7.30032e-08	1.1537e-05	8.74331	8.66359	8.75105	8.74057	8.78931	8.47943	8.47314	8.42681	8.50379	8.31689	NA	NA
Pygm	ENSMUSG00000032648	1.22615	0.294131	1.86772e-05	0.00130847	6.98119	6.85723	6.90019	6.88355	6.8468	7.14226	7.05496	7.14029	7.08375	7.08513	ENSG00000068976	PYGM
Ccl2	ENSMUSG00000035385	0.815724	-0.293847	0.000704839	0.021921	6.21004	6.40911	6.11746	6.15117	6.16711	5.98487	6.04218	6.11154	5.95188	5.90802	ENSG00000108691	CCL2
Gm17203	ENSMUSG00000090965	1.22572	0.293628	0.000702947	0.0219123	4.69222	4.67488	4.69746	4.66715	4.67766	4.79622	4.76081	4.7724	4.75157	4.81377	NA	NA
Fcer1a	ENSMUSG00000005339	0.816242	-0.292932	0.000365063	0.0135193	9.0238	8.92776	9.39952	9.00465	9.35974	8.89708	8.50168	8.74036	8.94755	8.51843	ENSG00000179639	FCER1A
Abca6	ENSMUSG00000044749	0.817296	-0.291069	0.000476049	0.0165051	8.04929	8.39632	8.53518	8.36756	8.64099	8.14795	7.80806	8.0439	7.94738	8.19873	ENSG00000154262	ABCA6
Arpp21	ENSMUSG00000032503	0.817801	-0.290179	0.000370134	0.0135593	5.46789	5.41112	5.47416	5.43866	5.56533	5.28309	5.19712	5.14503	5.3478	5.19928	ENSG00000172995	ARPP21
Fkbp5	ENSMUSG00000024222	1.22212	0.289389	3.32282e-07	4.47134e-05	12.1018	12.0332	12.1062	12.3432	12.0587	12.4598	12.6062	12.6195	12.3522	12.5929	ENSG00000096060	FKBP5
Igkv12-44	ENSMUSG00000076566	0.818252	-0.289383	0.000816424	0.0243869	8.18045	8.14253	7.79841	7.95298	7.50619	7.66306	7.34022	7.54822	7.48661	7.69782	ENSG00000211633	IGKV1D-42
Gm14403	ENSMUSG00000067480	0.818282	-0.28933	0.000563216	0.0188075	5.59736	5.67997	5.61576	5.6547	5.64756	5.52773	5.48615	5.45917	5.48632	5.5604	NA	NA
Nr4a3	ENSMUSG00000028341	0.818839	-0.288348	0.000915216	0.0263136	6.39691	6.07541	6.26978	6.07826	6.24487	6.04824	5.92331	5.90788	6.02421	6.07032	ENSG00000119508	NR4A3
Ambp	ENSMUSG00000028356	1.221	0.288059	0.000922114	0.0263841	4.57759	4.60903	4.52998	4.56296	4.54837	4.66663	4.66256	4.67968	4.65287	4.67683	ENSG00000106927	AMBP
Gfra2	ENSMUSG00000022103	0.819067	-0.287947	0.000801722	0.0242138	5.56665	5.35046	5.42798	5.46624	5.3347	5.28256	5.24964	5.16212	5.30578	5.25856	ENSG00000168546	GFRA2
A730081D07Rik	ENSMUSG00000086693	1.22087	0.28791	0.000911079	0.0263136	4.78696	4.80631	4.85624	4.78882	4.79435	5.03629	4.8639	4.94268	4.8928	4.89872	NA	NA
Arhgap32	ENSMUSG00000041444	0.81937	-0.287413	0.000215055	0.00913881	8.61954	8.5093	8.50032	8.30906	8.61454	8.28505	8.05374	8.02145	8.3927	8.08038	ENSG00000134909	ARHGAP32
Gm16190	ENSMUSG00000087615	0.819887	-0.286504	0.000974832	0.0275446	5.04103	5.06372	5.04087	5.06868	5.06177	4.92745	4.97999	4.96371	4.89932	4.86055	NA	NA
Gm12981	ENSMUSG00000086997	0.82003	-0.286251	0.000916533	0.0263136	5.85605	5.74283	5.84971	5.86272	5.77794	5.62327	5.71614	5.61873	5.5756	5.72675	NA	NA
Igkv8-16	ENSMUSG00000076591	1.21941	0.286186	0.000859426	0.0252824	4.64839	4.61657	4.63949	4.60475	4.66435	4.8294	4.79227	4.66893	4.69195	4.79283	ENSG00000211598	IGKV4-1
Mycl1	ENSMUSG00000028654	0.820093	-0.286141	0.00100127	0.0280004	6.40419	6.19797	6.1945	6.3577	6.21475	6.10603	6.07255	5.93106	6.16411	5.96311	ENSG00000116990	MYCL1
Marveld1	ENSMUSG00000044345	1.21877	0.285427	1.85681e-05	0.00130756	11.0215	10.868	11.0367	11.2346	11.0129	11.2599	11.7286	11.479	11.3013	11.4019	ENSG00000155254	MARVELD1
Clk1	ENSMUSG00000026034	0.820513	-0.285403	5.24141e-08	8.79456e-06	14.3988	14.157	14.4433	14.3542	14.421	13.8687	13.9244	14.109	13.8914	14.0341	ENSG00000013441	CLK1
Wdr92	ENSMUSG00000078970	0.820518	-0.285393	2.76479e-05	0.00180655	9.87835	9.82116	10.2588	9.88373	10.1288	9.7155	9.65698	9.46858	9.64695	9.66173	NA	NA
Fbln2	ENSMUSG00000064080	0.820521	-0.285388	0.00099797	0.0279658	5.99454	5.85516	5.95341	5.94831	5.89005	5.72689	5.81058	5.83264	5.64034	5.72296	ENSG00000163520	FBLN2
Gm11475	ENSMUSG00000081511	0.82062	-0.285213	0.000691172	0.02168	5.30003	5.12212	5.36901	5.4776	5.23868	5.08627	5.1982	5.10245	5.07828	5.12093	NA	NA
Mybpc3	ENSMUSG00000002100	1.2184	0.284982	0.000665576	0.0210859	6.70682	6.74789	6.7101	6.6701	6.56647	6.7069	7.03265	7.05487	6.86963	6.89938	ENSG00000134571	MYBPC3
Vpreb1	ENSMUSG00000059305	0.821097	-0.284375	0.000194233	0.0083804	5.38807	5.04222	5.38942	5.25458	5.31967	5.02	4.9788	4.96218	5.12454	5.01201	ENSG00000169575	VPREB1
Tgif2	ENSMUSG00000062175	0.821111	-0.284351	0.000750156	0.0230665	8.34386	8.00085	8.47858	8.63327	8.32708	8.05847	7.90239	7.73987	8.14208	8.09575	ENSG00000118707	TGIF2
BC037034	ENSMUSG00000036948	1.21785	0.284342	0.000271142	0.0108705	7.17746	7.09738	7.37948	7.39096	7.27363	7.55251	7.51595	7.57536	7.54969	7.45224	ENSG00000146826	C7orf43
Tppp3	ENSMUSG00000014846	1.21778	0.284258	0.000812499	0.0243518	7.90937	8.24383	7.88793	8.07843	7.9651	8.62961	8.25115	7.9766	8.48037	8.6069	ENSG00000159713	TPPP3
Gm8113	ENSMUSG00000089901	0.821512	-0.283646	2.84956e-05	0.00185303	10.7786	10.6484	11.1588	10.6522	10.7662	10.5716	10.3668	10.4168	10.369	10.3766	NA	NA
Tlr9	ENSMUSG00000045322	0.821576	-0.283534	0.00017074	0.00768388	9.16062	8.98511	9.09186	9.32262	9.01474	8.78758	8.74736	8.46154	8.80549	8.94142	ENSG00000173366	RP11-330H6.5
St8sia4	ENSMUSG00000040710	0.821937	-0.282901	3.3624e-05	0.00209625	12.5032	12.5296	12.6207	12.2705	12.7962	12.2693	11.8565	12.2171	12.2011	12.0896	ENSG00000113532	ST8SIA4
Pvrl4	ENSMUSG00000006411	0.822294	-0.282275	0.000353834	0.0131888	7.08071	7.03563	7.06288	7.03841	6.96327	6.70586	6.76978	6.75507	6.8671	6.95875	ENSG00000143217	PVRL4
AI606181	ENSMUSG00000074873	1.21586	0.281973	0.000115667	0.00549661	9.19194	8.97402	9.34907	9.36091	9.19499	9.45529	9.66989	9.4893	9.46871	9.84253	NA	NA
Ces1d	ENSMUSG00000056973	0.822771	-0.281437	0.000261035	0.0105841	8.16803	7.94865	8.3162	8.32248	8.39058	7.91269	7.85926	7.82787	8.02729	8.01703	ENSG00000198848	CES1
Zc3h12a	ENSMUSG00000042677	0.822922	-0.281173	3.47349e-05	0.00215022	11.073	10.6089	10.989	11.1325	10.8771	10.369	10.5798	10.5657	10.5619	10.6813	ENSG00000163874	ZC3H12A
Sf3b3	ENSMUSG00000033732	1.21499	0.28094	6.48579e-08	1.06203e-05	13.0497	13.0837	13.0066	13.0346	13.0197	13.4574	13.3308	13.1875	13.5458	13.5337	ENSG00000189091	SF3B3
Cdkl3	ENSMUSG00000020389	1.21459	0.280469	8.11722e-05	0.00424312	8.22979	7.92756	8.08038	8.09091	8.12133	8.22684	8.38731	8.53765	8.34266	8.43366	ENSG00000006837	CDKL3
Gm11398	ENSMUSG00000080741	0.823357	-0.280411	8.49183e-05	0.00438831	7.99016	8.03729	8.11654	8.09182	8.13808	7.92956	7.75788	7.91584	7.67291	7.69989	NA	NA
Palld	ENSMUSG00000058056	1.21442	0.280267	0.00101132	0.0282236	7.23954	6.95738	7.04027	7.10388	6.97832	7.28388	7.68473	7.24057	7.26167	7.2622	ENSG00000129116	PALLD
Flt3	ENSMUSG00000042817	0.82397	-0.279337	4.06562e-06	0.000378667	10.0995	9.79952	9.9634	10.0079	9.86755	9.63749	9.52839	9.59749	9.76304	9.49005	ENSG00000122025	FLT3
Mndal	ENSMUSG00000090272	0.82399	-0.2793	8.71843e-08	1.36198e-05	10.6317	10.697	10.6198	10.4621	10.7444	10.3454	10.3014	10.1613	10.341	10.2788	NA	NA
Hsd17b2	ENSMUSG00000031844	1.21355	0.27923	0.000883798	0.0258316	5.68055	5.64422	5.74459	5.58831	5.7024	5.77927	5.92783	6.29421	5.69091	5.89476	ENSG00000086696	HSD17B2
Ppfia4	ENSMUSG00000026458	0.824052	-0.279192	6.23522e-09	1.46108e-06	10.1671	10.1219	9.93893	10.0608	10.084	9.77186	9.68077	9.74935	9.72558	9.82303	ENSG00000143847	PPFIA4
Ighv5-9-1	ENSMUSG00000076643	1.21311	0.278707	0.000351165	0.0131842	5.79274	5.5752	5.6338	5.79262	5.57749	5.73669	5.88718	6.34417	6.12368	6.06247	NA	NA
Prss34	ENSMUSG00000056399	0.82505	-0.277447	0.000426605	0.0150597	12.4664	12.2437	12.9057	12.9543	12.7231	12.3548	12.0848	11.9533	12.4754	12.1441	NA	NA
A530099J19Rik	ENSMUSG00000047462	1.21118	0.276413	0.000486051	0.0167663	6.78494	6.89133	6.95241	6.8439	6.90903	7.01881	6.94848	7.15646	7.10743	7.24563	NA	NA
Padi3	ENSMUSG00000025328	1.21084	0.276008	0.00139642	0.0358091	5.39119	5.2906	5.34252	5.25657	5.30887	5.39809	5.47118	5.44348	5.46119	5.47784	ENSG00000142619	PADI3
Tgoln1	ENSMUSG00000056429	0.825956	-0.275863	2.14534e-07	3.03723e-05	13.1849	12.8735	13.1128	13.1377	13.0627	12.6846	12.7287	12.5761	12.6718	12.8471	ENSG00000152291	TGOLN2
Reps2	ENSMUSG00000040855	0.826251	-0.275348	0.000812787	0.0243518	7.57321	7.4544	7.73959	7.65438	7.61397	7.39596	7.11502	7.25212	7.48872	7.35595	ENSG00000169891	REPS2
Heatr7b1	ENSMUSG00000079429	1.20989	0.274873	0.00116802	0.0311877	5.93194	5.94424	5.94095	6.02567	6.08431	6.1937	6.11734	6.05668	6.18336	6.23274	NA	NA
A930006K02Rik	ENSMUSG00000084866	0.826729	-0.274514	0.00132708	0.0343548	5.8642	5.80278	5.66909	5.68898	5.81189	5.60462	5.65489	5.63426	5.63964	5.58411	NA	NA
Sntb1	ENSMUSG00000060429	0.827158	-0.273765	0.000642084	0.0207282	9.23402	8.76003	9.36094	9.22919	9.38577	8.88022	8.56658	8.89348	8.9323	8.85607	ENSG00000172164	SNTB1
Gpr56	ENSMUSG00000031785	0.827566	-0.273055	0.000444623	0.0156146	10.1291	10.0013	10.2385	10.1823	10.1048	9.96133	9.57248	9.38325	9.99145	9.58368	ENSG00000205336	GPR56
Sele	ENSMUSG00000026582	0.827572	-0.273044	0.00121349	0.0320244	4.78168	4.69089	4.84418	4.6731	4.83997	4.6675	4.63334	4.58951	4.6443	4.65283	ENSG00000007908	SELE
Meis1	ENSMUSG00000020160	0.827573	-0.273042	0.000324105	0.0125139	8.63792	8.71368	8.64152	8.52386	8.8186	8.47197	8.0869	8.29977	8.50873	8.31462	ENSG00000143995	MEIS1
Ppcdc	ENSMUSG00000063849	0.827575	-0.273039	1.9202e-06	0.000202305	9.90634	9.69962	9.96195	9.97981	9.96531	9.59463	9.54798	9.70905	9.52515	9.50371	ENSG00000138621	PPCDC
Abhd15	ENSMUSG00000000686	0.827893	-0.272484	6.98626e-05	0.00381326	9.67848	9.48498	9.71116	9.8456	9.70941	9.49186	9.12336	9.28631	9.4661	9.30973	ENSG00000168792	ABHD15
C4b	ENSMUSG00000073418	1.20778	0.272354	0.00120917	0.0319725	9.28797	9.32757	9.21522	9.18131	9.19283	9.62968	10.2869	9.39241	9.3956	9.44562	ENSG00000244731	C4A
Ceacam16	ENSMUSG00000014686	1.20775	0.272326	0.00101649	0.0283096	6.85844	6.7651	6.93088	7.01874	6.83721	7.06993	7.28081	7.20257	6.94736	7.09736	ENSG00000213892	CEACAM16
Cib2	ENSMUSG00000037493	1.20754	0.272065	0.000368113	0.0135229	9.85859	9.96241	9.82922	10.0307	9.94294	10.0984	10.539	10.6727	10.0458	10.1402	ENSG00000136425	CIB2
Ccl6	ENSMUSG00000018927	0.828188	-0.271969	0.00032246	0.0125049	13.7986	13.4129	14.0717	13.82	13.8155	13.5026	12.9484	13.289	13.4598	13.4873	NA	NA
Dqx1	ENSMUSG00000009145	1.20745	0.271959	9.62206e-05	0.00480785	7.95551	7.9755	8.01659	8.23999	8.1311	8.34944	8.39431	8.22857	8.3272	8.44008	ENSG00000144045	DQX1
Rd3	ENSMUSG00000049353	1.20682	0.271214	0.00176258	0.0433186	5.04291	5.01177	4.98191	5.03021	5.02983	5.08845	5.12886	5.21477	5.07886	5.14839	ENSG00000198570	RD3
4930443B20Rik	ENSMUSG00000085762	0.829044	-0.270479	0.00058613	0.0193822	6.86269	6.9061	6.94194	6.93014	7.0814	6.87037	6.69884	6.74712	6.68442	6.70293	NA	NA
Atf4	ENSMUSG00000042406	0.829504	-0.269679	8.20464e-07	9.69645e-05	13.5749	13.1671	13.4583	13.5363	13.4372	13.0926	13.0674	13.0096	13.0344	13.1582	ENSG00000128272	ATF4
Mrgpra2a	ENSMUSG00000039854	1.20547	0.269599	0.000251922	0.0103754	8.76976	8.63521	8.564	8.41144	8.62875	8.839	8.97808	9.17597	8.7727	8.85819	NA	NA
Fcgr4	ENSMUSG00000059089	1.20459	0.26854	0.00031041	0.0121579	11.5719	11.8176	11.6556	11.5578	11.5967	11.825	12.2042	12.4613	11.8259	11.8564	ENSG00000203747	FCGR3A
F730016J06Rik	ENSMUSG00000086425	1.20452	0.268457	0.000488386	0.0168042	12.5352	12.338	12.6748	12.5899	12.5729	12.6724	13.2228	13.3683	12.6688	12.8356	NA	NA
Krt86	ENSMUSG00000067614	0.830296	-0.268302	0.00154613	0.0388418	8.16973	7.73338	8.31697	8.49906	8.25106	7.8829	7.83995	8.01941	7.80831	7.79565	ENSG00000170523	KRT83
Utp14b	ENSMUSG00000079470	0.830343	-0.268221	3.12478e-07	4.24689e-05	9.27774	9.19929	9.20627	9.12307	9.12402	8.97883	8.95629	8.8842	8.85835	8.81109	ENSG00000156697	UTP14A
Dusp5	ENSMUSG00000034765	0.830799	-0.267429	0.00130578	0.0339328	9.73343	9.37888	9.57257	9.5887	9.3013	8.84414	8.81096	8.96524	9.36059	9.39001	ENSG00000138166	DUSP5
Sh3d19	ENSMUSG00000028082	0.830839	-0.26736	0.00197504	0.046928	6.34129	6.28573	6.47129	6.31358	6.54642	6.27888	6.07738	6.2026	6.25868	6.12315	ENSG00000109686	SH3D19
Rap1gap	ENSMUSG00000041351	0.830991	-0.267095	0.00198475	0.0469944	5.75382	5.57072	5.51335	5.63046	5.52524	5.48116	5.32356	5.4296	5.4755	5.41713	ENSG00000076864	RAP1GAP
Prex2	ENSMUSG00000048960	0.831416	-0.266358	0.000913463	0.0263136	6.553	6.54306	6.63216	6.49856	6.66264	6.49074	6.32559	6.37186	6.442	6.36408	ENSG00000046889	PREX2
Clec14a	ENSMUSG00000045930	0.831528	-0.266163	0.00192203	0.0463525	6.0404	5.98163	6.15402	6.11451	5.98605	5.9874	5.82344	5.93066	5.85803	5.85769	ENSG00000176435	CLEC14A
Gm16847	ENSMUSG00000085191	1.20254	0.266088	0.00209993	0.04887	5.85939	5.76605	5.87056	5.85956	5.78953	6.0884	6.01212	5.88469	6.11892	5.87364	NA	NA
Cd200r3	ENSMUSG00000036172	0.831775	-0.265735	0.000795212	0.0241244	8.70104	8.57501	9.09175	8.97552	9.0492	8.53222	8.55556	8.38112	8.73669	8.51855	ENSG00000163606	CD200R1
Lrg1	ENSMUSG00000037095	1.20192	0.265346	0.000460098	0.0160691	13.3835	13.5824	13.2954	13.8203	13.208	13.7295	14.1798	14.0281	13.6656	13.9075	ENSG00000171236	LRG1
Fzd5	ENSMUSG00000045005	0.832001	-0.265343	9.66752e-07	0.000111349	8.63214	8.48351	8.65992	8.63894	8.56462	8.39621	8.32583	8.31549	8.35897	8.3025	ENSG00000163251	FZD5
Zfand5	ENSMUSG00000024750	0.832119	-0.265138	1.48573e-07	2.19484e-05	13.0023	12.9107	13.1069	13.0469	13.1667	12.6512	12.6661	12.8581	12.5989	12.6837	ENSG00000107372	ZFAND5
F730035M05Rik	ENSMUSG00000085298	0.83215	-0.265085	0.000239431	0.00992983	6.8656	6.84365	6.79408	6.86559	6.78307	6.6857	6.73269	6.61419	6.61164	6.62978	NA	NA
Prg3	ENSMUSG00000027072	0.83222	-0.264964	0.000254241	0.0104078	8.68984	8.48241	8.73857	8.55861	8.5874	8.51402	8.20505	8.17628	8.38726	8.26171	ENSG00000156575	PRG3
Il1r2	ENSMUSG00000026073	1.20103	0.264268	1.79057e-07	2.61673e-05	11.7109	11.5338	11.648	11.7649	11.6828	12.0761	12.0216	12.1495	11.9299	11.8911	ENSG00000115590	IL1R2
1110017F19Rik	ENSMUSG00000075420	1.20101	0.264248	0.00174503	0.0429651	7.39544	7.19981	7.37719	7.35478	7.37552	7.46887	7.91392	7.78849	7.39304	7.50329	ENSG00000259120	C17orf110
Sbf2	ENSMUSG00000038371	1.20098	0.264215	9.04896e-06	0.000739256	8.74453	8.76957	8.75059	8.65241	8.73121	9.07394	8.81283	9.04533	8.99951	9.12835	ENSG00000133812	SBF2
Srgap3	ENSMUSG00000030257	0.832697	-0.264136	0.000171659	0.00769973	8.72202	8.41684	8.73284	8.67977	8.5321	8.42313	8.26124	8.19682	8.40835	8.35489	ENSG00000196220	SRGAP3
Clec7a	ENSMUSG00000079293	0.832933	-0.263728	2.59081e-05	0.00170931	13.0269	12.9387	13.0329	12.8156	13.2143	12.7525	12.4349	12.7538	12.702	12.4896	NA	NA
1700025G04Rik	ENSMUSG00000032666	0.832994	-0.263622	9.68992e-08	1.49654e-05	9.53834	9.56452	9.51323	9.37947	9.56995	9.24882	9.13856	9.27524	9.23156	9.21862	ENSG00000116667	C1orf21
Oasl1	ENSMUSG00000041827	0.833455	-0.262824	0.000461111	0.0160691	9.20481	9.14116	9.1093	9.20457	8.88383	8.61997	9.04318	8.77259	8.60965	8.79886	ENSG00000135114	OASL
Gcnt1	ENSMUSG00000038843	0.833724	-0.262358	2.34388e-05	0.00157701	12.5954	12.2966	12.5031	12.7043	12.7239	12.2316	12.052	12.3659	12.1548	12.189	ENSG00000187210	GCNT1
Igll1	ENSMUSG00000075370	0.834253	-0.261444	0.000347679	0.0130895	6.31499	6.05476	6.38298	6.23114	6.30721	5.72288	5.69184	5.69639	6.06083	5.7842	ENSG00000211679	IGLC3
H2-Q6	ENSMUSG00000073409	0.834438	-0.261123	0.00190757	0.0461416	10.8265	10.4602	10.9129	10.9966	10.7627	10.4502	10.1228	9.73349	10.5157	10.6084	NA	NA
Alox15	ENSMUSG00000018924	0.834583	-0.260873	0.000258846	0.0105329	11.6076	11.1842	11.6989	11.6181	11.4051	11.2932	11.0523	10.8505	11.1907	11.2016	ENSG00000161905	ALOX15
Lama5	ENSMUSG00000015647	0.834607	-0.260831	0.00153812	0.0387123	7.32443	7.42402	7.55189	7.65781	7.46778	7.31563	7.21598	7.03107	7.3482	7.22667	ENSG00000130702	LAMA5
Igkv16-104	ENSMUSG00000076522	1.19803	0.260667	0.0027261	0.0590917	7.77063	7.93035	8.01685	7.82296	7.90902	8.51062	7.63525	8.04775	8.6775	8.4749	NA	NA
Aoc2	ENSMUSG00000078651	1.19779	0.26037	0.000107191	0.00522161	7.91364	7.67472	7.88818	7.84376	7.77442	7.97592	8.08664	8.02377	8.11523	8.1283	ENSG00000131480	AOC2
Dip2c	ENSMUSG00000048264	1.1974	0.259908	1.88212e-05	0.00131179	9.29065	9.34739	9.24181	9.21559	9.19265	9.61197	9.39648	9.76213	9.47476	9.55296	ENSG00000151240	DIP2C
Vangl2	ENSMUSG00000026556	0.835184	-0.259835	0.000183132	0.00800304	7.49471	7.50188	7.38943	7.44184	7.4404	7.17182	7.36439	7.17176	7.26338	7.24248	ENSG00000162738	VANGL2
Cd46	ENSMUSG00000016493	1.19728	0.259756	0.000726047	0.0224266	7.23985	7.2423	7.42595	7.33177	7.33754	7.5909	7.3788	7.72241	7.55498	7.48639	ENSG00000117335	CD46
D830025C05Rik	ENSMUSG00000043794	0.835355	-0.259538	0.00217754	0.0501609	6.15572	5.98786	6.21046	6.10044	6.20529	6.00386	5.98694	5.96509	5.90239	6.01159	NA	NA
Adc	ENSMUSG00000028789	1.19709	0.259534	0.00194999	0.0466867	6.86098	6.8125	6.59308	6.74067	6.70654	6.87879	7.02094	7.085	6.82622	7.01563	ENSG00000142920	ADC
Gm12207	ENSMUSG00000086920	0.835361	-0.259528	0.00279222	0.0599512	5.14798	5.05437	5.0137	5.06837	5.1256	5.00495	4.97273	4.9185	4.91962	5.00233	NA	NA
Ip6k3	ENSMUSG00000024210	1.19653	0.258855	0.00292101	0.0620303	6.33145	6.37116	6.32776	6.31504	6.25023	6.35916	6.41578	6.38383	6.70602	6.82917	ENSG00000161896	IP6K3
Rbm42	ENSMUSG00000036733	0.835834	-0.258712	0.00203051	0.0478279	5.78884	5.6973	5.68404	5.69758	5.73521	5.57006	5.58064	5.55623	5.60902	5.66215	ENSG00000126254	RBM42
Clec10a	ENSMUSG00000000318	0.835887	-0.25862	1.11799e-05	0.000870368	8.58423	8.51918	8.51228	8.66508	8.52399	8.38586	8.23361	8.20938	8.35898	8.32324	NA	NA
9330020H09Rik	ENSMUSG00000091050	0.836005	-0.258416	7.88789e-05	0.00417138	8.58127	8.29455	8.43641	8.60937	8.53431	8.23646	8.28611	8.21723	8.15408	8.26112	NA	NA
Cldn12	ENSMUSG00000046798	1.19605	0.258276	1.03826e-06	0.0001168	8.25186	8.1373	8.19568	8.14417	8.18445	8.4007	8.40196	8.38142	8.43036	8.50573	ENSG00000157224	CLDN12
Gm6030	ENSMUSG00000062284	1.19581	0.257991	0.00220091	0.0504429	5.29955	5.13771	5.12706	5.18333	5.28173	5.4081	5.31701	5.45368	5.36066	5.37885	NA	NA
Lgr4	ENSMUSG00000050199	1.19579	0.257966	0.00105347	0.0291011	8.19845	8.1559	8.39028	8.29647	8.4351	8.36425	8.72308	8.87104	8.44661	8.60198	ENSG00000205213	LGR4
E230016K23Rik	ENSMUSG00000051832	0.83633	-0.257856	0.00241046	0.0541496	6.77847	6.57676	6.94876	6.8232	6.92716	6.654	6.48321	6.63275	6.61914	6.60926	NA	NA
Zeb2	ENSMUSG00000026872	0.837031	-0.256648	2.24919e-06	0.000228125	13.8214	14.0048	13.8577	13.7642	13.9919	13.5843	13.407	13.3984	13.6546	13.6234	ENSG00000169554	ZEB2
Klf6	ENSMUSG00000000078	0.837164	-0.256418	3.00043e-06	0.000295499	14.8087	14.6068	14.897	14.9074	14.8919	14.3804	14.5024	14.6265	14.3432	14.4856	ENSG00000067082	KLF6
Igfbp5	ENSMUSG00000026185	0.837247	-0.256274	0.0012361	0.0324949	11.105	10.8115	11.01	10.907	10.7986	10.9414	10.4459	10.5227	10.3658	10.1273	ENSG00000115461	IGFBP5
Piwil2	ENSMUSG00000033644	0.837322	-0.256146	0.00276762	0.0598009	6.52451	6.35426	6.45555	6.38408	6.53737	6.20058	6.3057	6.12598	6.32453	6.33858	ENSG00000197181	PIWIL2
Tg	ENSMUSG00000053469	1.1941	0.255924	5.62024e-05	0.00316949	9.05976	9.02912	9.28073	9.27124	9.19258	9.39861	9.62417	9.55774	9.39006	9.3942	ENSG00000042832	TG
Rgag4	ENSMUSG00000049191	0.837495	-0.255848	0.00169896	0.0420593	7.66232	7.46502	7.64512	7.71711	7.61189	7.37481	7.19148	7.24124	7.56119	7.41003	ENSG00000242732	RGAG4
Pde7b	ENSMUSG00000019990	0.837599	-0.255669	0.00188178	0.04567	8.085	7.58754	7.96183	7.96006	8.00184	7.80721	7.71243	7.55431	7.54646	7.57947	ENSG00000171408	PDE7B
Cmah	ENSMUSG00000016756	1.19367	0.255399	7.54841e-05	0.00402316	12.8403	13.1218	12.844	13.0037	12.8982	13.0702	13.4782	13.5035	13.1436	13.3349	ENSG00000168405	CMAHP
Dusp2	ENSMUSG00000027368	0.837829	-0.255273	0.00187983	0.04567	9.88103	9.4522	9.76504	9.65439	9.57226	9.24822	8.933	9.01554	9.53704	9.50876	ENSG00000158050	DUSP2
Gm7536	ENSMUSG00000057036	1.19297	0.254563	0.00312381	0.0643267	6.22795	6.28974	6.37576	6.24258	6.27285	6.52888	6.59612	6.68968	6.72564	6.14262	NA	NA
Slc25a47	ENSMUSG00000048856	1.19256	0.254056	0.00348895	0.0694265	5.87247	5.97335	5.8058	5.91488	5.7976	5.99095	6.1437	6.21064	6.0014	5.91971	ENSG00000140107	SLC25A47
Kcnj10	ENSMUSG00000044708	1.19252	0.254015	0.00311925	0.0643267	7.46617	7.22702	7.24232	7.31386	7.23256	7.59572	7.49583	7.25394	7.58812	7.94015	ENSG00000177807	KCNJ10
Ubc	ENSMUSG00000008348	0.838716	-0.253745	0.000723187	0.0223902	15.1654	14.9501	15.0163	14.9425	15.1593	14.6422	14.5787	15.0262	14.5574	14.1999	NA	NA
Dscam	ENSMUSG00000050272	1.19208	0.253476	0.00257512	0.0569081	5.7284	5.7775	5.73588	5.6427	5.68703	5.82141	5.79985	5.91391	5.84004	5.86663	ENSG00000171587	DSCAM
Gm13785	ENSMUSG00000081730	0.838887	-0.253451	0.000852542	0.0251343	6.73075	6.67001	6.72517	6.73922	6.83382	6.52001	6.53401	6.60964	6.54868	6.65213	NA	NA
7SK	ENSMUSG00000084608	0.838922	-0.253392	0.00178384	0.0437621	5.08418	4.97598	5.33334	5.21454	5.15964	5.01204	5.01907	4.97585	4.90302	4.97705	NA	NA
Slc18a2	ENSMUSG00000025094	0.838928	-0.253381	0.000500036	0.0170753	7.6512	7.63375	7.85749	7.83992	7.88429	7.56622	7.5068	7.50782	7.64836	7.48706	ENSG00000165646	SLC18A2
Rgnef	ENSMUSG00000021662	0.839467	-0.252455	0.00322268	0.065765	5.88103	5.91353	5.93334	5.99601	5.96919	5.8814	5.7704	5.69777	5.83379	5.75519	ENSG00000214944	RP11-428C6.1
4930594C11Rik	ENSMUSG00000087233	0.839553	-0.252306	0.000996732	0.0279658	8.19112	8.01659	8.43474	8.42373	8.26597	8.02201	8.02443	7.83832	8.01229	8.0836	NA	NA
Ms4a2	ENSMUSG00000024680	0.83962	-0.252192	0.000368145	0.0135229	9.47758	9.46308	9.89169	9.67812	9.80126	9.3738	9.30676	9.23162	9.5166	9.28298	ENSG00000149534	MS4A2
4933406P04Rik	ENSMUSG00000069713	0.83971	-0.252037	0.000911647	0.0263136	7.79746	7.57465	7.75523	7.91436	7.78111	7.48903	7.5102	7.69138	7.48415	7.45208	NA	NA
Exd1	ENSMUSG00000048647	0.839857	-0.251785	0.00294421	0.062417	6.34993	6.60372	6.33516	6.55864	6.33499	6.25564	6.31438	6.26435	6.21527	6.27017	ENSG00000178997	EXD1
Rarres2	ENSMUSG00000009281	1.1906	0.251691	0.00373826	0.0732086	4.7172	4.68267	4.63003	4.66142	4.65651	4.78488	4.79276	4.78161	4.77098	4.7016	ENSG00000106538	RARRES2
Fggy	ENSMUSG00000028573	0.840027	-0.251492	0.00324471	0.0661152	6.24372	6.3195	6.23684	6.07486	6.14318	6.13388	5.96002	6.02505	6.05538	6.01957	ENSG00000172456	FGGY
Plekhn1	ENSMUSG00000078485	0.840338	-0.250959	0.00285173	0.06094	7.7528	7.3639	7.65354	7.79445	7.56962	7.4839	7.29581	7.15669	7.43024	7.41862	ENSG00000187583	PLEKHN1
Lrrc46	ENSMUSG00000020878	1.18944	0.250286	0.00363918	0.0717125	5.43767	5.39349	5.3696	5.46588	5.41193	5.46482	5.60563	5.60547	5.52124	5.49395	ENSG00000141294	LRRC46
Tbc1d4	ENSMUSG00000033083	0.841154	-0.249559	0.000190551	0.00830057	9.04344	9.03514	9.06508	9.03323	9.17569	8.93074	8.65008	8.60422	8.91038	8.77329	ENSG00000136111	TBC1D4
Lct	ENSMUSG00000026354	0.841267	-0.249364	0.001435	0.0365913	9.28694	8.90907	9.39896	9.29892	9.26659	8.89924	9.06231	9.08615	8.7174	8.6988	ENSG00000115850	LCT
Asah2	ENSMUSG00000024887	0.841503	-0.248961	0.0003542	0.0131888	7.90876	8.11003	8.05702	8.01449	8.12544	7.89627	7.83395	7.77798	7.85815	7.64907	ENSG00000072444	ASAH2C
Lsr	ENSMUSG00000001247	0.841804	-0.248445	0.00149637	0.0378717	7.05593	6.97545	7.07405	7.28567	7.04581	6.87972	6.83811	6.95226	6.85551	6.94853	ENSG00000105699	LSR
9130014G24Rik	ENSMUSG00000050994	1.18782	0.248321	0.00429952	0.0807598	5.87319	6.00108	5.88145	5.91198	5.91012	5.9987	5.89113	6.10956	6.29216	6.19688	ENSG00000118492	ADGB
Dusp10	ENSMUSG00000039384	0.841914	-0.248255	3.94508e-05	0.002383	7.78733	7.78643	7.70557	7.68893	7.74457	7.56813	7.53768	7.55392	7.5791	7.45346	ENSG00000143507	DUSP10
Ypel2	ENSMUSG00000018427	0.842021	-0.248072	2.87175e-05	0.00185857	8.66438	8.83339	8.79974	8.62338	8.76009	8.44115	8.45736	8.60203	8.4382	8.48062	ENSG00000175155	YPEL2
Thbd	ENSMUSG00000074743	0.842037	-0.248045	5.21407e-05	0.00299006	10.6983	10.5638	10.7394	10.679	10.4883	10.3375	10.1001	10.2334	10.3824	10.4679	ENSG00000178726	THBD
Aplnr	ENSMUSG00000044338	1.18726	0.247635	0.00152899	0.0385538	8.2254	7.90479	8.21065	8.36536	8.08948	8.46261	8.50668	8.26003	8.52751	8.53234	ENSG00000134817	APLNR
Dll4	ENSMUSG00000027314	0.84235	-0.247508	0.00391168	0.075624	4.72915	4.62713	4.66674	4.67188	4.68944	4.6335	4.53249	4.55443	4.5623	4.59642	ENSG00000128917	DLL4
Cdh23	ENSMUSG00000012819	1.18706	0.247388	2.3053e-05	0.00156657	8.5231	8.51918	8.57016	8.49553	8.59818	8.66905	8.86804	8.935	8.75925	8.74477	ENSG00000107736	CDH23
Aatk	ENSMUSG00000025375	1.18676	0.247023	0.000399005	0.0141589	12.1683	11.9587	12.2113	12.3482	12.0088	12.225	12.7117	12.7046	12.3588	12.5234	ENSG00000181409	AATK
4833407H14Rik	ENSMUSG00000090800	0.842919	-0.246534	0.000567518	0.0189048	9.29945	8.94165	9.09027	9.27783	9.10672	8.8306	8.69148	9.03729	8.9022	8.74847	NA	NA
Cnga4	ENSMUSG00000030897	1.18628	0.246448	0.00424183	0.0801252	5.73378	5.76707	5.87245	5.75264	5.79907	5.87397	6.04281	6.01945	5.82606	5.90177	ENSG00000132259	CNGA4
Gm15590	ENSMUSG00000058542	0.843195	-0.246063	0.00463974	0.0851784	6.15856	6.19573	6.22806	5.98873	5.93435	5.85693	6.00051	5.98266	5.89287	5.90843	NA	NA
Fam20c	ENSMUSG00000025854	1.18596	0.246052	0.00411722	0.0783714	8.88598	9.56803	8.9064	8.90806	8.63797	9.30347	9.58521	9.55773	9.29781	9.52445	ENSG00000177706	FAM20C
Jun	ENSMUSG00000052684	0.843201	-0.246051	0.000181804	0.00799642	14.6542	14.3277	14.5993	14.8939	14.597	14.0941	14.355	14.4203	14.1768	14.2375	ENSG00000177606	JUN
Gm12918	ENSMUSG00000066315	1.18586	0.245937	0.00433956	0.0811265	5.92824	5.94844	6.00416	5.91358	5.90829	6.09268	6.14522	6.13526	6.21527	5.90282	NA	NA
Lbp	ENSMUSG00000016024	1.18582	0.24589	5.34336e-05	0.00305133	11.9376	11.9814	11.8116	11.9247	11.8655	12.0751	12.5122	12.3404	12.0947	12.1577	ENSG00000129988	LBP
Gm17491	ENSMUSG00000078859	0.84331	-0.245865	0.00112519	0.0302222	8.25852	8.02586	8.38057	8.22156	8.29889	8.0617	7.80099	7.88893	8.05508	8.05629	NA	NA
Rnd3	ENSMUSG00000017144	0.843401	-0.245709	0.0010416	0.0288905	10.2614	10.5796	10.2729	10.2953	10.5569	10.3199	9.72576	9.93432	10.0488	10.0924	ENSG00000115963	RND3
Kctd17	ENSMUSG00000033287	1.18542	0.245396	0.00362774	0.0716636	6.17226	6.26268	6.13253	6.17324	6.13192	6.29255	6.41957	6.4092	6.17843	6.38784	ENSG00000100379	KCTD17
Neurl1b	ENSMUSG00000034413	0.843597	-0.245375	0.000527171	0.0177886	9.49216	9.41607	9.42788	9.50093	9.48713	9.25095	8.95427	8.91262	9.35578	9.21686	ENSG00000214357	NEURL1B
Cacnb2	ENSMUSG00000057914	0.843617	-0.24534	0.00423312	0.0801252	6.47964	6.319	6.54835	6.55221	6.46732	6.25758	6.25896	6.17179	6.42733	6.31047	ENSG00000165995	CACNB2
Cadm3	ENSMUSG00000005338	0.843763	-0.24509	0.00478022	0.0861589	5.55292	5.56413	5.37837	5.49643	5.38702	5.41276	5.30717	5.26998	5.3445	5.34816	ENSG00000162706	CADM3
Ms4a4c	ENSMUSG00000024675	0.843952	-0.244768	0.000901159	0.026252	10.6223	10.8062	10.3647	10.2861	10.8309	10.4076	10.2365	10.074	10.2036	10.2846	ENSG00000110079	MS4A4A
Ccdc64b	ENSMUSG00000043782	1.18487	0.244723	0.00488826	0.0870726	6.33262	6.04596	6.21592	6.36728	6.19028	6.44709	6.44757	6.40205	6.38961	6.59485	ENSG00000162069	CCDC64B
Acaa1a	ENSMUSG00000036138	1.18477	0.24461	2.67881e-05	0.00175882	11.4602	11.5281	11.4304	11.6367	11.4091	11.6151	11.9882	11.9419	11.7303	11.825	ENSG00000060971	ACAA1
Gm17726	ENSMUSG00000091559	0.844273	-0.244219	0.00390643	0.075624	5.95315	5.98706	5.86803	5.94416	5.85291	5.84154	5.82913	5.73122	5.80197	5.72896	NA	NA
Ccdc64	ENSMUSG00000041609	1.18445	0.244216	0.00347108	0.0692738	7.39989	7.51877	7.34831	7.4345	7.37949	7.58025	7.8042	7.98137	7.47216	7.48063	ENSG00000135127	CCDC64
Il15ra	ENSMUSG00000023206	1.18443	0.244194	3.62983e-05	0.00221224	9.25433	9.21451	9.24444	9.24227	9.31292	9.44226	9.7559	9.5743	9.46985	9.41913	ENSG00000134470	IL15RA
Svep1	ENSMUSG00000028369	1.1837	0.243301	0.00297537	0.0626951	7.27528	7.42427	7.44511	7.27348	7.3187	7.8973	7.49306	7.45356	7.48412	7.58323	ENSG00000165124	SVEP1
Gm11992	ENSMUSG00000040978	1.18367	0.243273	0.00457212	0.0843143	5.01213	4.99818	5.0494	5.02012	5.01642	5.06278	5.30462	5.24182	5.09477	5.03368	ENSG00000164746	C7orf57
Gfod2	ENSMUSG00000013150	1.18357	0.243148	0.0013495	0.0348689	7.51941	7.53221	7.53217	7.72804	7.46999	7.62361	7.90301	7.71043	7.83309	7.85734	ENSG00000141098	GFOD2
Rasa2	ENSMUSG00000032413	1.18345	0.243004	7.6083e-05	0.00403923	12.1444	11.7506	12.048	12.1731	12.1807	12.3322	12.3398	12.4206	12.426	12.5358	ENSG00000155903	RASA2
Gnb4	ENSMUSG00000027669	0.845199	-0.242637	0.00205366	0.0482061	8.26354	8.1864	8.42988	8.30463	8.32161	8.14659	7.82569	7.85967	8.23341	7.99412	ENSG00000114450	GNB4
Ppp1r16a	ENSMUSG00000033819	1.18308	0.242545	4.25019e-05	0.00252246	9.25154	9.31237	9.1433	9.28889	9.12519	9.4	9.68257	9.49468	9.42546	9.52476	ENSG00000160972	PPP1R16A
Bcl2l11	ENSMUSG00000027381	0.845495	-0.242133	2.35553e-05	0.00157705	11.2986	11.4476	11.3219	11.1547	11.2618	10.887	10.9931	11.1818	10.9152	10.893	ENSG00000153094	BCL2L11
I830012O16Rik	ENSMUSG00000062488	0.845533	-0.242066	0.00364076	0.0717125	6.64958	6.59599	6.41472	6.36258	6.44282	6.05082	6.52422	6.06455	6.1058	6.10244	ENSG00000119917	IFIT3
Ier3	ENSMUSG00000003541	0.845663	-0.241845	1.03987e-06	0.0001168	11.1401	11.0681	10.9643	11.1685	11.0845	10.6709	10.7088	10.8953	10.7767	10.8426	ENSG00000137331	IER3
Rufy4	ENSMUSG00000061815	0.845801	-0.24161	0.00196666	0.0468106	8.88993	9.07307	8.60448	9.18629	8.77458	8.73719	8.48804	8.55418	8.68943	8.58794	ENSG00000188282	RUFY4
Neat1	ENSMUSG00000092274	0.845962	-0.241335	0.00076456	0.0234035	17.6488	17.1692	17.7136	17.9753	17.729	17.1601	17.3135	17.2906	17.3397	17.3627	NA	NA
Arhgef37	ENSMUSG00000045094	0.84608	-0.241133	1.2502e-05	0.000949243	10.9704	10.9575	10.7438	10.926	11.0924	10.7343	10.6667	10.5121	10.6312	10.6254	ENSG00000183111	ARHGEF37
Slfn8	ENSMUSG00000035208	0.846137	-0.241037	9.46985e-05	0.00478143	10.2775	10.1506	10.0799	9.99919	10.1954	9.83142	9.95737	9.61747	9.83154	9.92425	ENSG00000154760	SLFN13
Tnfsf8	ENSMUSG00000028362	1.18159	0.240734	0.00561328	0.0941853	6.20177	6.05923	6.22437	6.05374	6.18344	6.48159	6.24783	6.13831	6.41644	6.38631	ENSG00000106952	TNFSF8
Gm5150	ENSMUSG00000078780	0.846456	-0.240492	0.00119756	0.0317891	10.1842	9.87936	10.0362	10.1554	10.3339	9.94622	9.43965	9.81128	9.87908	9.78732	NA	NA
Clec2i	ENSMUSG00000030365	0.846668	-0.240132	0.000838559	0.024884	9.87365	9.87427	9.91796	9.76743	10.0283	9.75484	9.32435	9.35285	9.60729	9.73209	NA	NA
Ptgs1	ENSMUSG00000047250	1.18108	0.240107	6.96761e-05	0.00381326	12.5711	12.4125	12.6454	12.6744	12.5223	12.6636	13.0504	13.0717	12.8174	12.8828	ENSG00000095303	PTGS1
Gm14382	ENSMUSG00000082210	0.846781	-0.239939	0.00392549	0.0757831	5.86327	5.79916	5.91241	5.92881	5.8643	5.69444	5.76702	5.80682	5.75478	5.72921	NA	NA
Lifr	ENSMUSG00000054263	1.18091	0.239896	0.000463621	0.0161153	10.4883	10.3499	10.4562	10.452	10.5464	10.92	10.5335	10.5522	10.8369	11.0454	ENSG00000113594	LIFR
Csf2rb2	ENSMUSG00000071714	1.18076	0.23972	0.000870722	0.0255043	11.3758	11.6677	11.3569	11.6683	11.4495	11.6781	12.2495	11.7553	11.7562	11.8453	ENSG00000100368	CSF2RB
4931415C17Rik	ENSMUSG00000054910	1.18037	0.239245	0.00592235	0.0972738	4.76268	4.81144	4.81795	4.81876	4.81495	4.86434	4.88875	4.9314	4.85077	4.94102	NA	NA
Cd300e	ENSMUSG00000048498	1.18034	0.239203	0.00481534	0.0863535	8.59849	8.44994	8.39802	8.45762	8.40163	8.48168	8.47411	8.64956	9.02357	9.24334	ENSG00000186407	CD300E
Gm17619	ENSMUSG00000091760	1.18001	0.238799	0.00278073	0.0598937	7.11135	7.18174	7.38794	7.15231	7.29367	7.28811	7.41784	7.54237	7.43442	7.55362	NA	NA
Ifi203	ENSMUSG00000039997	0.847622	-0.238506	0.0001829	0.00800304	11.1667	11.1731	11.0719	10.8047	11.1454	10.8295	10.7901	10.5076	10.8076	10.8028	NA	NA
Ccr3	ENSMUSG00000035448	0.847797	-0.238209	0.000694635	0.021703	8.37403	8.1388	8.31066	8.20845	8.40748	8.14829	7.92367	7.95757	8.09555	8.09519	ENSG00000183625	CCR3
Ada	ENSMUSG00000017697	1.1795	0.238171	0.000548364	0.0184475	10.3299	10.4909	10.2567	10.3927	10.3492	10.5946	11.0043	10.8041	10.4908	10.5139	ENSG00000196839	ADA
Prg2	ENSMUSG00000027073	0.847869	-0.238086	8.74662e-05	0.004469	13.1485	12.8925	13.3179	13.0623	13.064	12.939	12.7235	12.5939	12.8075	12.7484	ENSG00000186652	PRG2
Tiparp	ENSMUSG00000034640	0.848063	-0.237757	7.20129e-05	0.00389931	11.9322	11.6712	11.9751	11.6342	11.8843	11.3943	11.4156	11.6569	11.5298	11.4915	ENSG00000163659	TIPARP
Gm6202	ENSMUSG00000090516	0.848136	-0.237632	0.00390728	0.075624	7.68387	7.50103	7.6149	7.3857	7.80962	7.32449	7.28797	7.48743	7.46628	7.23322	NA	NA
Mmp2	ENSMUSG00000031740	1.17901	0.237575	0.00582969	0.0963885	6.00169	6.10334	6.0237	5.99722	5.90854	6.24334	6.16976	6.18204	6.00768	6.2351	ENSG00000087245	MMP2
Kcnh6	ENSMUSG00000001901	0.848644	-0.236769	0.0049024	0.0872101	4.55708	4.57658	4.67207	4.61703	4.69561	4.49687	4.4798	4.5843	4.53064	4.49912	ENSG00000173826	KCNH6
Slc2a9	ENSMUSG00000005107	1.1783	0.236706	7.95786e-05	0.00419206	9.70627	9.88394	9.81405	9.65352	9.78863	9.97406	10.2323	10.1725	9.94157	9.98318	ENSG00000109667	SLC2A9
Cd300lg	ENSMUSG00000017309	0.848718	-0.236643	0.00120475	0.0319178	9.33661	9.14713	9.29636	9.36724	9.24964	9.15074	8.91847	8.67752	8.95504	9.13034	ENSG00000161649	CD300LG
Kiss1r	ENSMUSG00000035773	1.17819	0.236567	0.00219838	0.0504429	8.10392	7.99764	8.07296	8.31505	8.06747	8.1961	8.51064	8.59478	8.30514	8.27895	ENSG00000116014	KISS1R
Tspan13	ENSMUSG00000020577	0.849375	-0.235527	0.00542101	0.0930265	10.3484	9.88555	10.4452	10.6615	10.474	10.1775	9.63311	9.54985	10.1613	10.1308	ENSG00000106537	TSPAN13
Gm17251	ENSMUSG00000090952	0.849521	-0.235279	0.00249817	0.05566	6.87358	6.73142	6.90772	6.90156	6.94418	6.71119	6.78317	6.70219	6.61013	6.70279	NA	NA
Siah2	ENSMUSG00000036432	0.84966	-0.235042	0.000385897	0.0139138	9.32858	9.2856	9.17437	9.27157	9.24684	9.0827	8.85513	8.76351	9.10616	9.0623	ENSG00000181788	SIAH2
Slc28a2	ENSMUSG00000027219	1.17675	0.234808	5.44629e-05	0.00309709	12.2329	12.3007	12.1598	12.2534	12.2731	12.4274	12.7301	12.77	12.4409	12.4219	ENSG00000137860	SLC28A2
Pop5	ENSMUSG00000060152	1.1764	0.234376	6.85191e-05	0.00377022	8.24576	8.42648	8.22989	8.31124	8.2296	8.58633	8.51218	8.54643	8.52173	8.44845	ENSG00000167272	POP5
Mapk7	ENSMUSG00000001034	1.17609	0.233992	0.000692304	0.02168	11.7984	11.5105	11.707	11.8403	11.4734	11.762	12.1778	12.1838	11.8569	12.0681	ENSG00000166484	MAPK7
Osgin2	ENSMUSG00000041153	0.850293	-0.233968	1.1207e-05	0.000870368	9.70931	9.64925	9.7294	9.50128	9.72701	9.43509	9.31568	9.33593	9.42899	9.46253	ENSG00000164823	OSGIN2
Akap17b	ENSMUSG00000059708	0.850558	-0.233519	0.00601074	0.0983056	7.19273	7.14855	6.97393	7.04675	7.19995	6.9926	6.83966	6.67177	6.96823	6.96154	ENSG00000197976	AKAP17A
Gramd2	ENSMUSG00000074259	1.17537	0.233118	0.00517159	0.0902766	7.82198	7.86287	7.82196	8.04168	7.94044	7.91893	8.4808	8.39093	7.98838	8.04899	ENSG00000175318	GRAMD2
[truncated: 423 more rows]

## Sheet: Veh, MUT vs Sud, MUT
Supplementary Data 12c. Genes differentially expressed between vehicle-treated and sudemycin D6-treated mutant U2AF1-expressing bone marrow cells (FDR<10%) in vivo
[truncated: 2,303 more rows]

[truncated: 2 more sheets: Sud, WT vs Sud, MUT, Veh, WT vs Sud, MUT]
