# Supplementary material for: Mutant U2AF1-expressing cells are sensitive to pharmacological modulation of the spliceosome
Source: Nat Commun. 2017 Jan 9;8:14060. doi: 10.1038/ncomms14060 (PMC5227701; doi:10.1038/ncomms14060)
Supplement: Supplementary Data 13 — Pathways enriched (GOseq FDR < 0.1) in genes differentially expressed between vehicle-treated and drug-treated wildtype U2AF1- and mutant U2AF1-expressing bone marrow cells in vivo. [file ncomms14060-s14.xlsx]

## Sheet: Veh, WT vs Veh, MUT
Supplementary Data 13a. Pathways enriched (GOseq FDR < 0.1) in genes differentially expressed between vehicle-treated wildtype U2AF1- and mutant U2AF1-expressing bone marrow cells in vivo
Category	Term/Pathway	FDR	Enrichment
KEGG
3010	Ribosome	1.64688e-07	1.71545
3050	Proteasome	0.0121222	1.62435
4110	Cell cycle	0.00771833	1.43025
190	Oxidative phosphorylation	0.00771833	1.39106
Molecular Function
GO:0001078	RNA polymerase II core promoter proximal region sequence-specific DNA binding transcription factor activity involved in negative regulation of transcription	0.00139506	1.73679
GO:0070491	repressing transcription factor binding	0.0369996	1.59596
GO:0035326	enhancer binding	0.0312476	1.57294
GO:0001158	enhancer sequence-specific DNA binding	0.0723207	1.56739
GO:0001227	RNA polymerase II transcription regulatory region sequence-specific DNA binding transcription factor activity involved in negative regulation of transcription	0.0245009	1.55133
GO:0001159	core promoter proximal region DNA binding	0.000268146	1.49622
GO:0003735	structural constituent of ribosome	6.41433e-05	1.49593
GO:0000987	core promoter proximal region sequence-specific DNA binding	0.000381015	1.49026
GO:0000978	RNA polymerase II core promoter proximal region sequence-specific DNA binding	0.00127838	1.47684
GO:0000977	RNA polymerase II regulatory region sequence-specific DNA binding	7.98493e-06	1.45928
GO:0000982	RNA polymerase II core promoter proximal region sequence-specific DNA binding transcription factor activity	0.000571404	1.45886
GO:0001012	RNA polymerase II regulatory region DNA binding	6.52709e-06	1.44925
GO:0000976	transcription regulatory region sequence-specific DNA binding	1.86657e-06	1.43922
GO:0000981	sequence-specific DNA binding RNA polymerase II transcription factor activity	6.52709e-06	1.41543
GO:0000975	regulatory region DNA binding	2.20599e-08	1.39596
GO:0001067	regulatory region nucleic acid binding	2.20599e-08	1.39596
GO:0044212	transcription regulatory region DNA binding	3.10493e-08	1.3942
GO:0001228	RNA polymerase II transcription regulatory region sequence-specific DNA binding transcription factor activity involved in positive regulation of transcription	0.0396286	1.37386
GO:0043565	sequence-specific DNA binding	8.47339e-08	1.35188
GO:0043566	structure-specific DNA binding	0.0043356	1.32661
GO:0001071	nucleic acid binding transcription factor activity	4.11835e-08	1.32036
GO:0003700	sequence-specific DNA binding transcription factor activity	4.11835e-08	1.32036
GO:0003682	chromatin binding	0.00676654	1.26994
GO:0000988	protein binding transcription factor activity	0.0212277	1.25017
GO:0008134	transcription factor binding	0.00636788	1.24969
GO:0000989	transcription factor binding transcription factor activity	0.0245009	1.24701
GO:0003677	DNA binding	3.18253e-11	1.23635
GO:0003712	transcription cofactor activity	0.0722998	1.23386
GO:0003676	nucleic acid binding	1.77803e-13	1.17486
GO:0044822	poly(A) RNA binding	0.00981088	1.13621
GO:0003723	RNA binding	0.00523706	1.12406
Biological Processes
GO:0060841	venous blood vessel development	0.0873739	2.25313
GO:0006298	mismatch repair	0.062983	1.89737
GO:0008156	negative regulation of DNA replication	0.0096745	1.81704
GO:0031124	mRNA 3'-end processing	0.0423132	1.62435
GO:0051053	negative regulation of DNA metabolic process	0.00803976	1.57036
GO:0031123	RNA 3'-end processing	0.0259776	1.56914
GO:0009142	nucleoside triphosphate biosynthetic process	0.062983	1.51653
GO:0050728	negative regulation of inflammatory response	0.0456591	1.50208
GO:1903035	negative regulation of response to wounding	0.044566	1.48063
GO:0006413	translational initiation	0.0317527	1.45455
GO:0007059	chromosome segregation	0.000801519	1.42456
GO:0065004	protein-DNA complex assembly	0.0209862	1.41947
GO:0006323	DNA packaging	0.0146541	1.41864
GO:0071824	protein-DNA complex subunit organization	0.0115871	1.41065
GO:0071103	DNA conformation change	0.0191004	1.35492
GO:0097193	intrinsic apoptotic signaling pathway	0.0402002	1.28428
GO:0045944	positive regulation of transcription from RNA polymerase II promoter	5.65147e-06	1.26114
GO:0006260	DNA replication	0.0676368	1.25939
GO:0006412	translation	0.000345473	1.25236
GO:0007067	mitotic nuclear division	0.0243728	1.24285
GO:0000280	nuclear division	0.00784894	1.23522
GO:0051254	positive regulation of RNA metabolic process	1.17143e-06	1.23193
GO:0045893	positive regulation of transcription, DNA-templated	2.67918e-06	1.23077
GO:0051172	negative regulation of nitrogen compound metabolic process	5.1816e-06	1.22533
GO:1902680	positive regulation of RNA biosynthetic process	5.31878e-06	1.22368
GO:0000122	negative regulation of transcription from RNA polymerase II promoter	0.0112711	1.22255
GO:0045934	negative regulation of nucleobase-containing compound metabolic process	1.07701e-05	1.22154
GO:2000113	negative regulation of cellular macromolecule biosynthetic process	2.55775e-05	1.21758
GO:0031327	negative regulation of cellular biosynthetic process	1.46525e-05	1.21386
GO:0051726	regulation of cell cycle	0.00290317	1.21259
GO:0010558	negative regulation of macromolecule biosynthetic process	2.55775e-05	1.21169
GO:0009890	negative regulation of biosynthetic process	1.57603e-05	1.21072
GO:0006397	mRNA processing	0.0708725	1.21053
GO:0045935	positive regulation of nucleobase-containing compound metabolic process	4.88622e-06	1.20771
GO:0006366	transcription from RNA polymerase II promoter	1.13551e-06	1.20506
GO:0006259	DNA metabolic process	0.000102767	1.2027
GO:0051173	positive regulation of nitrogen compound metabolic process	6.56525e-06	1.20229
GO:1903047	mitotic cell cycle process	0.013405	1.19875
GO:0010628	positive regulation of gene expression	4.44377e-05	1.19673
GO:0048285	organelle fission	0.0552329	1.1963
GO:0031328	positive regulation of cellular biosynthetic process	1.07701e-05	1.19605
GO:0051276	chromosome organization	0.00376246	1.19581
GO:0010557	positive regulation of macromolecule biosynthetic process	2.48069e-05	1.19495
GO:0006357	regulation of transcription from RNA polymerase II promoter	1.07701e-05	1.19296
GO:0000278	mitotic cell cycle	0.0115871	1.1919
GO:0009891	positive regulation of biosynthetic process	1.44814e-05	1.19113
GO:0045892	negative regulation of transcription, DNA-templated	0.00636356	1.18982
GO:1902679	negative regulation of RNA biosynthetic process	0.00660253	1.18656
GO:0051253	negative regulation of RNA metabolic process	0.00490165	1.18586
GO:0006396	RNA processing	0.0241759	1.17411
GO:0006974	cellular response to DNA damage stimulus	0.0581813	1.1728
GO:0010629	negative regulation of gene expression	0.00928044	1.17258
GO:0006351	transcription, DNA-templated	1.01792e-08	1.1608
GO:0032774	RNA biosynthetic process	9.34133e-09	1.16045
GO:0010605	negative regulation of macromolecule metabolic process	0.000368456	1.16012
GO:0090304	nucleic acid metabolic process	1.08486e-13	1.15929
GO:0034645	cellular macromolecule biosynthetic process	3.6748e-12	1.15868
GO:0031324	negative regulation of cellular metabolic process	0.000569475	1.15842
GO:0051252	regulation of RNA metabolic process	2.11014e-08	1.15673
GO:0009059	macromolecule biosynthetic process	3.6748e-12	1.15628
GO:0006355	regulation of transcription, DNA-templated	6.56764e-08	1.15565
GO:2000112	regulation of cellular macromolecule biosynthetic process	8.90726e-09	1.15535
GO:2001141	regulation of RNA biosynthetic process	7.45146e-08	1.15436
GO:0031326	regulation of cellular biosynthetic process	3.67669e-09	1.15418
GO:0034654	nucleobase-containing compound biosynthetic process	4.99745e-09	1.15404
GO:0009889	regulation of biosynthetic process	2.8974e-09	1.15384
GO:0010556	regulation of macromolecule biosynthetic process	1.01792e-08	1.15166
GO:0016070	RNA metabolic process	3.58937e-10	1.15113
GO:0009892	negative regulation of metabolic process	0.000616243	1.15031
GO:0022402	cell cycle process	0.0522979	1.15016
GO:0019219	regulation of nucleobase-containing compound metabolic process	4.99745e-09	1.14792
GO:0051171	regulation of nitrogen compound metabolic process	4.83539e-09	1.1472
GO:0019438	aromatic compound biosynthetic process	3.03823e-08	1.14454
GO:0007049	cell cycle	0.00825054	1.14428
GO:0010467	gene expression	9.74695e-12	1.14188
GO:0018130	heterocycle biosynthetic process	8.31395e-08	1.14023
GO:0044271	cellular nitrogen compound biosynthetic process	7.45146e-08	1.13958
GO:0010604	positive regulation of macromolecule metabolic process	0.00264664	1.13344
GO:1901362	organic cyclic compound biosynthetic process	1.23379e-06	1.12794
GO:0010468	regulation of gene expression	8.96147e-07	1.12745
GO:0006139	nucleobase-containing compound metabolic process	1.20054e-11	1.12656
GO:0031325	positive regulation of cellular metabolic process	0.0049146	1.12656
GO:0060255	regulation of macromolecule metabolic process	7.96482e-09	1.12552
GO:0080090	regulation of primary metabolic process	4.83539e-09	1.12491
GO:0044260	cellular macromolecule metabolic process	1.9247e-14	1.1208
GO:0044249	cellular biosynthetic process	6.02858e-09	1.11898
GO:0031323	regulation of cellular metabolic process	2.73885e-08	1.11871
GO:0009893	positive regulation of metabolic process	0.00833521	1.11835
GO:0046483	heterocycle metabolic process	3.58937e-10	1.11696
GO:0006725	cellular aromatic compound metabolic process	4.40829e-10	1.11614
GO:1901576	organic substance biosynthetic process	1.02328e-08	1.11524
GO:0009058	biosynthetic process	1.01792e-08	1.11413
GO:0034641	cellular nitrogen compound metabolic process	1.02333e-09	1.11197
GO:0006807	nitrogen compound metabolic process	1.18604e-09	1.10744
GO:0019222	regulation of metabolic process	8.1887e-08	1.10716
GO:1901360	organic cyclic compound metabolic process	8.90726e-09	1.10571
GO:0043170	macromolecule metabolic process	4.05448e-12	1.10205
GO:0048519	negative regulation of biological process	0.0263098	1.08641
GO:0048523	negative regulation of cellular process	0.0873739	1.08282
GO:0044238	primary metabolic process	2.67409e-10	1.08068
GO:0044237	cellular metabolic process	4.88345e-10	1.07975
GO:0044267	cellular protein metabolic process	0.069925	1.07674
GO:0071704	organic substance metabolic process	1.57939e-08	1.07071
GO:0050794	regulation of cellular process	0.0477235	1.05453
GO:0050789	regulation of biological process	0.062983	1.05108
GO:0065007	biological regulation	0.0830612	1.04847

## Sheet: Veh, WT vs Sud, WT
Supplementary Data 13b. Pathways enriched (GOseq FDR < 0.1) in genes differentially expressed between vehicle-treated and sudemycin D6-treated wildtype U2AF1-expressing bone marrow cells in vivo
Category	Term	FDR	Enrichment
Molecular Function
GO:0000982	RNA polymerase II core promoter proximal region sequence-specific DNA binding transcription factor activity	0.0542781	2.69875
GO:0004872	receptor activity	0.099347	1.71208
Biological Processes
GO:0043652	engulfment of apoptotic cell	0.0625263	12.2324
GO:0007252	I-kappaB phosphorylation	0.0111303	7.5276
GO:0002686	negative regulation of leukocyte migration	0.0111303	7.5276
GO:0042228	interleukin-8 biosynthetic process	0.0316488	7.41355
GO:0042533	tumor necrosis factor biosynthetic process	0.0339752	7.41355
GO:0042534	regulation of tumor necrosis factor biosynthetic process	0.0339752	7.41355
GO:0042535	positive regulation of tumor necrosis factor biosynthetic process	0.0862081	7.2488
GO:0010758	regulation of macrophage chemotaxis	0.0409399	6.79575
GO:0034114	regulation of heterotypic cell-cell adhesion	0.0422397	6.79575
GO:0042346	positive regulation of NF-kappaB import into nucleus	0.0103913	6.3427
GO:0032757	positive regulation of interleukin-8 production	0.0118055	6.00888
GO:0098543	detection of other organism	0.0736894	5.82493
GO:0032647	regulation of interferon-alpha production	0.0770717	5.82493
GO:0010470	regulation of gastrulation	0.0379556	5.7564
GO:0098581	detection of external biotic stimulus	0.016023	5.70843
GO:0032733	positive regulation of interleukin-10 production	0.0770717	5.4366
GO:0001774	microglial cell activation	0.0862081	5.4366
GO:0032735	positive regulation of interleukin-12 production	0.0902566	5.4366
GO:0002755	MyD88-dependent toll-like receptor signaling pathway	0.0959215	5.4366
GO:0032607	interferon-alpha production	0.0960509	5.4366
GO:0009595	detection of biotic stimulus	0.0284158	5.18948
GO:0032722	positive regulation of chemokine production	0.00817991	5.06166
GO:0042116	macrophage activation	0.00546984	4.94237
GO:0032729	positive regulation of interferon-gamma production	0.00969745	4.89294
GO:0048246	macrophage chemotaxis	0.0611506	4.89294
GO:0050829	defense response to Gram-negative bacterium	0.0736894	4.65995
GO:0032781	positive regulation of ATPase activity	0.0736894	4.65995
GO:0010573	vascular endothelial growth factor production	0.081885	4.65995
GO:0032755	positive regulation of interleukin-6 production	0.0131183	4.58713
GO:0034121	regulation of toll-like receptor signaling pathway	0.0144753	4.58713
GO:0032760	positive regulation of tumor necrosis factor production	0.00812314	4.5305
GO:0042993	positive regulation of transcription factor import into nucleus	0.0313844	4.49926
GO:0006636	unsaturated fatty acid biosynthetic process	0.0374782	4.20898
GO:0030968	endoplasmic reticulum unfolded protein response	0.0379556	4.20898
GO:0042345	regulation of NF-kappaB import into nucleus	0.0379556	4.20898
GO:0042348	NF-kappaB import into nucleus	0.0379556	4.20898
GO:0034620	cellular response to unfolded protein	0.044404	4.07745
GO:0043462	regulation of ATPase activity	0.070158	4.07745
GO:1903289	regulation of ATP catabolic process	0.070158	4.07745
GO:0019229	regulation of vasoconstriction	0.0837186	4.07745
GO:0046456	icosanoid biosynthetic process	0.0813094	3.93685
GO:1901570	fatty acid derivative biosynthetic process	0.0813094	3.93685
GO:0035967	cellular response to topologically incorrect protein	0.0344698	3.86285
GO:0032649	regulation of interferon-gamma production	0.00377795	3.80562
GO:0032479	regulation of type I interferon production	0.0736894	3.72796
GO:0032637	interleukin-8 production	0.0279884	3.70677
GO:0032642	regulation of chemokine production	0.0313844	3.6244
GO:0032677	regulation of interleukin-8 production	0.0501265	3.5802
GO:0042107	cytokine metabolic process	0.00226858	3.50971
GO:0006984	ER-nucleus signaling pathway	0.0602241	3.49496
GO:0033559	unsaturated fatty acid metabolic process	0.0379556	3.47017
GO:0043407	negative regulation of MAP kinase activity	0.0420037	3.47017
GO:0042089	cytokine biosynthetic process	0.00397788	3.43364
GO:0045428	regulation of nitric oxide biosynthetic process	0.0943403	3.43364
GO:0032609	interferon-gamma production	0.00826048	3.40802
GO:0032602	chemokine production	0.0419202	3.39788
GO:0001819	positive regulation of cytokine production	1.39102e-07	3.39395
GO:0032680	regulation of tumor necrosis factor production	0.009336	3.3579
GO:0042035	regulation of cytokine biosynthetic process	0.00973509	3.3579
GO:0043525	positive regulation of neuron apoptotic process	0.0717935	3.3361
GO:0006809	nitric oxide biosynthetic process	0.0736894	3.3361
GO:0048639	positive regulation of developmental growth	0.0763523	3.3361
GO:0042108	positive regulation of cytokine biosynthetic process	0.0495472	3.32853
GO:0032640	tumor necrosis factor production	0.0102307	3.30924
GO:0001818	negative regulation of cytokine production	0.00270464	3.26196
GO:0071706	tumor necrosis factor superfamily cytokine production	0.0111303	3.26196
GO:0097530	granulocyte migration	0.0231228	3.26196
GO:0071621	granulocyte chemotaxis	0.0342106	3.26196
GO:0002224	toll-like receptor signaling pathway	0.0485261	3.20371
GO:0002688	regulation of leukocyte chemotaxis	0.0589668	3.198
GO:0006690	icosanoid metabolic process	0.0858489	3.19105
GO:1901568	fatty acid derivative metabolic process	0.0858489	3.19105
GO:0046209	nitric oxide metabolic process	0.0997091	3.12315
GO:0045995	regulation of embryonic development	0.0611506	3.09324
GO:0032675	regulation of interleukin-6 production	0.0419202	3.05809
GO:0060041	retina development in camera-type eye	0.0342106	3.02896
GO:0032635	interleukin-6 production	0.0501265	2.96542
GO:0002685	regulation of leukocyte migration	0.0156434	2.94756
GO:0006986	response to unfolded protein	0.0770717	2.89368
GO:0002221	pattern recognition receptor signaling pathway	0.0339752	2.89035
GO:0035966	response to topologically incorrect protein	0.0678438	2.79597
GO:0006665	sphingolipid metabolic process	0.053167	2.78984
GO:0002758	innate immune response-activating signal transduction	0.0413877	2.7846
GO:0002218	activation of innate immune response	0.0342106	2.74884
GO:0071216	cellular response to biotic stimulus	0.0118055	2.74371
GO:0007254	JNK cascade	0.00906543	2.7183
GO:0001817	regulation of cytokine production	5.00846e-08	2.70162
GO:0071219	cellular response to molecule of bacterial origin	0.0372849	2.68843
GO:0001776	leukocyte homeostasis	0.0915956	2.64483
GO:0097529	myeloid leukocyte migration	0.0546829	2.59474
GO:0034976	response to endoplasmic reticulum stress	0.0625263	2.59474
GO:0045089	positive regulation of innate immune response	0.0232227	2.57523
GO:0050920	regulation of chemotaxis	0.0678438	2.56559
GO:0071222	cellular response to lipopolysaccharide	0.0846061	2.55455
GO:0046328	regulation of JNK cascade	0.0359271	2.54373
GO:0006954	inflammatory response	2.69002e-07	2.53925
GO:0007369	gastrulation	0.0468382	2.53356
GO:0002237	response to molecule of bacterial origin	0.00609201	2.52539
GO:0050727	regulation of inflammatory response	0.00697393	2.46186
GO:0001816	cytokine production	2.47096e-07	2.45942
GO:0003018	vascular process in circulatory system	0.0895498	2.45524
GO:0031349	positive regulation of defense response	0.00853006	2.43128
GO:0050663	cytokine secretion	0.098601	2.40355
GO:0030595	leukocyte chemotaxis	0.079867	2.35238
GO:0006936	muscle contraction	0.0938674	2.32997
GO:0032103	positive regulation of response to external stimulus	0.0342106	2.31345
GO:0051403	stress-activated MAPK cascade	0.0379556	2.31345
GO:0019221	cytokine-mediated signaling pathway	0.0144753	2.30256
GO:0002764	immune response-regulating signaling pathway	0.0111303	2.29219
GO:0044708	single-organism behavior	0.0100153	2.28168
GO:0051240	positive regulation of multicellular organismal process	1.24637e-05	2.27987
GO:0002253	activation of immune response	0.00826048	2.27201
GO:0031098	stress-activated protein kinase signaling cascade	0.0474978	2.24963
GO:0032496	response to lipopolysaccharide	0.0588181	2.2294
GO:0043405	regulation of MAP kinase activity	0.0379556	2.21491
GO:0045088	regulation of innate immune response	0.0678438	2.19778
GO:0051241	negative regulation of multicellular organismal process	0.0072187	2.18876
GO:0002757	immune response-activating signal transduction	0.0379556	2.16836
GO:0060326	cell chemotaxis	0.08459	2.14289
GO:1903034	regulation of response to wounding	0.0123556	2.11154
GO:0050778	positive regulation of immune response	0.00812314	2.0769
GO:0050900	leukocyte migration	0.0662037	2.07579
GO:0002683	negative regulation of immune system process	0.0602748	2.07408
GO:0009617	response to bacterium	0.0121173	2.04698
GO:0034097	response to cytokine	0.0027414	2.04481
GO:0007610	behavior	0.00238882	2.04453
GO:0043065	positive regulation of apoptotic process	0.00697393	2.03186
GO:0009611	response to wounding	0.00156504	2.0067
GO:0007249	I-kappaB kinase/NF-kappaB signaling	0.0838016	2.00456
GO:0043068	positive regulation of programmed cell death	0.00822206	1.99822
GO:0071345	cellular response to cytokine stimulus	0.016023	1.98607
GO:0031347	regulation of defense response	0.0111303	1.97524
GO:0032101	regulation of response to external stimulus	0.0043577	1.97
GO:0009607	response to biotic stimulus	0.00243621	1.92111
GO:0044057	regulation of system process	0.0838016	1.9143
GO:0043207	response to external biotic stimulus	0.00437509	1.89937
GO:0051707	response to other organism	0.00437509	1.89937
GO:0010942	positive regulation of cell death	0.0144753	1.88381
GO:0002684	positive regulation of immune system process	0.004688	1.8729
GO:0007423	sensory organ development	0.0678438	1.85339
GO:0006935	chemotaxis	0.0678438	1.81894
GO:0042330	taxis	0.0702989	1.8122
GO:0050776	regulation of immune response	0.0248343	1.79229
GO:0071310	cellular response to organic substance	7.84164e-06	1.78965
GO:0000165	MAPK cascade	0.0185853	1.78072
GO:0023014	signal transduction by phosphorylation	0.0177548	1.76115
GO:0043408	regulation of MAPK cascade	0.0454803	1.74269
GO:0010033	response to organic substance	2.47096e-07	1.73189
GO:0048598	embryonic morphogenesis	0.0939469	1.70401
GO:0006952	defense response	0.00238882	1.6974
GO:0051239	regulation of multicellular organismal process	5.00846e-08	1.69586
GO:0023057	negative regulation of signaling	0.00546984	1.68116
GO:0010648	negative regulation of cell communication	0.00557121	1.67858
GO:0009605	response to external stimulus	4.04051e-05	1.66561
GO:0006955	immune response	0.00697393	1.65424
GO:0070887	cellular response to chemical stimulus	2.53975e-05	1.63528
GO:0045597	positive regulation of cell differentiation	0.0770717	1.62711
GO:0002682	regulation of immune system process	0.00746671	1.62144
GO:0009968	negative regulation of signal transduction	0.0177548	1.60764
GO:0051050	positive regulation of transport	0.070158	1.606
GO:0080134	regulation of response to stress	0.0290827	1.56924
GO:0045944	positive regulation of transcription from RNA polymerase II promoter	0.0496305	1.56128
GO:0048585	negative regulation of response to stimulus	0.0177548	1.54812
GO:0042221	response to chemical	9.52774e-06	1.52502
GO:0006915	apoptotic process	0.00124603	1.52428
GO:0051094	positive regulation of developmental process	0.0902566	1.51387
GO:0042981	regulation of apoptotic process	0.0111303	1.5058
GO:0048699	generation of neurons	0.0599298	1.49949
GO:0003008	system process	0.0702989	1.4986
GO:0012501	programmed cell death	0.00262659	1.49382
GO:1902531	regulation of intracellular signal transduction	0.0111303	1.48416
GO:0043067	regulation of programmed cell death	0.016023	1.48271
GO:0048584	positive regulation of response to stimulus	0.0111303	1.48123
GO:0022008	neurogenesis	0.0736894	1.46315
GO:0006629	lipid metabolic process	0.0838016	1.45541
GO:0016265	death	0.00546984	1.44777
GO:0051254	positive regulation of RNA metabolic process	0.061474	1.44715
GO:0008219	cell death	0.00697393	1.43948
GO:0007166	cell surface receptor signaling pathway	0.0043577	1.43544
GO:0051704	multi-organism process	0.0454803	1.43164
GO:0010941	regulation of cell death	0.0451399	1.41385
GO:0051049	regulation of transport	0.08459	1.40602
GO:0002376	immune system process	0.00973509	1.40286
GO:0023051	regulation of signaling	0.0103913	1.35758
GO:0010646	regulation of cell communication	0.0111303	1.35367
GO:0010604	positive regulation of macromolecule metabolic process	0.0308682	1.34901
GO:0032879	regulation of localization	0.0736894	1.34053
GO:0009966	regulation of signal transduction	0.0379556	1.32659
GO:0048583	regulation of response to stimulus	0.0111303	1.31912
GO:0023052	signaling	0.000337232	1.3093
GO:0044700	single organism signaling	0.000337232	1.3093
GO:0044707	single-multicellular organism process	4.04051e-05	1.30793
GO:0007154	cell communication	0.000303872	1.30721
GO:0009893	positive regulation of metabolic process	0.0459976	1.30637
GO:0031325	positive regulation of cellular metabolic process	0.0678438	1.30436
GO:0007165	signal transduction	0.0027414	1.30209
GO:0032501	multicellular organismal process	4.04051e-05	1.30114
GO:0048731	system development	0.0111303	1.29116
GO:0048518	positive regulation of biological process	0.00226858	1.28717
GO:0030154	cell differentiation	0.0342106	1.27842
GO:0006950	response to stress	0.0345103	1.27788
GO:0048522	positive regulation of cellular process	0.0118055	1.2633
GO:0007275	multicellular organismal development	0.0339752	1.23935
GO:0048869	cellular developmental process	0.076657	1.23593
GO:0048519	negative regulation of biological process	0.044404	1.22668
GO:0048856	anatomical structure development	0.0536176	1.21444
GO:0050896	response to stimulus	0.00311261	1.20672
GO:0044767	single-organism developmental process	0.0495472	1.20111
GO:0051716	cellular response to stimulus	0.0274807	1.20064
GO:0032502	developmental process	0.0519796	1.19863

## Sheet: Veh, MUT vs Sud, MUT
Supplementary Data 13c. Pathways enriched (GOseq FDR < 0.1) in genes differentially expressed between vehicle-treated and sudemycin D6-treated mutant U2AF1-expressing bone marrow cells in vivo
Category	Term/Pathway	FDR	Enrichment
KEGG
5332	Graft-versus-host disease	0.0183186	2.77712
4940	Type I diabetes mellitus	0.072456	2.55727
5330	Allograft rejection	0.0981088	2.52917
4623	Cytosolic DNA-sensing pathway	0.0475951	2.4848
4640	Hematopoietic cell lineage	0.0183186	2.30924
4080	Neuroactive ligand-receptor interaction	0.0475951	2.09655
4514	Cell adhesion molecules (CAMs)	0.0981088	1.88066
4060	Cytokine-cytokine receptor interaction	0.072456	1.73808
Molecular Function
GO:0030881	beta-2-microglobulin binding	0.095883	4.58997
GO:0046977	TAP binding	0.095883	4.58997
GO:0042608	T cell receptor binding	0.095883	4.29192
GO:0042605	peptide antigen binding	0.0300349	3.48719
GO:0004930	G-protein coupled receptor activity	0.0300349	1.87772
Biological Processes
GO:0070427	nucleotide-binding oligomerization domain containing 1 signaling pathway	0.0849692	5.90139
GO:0042482	positive regulation of odontogenesis	0.0849692	5.90139
GO:0097067	cellular response to thyroid hormone stimulus	0.0843116	4.91783
GO:0097186	amelogenesis	0.0843116	4.91783
GO:0031620	regulation of fever generation	0.0562395	4.42604
GO:0001562	response to protozoan	0.00118131	3.75543
GO:0031650	regulation of heat generation	0.077391	3.75543
GO:0042533	tumor necrosis factor biosynthetic process	0.0843116	3.75543
GO:0042534	regulation of tumor necrosis factor biosynthetic process	0.0843116	3.75543
GO:0001916	positive regulation of T cell mediated cytotoxicity	0.00319949	3.72719
GO:0042832	defense response to protozoan	0.00673383	3.54083
GO:0045933	positive regulation of muscle contraction	0.0353877	3.54083
GO:0001914	regulation of T cell mediated cytotoxicity	0.00380312	3.48719
GO:0002474	antigen processing and presentation of peptide antigen via MHC class I	0.00050173	3.45944
GO:0035458	cellular response to interferon-beta	0.00359337	3.44248
GO:0015800	acidic amino acid transport	0.0922491	3.37222
GO:0035855	megakaryocyte development	0.0657149	3.31953
GO:0006835	dicarboxylic acid transport	0.00119936	3.21894
GO:0035456	response to interferon-beta	0.00599454	3.05244
GO:0001912	positive regulation of leukocyte mediated cytotoxicity	0.0026407	3.04011
GO:0001910	regulation of leukocyte mediated cytotoxicity	0.00117539	2.9507
GO:0002711	positive regulation of T cell mediated immunity	0.0122017	2.9507
GO:0048002	antigen processing and presentation of peptide antigen	0.000590871	2.88512
GO:0045071	negative regulation of viral genome replication	0.0250057	2.84141
GO:0006940	regulation of smooth muscle contraction	0.0455963	2.83267
GO:0001913	T cell mediated cytotoxicity	0.0240939	2.75398
GO:0032722	positive regulation of chemokine production	0.0250057	2.75398
GO:0032613	interleukin-10 production	0.0378018	2.73993
GO:0031343	positive regulation of cell killing	0.00642635	2.72372
GO:0032653	regulation of interleukin-10 production	0.0577386	2.72372
GO:0002709	regulation of T cell mediated immunity	0.0106483	2.71145
GO:0031341	regulation of cell killing	0.0029588	2.69411
GO:0060415	muscle tissue morphogenesis	0.0655482	2.64545
GO:0055008	cardiac muscle tissue morphogenesis	0.0922491	2.62284
GO:0015807	L-amino acid transport	0.0572572	2.52917
GO:0002456	T cell mediated immunity	0.00453114	2.51356
GO:0034341	response to interferon-gamma	0.00968316	2.51123
GO:0002705	positive regulation of leukocyte mediated immunity	0.00749787	2.47858
GO:0002708	positive regulation of lymphocyte mediated immunity	0.00749787	2.47858
GO:0032729	positive regulation of interferon-gamma production	0.0962093	2.47478
GO:0045069	regulation of viral genome replication	0.0250057	2.44692
GO:0002824	positive regulation of adaptive immune response based on somatic recombination of immune receptors built from immunoglobulin superfamily domains	0.0194318	2.36056
GO:0032642	regulation of chemokine production	0.0503157	2.33311
GO:0002673	regulation of acute inflammatory response	0.0769777	2.3295
GO:0001909	leukocyte mediated cytotoxicity	0.00904745	2.28441
GO:0002699	positive regulation of immune effector process	0.00050173	2.26518
GO:0002821	positive regulation of adaptive immune response	0.0250057	2.25326
GO:0006941	striated muscle contraction	0.0455963	2.24253
GO:0006936	muscle contraction	0.000549859	2.23451
GO:0006939	smooth muscle contraction	0.0849692	2.22941
GO:0032649	regulation of interferon-gamma production	0.0191344	2.22511
GO:0006937	regulation of muscle contraction	0.0214366	2.22511
GO:0019079	viral genome replication	0.0584523	2.21302
GO:0046683	response to organophosphorus	0.0723165	2.19856
GO:0032602	chemokine production	0.0897177	2.18095
GO:0014074	response to purine-containing compound	0.0450194	2.16384
GO:0051592	response to calcium ion	0.0820791	2.15628
GO:0001906	cell killing	0.0164539	2.13818
GO:0061515	myeloid cell development	0.0849692	2.11559
GO:0002706	regulation of lymphocyte mediated immunity	0.0106483	2.11284
GO:0051607	defense response to virus	0.00117539	2.10049
GO:0032609	interferon-gamma production	0.0353877	2.08284
GO:0002822	regulation of adaptive immune response based on somatic recombination of immune receptors built from immunoglobulin superfamily domains	0.0136727	2.05862
GO:0009636	response to toxic substance	0.0455963	2.05655
GO:0002703	regulation of leukocyte mediated immunity	0.00660142	2.04504
GO:0002697	regulation of immune effector process	3.39341e-05	2.04406
GO:0001819	positive regulation of cytokine production	0.000100484	2.03738
GO:0002819	regulation of adaptive immune response	0.0101506	2.0286
GO:0019882	antigen processing and presentation	0.0353877	2.02102
GO:0006865	amino acid transport	0.0723165	1.96713
GO:0042089	cytokine biosynthetic process	0.0813997	1.94125
GO:0009615	response to virus	0.00247145	1.92698
GO:0031349	positive regulation of defense response	0.00123744	1.90716
GO:0002449	lymphocyte mediated immunity	0.00573486	1.88342
GO:0045088	regulation of innate immune response	0.00823453	1.85708
GO:0002250	adaptive immune response	0.00263285	1.85276
GO:0045089	positive regulation of innate immune response	0.0352228	1.83147
GO:0043270	positive regulation of ion transport	0.0527758	1.82005
GO:0098542	defense response to other organism	0.000509535	1.78353
GO:0002252	immune effector process	1.29115e-06	1.78155
GO:0002460	adaptive immune response based on somatic recombination of immune receptors built from immunoglobulin superfamily domains	0.0139947	1.76666
GO:0002443	leukocyte mediated immunity	0.00670596	1.76064
GO:0003012	muscle system process	0.0348685	1.75331
GO:0050900	leukocyte migration	0.0121739	1.74856
GO:0031347	regulation of defense response	0.000189228	1.7357
GO:0045087	innate immune response	5.54454e-05	1.73132
GO:0072503	cellular divalent inorganic cation homeostasis	0.0122527	1.71854
GO:0002573	myeloid leukocyte differentiation	0.0503157	1.71601
GO:0015849	organic acid transport	0.0930532	1.69231
GO:0046942	carboxylic acid transport	0.0930532	1.69231
GO:0050776	regulation of immune response	0.000100484	1.6745
GO:0072507	divalent inorganic cation homeostasis	0.021022	1.66449
GO:0006874	cellular calcium ion homeostasis	0.0457011	1.65653
GO:0006875	cellular metal ion homeostasis	0.0119606	1.64508
GO:0001817	regulation of cytokine production	0.00117539	1.64132
GO:0050778	positive regulation of immune response	0.00599454	1.63559
GO:0030003	cellular cation homeostasis	0.00819107	1.63532
GO:0019221	cytokine-mediated signaling pathway	0.071243	1.63156
GO:0051047	positive regulation of secretion	0.0503157	1.61812
GO:0055074	calcium ion homeostasis	0.0657149	1.61546
GO:0051240	positive regulation of multicellular organismal process	0.00102503	1.61392
GO:0071345	cellular response to cytokine stimulus	0.0106483	1.60747
GO:0006873	cellular ion homeostasis	0.0121739	1.60115
GO:0034097	response to cytokine	0.00319949	1.59977
GO:0001816	cytokine production	0.00123744	1.5864
GO:0006955	immune response	1.29399e-06	1.58376
GO:0006952	defense response	1.1417e-06	1.57609
GO:0055065	metal ion homeostasis	0.0155422	1.5737
GO:0002521	leukocyte differentiation	0.00469818	1.57025
GO:0006954	inflammatory response	0.00599454	1.55582
GO:0002682	regulation of immune system process	1.69141e-06	1.55117
GO:0055080	cation homeostasis	0.0193477	1.53436
Other	NA	0.0101746	1.52926
GO:0042110	T cell activation	0.0348685	1.52227
GO:0002684	positive regulation of immune system process	0.00380312	1.52156
GO:0030099	myeloid cell differentiation	0.0348685	1.51263
GO:0043207	response to external biotic stimulus	0.00599454	1.50931
GO:0051707	response to other organism	0.00599454	1.50931
GO:0007186	G-protein coupled receptor signaling pathway	0.0353877	1.49877
GO:0048514	blood vessel morphogenesis	0.0348685	1.49791
GO:0055082	cellular chemical homeostasis	0.0387161	1.49451
GO:0098655	cation transmembrane transport	0.0843116	1.49257
GO:0009607	response to biotic stimulus	0.00671172	1.48967
GO:0002376	immune system process	1.1599e-08	1.44759
GO:0050801	ion homeostasis	0.0657149	1.44104
GO:0006812	cation transport	0.0121739	1.431
GO:0001568	blood vessel development	0.0843116	1.42393
GO:0051050	positive regulation of transport	0.0263716	1.42358
GO:0030097	hemopoiesis	0.00740919	1.418
GO:0019725	cellular homeostasis	0.0843116	1.40216
GO:0048534	hematopoietic or lymphoid organ development	0.0114513	1.3969
GO:0006811	ion transport	0.00453114	1.39683
GO:0001775	cell activation	0.0193297	1.39353
GO:0045321	leukocyte activation	0.0463262	1.38713
GO:0003008	system process	0.0250057	1.3647
GO:0051704	multi-organism process	0.00481366	1.34663
GO:0002520	immune system development	0.063225	1.32949
GO:0080134	regulation of response to stress	0.0723165	1.32595
GO:0042592	homeostatic process	0.0348685	1.30299
GO:0009605	response to external stimulus	0.0347088	1.27873
GO:0048584	positive regulation of response to stimulus	0.0843116	1.25865
GO:0010941	regulation of cell death	0.0868092	1.25627
GO:0051239	regulation of multicellular organismal process	0.0620876	1.22583
GO:0030154	cell differentiation	0.0132909	1.21636
GO:0065008	regulation of biological quality	0.0348685	1.21334
GO:0042221	response to chemical	0.0962093	1.19912
GO:0044765	single-organism transport	0.0657149	1.18931
GO:0048869	cellular developmental process	0.0577386	1.18513
GO:0032501	multicellular organismal process	0.00700666	1.17467
GO:0044707	single-multicellular organism process	0.0101746	1.17274

## Sheet: Sud, WT vs Sud, MUT
Supplementary Data 13d. Pathways enriched (GOseq FDR < 0.1) in genes differentially expressed between sudemycin D6-treated wildtype U2AF1- and mutant U2AF1-expressing bone marrow cells in vivo
Category	Term/Pathway	FDR	Enrichment
KEGG
3010	Ribosome	3.55143e-07	1.80698
4612	Antigen processing and presentation	0.0635442	1.54597
4621	NOD-like receptor signaling pathway	0.0811039	1.53983
5012	Parkinson's disease	0.0198746	1.46568
190	Oxidative phosphorylation	0.0198746	1.45282
4110	Cell cycle	0.0635442	1.39845
5016	Huntington's disease	0.0811039	1.33351
Molecular Function
GO:0003735	structural constituent of ribosome	1.63161e-05	1.63924
GO:0003823	antigen binding	0.0828678	1.6156
GO:0008135	translation factor activity, nucleic acid binding	0.0938727	1.5042
GO:0044212	transcription regulatory region DNA binding	0.0109308	1.27391
GO:0000975	regulatory region DNA binding	0.0124752	1.2661
GO:0001067	regulatory region nucleic acid binding	0.0124752	1.2661
GO:0001071	nucleic acid binding transcription factor activity	0.0758239	1.19785
GO:0003700	sequence-specific DNA binding transcription factor activity	0.0758239	1.19785
GO:0003677	DNA binding	3.53028e-05	1.17559
GO:0003676	nucleic acid binding	3.53028e-05	1.12341
Biological Processes
GO:0002579	positive regulation of antigen processing and presentation	0.0502128	2.40032
GO:0002181	cytoplasmic translation	0.0502128	2.40032
GO:0002577	regulation of antigen processing and presentation	0.0396112	2.22887
GO:0018279	protein N-linked glycosylation via asparagine	0.0620301	2.21568
GO:0008608	attachment of spindle microtubules to kinetochore	0.0746071	1.94312
GO:0051983	regulation of chromosome segregation	0.0381868	1.88597
GO:0042088	T-helper 1 type immune response	0.0888703	1.80024
GO:0048002	antigen processing and presentation of peptide antigen	0.0641676	1.65355
GO:0007059	chromosome segregation	0.000374999	1.50214
GO:0006413	translational initiation	0.0533921	1.5002
GO:0007093	mitotic cell cycle checkpoint	0.0570093	1.46686
GO:0032102	negative regulation of response to external stimulus	0.0776033	1.40196
GO:0000075	cell cycle checkpoint	0.0746071	1.35962
GO:0010948	negative regulation of cell cycle process	0.0866909	1.34044
GO:0006412	translation	6.81208e-05	1.32555
GO:0007067	mitotic nuclear division	0.00444324	1.31207
GO:0000280	nuclear division	0.000537831	1.29813
GO:0048285	organelle fission	0.00631949	1.26333
GO:0051301	cell division	0.0106854	1.22175
GO:0045944	positive regulation of transcription from RNA polymerase II promoter	0.0396112	1.19392
GO:1903047	mitotic cell cycle process	0.0888703	1.1862
GO:0051726	regulation of cell cycle	0.0840268	1.18257
GO:0051254	positive regulation of RNA metabolic process	0.0570093	1.15506
GO:0051173	positive regulation of nitrogen compound metabolic process	0.0464879	1.14754
GO:0045935	positive regulation of nucleobase-containing compound metabolic process	0.0570093	1.14619
GO:0007049	cell cycle	0.0464879	1.13898
GO:0009059	macromolecule biosynthetic process	6.70937e-06	1.12649
GO:0034645	cellular macromolecule biosynthetic process	2.64088e-05	1.12145
GO:0031325	positive regulation of cellular metabolic process	0.0746071	1.11111
GO:2001141	regulation of RNA biosynthetic process	0.0204517	1.1082
GO:0051252	regulation of RNA metabolic process	0.0192862	1.10801
GO:0032774	RNA biosynthetic process	0.0204517	1.10688
GO:0006355	regulation of transcription, DNA-templated	0.0319187	1.10521
GO:0010556	regulation of macromolecule biosynthetic process	0.0186887	1.10377
GO:0034654	nucleobase-containing compound biosynthetic process	0.0192862	1.10274
GO:1901576	organic substance biosynthetic process	6.81208e-05	1.10266
GO:0006351	transcription, DNA-templated	0.0396112	1.1013
GO:0044249	cellular biosynthetic process	0.000101836	1.1005
GO:0009889	regulation of biosynthetic process	0.0195228	1.09998
GO:0031326	regulation of cellular biosynthetic process	0.0265762	1.09772
GO:0019438	aromatic compound biosynthetic process	0.0326457	1.09688
GO:0051171	regulation of nitrogen compound metabolic process	0.0192862	1.09676
GO:2000112	regulation of cellular macromolecule biosynthetic process	0.0421402	1.09619
GO:0010467	gene expression	0.00176719	1.09616
GO:0044271	cellular nitrogen compound biosynthetic process	0.0326457	1.09578
GO:0019219	regulation of nucleobase-containing compound metabolic process	0.0215889	1.09531
GO:0044267	cellular protein metabolic process	0.0204517	1.0941
GO:0009058	biosynthetic process	0.000513107	1.09391
GO:0018130	heterocycle biosynthetic process	0.0421402	1.09382
GO:0010468	regulation of gene expression	0.0570093	1.0876
GO:0090304	nucleic acid metabolic process	0.0396112	1.0821
GO:0031323	regulation of cellular metabolic process	0.0204517	1.08166
GO:0060255	regulation of macromolecule metabolic process	0.0396978	1.07973
GO:0080090	regulation of primary metabolic process	0.0750721	1.07256

## Sheet: Veh, WT vs Sud, MUT
Supplementary Data 13e. Pathways enriched (GOseq FDR < 0.1) in genes differentially expressed between vehicle-treated wildtype U2AF1 and sudemycin D6-treated mutant U2AF1-expressing bone marrow cells in vivo
Category	Term/Pathway	FDR	Enrichment
KEGG
5310	Asthma	0.04034	1.74164
4940	Type I diabetes mellitus	0.00294044	1.67797
5330	Allograft rejection	0.00403882	1.67197
5320	Autoimmune thyroid disease	0.0164881	1.61005
3010	Ribosome	1.33311e-05	1.5622
5332	Graft-versus-host disease	0.0332302	1.53928
190	Oxidative phosphorylation	5.06297e-06	1.53183
5012	Parkinson's disease	4.32183e-05	1.47962
3050	Proteasome	0.0504584	1.46892
4612	Antigen processing and presentation	0.0164881	1.45524
5016	Huntington's disease	1.31786e-05	1.4476
5010	Alzheimer's disease	2.89226e-05	1.43785
4514	Cell adhesion molecules (CAMs)	0.04034	1.34738
4110	Cell cycle	0.0833038	1.29235
Molecular Function
GO:0003735	structural constituent of ribosome	5.14387e-06	1.49229
GO:0009055	electron carrier activity	0.0703497	1.47862
GO:0003823	antigen binding	0.0666564	1.46476
GO:0015078	hydrogen ion transmembrane transporter activity	0.0629204	1.43826
GO:0008135	translation factor activity, nucleic acid binding	0.0687371	1.38712
GO:0001012	RNA polymerase II regulatory region DNA binding	0.0703497	1.2385
GO:0000977	RNA polymerase II regulatory region sequence-specific DNA binding	0.081521	1.2385
GO:0005198	structural molecule activity	0.0224711	1.22573
GO:0000976	transcription regulatory region sequence-specific DNA binding	0.0888117	1.21658
GO:0000975	regulatory region DNA binding	0.0138145	1.20297
GO:0001067	regulatory region nucleic acid binding	0.0138145	1.20297
GO:0044212	transcription regulatory region DNA binding	0.0224711	1.19722
GO:0043565	sequence-specific DNA binding	0.0446315	1.17424
GO:0044822	poly(A) RNA binding	0.000101917	1.14894
GO:0001071	nucleic acid binding transcription factor activity	0.081521	1.14567
GO:0003700	sequence-specific DNA binding transcription factor activity	0.081521	1.14567
GO:0003723	RNA binding	3.23158e-05	1.1372
GO:0003676	nucleic acid binding	7.17664e-08	1.119
GO:0003677	DNA binding	0.0106266	1.11269
Biological Processes
GO:0002861	regulation of inflammatory response to antigenic stimulus	0.0164099	1.85775
GO:0043537	negative regulation of blood vessel endothelial cell migration	0.0459664	1.85775
GO:0045066	regulatory T cell differentiation	0.0799375	1.85775
GO:0002474	antigen processing and presentation of peptide antigen via MHC class I	0.0226424	1.66557
GO:0002437	inflammatory response to antigenic stimulus	0.0377262	1.61804
GO:0006754	ATP biosynthetic process	0.0424131	1.58455
GO:0048002	antigen processing and presentation of peptide antigen	0.0130134	1.56876
GO:0032613	interleukin-10 production	0.0973513	1.54812
GO:0009145	purine nucleoside triphosphate biosynthetic process	0.0902849	1.46892
GO:0050728	negative regulation of inflammatory response	0.021473	1.46822
GO:1903035	negative regulation of response to wounding	0.0164099	1.45389
GO:0009142	nucleoside triphosphate biosynthetic process	0.0879736	1.42904
GO:0033077	T cell differentiation in thymus	0.0622353	1.40829
GO:0006413	translational initiation	0.0424131	1.38743
GO:0009124	nucleoside monophosphate biosynthetic process	0.0940728	1.38594
GO:0019882	antigen processing and presentation	0.0593844	1.38076
GO:0007059	chromosome segregation	0.000995407	1.36634
GO:0031348	negative regulation of defense response	0.0902849	1.33321
GO:0030217	T cell differentiation	0.0460251	1.26871
GO:0050727	regulation of inflammatory response	0.066856	1.25809
GO:1903034	regulation of response to wounding	0.0407618	1.23573
GO:0006412	translation	0.000613654	1.23543
GO:0046034	ATP metabolic process	0.0365756	1.21831
GO:0006397	mRNA processing	0.0303001	1.20581
GO:0009123	nucleoside monophosphate metabolic process	0.0407618	1.20243
GO:0009161	ribonucleoside monophosphate metabolic process	0.0475242	1.20134
GO:0009126	purine nucleoside monophosphate metabolic process	0.0487588	1.20097
GO:0009167	purine ribonucleoside monophosphate metabolic process	0.0487588	1.20097
GO:0000280	nuclear division	0.0162426	1.19628
GO:0002521	leukocyte differentiation	0.0339892	1.19579
GO:0007067	mitotic nuclear division	0.0593844	1.19086
GO:0001816	cytokine production	0.0576247	1.17591
GO:0051726	regulation of cell cycle	0.0119123	1.17119
GO:0048285	organelle fission	0.0459664	1.171
GO:0016071	mRNA metabolic process	0.0799375	1.16603
GO:0097190	apoptotic signaling pathway	0.0605273	1.16384
GO:0006955	immune response	0.0292656	1.15003
GO:0030097	hemopoiesis	0.0524124	1.14572
GO:0006396	RNA processing	0.0622353	1.14533
GO:0002520	immune system development	0.0407618	1.14437
GO:1903047	mitotic cell cycle process	0.0771928	1.14268
GO:0045944	positive regulation of transcription from RNA polymerase II promoter	0.0568642	1.14201
GO:0051301	cell division	0.0622353	1.14119
GO:0048534	hematopoietic or lymphoid organ development	0.0593844	1.14105
GO:0051276	chromosome organization	0.0407618	1.14043
GO:0000278	mitotic cell cycle	0.0707509	1.13746
GO:0009894	regulation of catabolic process	0.0879736	1.12771
GO:0051254	positive regulation of RNA metabolic process	0.0389015	1.12625
GO:0009890	negative regulation of biosynthetic process	0.0459664	1.1236
GO:0006366	transcription from RNA polymerase II promoter	0.0162426	1.12235
GO:0031327	negative regulation of cellular biosynthetic process	0.0549325	1.12196
GO:0045893	positive regulation of transcription, DNA-templated	0.0593844	1.12069
GO:0022402	cell cycle process	0.0672969	1.12047
GO:0010558	negative regulation of macromolecule biosynthetic process	0.0622353	1.11932
GO:0007049	cell cycle	0.0182757	1.1191
GO:1902680	positive regulation of RNA biosynthetic process	0.0622353	1.11786
GO:0010628	positive regulation of gene expression	0.0622353	1.11338
GO:0042592	homeostatic process	0.0879736	1.11073
GO:0009891	positive regulation of biosynthetic process	0.0549325	1.10987
GO:0006357	regulation of transcription from RNA polymerase II promoter	0.0593844	1.10674
GO:0045935	positive regulation of nucleobase-containing compound metabolic process	0.0800549	1.10637
GO:0031328	positive regulation of cellular biosynthetic process	0.0707509	1.10562
GO:0051173	positive regulation of nitrogen compound metabolic process	0.0879736	1.10388
GO:0006915	apoptotic process	0.068136	1.09877
GO:0008219	cell death	0.0593844	1.09756
GO:0016265	death	0.0605273	1.09703
GO:0010604	positive regulation of macromolecule metabolic process	0.0369255	1.09673
GO:0009893	positive regulation of metabolic process	0.0246388	1.09499
GO:0002376	immune system process	0.0627635	1.09385
GO:0012501	programmed cell death	0.0940728	1.0938
GO:0009892	negative regulation of metabolic process	0.0879736	1.09143
GO:0010467	gene expression	0.000100054	1.08954
GO:0031325	positive regulation of cellular metabolic process	0.0593844	1.08832
GO:1901575	organic substance catabolic process	0.0770265	1.08302
GO:0090304	nucleic acid metabolic process	0.00175467	1.08003
GO:0009059	macromolecule biosynthetic process	0.00689063	1.07859
GO:0034654	nucleobase-containing compound biosynthetic process	0.0339892	1.07772
GO:0032774	RNA biosynthetic process	0.0487588	1.07742
GO:0016070	RNA metabolic process	0.0164099	1.07705
GO:0034645	cellular macromolecule biosynthetic process	0.0119123	1.07681
GO:0006139	nucleobase-containing compound metabolic process	0.00015781	1.07622
GO:0006351	transcription, DNA-templated	0.0605273	1.07545
GO:0031326	regulation of cellular biosynthetic process	0.0389182	1.07525
GO:0009889	regulation of biosynthetic process	0.0407618	1.07421
GO:2001141	regulation of RNA biosynthetic process	0.0707509	1.07416
GO:0051252	regulation of RNA metabolic process	0.068136	1.07342
GO:0048519	negative regulation of biological process	0.0389231	1.07249
GO:0006355	regulation of transcription, DNA-templated	0.0879736	1.07244
GO:0010556	regulation of macromolecule biosynthetic process	0.0593844	1.07227
GO:0034641	cellular nitrogen compound metabolic process	0.000277241	1.07178
GO:0044271	cellular nitrogen compound biosynthetic process	0.0593844	1.07122
GO:0019438	aromatic compound biosynthetic process	0.0605273	1.07106
GO:0046483	heterocycle metabolic process	0.000995407	1.0707
GO:0044249	cellular biosynthetic process	0.00972259	1.07067
GO:0018130	heterocycle biosynthetic process	0.0622353	1.07046
GO:0006725	cellular aromatic compound metabolic process	0.0014957	1.06975
GO:2000112	regulation of cellular macromolecule biosynthetic process	0.0885744	1.06894
GO:0019219	regulation of nucleobase-containing compound metabolic process	0.0652919	1.06702
GO:1901576	organic substance biosynthetic process	0.0182757	1.06645
GO:0006807	nitrogen compound metabolic process	0.00175467	1.0664
GO:0010468	regulation of gene expression	0.0845999	1.06574
GO:0051171	regulation of nitrogen compound metabolic process	0.0790713	1.06512
GO:0009058	biosynthetic process	0.0261613	1.06435
GO:0031323	regulation of cellular metabolic process	0.0292656	1.06412
GO:0060255	regulation of macromolecule metabolic process	0.0487475	1.06272
GO:1901360	organic cyclic compound metabolic process	0.0119123	1.06267
GO:0080090	regulation of primary metabolic process	0.0688461	1.05783
GO:0019222	regulation of metabolic process	0.0593844	1.05595
